# Supplementary material for: Genome analysis of biosurfactant producing bacterium, Bacillus tequilensis
Source: PLoS One. 2023 Jun 2;18(6):e0285994. doi: 10.1371/journal.pone.0285994 (PMC10237388; doi:10.1371/journal.pone.0285994)
Supplement: S3 Table — (XLSX) [file pone.0285994.s003.xlsx]

## Sheet: Sheet1
Chromosome	Pos	Ref	Alt	Quality	Hom/Het	Read Depth	Alt Depth	Gene Name	Gene ID	Start	End	Strand	Represented Transcript (Annotation_type ; Gene_name ; codon_change ; protein_change ; cDNA_position/cDNA_len ; CDS_position/CDS_len ; Protein_position/Protein_len)	Transcript1 (Annotation_type ; Gene_name ; codon_change ; protein_change ; cDNA_position/cDNA_len ; CDS_position/CDS_len ; Protein_position/Protein_len)	Transcript2 (Annotation_type ; Gene_name ; codon_change ; protein_change ; cDNA_position/cDNA_len ; CDS_position/CDS_len ; Protein_position/Protein_len)	Transcript3 (Annotation_type ; Gene_name ; codon_change ; protein_change ; cDNA_position/cDNA_len ; CDS_position/CDS_len ; Protein_position/Protein_len)	Transcript4 (Annotation_type ; Gene_name ; codon_change ; protein_change ; cDNA_position/cDNA_len ; CDS_position/CDS_len ; Protein_position/Protein_len)	Transcript5 (Annotation_type ; Gene_name ; codon_change ; protein_change ; cDNA_position/cDNA_len ; CDS_position/CDS_len ; Protein_position/Protein_len)
NZ_AYTO01000001.1	21	G	A	68	hom	4	4	V756_RS0100005	gene-V756_RS0100005	1	1338	+	synonymous_variant ; V756_RS0100005 ; c.21G>A ; p.Val7Val ; 21/1338 ; 21/1338 ; 7/445 ;	synonymous_variant ; V756_RS0100005 ; c.21G>A ; p.Val7Val ; 21/1338 ; 21/1338 ; 7/445 ;	upstream_gene_variant ; V756_RS0100010 ; c.-1469G>A ; . ; . ; . ; . ;	upstream_gene_variant ; V756_RS0100015 ; c.-2608G>A ; . ; . ; . ; . ;	upstream_gene_variant ; gene-V756_RS01000000121600 ; n.-3862G>A ; . ; . ; . ; . ;	upstream_gene_variant ; V756_RS0100035 ; c.-4185G>A ; . ; . ; . ; . ;
NZ_AYTO01000001.1	24	A	G	83	hom	5	5	V756_RS0100005	gene-V756_RS0100005	1	1338	+	synonymous_variant ; V756_RS0100005 ; c.24A>G ; p.Thr8Thr ; 24/1338 ; 24/1338 ; 8/445 ;	synonymous_variant ; V756_RS0100005 ; c.24A>G ; p.Thr8Thr ; 24/1338 ; 24/1338 ; 8/445 ;	upstream_gene_variant ; V756_RS0100010 ; c.-1466A>G ; . ; . ; . ; . ;	upstream_gene_variant ; V756_RS0100015 ; c.-2605A>G ; . ; . ; . ; . ;	upstream_gene_variant ; gene-V756_RS01000000121600 ; n.-3859A>G ; . ; . ; . ; . ;	upstream_gene_variant ; V756_RS0100035 ; c.-4182A>G ; . ; . ; . ; . ;
NZ_AYTO01000001.1	42	A	T	183	hom	76	75	V756_RS0100005	gene-V756_RS0100005	1	1338	+	synonymous_variant ; V756_RS0100005 ; c.42A>T ; p.Pro14Pro ; 42/1338 ; 42/1338 ; 14/445 ;	synonymous_variant ; V756_RS0100005 ; c.42A>T ; p.Pro14Pro ; 42/1338 ; 42/1338 ; 14/445 ;	upstream_gene_variant ; V756_RS0100010 ; c.-1448A>T ; . ; . ; . ; . ;	upstream_gene_variant ; V756_RS0100015 ; c.-2587A>T ; . ; . ; . ; . ;	upstream_gene_variant ; gene-V756_RS01000000121600 ; n.-3841A>T ; . ; . ; . ; . ;	upstream_gene_variant ; V756_RS0100035 ; c.-4164A>T ; . ; . ; . ; . ;
NZ_AYTO01000001.1	70	A	G	225	hom	125	125	V756_RS0100005	gene-V756_RS0100005	1	1338	+	missense_variant ; V756_RS0100005 ; c.70A>G ; p.Asn24Asp ; 70/1338 ; 70/1338 ; 24/445 ;	missense_variant ; V756_RS0100005 ; c.70A>G ; p.Asn24Asp ; 70/1338 ; 70/1338 ; 24/445 ;	upstream_gene_variant ; V756_RS0100010 ; c.-1420A>G ; . ; . ; . ; . ;	upstream_gene_variant ; V756_RS0100015 ; c.-2559A>G ; . ; . ; . ; . ;	upstream_gene_variant ; gene-V756_RS01000000121600 ; n.-3813A>G ; . ; . ; . ; . ;	upstream_gene_variant ; V756_RS0100035 ; c.-4136A>G ; . ; . ; . ; . ;
NZ_AYTO01000001.1	75	C	T	225	hom	134	134	V756_RS0100005	gene-V756_RS0100005	1	1338	+	synonymous_variant ; V756_RS0100005 ; c.75C>T ; p.Asp25Asp ; 75/1338 ; 75/1338 ; 25/445 ;	synonymous_variant ; V756_RS0100005 ; c.75C>T ; p.Asp25Asp ; 75/1338 ; 75/1338 ; 25/445 ;	upstream_gene_variant ; V756_RS0100010 ; c.-1415C>T ; . ; . ; . ; . ;	upstream_gene_variant ; V756_RS0100015 ; c.-2554C>T ; . ; . ; . ; . ;	upstream_gene_variant ; gene-V756_RS01000000121600 ; n.-3808C>T ; . ; . ; . ; . ;	upstream_gene_variant ; V756_RS0100035 ; c.-4131C>T ; . ; . ; . ; . ;
NZ_AYTO01000001.1	87	G	A	225	hom	150	150	V756_RS0100005	gene-V756_RS0100005	1	1338	+	synonymous_variant ; V756_RS0100005 ; c.87G>A ; p.Leu29Leu ; 87/1338 ; 87/1338 ; 29/445 ;	synonymous_variant ; V756_RS0100005 ; c.87G>A ; p.Leu29Leu ; 87/1338 ; 87/1338 ; 29/445 ;	upstream_gene_variant ; V756_RS0100010 ; c.-1403G>A ; . ; . ; . ; . ;	upstream_gene_variant ; V756_RS0100015 ; c.-2542G>A ; . ; . ; . ; . ;	upstream_gene_variant ; gene-V756_RS01000000121600 ; n.-3796G>A ; . ; . ; . ; . ;	upstream_gene_variant ; V756_RS0100035 ; c.-4119G>A ; . ; . ; . ; . ;
NZ_AYTO01000001.1	93	G	A	225	hom	160	160	V756_RS0100005	gene-V756_RS0100005	1	1338	+	synonymous_variant ; V756_RS0100005 ; c.93G>A ; p.Pro31Pro ; 93/1338 ; 93/1338 ; 31/445 ;	synonymous_variant ; V756_RS0100005 ; c.93G>A ; p.Pro31Pro ; 93/1338 ; 93/1338 ; 31/445 ;	upstream_gene_variant ; V756_RS0100010 ; c.-1397G>A ; . ; . ; . ; . ;	upstream_gene_variant ; V756_RS0100015 ; c.-2536G>A ; . ; . ; . ; . ;	upstream_gene_variant ; gene-V756_RS01000000121600 ; n.-3790G>A ; . ; . ; . ; . ;	upstream_gene_variant ; V756_RS0100035 ; c.-4113G>A ; . ; . ; . ; . ;
NZ_AYTO01000001.1	109	G	A	225	hom	172	172	V756_RS0100005	gene-V756_RS0100005	1	1338	+	missense_variant ; V756_RS0100005 ; c.109G>A ; p.Val37Ile ; 109/1338 ; 109/1338 ; 37/445 ;	missense_variant ; V756_RS0100005 ; c.109G>A ; p.Val37Ile ; 109/1338 ; 109/1338 ; 37/445 ;	upstream_gene_variant ; V756_RS0100010 ; c.-1381G>A ; . ; . ; . ; . ;	upstream_gene_variant ; V756_RS0100015 ; c.-2520G>A ; . ; . ; . ; . ;	upstream_gene_variant ; gene-V756_RS01000000121600 ; n.-3774G>A ; . ; . ; . ; . ;	upstream_gene_variant ; V756_RS0100035 ; c.-4097G>A ; . ; . ; . ; . ;
NZ_AYTO01000001.1	111	T	C	225	hom	172	172	V756_RS0100005	gene-V756_RS0100005	1	1338	+	synonymous_variant ; V756_RS0100005 ; c.111T>C ; p.Val37Val ; 111/1338 ; 111/1338 ; 37/445 ;	synonymous_variant ; V756_RS0100005 ; c.111T>C ; p.Val37Val ; 111/1338 ; 111/1338 ; 37/445 ;	upstream_gene_variant ; V756_RS0100010 ; c.-1379T>C ; . ; . ; . ; . ;	upstream_gene_variant ; V756_RS0100015 ; c.-2518T>C ; . ; . ; . ; . ;	upstream_gene_variant ; gene-V756_RS01000000121600 ; n.-3772T>C ; . ; . ; . ; . ;	upstream_gene_variant ; V756_RS0100035 ; c.-4095T>C ; . ; . ; . ; . ;
NZ_AYTO01000001.1	115	A	G	225	hom	172	172	V756_RS0100005	gene-V756_RS0100005	1	1338	+	missense_variant ; V756_RS0100005 ; c.115A>G ; p.Asn39Asp ; 115/1338 ; 115/1338 ; 39/445 ;	missense_variant ; V756_RS0100005 ; c.115A>G ; p.Asn39Asp ; 115/1338 ; 115/1338 ; 39/445 ;	upstream_gene_variant ; V756_RS0100010 ; c.-1375A>G ; . ; . ; . ; . ;	upstream_gene_variant ; V756_RS0100015 ; c.-2514A>G ; . ; . ; . ; . ;	upstream_gene_variant ; gene-V756_RS01000000121600 ; n.-3768A>G ; . ; . ; . ; . ;	upstream_gene_variant ; V756_RS0100035 ; c.-4091A>G ; . ; . ; . ; . ;
NZ_AYTO01000001.1	117	T	G	225	hom	172	172	V756_RS0100005	gene-V756_RS0100005	1	1338	+	missense_variant ; V756_RS0100005 ; c.117T>G ; p.Asn39Lys ; 117/1338 ; 117/1338 ; 39/445 ;	missense_variant ; V756_RS0100005 ; c.117T>G ; p.Asn39Lys ; 117/1338 ; 117/1338 ; 39/445 ;	upstream_gene_variant ; V756_RS0100010 ; c.-1373T>G ; . ; . ; . ; . ;	upstream_gene_variant ; V756_RS0100015 ; c.-2512T>G ; . ; . ; . ; . ;	upstream_gene_variant ; gene-V756_RS01000000121600 ; n.-3766T>G ; . ; . ; . ; . ;	upstream_gene_variant ; V756_RS0100035 ; c.-4089T>G ; . ; . ; . ; . ;
NZ_AYTO01000001.1	153	T	A	225	hom	161	161	V756_RS0100005	gene-V756_RS0100005	1	1338	+	synonymous_variant ; V756_RS0100005 ; c.153T>A ; p.Thr51Thr ; 153/1338 ; 153/1338 ; 51/445 ;	synonymous_variant ; V756_RS0100005 ; c.153T>A ; p.Thr51Thr ; 153/1338 ; 153/1338 ; 51/445 ;	upstream_gene_variant ; V756_RS0100010 ; c.-1337T>A ; . ; . ; . ; . ;	upstream_gene_variant ; V756_RS0100015 ; c.-2476T>A ; . ; . ; . ; . ;	upstream_gene_variant ; gene-V756_RS01000000121600 ; n.-3730T>A ; . ; . ; . ; . ;	upstream_gene_variant ; V756_RS0100035 ; c.-4053T>A ; . ; . ; . ; . ;
NZ_AYTO01000001.1	156	C	G	225	hom	161	161	V756_RS0100005	gene-V756_RS0100005	1	1338	+	synonymous_variant ; V756_RS0100005 ; c.156C>G ; p.Val52Val ; 156/1338 ; 156/1338 ; 52/445 ;	synonymous_variant ; V756_RS0100005 ; c.156C>G ; p.Val52Val ; 156/1338 ; 156/1338 ; 52/445 ;	upstream_gene_variant ; V756_RS0100010 ; c.-1334C>G ; . ; . ; . ; . ;	upstream_gene_variant ; V756_RS0100015 ; c.-2473C>G ; . ; . ; . ; . ;	upstream_gene_variant ; gene-V756_RS01000000121600 ; n.-3727C>G ; . ; . ; . ; . ;	upstream_gene_variant ; V756_RS0100035 ; c.-4050C>G ; . ; . ; . ; . ;
NZ_AYTO01000001.1	162	T	A	225	hom	156	156	V756_RS0100005	gene-V756_RS0100005	1	1338	+	missense_variant ; V756_RS0100005 ; c.162T>A ; p.Asp54Glu ; 162/1338 ; 162/1338 ; 54/445 ;	missense_variant ; V756_RS0100005 ; c.162T>A ; p.Asp54Glu ; 162/1338 ; 162/1338 ; 54/445 ;	upstream_gene_variant ; V756_RS0100010 ; c.-1328T>A ; . ; . ; . ; . ;	upstream_gene_variant ; V756_RS0100015 ; c.-2467T>A ; . ; . ; . ; . ;	upstream_gene_variant ; gene-V756_RS01000000121600 ; n.-3721T>A ; . ; . ; . ; . ;	upstream_gene_variant ; V756_RS0100035 ; c.-4044T>A ; . ; . ; . ; . ;
NZ_AYTO01000001.1	176	G	A	225	hom	163	163	V756_RS0100005	gene-V756_RS0100005	1	1338	+	missense_variant ; V756_RS0100005 ; c.176G>A ; p.Arg59Lys ; 176/1338 ; 176/1338 ; 59/445 ;	missense_variant ; V756_RS0100005 ; c.176G>A ; p.Arg59Lys ; 176/1338 ; 176/1338 ; 59/445 ;	upstream_gene_variant ; V756_RS0100010 ; c.-1314G>A ; . ; . ; . ; . ;	upstream_gene_variant ; V756_RS0100015 ; c.-2453G>A ; . ; . ; . ; . ;	upstream_gene_variant ; gene-V756_RS01000000121600 ; n.-3707G>A ; . ; . ; . ; . ;	upstream_gene_variant ; V756_RS0100035 ; c.-4030G>A ; . ; . ; . ; . ;
NZ_AYTO01000001.1	183	G	A	228	hom	214	213	V756_RS0100005	gene-V756_RS0100005	1	1338	+	synonymous_variant ; V756_RS0100005 ; c.183G>A ; p.Lys61Lys ; 183/1338 ; 183/1338 ; 61/445 ;	synonymous_variant ; V756_RS0100005 ; c.183G>A ; p.Lys61Lys ; 183/1338 ; 183/1338 ; 61/445 ;	upstream_gene_variant ; V756_RS0100010 ; c.-1307G>A ; . ; . ; . ; . ;	upstream_gene_variant ; V756_RS0100015 ; c.-2446G>A ; . ; . ; . ; . ;	upstream_gene_variant ; gene-V756_RS01000000121600 ; n.-3700G>A ; . ; . ; . ; . ;	upstream_gene_variant ; V756_RS0100035 ; c.-4023G>A ; . ; . ; . ; . ;
NZ_AYTO01000001.1	195	G	A	225	hom	233	233	V756_RS0100005	gene-V756_RS0100005	1	1338	+	synonymous_variant ; V756_RS0100005 ; c.195G>A ; p.Lys65Lys ; 195/1338 ; 195/1338 ; 65/445 ;	synonymous_variant ; V756_RS0100005 ; c.195G>A ; p.Lys65Lys ; 195/1338 ; 195/1338 ; 65/445 ;	upstream_gene_variant ; V756_RS0100010 ; c.-1295G>A ; . ; . ; . ; . ;	upstream_gene_variant ; V756_RS0100015 ; c.-2434G>A ; . ; . ; . ; . ;	upstream_gene_variant ; gene-V756_RS01000000121600 ; n.-3688G>A ; . ; . ; . ; . ;	upstream_gene_variant ; V756_RS0100035 ; c.-4011G>A ; . ; . ; . ; . ;
NZ_AYTO01000001.1	210	C	T	225	hom	245	245	V756_RS0100005	gene-V756_RS0100005	1	1338	+	synonymous_variant ; V756_RS0100005 ; c.210C>T ; p.Asp70Asp ; 210/1338 ; 210/1338 ; 70/445 ;	synonymous_variant ; V756_RS0100005 ; c.210C>T ; p.Asp70Asp ; 210/1338 ; 210/1338 ; 70/445 ;	upstream_gene_variant ; V756_RS0100010 ; c.-1280C>T ; . ; . ; . ; . ;	upstream_gene_variant ; V756_RS0100015 ; c.-2419C>T ; . ; . ; . ; . ;	upstream_gene_variant ; gene-V756_RS01000000121600 ; n.-3673C>T ; . ; . ; . ; . ;	upstream_gene_variant ; V756_RS0100035 ; c.-3996C>T ; . ; . ; . ; . ;
NZ_AYTO01000001.1	222	C	T	225	hom	243	243	V756_RS0100005	gene-V756_RS0100005	1	1338	+	synonymous_variant ; V756_RS0100005 ; c.222C>T ; p.Val74Val ; 222/1338 ; 222/1338 ; 74/445 ;	synonymous_variant ; V756_RS0100005 ; c.222C>T ; p.Val74Val ; 222/1338 ; 222/1338 ; 74/445 ;	upstream_gene_variant ; V756_RS0100010 ; c.-1268C>T ; . ; . ; . ; . ;	upstream_gene_variant ; V756_RS0100015 ; c.-2407C>T ; . ; . ; . ; . ;	upstream_gene_variant ; gene-V756_RS01000000121600 ; n.-3661C>T ; . ; . ; . ; . ;	upstream_gene_variant ; V756_RS0100035 ; c.-3984C>T ; . ; . ; . ; . ;
NZ_AYTO01000001.1	243	T	C	225	hom	246	246	V756_RS0100005	gene-V756_RS0100005	1	1338	+	synonymous_variant ; V756_RS0100005 ; c.243T>C ; p.Ser81Ser ; 243/1338 ; 243/1338 ; 81/445 ;	synonymous_variant ; V756_RS0100005 ; c.243T>C ; p.Ser81Ser ; 243/1338 ; 243/1338 ; 81/445 ;	upstream_gene_variant ; V756_RS0100010 ; c.-1247T>C ; . ; . ; . ; . ;	upstream_gene_variant ; V756_RS0100015 ; c.-2386T>C ; . ; . ; . ; . ;	upstream_gene_variant ; gene-V756_RS01000000121600 ; n.-3640T>C ; . ; . ; . ; . ;	upstream_gene_variant ; V756_RS0100035 ; c.-3963T>C ; . ; . ; . ; . ;
NZ_AYTO01000001.1	249	C	T	225	hom	237	237	V756_RS0100005	gene-V756_RS0100005	1	1338	+	synonymous_variant ; V756_RS0100005 ; c.249C>T ; p.Ser83Ser ; 249/1338 ; 249/1338 ; 83/445 ;	synonymous_variant ; V756_RS0100005 ; c.249C>T ; p.Ser83Ser ; 249/1338 ; 249/1338 ; 83/445 ;	upstream_gene_variant ; V756_RS0100010 ; c.-1241C>T ; . ; . ; . ; . ;	upstream_gene_variant ; V756_RS0100015 ; c.-2380C>T ; . ; . ; . ; . ;	upstream_gene_variant ; gene-V756_RS01000000121600 ; n.-3634C>T ; . ; . ; . ; . ;	upstream_gene_variant ; V756_RS0100035 ; c.-3957C>T ; . ; . ; . ; . ;
NZ_AYTO01000001.1	252	T	A	225	hom	239	239	V756_RS0100005	gene-V756_RS0100005	1	1338	+	synonymous_variant ; V756_RS0100005 ; c.252T>A ; p.Val84Val ; 252/1338 ; 252/1338 ; 84/445 ;	synonymous_variant ; V756_RS0100005 ; c.252T>A ; p.Val84Val ; 252/1338 ; 252/1338 ; 84/445 ;	upstream_gene_variant ; V756_RS0100010 ; c.-1238T>A ; . ; . ; . ; . ;	upstream_gene_variant ; V756_RS0100015 ; c.-2377T>A ; . ; . ; . ; . ;	upstream_gene_variant ; gene-V756_RS01000000121600 ; n.-3631T>A ; . ; . ; . ; . ;	upstream_gene_variant ; V756_RS0100035 ; c.-3954T>A ; . ; . ; . ; . ;
NZ_AYTO01000001.1	255	C	T	225	hom	240	240	V756_RS0100005	gene-V756_RS0100005	1	1338	+	synonymous_variant ; V756_RS0100005 ; c.255C>T ; p.His85His ; 255/1338 ; 255/1338 ; 85/445 ;	synonymous_variant ; V756_RS0100005 ; c.255C>T ; p.His85His ; 255/1338 ; 255/1338 ; 85/445 ;	upstream_gene_variant ; V756_RS0100010 ; c.-1235C>T ; . ; . ; . ; . ;	upstream_gene_variant ; V756_RS0100015 ; c.-2374C>T ; . ; . ; . ; . ;	upstream_gene_variant ; gene-V756_RS01000000121600 ; n.-3628C>T ; . ; . ; . ; . ;	upstream_gene_variant ; V756_RS0100035 ; c.-3951C>T ; . ; . ; . ; . ;
NZ_AYTO01000001.1	264	G	A	225	hom	252	252	V756_RS0100005	gene-V756_RS0100005	1	1338	+	synonymous_variant ; V756_RS0100005 ; c.264G>A ; p.Leu88Leu ; 264/1338 ; 264/1338 ; 88/445 ;	splice_region_variant&non_coding_transcript_exon_variant ; gene-V756_RS01000000121600 ; n.249G>A ; . ; . ; . ; . ;	synonymous_variant ; V756_RS0100005 ; c.264G>A ; p.Leu88Leu ; 264/1338 ; 264/1338 ; 88/445 ;	upstream_gene_variant ; V756_RS0100010 ; c.-1226G>A ; . ; . ; . ; . ;	upstream_gene_variant ; V756_RS0100015 ; c.-2365G>A ; . ; . ; . ; . ;	upstream_gene_variant ; gene-V756_RS01000000121600 ; n.-3619G>A ; . ; . ; . ; . ;
NZ_AYTO01000001.1	268	A	G	225	hom	252	252	V756_RS0100005	gene-V756_RS0100005	1	1338	+	missense_variant ; V756_RS0100005 ; c.268A>G ; p.Lys90Glu ; 268/1338 ; 268/1338 ; 90/445 ;	missense_variant ; V756_RS0100005 ; c.268A>G ; p.Lys90Glu ; 268/1338 ; 268/1338 ; 90/445 ;	upstream_gene_variant ; V756_RS0100010 ; c.-1222A>G ; . ; . ; . ; . ;	upstream_gene_variant ; V756_RS0100015 ; c.-2361A>G ; . ; . ; . ; . ;	upstream_gene_variant ; gene-V756_RS01000000121600 ; n.-3615A>G ; . ; . ; . ; . ;	upstream_gene_variant ; V756_RS0100035 ; c.-3938A>G ; . ; . ; . ; . ;
NZ_AYTO01000001.1	282	G	A	225	hom	248	248	V756_RS0100005	gene-V756_RS0100005	1	1338	+	synonymous_variant ; V756_RS0100005 ; c.282G>A ; p.Val94Val ; 282/1338 ; 282/1338 ; 94/445 ;	synonymous_variant ; V756_RS0100005 ; c.282G>A ; p.Val94Val ; 282/1338 ; 282/1338 ; 94/445 ;	upstream_gene_variant ; V756_RS0100010 ; c.-1208G>A ; . ; . ; . ; . ;	upstream_gene_variant ; V756_RS0100015 ; c.-2347G>A ; . ; . ; . ; . ;	upstream_gene_variant ; gene-V756_RS01000000121600 ; n.-3601G>A ; . ; . ; . ; . ;	upstream_gene_variant ; V756_RS0100035 ; c.-3924G>A ; . ; . ; . ; . ;
NZ_AYTO01000001.1	285	T	G	225	hom	247	247	V756_RS0100005	gene-V756_RS0100005	1	1338	+	missense_variant ; V756_RS0100005 ; c.285T>G ; p.Asn95Lys ; 285/1338 ; 285/1338 ; 95/445 ;	missense_variant ; V756_RS0100005 ; c.285T>G ; p.Asn95Lys ; 285/1338 ; 285/1338 ; 95/445 ;	upstream_gene_variant ; V756_RS0100010 ; c.-1205T>G ; . ; . ; . ; . ;	upstream_gene_variant ; V756_RS0100015 ; c.-2344T>G ; . ; . ; . ; . ;	upstream_gene_variant ; gene-V756_RS01000000121600 ; n.-3598T>G ; . ; . ; . ; . ;	upstream_gene_variant ; V756_RS0100035 ; c.-3921T>G ; . ; . ; . ; . ;
NZ_AYTO01000001.1	291	G	T	225	hom	255	255	V756_RS0100005	gene-V756_RS0100005	1	1338	+	synonymous_variant ; V756_RS0100005 ; c.291G>T ; p.Val97Val ; 291/1338 ; 291/1338 ; 97/445 ;	synonymous_variant ; V756_RS0100005 ; c.291G>T ; p.Val97Val ; 291/1338 ; 291/1338 ; 97/445 ;	upstream_gene_variant ; V756_RS0100010 ; c.-1199G>T ; . ; . ; . ; . ;	upstream_gene_variant ; V756_RS0100015 ; c.-2338G>T ; . ; . ; . ; . ;	upstream_gene_variant ; gene-V756_RS01000000121600 ; n.-3592G>T ; . ; . ; . ; . ;	upstream_gene_variant ; V756_RS0100035 ; c.-3915G>T ; . ; . ; . ; . ;
NZ_AYTO01000001.1	297	G	A	225	hom	261	261	V756_RS0100005	gene-V756_RS0100005	1	1338	+	synonymous_variant ; V756_RS0100005 ; c.297G>A ; p.Thr99Thr ; 297/1338 ; 297/1338 ; 99/445 ;	synonymous_variant ; V756_RS0100005 ; c.297G>A ; p.Thr99Thr ; 297/1338 ; 297/1338 ; 99/445 ;	upstream_gene_variant ; V756_RS0100010 ; c.-1193G>A ; . ; . ; . ; . ;	upstream_gene_variant ; V756_RS0100015 ; c.-2332G>A ; . ; . ; . ; . ;	upstream_gene_variant ; gene-V756_RS01000000121600 ; n.-3586G>A ; . ; . ; . ; . ;	upstream_gene_variant ; V756_RS0100035 ; c.-3909G>A ; . ; . ; . ; . ;
NZ_AYTO01000001.1	312	C	T	225	hom	274	274	V756_RS0100005	gene-V756_RS0100005	1	1338	+	synonymous_variant ; V756_RS0100005 ; c.312C>T ; p.Thr104Thr ; 312/1338 ; 312/1338 ; 104/445 ;	synonymous_variant ; V756_RS0100005 ; c.312C>T ; p.Thr104Thr ; 312/1338 ; 312/1338 ; 104/445 ;	upstream_gene_variant ; V756_RS0100010 ; c.-1178C>T ; . ; . ; . ; . ;	upstream_gene_variant ; V756_RS0100015 ; c.-2317C>T ; . ; . ; . ; . ;	upstream_gene_variant ; gene-V756_RS01000000121600 ; n.-3571C>T ; . ; . ; . ; . ;	upstream_gene_variant ; V756_RS0100035 ; c.-3894C>T ; . ; . ; . ; . ;
NZ_AYTO01000001.1	315	G	A	225	hom	275	275	V756_RS0100005	gene-V756_RS0100005	1	1338	+	synonymous_variant ; V756_RS0100005 ; c.315G>A ; p.Ala105Ala ; 315/1338 ; 315/1338 ; 105/445 ;	synonymous_variant ; V756_RS0100005 ; c.315G>A ; p.Ala105Ala ; 315/1338 ; 315/1338 ; 105/445 ;	upstream_gene_variant ; V756_RS0100010 ; c.-1175G>A ; . ; . ; . ; . ;	upstream_gene_variant ; V756_RS0100015 ; c.-2314G>A ; . ; . ; . ; . ;	upstream_gene_variant ; gene-V756_RS01000000121600 ; n.-3568G>A ; . ; . ; . ; . ;	upstream_gene_variant ; V756_RS0100035 ; c.-3891G>A ; . ; . ; . ; . ;
NZ_AYTO01000001.1	321	G	A	225	hom	281	281	V756_RS0100005	gene-V756_RS0100005	1	1338	+	synonymous_variant ; V756_RS0100005 ; c.321G>A ; p.Lys107Lys ; 321/1338 ; 321/1338 ; 107/445 ;	synonymous_variant ; V756_RS0100005 ; c.321G>A ; p.Lys107Lys ; 321/1338 ; 321/1338 ; 107/445 ;	upstream_gene_variant ; V756_RS0100010 ; c.-1169G>A ; . ; . ; . ; . ;	upstream_gene_variant ; V756_RS0100015 ; c.-2308G>A ; . ; . ; . ; . ;	upstream_gene_variant ; gene-V756_RS01000000121600 ; n.-3562G>A ; . ; . ; . ; . ;	upstream_gene_variant ; V756_RS0100035 ; c.-3885G>A ; . ; . ; . ; . ;
NZ_AYTO01000001.1	339	A	T	225	hom	293	293	V756_RS0100005	gene-V756_RS0100005	1	1338	+	synonymous_variant ; V756_RS0100005 ; c.339A>T ; p.Leu113Leu ; 339/1338 ; 339/1338 ; 113/445 ;	synonymous_variant ; V756_RS0100005 ; c.339A>T ; p.Leu113Leu ; 339/1338 ; 339/1338 ; 113/445 ;	upstream_gene_variant ; V756_RS0100010 ; c.-1151A>T ; . ; . ; . ; . ;	upstream_gene_variant ; V756_RS0100015 ; c.-2290A>T ; . ; . ; . ; . ;	upstream_gene_variant ; gene-V756_RS01000000121600 ; n.-3544A>T ; . ; . ; . ; . ;	upstream_gene_variant ; V756_RS0100035 ; c.-3867A>T ; . ; . ; . ; . ;
NZ_AYTO01000001.1	372	T	C	228	hom	288	287	V756_RS0100005	gene-V756_RS0100005	1	1338	+	synonymous_variant ; V756_RS0100005 ; c.372T>C ; p.Val124Val ; 372/1338 ; 372/1338 ; 124/445 ;	synonymous_variant ; V756_RS0100005 ; c.372T>C ; p.Val124Val ; 372/1338 ; 372/1338 ; 124/445 ;	upstream_gene_variant ; V756_RS0100010 ; c.-1118T>C ; . ; . ; . ; . ;	upstream_gene_variant ; V756_RS0100015 ; c.-2257T>C ; . ; . ; . ; . ;	upstream_gene_variant ; gene-V756_RS01000000121600 ; n.-3511T>C ; . ; . ; . ; . ;	upstream_gene_variant ; V756_RS0100035 ; c.-3834T>C ; . ; . ; . ; . ;
NZ_AYTO01000001.1	385	A	C	225	hom	275	275	V756_RS0100005	gene-V756_RS0100005	1	1338	+	missense_variant ; V756_RS0100005 ; c.385A>C ; p.Met129Leu ; 385/1338 ; 385/1338 ; 129/445 ;	missense_variant ; V756_RS0100005 ; c.385A>C ; p.Met129Leu ; 385/1338 ; 385/1338 ; 129/445 ;	upstream_gene_variant ; V756_RS0100010 ; c.-1105A>C ; . ; . ; . ; . ;	upstream_gene_variant ; V756_RS0100015 ; c.-2244A>C ; . ; . ; . ; . ;	upstream_gene_variant ; gene-V756_RS01000000121600 ; n.-3498A>C ; . ; . ; . ; . ;	upstream_gene_variant ; V756_RS0100035 ; c.-3821A>C ; . ; . ; . ; . ;
NZ_AYTO01000001.1	390	A	G	228	hom	266	265	V756_RS0100005	gene-V756_RS0100005	1	1338	+	synonymous_variant ; V756_RS0100005 ; c.390A>G ; p.Pro130Pro ; 390/1338 ; 390/1338 ; 130/445 ;	synonymous_variant ; V756_RS0100005 ; c.390A>G ; p.Pro130Pro ; 390/1338 ; 390/1338 ; 130/445 ;	upstream_gene_variant ; V756_RS0100010 ; c.-1100A>G ; . ; . ; . ; . ;	upstream_gene_variant ; V756_RS0100015 ; c.-2239A>G ; . ; . ; . ; . ;	upstream_gene_variant ; gene-V756_RS01000000121600 ; n.-3493A>G ; . ; . ; . ; . ;	upstream_gene_variant ; V756_RS0100035 ; c.-3816A>G ; . ; . ; . ; . ;
NZ_AYTO01000001.1	394	C	T	225	hom	258	258	V756_RS0100005	gene-V756_RS0100005	1	1338	+	missense_variant ; V756_RS0100005 ; c.394C>T ; p.Pro132Ser ; 394/1338 ; 394/1338 ; 132/445 ;	missense_variant ; V756_RS0100005 ; c.394C>T ; p.Pro132Ser ; 394/1338 ; 394/1338 ; 132/445 ;	upstream_gene_variant ; V756_RS0100010 ; c.-1096C>T ; . ; . ; . ; . ;	upstream_gene_variant ; V756_RS0100015 ; c.-2235C>T ; . ; . ; . ; . ;	upstream_gene_variant ; gene-V756_RS01000000121600 ; n.-3489C>T ; . ; . ; . ; . ;	upstream_gene_variant ; V756_RS0100035 ; c.-3812C>T ; . ; . ; . ; . ;
NZ_AYTO01000001.1	397	G	A	225	hom	259	259	V756_RS0100005	gene-V756_RS0100005	1	1338	+	missense_variant ; V756_RS0100005 ; c.397G>A ; p.Asp133Asn ; 397/1338 ; 397/1338 ; 133/445 ;	missense_variant ; V756_RS0100005 ; c.397G>A ; p.Asp133Asn ; 397/1338 ; 397/1338 ; 133/445 ;	upstream_gene_variant ; V756_RS0100010 ; c.-1093G>A ; . ; . ; . ; . ;	upstream_gene_variant ; V756_RS0100015 ; c.-2232G>A ; . ; . ; . ; . ;	upstream_gene_variant ; gene-V756_RS01000000121600 ; n.-3486G>A ; . ; . ; . ; . ;	upstream_gene_variant ; V756_RS0100035 ; c.-3809G>A ; . ; . ; . ; . ;
NZ_AYTO01000001.1	405	T	C	225	hom	268	268	V756_RS0100005	gene-V756_RS0100005	1	1338	+	synonymous_variant ; V756_RS0100005 ; c.405T>C ; p.Ser135Ser ; 405/1338 ; 405/1338 ; 135/445 ;	synonymous_variant ; V756_RS0100005 ; c.405T>C ; p.Ser135Ser ; 405/1338 ; 405/1338 ; 135/445 ;	upstream_gene_variant ; V756_RS0100010 ; c.-1085T>C ; . ; . ; . ; . ;	upstream_gene_variant ; V756_RS0100015 ; c.-2224T>C ; . ; . ; . ; . ;	upstream_gene_variant ; gene-V756_RS01000000121600 ; n.-3478T>C ; . ; . ; . ; . ;	upstream_gene_variant ; V756_RS0100035 ; c.-3801T>C ; . ; . ; . ; . ;
NZ_AYTO01000001.1	414	C	A	225	hom	259	259	V756_RS0100005	gene-V756_RS0100005	1	1338	+	synonymous_variant ; V756_RS0100005 ; c.414C>A ; p.Thr138Thr ; 414/1338 ; 414/1338 ; 138/445 ;	synonymous_variant ; V756_RS0100005 ; c.414C>A ; p.Thr138Thr ; 414/1338 ; 414/1338 ; 138/445 ;	upstream_gene_variant ; V756_RS0100010 ; c.-1076C>A ; . ; . ; . ; . ;	upstream_gene_variant ; V756_RS0100015 ; c.-2215C>A ; . ; . ; . ; . ;	upstream_gene_variant ; gene-V756_RS01000000121600 ; n.-3469C>A ; . ; . ; . ; . ;	upstream_gene_variant ; V756_RS0100035 ; c.-3792C>A ; . ; . ; . ; . ;
NZ_AYTO01000001.1	417	T	G	225	hom	258	258	V756_RS0100005	gene-V756_RS0100005	1	1338	+	synonymous_variant ; V756_RS0100005 ; c.417T>G ; p.Ser139Ser ; 417/1338 ; 417/1338 ; 139/445 ;	synonymous_variant ; V756_RS0100005 ; c.417T>G ; p.Ser139Ser ; 417/1338 ; 417/1338 ; 139/445 ;	upstream_gene_variant ; V756_RS0100010 ; c.-1073T>G ; . ; . ; . ; . ;	upstream_gene_variant ; V756_RS0100015 ; c.-2212T>G ; . ; . ; . ; . ;	upstream_gene_variant ; gene-V756_RS01000000121600 ; n.-3466T>G ; . ; . ; . ; . ;	upstream_gene_variant ; V756_RS0100035 ; c.-3789T>G ; . ; . ; . ; . ;
NZ_AYTO01000001.1	420	C	G	228	hom	255	254	V756_RS0100005	gene-V756_RS0100005	1	1338	+	synonymous_variant ; V756_RS0100005 ; c.420C>G ; p.Pro140Pro ; 420/1338 ; 420/1338 ; 140/445 ;	synonymous_variant ; V756_RS0100005 ; c.420C>G ; p.Pro140Pro ; 420/1338 ; 420/1338 ; 140/445 ;	upstream_gene_variant ; V756_RS0100010 ; c.-1070C>G ; . ; . ; . ; . ;	upstream_gene_variant ; V756_RS0100015 ; c.-2209C>G ; . ; . ; . ; . ;	upstream_gene_variant ; gene-V756_RS01000000121600 ; n.-3463C>G ; . ; . ; . ; . ;	upstream_gene_variant ; V756_RS0100035 ; c.-3786C>G ; . ; . ; . ; . ;
NZ_AYTO01000001.1	438	A	G	225	hom	256	256	V756_RS0100005	gene-V756_RS0100005	1	1338	+	synonymous_variant ; V756_RS0100005 ; c.438A>G ; p.Ala146Ala ; 438/1338 ; 438/1338 ; 146/445 ;	synonymous_variant ; V756_RS0100005 ; c.438A>G ; p.Ala146Ala ; 438/1338 ; 438/1338 ; 146/445 ;	upstream_gene_variant ; V756_RS0100010 ; c.-1052A>G ; . ; . ; . ; . ;	upstream_gene_variant ; V756_RS0100015 ; c.-2191A>G ; . ; . ; . ; . ;	upstream_gene_variant ; gene-V756_RS01000000121600 ; n.-3445A>G ; . ; . ; . ; . ;	upstream_gene_variant ; V756_RS0100035 ; c.-3768A>G ; . ; . ; . ; . ;
NZ_AYTO01000001.1	441	C	A	225	hom	253	253	V756_RS0100005	gene-V756_RS0100005	1	1338	+	synonymous_variant ; V756_RS0100005 ; c.441C>A ; p.Ala147Ala ; 441/1338 ; 441/1338 ; 147/445 ;	synonymous_variant ; V756_RS0100005 ; c.441C>A ; p.Ala147Ala ; 441/1338 ; 441/1338 ; 147/445 ;	upstream_gene_variant ; V756_RS0100010 ; c.-1049C>A ; . ; . ; . ; . ;	upstream_gene_variant ; V756_RS0100015 ; c.-2188C>A ; . ; . ; . ; . ;	upstream_gene_variant ; gene-V756_RS01000000121600 ; n.-3442C>A ; . ; . ; . ; . ;	upstream_gene_variant ; V756_RS0100035 ; c.-3765C>A ; . ; . ; . ; . ;
NZ_AYTO01000001.1	456	G	T	225	hom	207	207	V756_RS0100005	gene-V756_RS0100005	1	1338	+	missense_variant ; V756_RS0100005 ; c.456G>T ; p.Met152Ile ; 456/1338 ; 456/1338 ; 152/445 ;	missense_variant ; V756_RS0100005 ; c.456G>T ; p.Met152Ile ; 456/1338 ; 456/1338 ; 152/445 ;	upstream_gene_variant ; V756_RS0100010 ; c.-1034G>T ; . ; . ; . ; . ;	upstream_gene_variant ; V756_RS0100015 ; c.-2173G>T ; . ; . ; . ; . ;	upstream_gene_variant ; gene-V756_RS01000000121600 ; n.-3427G>T ; . ; . ; . ; . ;	upstream_gene_variant ; V756_RS0100035 ; c.-3750G>T ; . ; . ; . ; . ;
NZ_AYTO01000001.1	459	A	G	225	hom	205	205	V756_RS0100005	gene-V756_RS0100005	1	1338	+	synonymous_variant ; V756_RS0100005 ; c.459A>G ; p.Lys153Lys ; 459/1338 ; 459/1338 ; 153/445 ;	synonymous_variant ; V756_RS0100005 ; c.459A>G ; p.Lys153Lys ; 459/1338 ; 459/1338 ; 153/445 ;	upstream_gene_variant ; V756_RS0100010 ; c.-1031A>G ; . ; . ; . ; . ;	upstream_gene_variant ; V756_RS0100015 ; c.-2170A>G ; . ; . ; . ; . ;	upstream_gene_variant ; gene-V756_RS01000000121600 ; n.-3424A>G ; . ; . ; . ; . ;	upstream_gene_variant ; V756_RS0100035 ; c.-3747A>G ; . ; . ; . ; . ;
NZ_AYTO01000001.1	460	T	C	225	hom	205	205	V756_RS0100005	gene-V756_RS0100005	1	1338	+	missense_variant ; V756_RS0100005 ; c.460T>C ; p.Tyr154His ; 460/1338 ; 460/1338 ; 154/445 ;	missense_variant ; V756_RS0100005 ; c.460T>C ; p.Tyr154His ; 460/1338 ; 460/1338 ; 154/445 ;	upstream_gene_variant ; V756_RS0100010 ; c.-1030T>C ; . ; . ; . ; . ;	upstream_gene_variant ; V756_RS0100015 ; c.-2169T>C ; . ; . ; . ; . ;	upstream_gene_variant ; gene-V756_RS01000000121600 ; n.-3423T>C ; . ; . ; . ; . ;	upstream_gene_variant ; V756_RS0100035 ; c.-3746T>C ; . ; . ; . ; . ;
NZ_AYTO01000001.1	461	A	T	225	hom	205	205	V756_RS0100005	gene-V756_RS0100005	1	1338	+	missense_variant ; V756_RS0100005 ; c.461A>T ; p.Tyr154Phe ; 461/1338 ; 461/1338 ; 154/445 ;	missense_variant ; V756_RS0100005 ; c.461A>T ; p.Tyr154Phe ; 461/1338 ; 461/1338 ; 154/445 ;	upstream_gene_variant ; V756_RS0100010 ; c.-1029A>T ; . ; . ; . ; . ;	upstream_gene_variant ; V756_RS0100015 ; c.-2168A>T ; . ; . ; . ; . ;	upstream_gene_variant ; gene-V756_RS01000000121600 ; n.-3422A>T ; . ; . ; . ; . ;	upstream_gene_variant ; V756_RS0100035 ; c.-3745A>T ; . ; . ; . ; . ;
NZ_AYTO01000001.1	474	G	A	225	hom	239	239	V756_RS0100005	gene-V756_RS0100005	1	1338	+	synonymous_variant ; V756_RS0100005 ; c.474G>A ; p.Gln158Gln ; 474/1338 ; 474/1338 ; 158/445 ;	synonymous_variant ; V756_RS0100005 ; c.474G>A ; p.Gln158Gln ; 474/1338 ; 474/1338 ; 158/445 ;	upstream_gene_variant ; V756_RS0100010 ; c.-1016G>A ; . ; . ; . ; . ;	upstream_gene_variant ; V756_RS0100015 ; c.-2155G>A ; . ; . ; . ; . ;	upstream_gene_variant ; gene-V756_RS01000000121600 ; n.-3409G>A ; . ; . ; . ; . ;	upstream_gene_variant ; V756_RS0100035 ; c.-3732G>A ; . ; . ; . ; . ;
NZ_AYTO01000001.1	477	C	T	225	hom	239	239	V756_RS0100005	gene-V756_RS0100005	1	1338	+	synonymous_variant ; V756_RS0100005 ; c.477C>T ; p.Asn159Asn ; 477/1338 ; 477/1338 ; 159/445 ;	synonymous_variant ; V756_RS0100005 ; c.477C>T ; p.Asn159Asn ; 477/1338 ; 477/1338 ; 159/445 ;	upstream_gene_variant ; V756_RS0100010 ; c.-1013C>T ; . ; . ; . ; . ;	upstream_gene_variant ; V756_RS0100015 ; c.-2152C>T ; . ; . ; . ; . ;	upstream_gene_variant ; gene-V756_RS01000000121600 ; n.-3406C>T ; . ; . ; . ; . ;	upstream_gene_variant ; V756_RS0100035 ; c.-3729C>T ; . ; . ; . ; . ;
NZ_AYTO01000001.1	495	C	G	225	hom	243	243	V756_RS0100005	gene-V756_RS0100005	1	1338	+	synonymous_variant ; V756_RS0100005 ; c.495C>G ; p.Ala165Ala ; 495/1338 ; 495/1338 ; 165/445 ;	synonymous_variant ; V756_RS0100005 ; c.495C>G ; p.Ala165Ala ; 495/1338 ; 495/1338 ; 165/445 ;	upstream_gene_variant ; V756_RS0100010 ; c.-995C>G ; . ; . ; . ; . ;	upstream_gene_variant ; V756_RS0100015 ; c.-2134C>G ; . ; . ; . ; . ;	upstream_gene_variant ; gene-V756_RS01000000121600 ; n.-3388C>G ; . ; . ; . ; . ;	upstream_gene_variant ; V756_RS0100035 ; c.-3711C>G ; . ; . ; . ; . ;
NZ_AYTO01000001.1	501	C	T	225	hom	234	234	V756_RS0100005	gene-V756_RS0100005	1	1338	+	synonymous_variant ; V756_RS0100005 ; c.501C>T ; p.Asp167Asp ; 501/1338 ; 501/1338 ; 167/445 ;	synonymous_variant ; V756_RS0100005 ; c.501C>T ; p.Asp167Asp ; 501/1338 ; 501/1338 ; 167/445 ;	upstream_gene_variant ; V756_RS0100010 ; c.-989C>T ; . ; . ; . ; . ;	upstream_gene_variant ; V756_RS0100015 ; c.-2128C>T ; . ; . ; . ; . ;	upstream_gene_variant ; gene-V756_RS01000000121600 ; n.-3382C>T ; . ; . ; . ; . ;	upstream_gene_variant ; V756_RS0100035 ; c.-3705C>T ; . ; . ; . ; . ;
NZ_AYTO01000001.1	552	C	T	228	hom	225	224	V756_RS0100005	gene-V756_RS0100005	1	1338	+	synonymous_variant ; V756_RS0100005 ; c.552C>T ; p.Tyr184Tyr ; 552/1338 ; 552/1338 ; 184/445 ;	synonymous_variant ; V756_RS0100005 ; c.552C>T ; p.Tyr184Tyr ; 552/1338 ; 552/1338 ; 184/445 ;	upstream_gene_variant ; V756_RS0100010 ; c.-938C>T ; . ; . ; . ; . ;	upstream_gene_variant ; V756_RS0100015 ; c.-2077C>T ; . ; . ; . ; . ;	upstream_gene_variant ; gene-V756_RS01000000121600 ; n.-3331C>T ; . ; . ; . ; . ;	upstream_gene_variant ; V756_RS0100035 ; c.-3654C>T ; . ; . ; . ; . ;
NZ_AYTO01000001.1	579	T	A	225	hom	212	212	V756_RS0100005	gene-V756_RS0100005	1	1338	+	synonymous_variant ; V756_RS0100005 ; c.579T>A ; p.Gly193Gly ; 579/1338 ; 579/1338 ; 193/445 ;	synonymous_variant ; V756_RS0100005 ; c.579T>A ; p.Gly193Gly ; 579/1338 ; 579/1338 ; 193/445 ;	upstream_gene_variant ; V756_RS0100010 ; c.-911T>A ; . ; . ; . ; . ;	upstream_gene_variant ; V756_RS0100015 ; c.-2050T>A ; . ; . ; . ; . ;	upstream_gene_variant ; gene-V756_RS01000000121600 ; n.-3304T>A ; . ; . ; . ; . ;	upstream_gene_variant ; V756_RS0100035 ; c.-3627T>A ; . ; . ; . ; . ;
NZ_AYTO01000001.1	598	T	C	225	hom	186	186	V756_RS0100005	gene-V756_RS0100005	1	1338	+	synonymous_variant ; V756_RS0100005 ; c.598T>C ; p.Leu200Leu ; 598/1338 ; 598/1338 ; 200/445 ;	synonymous_variant ; V756_RS0100005 ; c.598T>C ; p.Leu200Leu ; 598/1338 ; 598/1338 ; 200/445 ;	upstream_gene_variant ; V756_RS0100010 ; c.-892T>C ; . ; . ; . ; . ;	upstream_gene_variant ; V756_RS0100015 ; c.-2031T>C ; . ; . ; . ; . ;	upstream_gene_variant ; gene-V756_RS01000000121600 ; n.-3285T>C ; . ; . ; . ; . ;	upstream_gene_variant ; V756_RS0100035 ; c.-3608T>C ; . ; . ; . ; . ;
NZ_AYTO01000001.1	636	A	T	225	hom	150	150	V756_RS0100005	gene-V756_RS0100005	1	1338	+	missense_variant ; V756_RS0100005 ; c.636A>T ; p.Glu212Asp ; 636/1338 ; 636/1338 ; 212/445 ;	missense_variant ; V756_RS0100005 ; c.636A>T ; p.Glu212Asp ; 636/1338 ; 636/1338 ; 212/445 ;	upstream_gene_variant ; V756_RS0100010 ; c.-854A>T ; . ; . ; . ; . ;	upstream_gene_variant ; V756_RS0100015 ; c.-1993A>T ; . ; . ; . ; . ;	upstream_gene_variant ; gene-V756_RS01000000121600 ; n.-3247A>T ; . ; . ; . ; . ;	upstream_gene_variant ; V756_RS0100035 ; c.-3570A>T ; . ; . ; . ; . ;
NZ_AYTO01000001.1	639	C	T	225	hom	151	151	V756_RS0100005	gene-V756_RS0100005	1	1338	+	synonymous_variant ; V756_RS0100005 ; c.639C>T ; p.Asn213Asn ; 639/1338 ; 639/1338 ; 213/445 ;	synonymous_variant ; V756_RS0100005 ; c.639C>T ; p.Asn213Asn ; 639/1338 ; 639/1338 ; 213/445 ;	upstream_gene_variant ; V756_RS0100010 ; c.-851C>T ; . ; . ; . ; . ;	upstream_gene_variant ; V756_RS0100015 ; c.-1990C>T ; . ; . ; . ; . ;	upstream_gene_variant ; gene-V756_RS01000000121600 ; n.-3244C>T ; . ; . ; . ; . ;	upstream_gene_variant ; V756_RS0100035 ; c.-3567C>T ; . ; . ; . ; . ;
NZ_AYTO01000001.1	642	C	T	225	hom	150	150	V756_RS0100005	gene-V756_RS0100005	1	1338	+	synonymous_variant ; V756_RS0100005 ; c.642C>T ; p.Gly214Gly ; 642/1338 ; 642/1338 ; 214/445 ;	synonymous_variant ; V756_RS0100005 ; c.642C>T ; p.Gly214Gly ; 642/1338 ; 642/1338 ; 214/445 ;	upstream_gene_variant ; V756_RS0100010 ; c.-848C>T ; . ; . ; . ; . ;	upstream_gene_variant ; V756_RS0100015 ; c.-1987C>T ; . ; . ; . ; . ;	upstream_gene_variant ; gene-V756_RS01000000121600 ; n.-3241C>T ; . ; . ; . ; . ;	upstream_gene_variant ; V756_RS0100035 ; c.-3564C>T ; . ; . ; . ; . ;
NZ_AYTO01000001.1	657	A	G	225	hom	155	155	V756_RS0100005	gene-V756_RS0100005	1	1338	+	synonymous_variant ; V756_RS0100005 ; c.657A>G ; p.Thr219Thr ; 657/1338 ; 657/1338 ; 219/445 ;	synonymous_variant ; V756_RS0100005 ; c.657A>G ; p.Thr219Thr ; 657/1338 ; 657/1338 ; 219/445 ;	upstream_gene_variant ; V756_RS0100010 ; c.-833A>G ; . ; . ; . ; . ;	upstream_gene_variant ; V756_RS0100015 ; c.-1972A>G ; . ; . ; . ; . ;	upstream_gene_variant ; gene-V756_RS01000000121600 ; n.-3226A>G ; . ; . ; . ; . ;	upstream_gene_variant ; V756_RS0100035 ; c.-3549A>G ; . ; . ; . ; . ;
NZ_AYTO01000001.1	660	T	C	225	hom	158	158	V756_RS0100005	gene-V756_RS0100005	1	1338	+	synonymous_variant ; V756_RS0100005 ; c.660T>C ; p.Ile220Ile ; 660/1338 ; 660/1338 ; 220/445 ;	synonymous_variant ; V756_RS0100005 ; c.660T>C ; p.Ile220Ile ; 660/1338 ; 660/1338 ; 220/445 ;	upstream_gene_variant ; V756_RS0100010 ; c.-830T>C ; . ; . ; . ; . ;	upstream_gene_variant ; V756_RS0100015 ; c.-1969T>C ; . ; . ; . ; . ;	upstream_gene_variant ; gene-V756_RS01000000121600 ; n.-3223T>C ; . ; . ; . ; . ;	upstream_gene_variant ; V756_RS0100035 ; c.-3546T>C ; . ; . ; . ; . ;
NZ_AYTO01000001.1	669	T	C	225	hom	159	159	V756_RS0100005	gene-V756_RS0100005	1	1338	+	synonymous_variant ; V756_RS0100005 ; c.669T>C ; p.Ser223Ser ; 669/1338 ; 669/1338 ; 223/445 ;	synonymous_variant ; V756_RS0100005 ; c.669T>C ; p.Ser223Ser ; 669/1338 ; 669/1338 ; 223/445 ;	upstream_gene_variant ; V756_RS0100010 ; c.-821T>C ; . ; . ; . ; . ;	upstream_gene_variant ; V756_RS0100015 ; c.-1960T>C ; . ; . ; . ; . ;	upstream_gene_variant ; gene-V756_RS01000000121600 ; n.-3214T>C ; . ; . ; . ; . ;	upstream_gene_variant ; V756_RS0100035 ; c.-3537T>C ; . ; . ; . ; . ;
NZ_AYTO01000001.1	678	A	C	225	hom	151	151	V756_RS0100005	gene-V756_RS0100005	1	1338	+	synonymous_variant ; V756_RS0100005 ; c.678A>C ; p.Gly226Gly ; 678/1338 ; 678/1338 ; 226/445 ;	synonymous_variant ; V756_RS0100005 ; c.678A>C ; p.Gly226Gly ; 678/1338 ; 678/1338 ; 226/445 ;	upstream_gene_variant ; V756_RS0100010 ; c.-812A>C ; . ; . ; . ; . ;	upstream_gene_variant ; V756_RS0100015 ; c.-1951A>C ; . ; . ; . ; . ;	upstream_gene_variant ; gene-V756_RS01000000121600 ; n.-3205A>C ; . ; . ; . ; . ;	upstream_gene_variant ; V756_RS0100035 ; c.-3528A>C ; . ; . ; . ; . ;
NZ_AYTO01000001.1	684	G	T	225	hom	148	148	V756_RS0100005	gene-V756_RS0100005	1	1338	+	synonymous_variant ; V756_RS0100005 ; c.684G>T ; p.Ala228Ala ; 684/1338 ; 684/1338 ; 228/445 ;	synonymous_variant ; V756_RS0100005 ; c.684G>T ; p.Ala228Ala ; 684/1338 ; 684/1338 ; 228/445 ;	upstream_gene_variant ; V756_RS0100010 ; c.-806G>T ; . ; . ; . ; . ;	upstream_gene_variant ; V756_RS0100015 ; c.-1945G>T ; . ; . ; . ; . ;	upstream_gene_variant ; gene-V756_RS01000000121600 ; n.-3199G>T ; . ; . ; . ; . ;	upstream_gene_variant ; V756_RS0100035 ; c.-3522G>T ; . ; . ; . ; . ;
NZ_AYTO01000001.1	687	C	A	225	hom	149	149	V756_RS0100005	gene-V756_RS0100005	1	1338	+	synonymous_variant ; V756_RS0100005 ; c.687C>A ; p.Val229Val ; 687/1338 ; 687/1338 ; 229/445 ;	synonymous_variant ; V756_RS0100005 ; c.687C>A ; p.Val229Val ; 687/1338 ; 687/1338 ; 229/445 ;	upstream_gene_variant ; V756_RS0100010 ; c.-803C>A ; . ; . ; . ; . ;	upstream_gene_variant ; V756_RS0100015 ; c.-1942C>A ; . ; . ; . ; . ;	upstream_gene_variant ; gene-V756_RS01000000121600 ; n.-3196C>A ; . ; . ; . ; . ;	upstream_gene_variant ; V756_RS0100035 ; c.-3519C>A ; . ; . ; . ; . ;
NZ_AYTO01000001.1	702	T	C	225	hom	143	143	V756_RS0100005	gene-V756_RS0100005	1	1338	+	synonymous_variant ; V756_RS0100005 ; c.702T>C ; p.Gly234Gly ; 702/1338 ; 702/1338 ; 234/445 ;	synonymous_variant ; V756_RS0100005 ; c.702T>C ; p.Gly234Gly ; 702/1338 ; 702/1338 ; 234/445 ;	upstream_gene_variant ; V756_RS0100010 ; c.-788T>C ; . ; . ; . ; . ;	upstream_gene_variant ; V756_RS0100015 ; c.-1927T>C ; . ; . ; . ; . ;	upstream_gene_variant ; gene-V756_RS01000000121600 ; n.-3181T>C ; . ; . ; . ; . ;	upstream_gene_variant ; V756_RS0100035 ; c.-3504T>C ; . ; . ; . ; . ;
NZ_AYTO01000001.1	744	C	T	225	hom	133	133	V756_RS0100005	gene-V756_RS0100005	1	1338	+	synonymous_variant ; V756_RS0100005 ; c.744C>T ; p.Gly248Gly ; 744/1338 ; 744/1338 ; 248/445 ;	synonymous_variant ; V756_RS0100005 ; c.744C>T ; p.Gly248Gly ; 744/1338 ; 744/1338 ; 248/445 ;	upstream_gene_variant ; V756_RS0100010 ; c.-746C>T ; . ; . ; . ; . ;	upstream_gene_variant ; V756_RS0100015 ; c.-1885C>T ; . ; . ; . ; . ;	upstream_gene_variant ; gene-V756_RS01000000121600 ; n.-3139C>T ; . ; . ; . ; . ;	upstream_gene_variant ; V756_RS0100035 ; c.-3462C>T ; . ; . ; . ; . ;
NZ_AYTO01000001.1	769	A	T	225	hom	123	123	V756_RS0100005	gene-V756_RS0100005	1	1338	+	missense_variant ; V756_RS0100005 ; c.769A>T ; p.Thr257Ser ; 769/1338 ; 769/1338 ; 257/445 ;	missense_variant ; V756_RS0100005 ; c.769A>T ; p.Thr257Ser ; 769/1338 ; 769/1338 ; 257/445 ;	upstream_gene_variant ; V756_RS0100010 ; c.-721A>T ; . ; . ; . ; . ;	upstream_gene_variant ; V756_RS0100015 ; c.-1860A>T ; . ; . ; . ; . ;	upstream_gene_variant ; gene-V756_RS01000000121600 ; n.-3114A>T ; . ; . ; . ; . ;	upstream_gene_variant ; V756_RS0100035 ; c.-3437A>T ; . ; . ; . ; . ;
NZ_AYTO01000001.1	780	C	T	225	hom	118	118	V756_RS0100005	gene-V756_RS0100005	1	1338	+	synonymous_variant ; V756_RS0100005 ; c.780C>T ; p.Tyr260Tyr ; 780/1338 ; 780/1338 ; 260/445 ;	synonymous_variant ; V756_RS0100005 ; c.780C>T ; p.Tyr260Tyr ; 780/1338 ; 780/1338 ; 260/445 ;	upstream_gene_variant ; V756_RS0100010 ; c.-710C>T ; . ; . ; . ; . ;	upstream_gene_variant ; V756_RS0100015 ; c.-1849C>T ; . ; . ; . ; . ;	upstream_gene_variant ; gene-V756_RS01000000121600 ; n.-3103C>T ; . ; . ; . ; . ;	upstream_gene_variant ; V756_RS0100035 ; c.-3426C>T ; . ; . ; . ; . ;
NZ_AYTO01000001.1	804	A	G	225	hom	104	104	V756_RS0100005	gene-V756_RS0100005	1	1338	+	synonymous_variant ; V756_RS0100005 ; c.804A>G ; p.Glu268Glu ; 804/1338 ; 804/1338 ; 268/445 ;	synonymous_variant ; V756_RS0100005 ; c.804A>G ; p.Glu268Glu ; 804/1338 ; 804/1338 ; 268/445 ;	upstream_gene_variant ; V756_RS0100010 ; c.-686A>G ; . ; . ; . ; . ;	upstream_gene_variant ; V756_RS0100015 ; c.-1825A>G ; . ; . ; . ; . ;	upstream_gene_variant ; gene-V756_RS01000000121600 ; n.-3079A>G ; . ; . ; . ; . ;	upstream_gene_variant ; V756_RS0100035 ; c.-3402A>G ; . ; . ; . ; . ;
NZ_AYTO01000001.1	837	A	C	225	hom	101	101	V756_RS0100005	gene-V756_RS0100005	1	1338	+	synonymous_variant ; V756_RS0100005 ; c.837A>C ; p.Arg279Arg ; 837/1338 ; 837/1338 ; 279/445 ;	synonymous_variant ; V756_RS0100005 ; c.837A>C ; p.Arg279Arg ; 837/1338 ; 837/1338 ; 279/445 ;	upstream_gene_variant ; V756_RS0100010 ; c.-653A>C ; . ; . ; . ; . ;	upstream_gene_variant ; V756_RS0100015 ; c.-1792A>C ; . ; . ; . ; . ;	upstream_gene_variant ; gene-V756_RS01000000121600 ; n.-3046A>C ; . ; . ; . ; . ;	upstream_gene_variant ; V756_RS0100035 ; c.-3369A>C ; . ; . ; . ; . ;
NZ_AYTO01000001.1	849	T	C	225	hom	108	108	V756_RS0100005	gene-V756_RS0100005	1	1338	+	synonymous_variant ; V756_RS0100005 ; c.849T>C ; p.Ala283Ala ; 849/1338 ; 849/1338 ; 283/445 ;	synonymous_variant ; V756_RS0100005 ; c.849T>C ; p.Ala283Ala ; 849/1338 ; 849/1338 ; 283/445 ;	upstream_gene_variant ; V756_RS0100010 ; c.-641T>C ; . ; . ; . ; . ;	upstream_gene_variant ; V756_RS0100015 ; c.-1780T>C ; . ; . ; . ; . ;	upstream_gene_variant ; gene-V756_RS01000000121600 ; n.-3034T>C ; . ; . ; . ; . ;	upstream_gene_variant ; V756_RS0100035 ; c.-3357T>C ; . ; . ; . ; . ;
NZ_AYTO01000001.1	858	G	T	225	hom	105	105	V756_RS0100005	gene-V756_RS0100005	1	1338	+	synonymous_variant ; V756_RS0100005 ; c.858G>T ; p.Ala286Ala ; 858/1338 ; 858/1338 ; 286/445 ;	synonymous_variant ; V756_RS0100005 ; c.858G>T ; p.Ala286Ala ; 858/1338 ; 858/1338 ; 286/445 ;	upstream_gene_variant ; V756_RS0100010 ; c.-632G>T ; . ; . ; . ; . ;	upstream_gene_variant ; V756_RS0100015 ; c.-1771G>T ; . ; . ; . ; . ;	upstream_gene_variant ; gene-V756_RS01000000121600 ; n.-3025G>T ; . ; . ; . ; . ;	upstream_gene_variant ; V756_RS0100035 ; c.-3348G>T ; . ; . ; . ; . ;
NZ_AYTO01000001.1	870	C	A	225	hom	105	105	V756_RS0100005	gene-V756_RS0100005	1	1338	+	synonymous_variant ; V756_RS0100005 ; c.870C>A ; p.Ala290Ala ; 870/1338 ; 870/1338 ; 290/445 ;	synonymous_variant ; V756_RS0100005 ; c.870C>A ; p.Ala290Ala ; 870/1338 ; 870/1338 ; 290/445 ;	upstream_gene_variant ; V756_RS0100010 ; c.-620C>A ; . ; . ; . ; . ;	upstream_gene_variant ; V756_RS0100015 ; c.-1759C>A ; . ; . ; . ; . ;	upstream_gene_variant ; gene-V756_RS01000000121600 ; n.-3013C>A ; . ; . ; . ; . ;	upstream_gene_variant ; V756_RS0100035 ; c.-3336C>A ; . ; . ; . ; . ;
NZ_AYTO01000001.1	885	T	G	225	hom	95	95	V756_RS0100005	gene-V756_RS0100005	1	1338	+	synonymous_variant ; V756_RS0100005 ; c.885T>G ; p.Ala295Ala ; 885/1338 ; 885/1338 ; 295/445 ;	synonymous_variant ; V756_RS0100005 ; c.885T>G ; p.Ala295Ala ; 885/1338 ; 885/1338 ; 295/445 ;	upstream_gene_variant ; V756_RS0100010 ; c.-605T>G ; . ; . ; . ; . ;	upstream_gene_variant ; V756_RS0100015 ; c.-1744T>G ; . ; . ; . ; . ;	upstream_gene_variant ; gene-V756_RS01000000121600 ; n.-2998T>G ; . ; . ; . ; . ;	upstream_gene_variant ; V756_RS0100035 ; c.-3321T>G ; . ; . ; . ; . ;
NZ_AYTO01000001.1	900	A	G	225	hom	99	99	V756_RS0100005	gene-V756_RS0100005	1	1338	+	synonymous_variant ; V756_RS0100005 ; c.900A>G ; p.Gln300Gln ; 900/1338 ; 900/1338 ; 300/445 ;	synonymous_variant ; V756_RS0100005 ; c.900A>G ; p.Gln300Gln ; 900/1338 ; 900/1338 ; 300/445 ;	upstream_gene_variant ; V756_RS0100010 ; c.-590A>G ; . ; . ; . ; . ;	upstream_gene_variant ; V756_RS0100015 ; c.-1729A>G ; . ; . ; . ; . ;	upstream_gene_variant ; gene-V756_RS01000000121600 ; n.-2983A>G ; . ; . ; . ; . ;	upstream_gene_variant ; V756_RS0100035 ; c.-3306A>G ; . ; . ; . ; . ;
NZ_AYTO01000001.1	909	C	A	225	hom	91	91	V756_RS0100005	gene-V756_RS0100005	1	1338	+	synonymous_variant ; V756_RS0100005 ; c.909C>A ; p.Ser303Ser ; 909/1338 ; 909/1338 ; 303/445 ;	synonymous_variant ; V756_RS0100005 ; c.909C>A ; p.Ser303Ser ; 909/1338 ; 909/1338 ; 303/445 ;	upstream_gene_variant ; V756_RS0100010 ; c.-581C>A ; . ; . ; . ; . ;	upstream_gene_variant ; V756_RS0100015 ; c.-1720C>A ; . ; . ; . ; . ;	upstream_gene_variant ; gene-V756_RS01000000121600 ; n.-2974C>A ; . ; . ; . ; . ;	upstream_gene_variant ; V756_RS0100035 ; c.-3297C>A ; . ; . ; . ; . ;
NZ_AYTO01000001.1	912	A	G	225	hom	91	91	V756_RS0100005	gene-V756_RS0100005	1	1338	+	synonymous_variant ; V756_RS0100005 ; c.912A>G ; p.Leu304Leu ; 912/1338 ; 912/1338 ; 304/445 ;	synonymous_variant ; V756_RS0100005 ; c.912A>G ; p.Leu304Leu ; 912/1338 ; 912/1338 ; 304/445 ;	upstream_gene_variant ; V756_RS0100010 ; c.-578A>G ; . ; . ; . ; . ;	upstream_gene_variant ; V756_RS0100015 ; c.-1717A>G ; . ; . ; . ; . ;	upstream_gene_variant ; gene-V756_RS01000000121600 ; n.-2971A>G ; . ; . ; . ; . ;	upstream_gene_variant ; V756_RS0100035 ; c.-3294A>G ; . ; . ; . ; . ;
NZ_AYTO01000001.1	918	A	G	225	hom	93	93	V756_RS0100005	gene-V756_RS0100005	1	1338	+	synonymous_variant ; V756_RS0100005 ; c.918A>G ; p.Glu306Glu ; 918/1338 ; 918/1338 ; 306/445 ;	synonymous_variant ; V756_RS0100005 ; c.918A>G ; p.Glu306Glu ; 918/1338 ; 918/1338 ; 306/445 ;	upstream_gene_variant ; V756_RS0100010 ; c.-572A>G ; . ; . ; . ; . ;	upstream_gene_variant ; V756_RS0100015 ; c.-1711A>G ; . ; . ; . ; . ;	upstream_gene_variant ; gene-V756_RS01000000121600 ; n.-2965A>G ; . ; . ; . ; . ;	upstream_gene_variant ; V756_RS0100035 ; c.-3288A>G ; . ; . ; . ; . ;
NZ_AYTO01000001.1	930	G	T	225	hom	100	100	V756_RS0100005	gene-V756_RS0100005	1	1338	+	missense_variant ; V756_RS0100005 ; c.930G>T ; p.Lys310Asn ; 930/1338 ; 930/1338 ; 310/445 ;	missense_variant ; V756_RS0100005 ; c.930G>T ; p.Lys310Asn ; 930/1338 ; 930/1338 ; 310/445 ;	upstream_gene_variant ; V756_RS0100010 ; c.-560G>T ; . ; . ; . ; . ;	upstream_gene_variant ; V756_RS0100015 ; c.-1699G>T ; . ; . ; . ; . ;	upstream_gene_variant ; gene-V756_RS01000000121600 ; n.-2953G>T ; . ; . ; . ; . ;	upstream_gene_variant ; V756_RS0100035 ; c.-3276G>T ; . ; . ; . ; . ;
NZ_AYTO01000001.1	942	A	G	228	hom	99	98	V756_RS0100005	gene-V756_RS0100005	1	1338	+	synonymous_variant ; V756_RS0100005 ; c.942A>G ; p.Glu314Glu ; 942/1338 ; 942/1338 ; 314/445 ;	synonymous_variant ; V756_RS0100005 ; c.942A>G ; p.Glu314Glu ; 942/1338 ; 942/1338 ; 314/445 ;	upstream_gene_variant ; V756_RS0100010 ; c.-548A>G ; . ; . ; . ; . ;	upstream_gene_variant ; V756_RS0100015 ; c.-1687A>G ; . ; . ; . ; . ;	upstream_gene_variant ; gene-V756_RS01000000121600 ; n.-2941A>G ; . ; . ; . ; . ;	upstream_gene_variant ; V756_RS0100035 ; c.-3264A>G ; . ; . ; . ; . ;
NZ_AYTO01000001.1	945	C	T	225	hom	99	99	V756_RS0100005	gene-V756_RS0100005	1	1338	+	synonymous_variant ; V756_RS0100005 ; c.945C>T ; p.Tyr315Tyr ; 945/1338 ; 945/1338 ; 315/445 ;	synonymous_variant ; V756_RS0100005 ; c.945C>T ; p.Tyr315Tyr ; 945/1338 ; 945/1338 ; 315/445 ;	upstream_gene_variant ; V756_RS0100010 ; c.-545C>T ; . ; . ; . ; . ;	upstream_gene_variant ; V756_RS0100015 ; c.-1684C>T ; . ; . ; . ; . ;	upstream_gene_variant ; gene-V756_RS01000000121600 ; n.-2938C>T ; . ; . ; . ; . ;	upstream_gene_variant ; V756_RS0100035 ; c.-3261C>T ; . ; . ; . ; . ;
NZ_AYTO01000001.1	948	A	T	225	hom	101	101	V756_RS0100005	gene-V756_RS0100005	1	1338	+	synonymous_variant ; V756_RS0100005 ; c.948A>T ; p.Gly316Gly ; 948/1338 ; 948/1338 ; 316/445 ;	synonymous_variant ; V756_RS0100005 ; c.948A>T ; p.Gly316Gly ; 948/1338 ; 948/1338 ; 316/445 ;	upstream_gene_variant ; V756_RS0100010 ; c.-542A>T ; . ; . ; . ; . ;	upstream_gene_variant ; V756_RS0100015 ; c.-1681A>T ; . ; . ; . ; . ;	upstream_gene_variant ; gene-V756_RS01000000121600 ; n.-2935A>T ; . ; . ; . ; . ;	upstream_gene_variant ; V756_RS0100035 ; c.-3258A>T ; . ; . ; . ; . ;
NZ_AYTO01000001.1	969	G	A	225	hom	111	111	V756_RS0100005	gene-V756_RS0100005	1	1338	+	synonymous_variant ; V756_RS0100005 ; c.969G>A ; p.Lys323Lys ; 969/1338 ; 969/1338 ; 323/445 ;	synonymous_variant ; V756_RS0100005 ; c.969G>A ; p.Lys323Lys ; 969/1338 ; 969/1338 ; 323/445 ;	upstream_gene_variant ; V756_RS0100010 ; c.-521G>A ; . ; . ; . ; . ;	upstream_gene_variant ; V756_RS0100015 ; c.-1660G>A ; . ; . ; . ; . ;	upstream_gene_variant ; gene-V756_RS01000000121600 ; n.-2914G>A ; . ; . ; . ; . ;	upstream_gene_variant ; V756_RS0100035 ; c.-3237G>A ; . ; . ; . ; . ;
NZ_AYTO01000001.1	973	T	C	225	hom	108	108	V756_RS0100005	gene-V756_RS0100005	1	1338	+	synonymous_variant ; V756_RS0100005 ; c.973T>C ; p.Leu325Leu ; 973/1338 ; 973/1338 ; 325/445 ;	synonymous_variant ; V756_RS0100005 ; c.973T>C ; p.Leu325Leu ; 973/1338 ; 973/1338 ; 325/445 ;	upstream_gene_variant ; V756_RS0100010 ; c.-517T>C ; . ; . ; . ; . ;	upstream_gene_variant ; V756_RS0100015 ; c.-1656T>C ; . ; . ; . ; . ;	upstream_gene_variant ; gene-V756_RS01000000121600 ; n.-2910T>C ; . ; . ; . ; . ;	upstream_gene_variant ; V756_RS0100035 ; c.-3233T>C ; . ; . ; . ; . ;
NZ_AYTO01000001.1	987	A	C	225	hom	112	112	V756_RS0100005	gene-V756_RS0100005	1	1338	+	synonymous_variant ; V756_RS0100005 ; c.987A>C ; p.Gly329Gly ; 987/1338 ; 987/1338 ; 329/445 ;	synonymous_variant ; V756_RS0100005 ; c.987A>C ; p.Gly329Gly ; 987/1338 ; 987/1338 ; 329/445 ;	upstream_gene_variant ; V756_RS0100010 ; c.-503A>C ; . ; . ; . ; . ;	upstream_gene_variant ; V756_RS0100015 ; c.-1642A>C ; . ; . ; . ; . ;	upstream_gene_variant ; gene-V756_RS01000000121600 ; n.-2896A>C ; . ; . ; . ; . ;	upstream_gene_variant ; V756_RS0100035 ; c.-3219A>C ; . ; . ; . ; . ;
NZ_AYTO01000001.1	993	G	A	225	hom	109	109	V756_RS0100005	gene-V756_RS0100005	1	1338	+	synonymous_variant ; V756_RS0100005 ; c.993G>A ; p.Gln331Gln ; 993/1338 ; 993/1338 ; 331/445 ;	synonymous_variant ; V756_RS0100005 ; c.993G>A ; p.Gln331Gln ; 993/1338 ; 993/1338 ; 331/445 ;	upstream_gene_variant ; V756_RS0100010 ; c.-497G>A ; . ; . ; . ; . ;	upstream_gene_variant ; V756_RS0100015 ; c.-1636G>A ; . ; . ; . ; . ;	upstream_gene_variant ; gene-V756_RS01000000121600 ; n.-2890G>A ; . ; . ; . ; . ;	upstream_gene_variant ; V756_RS0100035 ; c.-3213G>A ; . ; . ; . ; . ;
NZ_AYTO01000001.1	996	G	A	225	hom	109	109	V756_RS0100005	gene-V756_RS0100005	1	1338	+	synonymous_variant ; V756_RS0100005 ; c.996G>A ; p.Gly332Gly ; 996/1338 ; 996/1338 ; 332/445 ;	synonymous_variant ; V756_RS0100005 ; c.996G>A ; p.Gly332Gly ; 996/1338 ; 996/1338 ; 332/445 ;	upstream_gene_variant ; V756_RS0100010 ; c.-494G>A ; . ; . ; . ; . ;	upstream_gene_variant ; V756_RS0100015 ; c.-1633G>A ; . ; . ; . ; . ;	upstream_gene_variant ; gene-V756_RS01000000121600 ; n.-2887G>A ; . ; . ; . ; . ;	upstream_gene_variant ; V756_RS0100035 ; c.-3210G>A ; . ; . ; . ; . ;
NZ_AYTO01000001.1	1002	A	G	225	hom	108	108	V756_RS0100005	gene-V756_RS0100005	1	1338	+	synonymous_variant ; V756_RS0100005 ; c.1002A>G ; p.Glu334Glu ; 1002/1338 ; 1002/1338 ; 334/445 ;	synonymous_variant ; V756_RS0100005 ; c.1002A>G ; p.Glu334Glu ; 1002/1338 ; 1002/1338 ; 334/445 ;	upstream_gene_variant ; V756_RS0100010 ; c.-488A>G ; . ; . ; . ; . ;	upstream_gene_variant ; V756_RS0100015 ; c.-1627A>G ; . ; . ; . ; . ;	upstream_gene_variant ; gene-V756_RS01000000121600 ; n.-2881A>G ; . ; . ; . ; . ;	upstream_gene_variant ; V756_RS0100035 ; c.-3204A>G ; . ; . ; . ; . ;
NZ_AYTO01000001.1	1005	G	A	225	hom	107	107	V756_RS0100005	gene-V756_RS0100005	1	1338	+	synonymous_variant ; V756_RS0100005 ; c.1005G>A ; p.Gln335Gln ; 1005/1338 ; 1005/1338 ; 335/445 ;	synonymous_variant ; V756_RS0100005 ; c.1005G>A ; p.Gln335Gln ; 1005/1338 ; 1005/1338 ; 335/445 ;	upstream_gene_variant ; V756_RS0100010 ; c.-485G>A ; . ; . ; . ; . ;	upstream_gene_variant ; V756_RS0100015 ; c.-1624G>A ; . ; . ; . ; . ;	upstream_gene_variant ; gene-V756_RS01000000121600 ; n.-2878G>A ; . ; . ; . ; . ;	upstream_gene_variant ; V756_RS0100035 ; c.-3201G>A ; . ; . ; . ; . ;
NZ_AYTO01000001.1	1008	C	T	225	hom	107	107	V756_RS0100005	gene-V756_RS0100005	1	1338	+	synonymous_variant ; V756_RS0100005 ; c.1008C>T ; p.Ile336Ile ; 1008/1338 ; 1008/1338 ; 336/445 ;	synonymous_variant ; V756_RS0100005 ; c.1008C>T ; p.Ile336Ile ; 1008/1338 ; 1008/1338 ; 336/445 ;	upstream_gene_variant ; V756_RS0100010 ; c.-482C>T ; . ; . ; . ; . ;	upstream_gene_variant ; V756_RS0100015 ; c.-1621C>T ; . ; . ; . ; . ;	upstream_gene_variant ; gene-V756_RS01000000121600 ; n.-2875C>T ; . ; . ; . ; . ;	upstream_gene_variant ; V756_RS0100035 ; c.-3198C>T ; . ; . ; . ; . ;
NZ_AYTO01000001.1	1017	C	T	225	hom	125	125	V756_RS0100005	gene-V756_RS0100005	1	1338	+	synonymous_variant ; V756_RS0100005 ; c.1017C>T ; p.Ile339Ile ; 1017/1338 ; 1017/1338 ; 339/445 ;	synonymous_variant ; V756_RS0100005 ; c.1017C>T ; p.Ile339Ile ; 1017/1338 ; 1017/1338 ; 339/445 ;	upstream_gene_variant ; V756_RS0100010 ; c.-473C>T ; . ; . ; . ; . ;	upstream_gene_variant ; V756_RS0100015 ; c.-1612C>T ; . ; . ; . ; . ;	upstream_gene_variant ; gene-V756_RS01000000121600 ; n.-2866C>T ; . ; . ; . ; . ;	upstream_gene_variant ; V756_RS0100035 ; c.-3189C>T ; . ; . ; . ; . ;
NZ_AYTO01000001.1	1036	T	A	228	hom	115	114	V756_RS0100005	gene-V756_RS0100005	1	1338	+	missense_variant ; V756_RS0100005 ; c.1036T>A ; p.Ser346Thr ; 1036/1338 ; 1036/1338 ; 346/445 ;	missense_variant ; V756_RS0100005 ; c.1036T>A ; p.Ser346Thr ; 1036/1338 ; 1036/1338 ; 346/445 ;	upstream_gene_variant ; V756_RS0100010 ; c.-454T>A ; . ; . ; . ; . ;	upstream_gene_variant ; V756_RS0100015 ; c.-1593T>A ; . ; . ; . ; . ;	upstream_gene_variant ; gene-V756_RS01000000121600 ; n.-2847T>A ; . ; . ; . ; . ;	upstream_gene_variant ; V756_RS0100035 ; c.-3170T>A ; . ; . ; . ; . ;
NZ_AYTO01000001.1	1037	C	A	225	hom	114	114	V756_RS0100005	gene-V756_RS0100005	1	1338	+	missense_variant ; V756_RS0100005 ; c.1037C>A ; p.Ser346Tyr ; 1037/1338 ; 1037/1338 ; 346/445 ;	missense_variant ; V756_RS0100005 ; c.1037C>A ; p.Ser346Tyr ; 1037/1338 ; 1037/1338 ; 346/445 ;	upstream_gene_variant ; V756_RS0100010 ; c.-453C>A ; . ; . ; . ; . ;	upstream_gene_variant ; V756_RS0100015 ; c.-1592C>A ; . ; . ; . ; . ;	upstream_gene_variant ; gene-V756_RS01000000121600 ; n.-2846C>A ; . ; . ; . ; . ;	upstream_gene_variant ; V756_RS0100035 ; c.-3169C>A ; . ; . ; . ; . ;
NZ_AYTO01000001.1	1038	C	T	225	hom	114	114	V756_RS0100005	gene-V756_RS0100005	1	1338	+	synonymous_variant ; V756_RS0100005 ; c.1038C>T ; p.Ser346Ser ; 1038/1338 ; 1038/1338 ; 346/445 ;	synonymous_variant ; V756_RS0100005 ; c.1038C>T ; p.Ser346Ser ; 1038/1338 ; 1038/1338 ; 346/445 ;	upstream_gene_variant ; V756_RS0100010 ; c.-452C>T ; . ; . ; . ; . ;	upstream_gene_variant ; V756_RS0100015 ; c.-1591C>T ; . ; . ; . ; . ;	upstream_gene_variant ; gene-V756_RS01000000121600 ; n.-2845C>T ; . ; . ; . ; . ;	upstream_gene_variant ; V756_RS0100035 ; c.-3168C>T ; . ; . ; . ; . ;
NZ_AYTO01000001.1	1047	A	G	225	hom	124	124	V756_RS0100005	gene-V756_RS0100005	1	1338	+	synonymous_variant ; V756_RS0100005 ; c.1047A>G ; p.Gln349Gln ; 1047/1338 ; 1047/1338 ; 349/445 ;	synonymous_variant ; V756_RS0100005 ; c.1047A>G ; p.Gln349Gln ; 1047/1338 ; 1047/1338 ; 349/445 ;	upstream_gene_variant ; V756_RS0100010 ; c.-443A>G ; . ; . ; . ; . ;	upstream_gene_variant ; V756_RS0100015 ; c.-1582A>G ; . ; . ; . ; . ;	upstream_gene_variant ; gene-V756_RS01000000121600 ; n.-2836A>G ; . ; . ; . ; . ;	upstream_gene_variant ; V756_RS0100035 ; c.-3159A>G ; . ; . ; . ; . ;
NZ_AYTO01000001.1	1056	C	G	225	hom	126	126	V756_RS0100005	gene-V756_RS0100005	1	1338	+	synonymous_variant ; V756_RS0100005 ; c.1056C>G ; p.Ala352Ala ; 1056/1338 ; 1056/1338 ; 352/445 ;	synonymous_variant ; V756_RS0100005 ; c.1056C>G ; p.Ala352Ala ; 1056/1338 ; 1056/1338 ; 352/445 ;	upstream_gene_variant ; V756_RS0100010 ; c.-434C>G ; . ; . ; . ; . ;	upstream_gene_variant ; V756_RS0100015 ; c.-1573C>G ; . ; . ; . ; . ;	upstream_gene_variant ; gene-V756_RS01000000121600 ; n.-2827C>G ; . ; . ; . ; . ;	upstream_gene_variant ; V756_RS0100035 ; c.-3150C>G ; . ; . ; . ; . ;
NZ_AYTO01000001.1	1071	G	C	225	hom	126	126	V756_RS0100005	gene-V756_RS0100005	1	1338	+	synonymous_variant ; V756_RS0100005 ; c.1071G>C ; p.Val357Val ; 1071/1338 ; 1071/1338 ; 357/445 ;	synonymous_variant ; V756_RS0100005 ; c.1071G>C ; p.Val357Val ; 1071/1338 ; 1071/1338 ; 357/445 ;	upstream_gene_variant ; V756_RS0100010 ; c.-419G>C ; . ; . ; . ; . ;	upstream_gene_variant ; V756_RS0100015 ; c.-1558G>C ; . ; . ; . ; . ;	upstream_gene_variant ; gene-V756_RS01000000121600 ; n.-2812G>C ; . ; . ; . ; . ;	upstream_gene_variant ; V756_RS0100035 ; c.-3135G>C ; . ; . ; . ; . ;
NZ_AYTO01000001.1	1077	T	A	225	hom	123	123	V756_RS0100005	gene-V756_RS0100005	1	1338	+	synonymous_variant ; V756_RS0100005 ; c.1077T>A ; p.Ala359Ala ; 1077/1338 ; 1077/1338 ; 359/445 ;	synonymous_variant ; V756_RS0100005 ; c.1077T>A ; p.Ala359Ala ; 1077/1338 ; 1077/1338 ; 359/445 ;	upstream_gene_variant ; V756_RS0100010 ; c.-413T>A ; . ; . ; . ; . ;	upstream_gene_variant ; V756_RS0100015 ; c.-1552T>A ; . ; . ; . ; . ;	upstream_gene_variant ; gene-V756_RS01000000121600 ; n.-2806T>A ; . ; . ; . ; . ;	upstream_gene_variant ; V756_RS0100035 ; c.-3129T>A ; . ; . ; . ; . ;
NZ_AYTO01000001.1	1112	A	C	228	hom	121	120	V756_RS0100005	gene-V756_RS0100005	1	1338	+	missense_variant ; V756_RS0100005 ; c.1112A>C ; p.Lys371Thr ; 1112/1338 ; 1112/1338 ; 371/445 ;	missense_variant ; V756_RS0100005 ; c.1112A>C ; p.Lys371Thr ; 1112/1338 ; 1112/1338 ; 371/445 ;	upstream_gene_variant ; V756_RS0100010 ; c.-378A>C ; . ; . ; . ; . ;	upstream_gene_variant ; V756_RS0100015 ; c.-1517A>C ; . ; . ; . ; . ;	upstream_gene_variant ; gene-V756_RS01000000121600 ; n.-2771A>C ; . ; . ; . ; . ;	upstream_gene_variant ; V756_RS0100035 ; c.-3094A>C ; . ; . ; . ; . ;
NZ_AYTO01000001.1	1113	G	T	225	hom	121	121	V756_RS0100005	gene-V756_RS0100005	1	1338	+	missense_variant ; V756_RS0100005 ; c.1113G>T ; p.Lys371Asn ; 1113/1338 ; 1113/1338 ; 371/445 ;	missense_variant ; V756_RS0100005 ; c.1113G>T ; p.Lys371Asn ; 1113/1338 ; 1113/1338 ; 371/445 ;	upstream_gene_variant ; V756_RS0100010 ; c.-377G>T ; . ; . ; . ; . ;	upstream_gene_variant ; V756_RS0100015 ; c.-1516G>T ; . ; . ; . ; . ;	upstream_gene_variant ; gene-V756_RS01000000121600 ; n.-2770G>T ; . ; . ; . ; . ;	upstream_gene_variant ; V756_RS0100035 ; c.-3093G>T ; . ; . ; . ; . ;
NZ_AYTO01000001.1	1122	A	G	225	hom	127	127	V756_RS0100005	gene-V756_RS0100005	1	1338	+	synonymous_variant ; V756_RS0100005 ; c.1122A>G ; p.Lys374Lys ; 1122/1338 ; 1122/1338 ; 374/445 ;	synonymous_variant ; V756_RS0100005 ; c.1122A>G ; p.Lys374Lys ; 1122/1338 ; 1122/1338 ; 374/445 ;	upstream_gene_variant ; V756_RS0100010 ; c.-368A>G ; . ; . ; . ; . ;	upstream_gene_variant ; V756_RS0100015 ; c.-1507A>G ; . ; . ; . ; . ;	upstream_gene_variant ; gene-V756_RS01000000121600 ; n.-2761A>G ; . ; . ; . ; . ;	upstream_gene_variant ; V756_RS0100035 ; c.-3084A>G ; . ; . ; . ; . ;
NZ_AYTO01000001.1	1131	G	T	228	hom	124	123	V756_RS0100005	gene-V756_RS0100005	1	1338	+	synonymous_variant ; V756_RS0100005 ; c.1131G>T ; p.Ala377Ala ; 1131/1338 ; 1131/1338 ; 377/445 ;	synonymous_variant ; V756_RS0100005 ; c.1131G>T ; p.Ala377Ala ; 1131/1338 ; 1131/1338 ; 377/445 ;	upstream_gene_variant ; V756_RS0100010 ; c.-359G>T ; . ; . ; . ; . ;	upstream_gene_variant ; V756_RS0100015 ; c.-1498G>T ; . ; . ; . ; . ;	upstream_gene_variant ; gene-V756_RS01000000121600 ; n.-2752G>T ; . ; . ; . ; . ;	upstream_gene_variant ; V756_RS0100035 ; c.-3075G>T ; . ; . ; . ; . ;
NZ_AYTO01000001.1	1138	C	T	225	hom	122	122	V756_RS0100005	gene-V756_RS0100005	1	1338	+	synonymous_variant ; V756_RS0100005 ; c.1138C>T ; p.Leu380Leu ; 1138/1338 ; 1138/1338 ; 380/445 ;	synonymous_variant ; V756_RS0100005 ; c.1138C>T ; p.Leu380Leu ; 1138/1338 ; 1138/1338 ; 380/445 ;	upstream_gene_variant ; V756_RS0100010 ; c.-352C>T ; . ; . ; . ; . ;	upstream_gene_variant ; V756_RS0100015 ; c.-1491C>T ; . ; . ; . ; . ;	upstream_gene_variant ; gene-V756_RS01000000121600 ; n.-2745C>T ; . ; . ; . ; . ;	upstream_gene_variant ; V756_RS0100035 ; c.-3068C>T ; . ; . ; . ; . ;
NZ_AYTO01000001.1	1143	C	A	225	hom	120	120	V756_RS0100005	gene-V756_RS0100005	1	1338	+	synonymous_variant ; V756_RS0100005 ; c.1143C>A ; p.Pro381Pro ; 1143/1338 ; 1143/1338 ; 381/445 ;	synonymous_variant ; V756_RS0100005 ; c.1143C>A ; p.Pro381Pro ; 1143/1338 ; 1143/1338 ; 381/445 ;	upstream_gene_variant ; V756_RS0100010 ; c.-347C>A ; . ; . ; . ; . ;	upstream_gene_variant ; V756_RS0100015 ; c.-1486C>A ; . ; . ; . ; . ;	upstream_gene_variant ; gene-V756_RS01000000121600 ; n.-2740C>A ; . ; . ; . ; . ;	upstream_gene_variant ; V756_RS0100035 ; c.-3063C>A ; . ; . ; . ; . ;
NZ_AYTO01000001.1	1179	A	G	225	hom	108	108	V756_RS0100005	gene-V756_RS0100005	1	1338	+	synonymous_variant ; V756_RS0100005 ; c.1179A>G ; p.Gly393Gly ; 1179/1338 ; 1179/1338 ; 393/445 ;	synonymous_variant ; V756_RS0100005 ; c.1179A>G ; p.Gly393Gly ; 1179/1338 ; 1179/1338 ; 393/445 ;	upstream_gene_variant ; V756_RS0100010 ; c.-311A>G ; . ; . ; . ; . ;	upstream_gene_variant ; V756_RS0100015 ; c.-1450A>G ; . ; . ; . ; . ;	upstream_gene_variant ; gene-V756_RS01000000121600 ; n.-2704A>G ; . ; . ; . ; . ;	upstream_gene_variant ; V756_RS0100035 ; c.-3027A>G ; . ; . ; . ; . ;
NZ_AYTO01000001.1	1191	C	T	225	hom	102	102	V756_RS0100005	gene-V756_RS0100005	1	1338	+	synonymous_variant ; V756_RS0100005 ; c.1191C>T ; p.Cys397Cys ; 1191/1338 ; 1191/1338 ; 397/445 ;	synonymous_variant ; V756_RS0100005 ; c.1191C>T ; p.Cys397Cys ; 1191/1338 ; 1191/1338 ; 397/445 ;	upstream_gene_variant ; V756_RS0100010 ; c.-299C>T ; . ; . ; . ; . ;	upstream_gene_variant ; V756_RS0100015 ; c.-1438C>T ; . ; . ; . ; . ;	upstream_gene_variant ; gene-V756_RS01000000121600 ; n.-2692C>T ; . ; . ; . ; . ;	upstream_gene_variant ; V756_RS0100035 ; c.-3015C>T ; . ; . ; . ; . ;
NZ_AYTO01000001.1	1194	C	T	225	hom	103	103	V756_RS0100005	gene-V756_RS0100005	1	1338	+	synonymous_variant ; V756_RS0100005 ; c.1194C>T ; p.Leu398Leu ; 1194/1338 ; 1194/1338 ; 398/445 ;	synonymous_variant ; V756_RS0100005 ; c.1194C>T ; p.Leu398Leu ; 1194/1338 ; 1194/1338 ; 398/445 ;	upstream_gene_variant ; V756_RS0100010 ; c.-296C>T ; . ; . ; . ; . ;	upstream_gene_variant ; V756_RS0100015 ; c.-1435C>T ; . ; . ; . ; . ;	upstream_gene_variant ; gene-V756_RS01000000121600 ; n.-2689C>T ; . ; . ; . ; . ;	upstream_gene_variant ; V756_RS0100035 ; c.-3012C>T ; . ; . ; . ; . ;
NZ_AYTO01000001.1	1203	C	T	225	hom	101	101	V756_RS0100005	gene-V756_RS0100005	1	1338	+	synonymous_variant ; V756_RS0100005 ; c.1203C>T ; p.Ser401Ser ; 1203/1338 ; 1203/1338 ; 401/445 ;	synonymous_variant ; V756_RS0100005 ; c.1203C>T ; p.Ser401Ser ; 1203/1338 ; 1203/1338 ; 401/445 ;	upstream_gene_variant ; V756_RS0100010 ; c.-287C>T ; . ; . ; . ; . ;	upstream_gene_variant ; V756_RS0100015 ; c.-1426C>T ; . ; . ; . ; . ;	upstream_gene_variant ; gene-V756_RS01000000121600 ; n.-2680C>T ; . ; . ; . ; . ;	upstream_gene_variant ; V756_RS0100035 ; c.-3003C>T ; . ; . ; . ; . ;
NZ_AYTO01000001.1	1212	A	G	225	hom	98	98	V756_RS0100005	gene-V756_RS0100005	1	1338	+	synonymous_variant ; V756_RS0100005 ; c.1212A>G ; p.Glu404Glu ; 1212/1338 ; 1212/1338 ; 404/445 ;	synonymous_variant ; V756_RS0100005 ; c.1212A>G ; p.Glu404Glu ; 1212/1338 ; 1212/1338 ; 404/445 ;	upstream_gene_variant ; V756_RS0100010 ; c.-278A>G ; . ; . ; . ; . ;	upstream_gene_variant ; V756_RS0100015 ; c.-1417A>G ; . ; . ; . ; . ;	upstream_gene_variant ; gene-V756_RS01000000121600 ; n.-2671A>G ; . ; . ; . ; . ;	upstream_gene_variant ; V756_RS0100035 ; c.-2994A>G ; . ; . ; . ; . ;
NZ_AYTO01000001.1	1221	C	T	225	hom	95	95	V756_RS0100005	gene-V756_RS0100005	1	1338	+	synonymous_variant ; V756_RS0100005 ; c.1221C>T ; p.Val407Val ; 1221/1338 ; 1221/1338 ; 407/445 ;	synonymous_variant ; V756_RS0100005 ; c.1221C>T ; p.Val407Val ; 1221/1338 ; 1221/1338 ; 407/445 ;	upstream_gene_variant ; V756_RS0100010 ; c.-269C>T ; . ; . ; . ; . ;	upstream_gene_variant ; V756_RS0100015 ; c.-1408C>T ; . ; . ; . ; . ;	upstream_gene_variant ; gene-V756_RS01000000121600 ; n.-2662C>T ; . ; . ; . ; . ;	upstream_gene_variant ; V756_RS0100035 ; c.-2985C>T ; . ; . ; . ; . ;
NZ_AYTO01000001.1	1227	C	T	225	hom	94	94	V756_RS0100005	gene-V756_RS0100005	1	1338	+	synonymous_variant ; V756_RS0100005 ; c.1227C>T ; p.Phe409Phe ; 1227/1338 ; 1227/1338 ; 409/445 ;	synonymous_variant ; V756_RS0100005 ; c.1227C>T ; p.Phe409Phe ; 1227/1338 ; 1227/1338 ; 409/445 ;	upstream_gene_variant ; V756_RS0100010 ; c.-263C>T ; . ; . ; . ; . ;	upstream_gene_variant ; V756_RS0100015 ; c.-1402C>T ; . ; . ; . ; . ;	upstream_gene_variant ; gene-V756_RS01000000121600 ; n.-2656C>T ; . ; . ; . ; . ;	upstream_gene_variant ; V756_RS0100035 ; c.-2979C>T ; . ; . ; . ; . ;
NZ_AYTO01000001.1	1236	T	C	225	hom	92	92	V756_RS0100005	gene-V756_RS0100005	1	1338	+	synonymous_variant ; V756_RS0100005 ; c.1236T>C ; p.Ala412Ala ; 1236/1338 ; 1236/1338 ; 412/445 ;	synonymous_variant ; V756_RS0100005 ; c.1236T>C ; p.Ala412Ala ; 1236/1338 ; 1236/1338 ; 412/445 ;	upstream_gene_variant ; V756_RS0100010 ; c.-254T>C ; . ; . ; . ; . ;	upstream_gene_variant ; V756_RS0100015 ; c.-1393T>C ; . ; . ; . ; . ;	upstream_gene_variant ; gene-V756_RS01000000121600 ; n.-2647T>C ; . ; . ; . ; . ;	upstream_gene_variant ; V756_RS0100035 ; c.-2970T>C ; . ; . ; . ; . ;
NZ_AYTO01000001.1	1245	A	G	225	hom	81	81	V756_RS0100005	gene-V756_RS0100005	1	1338	+	synonymous_variant ; V756_RS0100005 ; c.1245A>G ; p.Gly415Gly ; 1245/1338 ; 1245/1338 ; 415/445 ;	synonymous_variant ; V756_RS0100005 ; c.1245A>G ; p.Gly415Gly ; 1245/1338 ; 1245/1338 ; 415/445 ;	upstream_gene_variant ; V756_RS0100010 ; c.-245A>G ; . ; . ; . ; . ;	upstream_gene_variant ; V756_RS0100015 ; c.-1384A>G ; . ; . ; . ; . ;	upstream_gene_variant ; gene-V756_RS01000000121600 ; n.-2638A>G ; . ; . ; . ; . ;	upstream_gene_variant ; V756_RS0100035 ; c.-2961A>G ; . ; . ; . ; . ;
NZ_AYTO01000001.1	1246	A	T	225	hom	81	81	V756_RS0100005	gene-V756_RS0100005	1	1338	+	missense_variant ; V756_RS0100005 ; c.1246A>T ; p.Thr416Ser ; 1246/1338 ; 1246/1338 ; 416/445 ;	missense_variant ; V756_RS0100005 ; c.1246A>T ; p.Thr416Ser ; 1246/1338 ; 1246/1338 ; 416/445 ;	upstream_gene_variant ; V756_RS0100010 ; c.-244A>T ; . ; . ; . ; . ;	upstream_gene_variant ; V756_RS0100015 ; c.-1383A>T ; . ; . ; . ; . ;	upstream_gene_variant ; gene-V756_RS01000000121600 ; n.-2637A>T ; . ; . ; . ; . ;	upstream_gene_variant ; V756_RS0100035 ; c.-2960A>T ; . ; . ; . ; . ;
NZ_AYTO01000001.1	1248	C	A	225	hom	82	82	V756_RS0100005	gene-V756_RS0100005	1	1338	+	synonymous_variant ; V756_RS0100005 ; c.1248C>A ; p.Thr416Thr ; 1248/1338 ; 1248/1338 ; 416/445 ;	synonymous_variant ; V756_RS0100005 ; c.1248C>A ; p.Thr416Thr ; 1248/1338 ; 1248/1338 ; 416/445 ;	upstream_gene_variant ; V756_RS0100010 ; c.-242C>A ; . ; . ; . ; . ;	upstream_gene_variant ; V756_RS0100015 ; c.-1381C>A ; . ; . ; . ; . ;	upstream_gene_variant ; gene-V756_RS01000000121600 ; n.-2635C>A ; . ; . ; . ; . ;	upstream_gene_variant ; V756_RS0100035 ; c.-2958C>A ; . ; . ; . ; . ;
NZ_AYTO01000001.1	1272	T	A	225	hom	83	83	V756_RS0100005	gene-V756_RS0100005	1	1338	+	synonymous_variant ; V756_RS0100005 ; c.1272T>A ; p.Arg424Arg ; 1272/1338 ; 1272/1338 ; 424/445 ;	splice_region_variant&non_coding_transcript_exon_variant ; gene-V756_RS01000000121600 ; n.1272T>A ; . ; . ; . ; . ;	synonymous_variant ; V756_RS0100005 ; c.1272T>A ; p.Arg424Arg ; 1272/1338 ; 1272/1338 ; 424/445 ;	upstream_gene_variant ; V756_RS0100010 ; c.-218T>A ; . ; . ; . ; . ;	upstream_gene_variant ; V756_RS0100015 ; c.-1357T>A ; . ; . ; . ; . ;	upstream_gene_variant ; gene-V756_RS01000000121600 ; n.-2611T>A ; . ; . ; . ; . ;
NZ_AYTO01000001.1	1280	C	T	225	hom	78	78	V756_RS0100005	gene-V756_RS0100005	1	1338	+	missense_variant ; V756_RS0100005 ; c.1280C>T ; p.Ala427Val ; 1280/1338 ; 1280/1338 ; 427/445 ;	missense_variant ; V756_RS0100005 ; c.1280C>T ; p.Ala427Val ; 1280/1338 ; 1280/1338 ; 427/445 ;	upstream_gene_variant ; V756_RS0100010 ; c.-210C>T ; . ; . ; . ; . ;	upstream_gene_variant ; V756_RS0100015 ; c.-1349C>T ; . ; . ; . ; . ;	upstream_gene_variant ; gene-V756_RS01000000121600 ; n.-2603C>T ; . ; . ; . ; . ;	upstream_gene_variant ; V756_RS0100035 ; c.-2926C>T ; . ; . ; . ; . ;
NZ_AYTO01000001.1	1281	G	C	225	hom	78	78	V756_RS0100005	gene-V756_RS0100005	1	1338	+	synonymous_variant ; V756_RS0100005 ; c.1281G>C ; p.Ala427Ala ; 1281/1338 ; 1281/1338 ; 427/445 ;	synonymous_variant ; V756_RS0100005 ; c.1281G>C ; p.Ala427Ala ; 1281/1338 ; 1281/1338 ; 427/445 ;	upstream_gene_variant ; V756_RS0100010 ; c.-209G>C ; . ; . ; . ; . ;	upstream_gene_variant ; V756_RS0100015 ; c.-1348G>C ; . ; . ; . ; . ;	upstream_gene_variant ; gene-V756_RS01000000121600 ; n.-2602G>C ; . ; . ; . ; . ;	upstream_gene_variant ; V756_RS0100035 ; c.-2925G>C ; . ; . ; . ; . ;
NZ_AYTO01000001.1	1290	T	A	225	hom	76	76	V756_RS0100005	gene-V756_RS0100005	1	1338	+	missense_variant ; V756_RS0100005 ; c.1290T>A ; p.Asp430Glu ; 1290/1338 ; 1290/1338 ; 430/445 ;	missense_variant ; V756_RS0100005 ; c.1290T>A ; p.Asp430Glu ; 1290/1338 ; 1290/1338 ; 430/445 ;	upstream_gene_variant ; V756_RS0100010 ; c.-200T>A ; . ; . ; . ; . ;	upstream_gene_variant ; V756_RS0100015 ; c.-1339T>A ; . ; . ; . ; . ;	upstream_gene_variant ; gene-V756_RS01000000121600 ; n.-2593T>A ; . ; . ; . ; . ;	upstream_gene_variant ; V756_RS0100035 ; c.-2916T>A ; . ; . ; . ; . ;
NZ_AYTO01000001.1	1296	G	A	225	hom	67	67	V756_RS0100005	gene-V756_RS0100005	1	1338	+	synonymous_variant ; V756_RS0100005 ; c.1296G>A ; p.Val432Val ; 1296/1338 ; 1296/1338 ; 432/445 ;	synonymous_variant ; V756_RS0100005 ; c.1296G>A ; p.Val432Val ; 1296/1338 ; 1296/1338 ; 432/445 ;	upstream_gene_variant ; V756_RS0100010 ; c.-194G>A ; . ; . ; . ; . ;	upstream_gene_variant ; V756_RS0100015 ; c.-1333G>A ; . ; . ; . ; . ;	upstream_gene_variant ; gene-V756_RS01000000121600 ; n.-2587G>A ; . ; . ; . ; . ;	upstream_gene_variant ; V756_RS0100035 ; c.-2910G>A ; . ; . ; . ; . ;
NZ_AYTO01000001.1	1308	A	T	225	hom	22	22	V756_RS0100005	gene-V756_RS0100005	1	1338	+	synonymous_variant ; V756_RS0100005 ; c.1308A>T ; p.Val436Val ; 1308/1338 ; 1308/1338 ; 436/445 ;	synonymous_variant ; V756_RS0100005 ; c.1308A>T ; p.Val436Val ; 1308/1338 ; 1308/1338 ; 436/445 ;	upstream_gene_variant ; V756_RS0100010 ; c.-182A>T ; . ; . ; . ; . ;	upstream_gene_variant ; V756_RS0100015 ; c.-1321A>T ; . ; . ; . ; . ;	upstream_gene_variant ; gene-V756_RS01000000121600 ; n.-2575A>T ; . ; . ; . ; . ;	upstream_gene_variant ; V756_RS0100035 ; c.-2898A>T ; . ; . ; . ; . ;
NZ_AYTO01000001.1	1311	C	T	225	hom	22	22	V756_RS0100005	gene-V756_RS0100005	1	1338	+	synonymous_variant ; V756_RS0100005 ; c.1311C>T ; p.Asp437Asp ; 1311/1338 ; 1311/1338 ; 437/445 ;	synonymous_variant ; V756_RS0100005 ; c.1311C>T ; p.Asp437Asp ; 1311/1338 ; 1311/1338 ; 437/445 ;	upstream_gene_variant ; V756_RS0100010 ; c.-179C>T ; . ; . ; . ; . ;	upstream_gene_variant ; V756_RS0100015 ; c.-1318C>T ; . ; . ; . ; . ;	upstream_gene_variant ; gene-V756_RS01000000121600 ; n.-2572C>T ; . ; . ; . ; . ;	upstream_gene_variant ; V756_RS0100035 ; c.-2895C>T ; . ; . ; . ; . ;
NZ_AYTO01000001.1	1314	C	A	225	hom	22	22	V756_RS0100005	gene-V756_RS0100005	1	1338	+	missense_variant ; V756_RS0100005 ; c.1314C>A ; p.Asp438Glu ; 1314/1338 ; 1314/1338 ; 438/445 ;	missense_variant ; V756_RS0100005 ; c.1314C>A ; p.Asp438Glu ; 1314/1338 ; 1314/1338 ; 438/445 ;	upstream_gene_variant ; V756_RS0100010 ; c.-176C>A ; . ; . ; . ; . ;	upstream_gene_variant ; V756_RS0100015 ; c.-1315C>A ; . ; . ; . ; . ;	upstream_gene_variant ; gene-V756_RS01000000121600 ; n.-2569C>A ; . ; . ; . ; . ;	upstream_gene_variant ; V756_RS0100035 ; c.-2892C>A ; . ; . ; . ; . ;
NZ_AYTO01000001.1	1320	A	T	225	hom	18	18	V756_RS0100005	gene-V756_RS0100005	1	1338	+	synonymous_variant ; V756_RS0100005 ; c.1320A>T ; p.Val440Val ; 1320/1338 ; 1320/1338 ; 440/445 ;	synonymous_variant ; V756_RS0100005 ; c.1320A>T ; p.Val440Val ; 1320/1338 ; 1320/1338 ; 440/445 ;	upstream_gene_variant ; V756_RS0100010 ; c.-170A>T ; . ; . ; . ; . ;	upstream_gene_variant ; V756_RS0100015 ; c.-1309A>T ; . ; . ; . ; . ;	upstream_gene_variant ; gene-V756_RS01000000121600 ; n.-2563A>T ; . ; . ; . ; . ;	upstream_gene_variant ; V756_RS0100035 ; c.-2886A>T ; . ; . ; . ; . ;
NZ_AYTO01000001.1	1324	G	T	225	hom	18	18	V756_RS0100005	gene-V756_RS0100005	1	1338	+	missense_variant ; V756_RS0100005 ; c.1324G>T ; p.Ala442Ser ; 1324/1338 ; 1324/1338 ; 442/445 ;	missense_variant ; V756_RS0100005 ; c.1324G>T ; p.Ala442Ser ; 1324/1338 ; 1324/1338 ; 442/445 ;	upstream_gene_variant ; V756_RS0100010 ; c.-166G>T ; . ; . ; . ; . ;	upstream_gene_variant ; V756_RS0100015 ; c.-1305G>T ; . ; . ; . ; . ;	upstream_gene_variant ; gene-V756_RS01000000121600 ; n.-2559G>T ; . ; . ; . ; . ;	upstream_gene_variant ; V756_RS0100035 ; c.-2882G>T ; . ; . ; . ; . ;
NZ_AYTO01000001.1	1326	T	G	225	hom	18	18	V756_RS0100005	gene-V756_RS0100005	1	1338	+	synonymous_variant ; V756_RS0100005 ; c.1326T>G ; p.Ala442Ala ; 1326/1338 ; 1326/1338 ; 442/445 ;	synonymous_variant ; V756_RS0100005 ; c.1326T>G ; p.Ala442Ala ; 1326/1338 ; 1326/1338 ; 442/445 ;	upstream_gene_variant ; V756_RS0100010 ; c.-164T>G ; . ; . ; . ; . ;	upstream_gene_variant ; V756_RS0100015 ; c.-1303T>G ; . ; . ; . ; . ;	upstream_gene_variant ; gene-V756_RS01000000121600 ; n.-2557T>G ; . ; . ; . ; . ;	upstream_gene_variant ; V756_RS0100035 ; c.-2880T>G ; . ; . ; . ; . ;
NZ_AYTO01000001.1	1329	A	T	225	hom	18	18	V756_RS0100005	gene-V756_RS0100005	1	1338	+	synonymous_variant ; V756_RS0100005 ; c.1329A>T ; p.Thr443Thr ; 1329/1338 ; 1329/1338 ; 443/445 ;	synonymous_variant ; V756_RS0100005 ; c.1329A>T ; p.Thr443Thr ; 1329/1338 ; 1329/1338 ; 443/445 ;	upstream_gene_variant ; V756_RS0100010 ; c.-161A>T ; . ; . ; . ; . ;	upstream_gene_variant ; V756_RS0100015 ; c.-1300A>T ; . ; . ; . ; . ;	upstream_gene_variant ; gene-V756_RS01000000121600 ; n.-2554A>T ; . ; . ; . ; . ;	upstream_gene_variant ; V756_RS0100035 ; c.-2877A>T ; . ; . ; . ; . ;
NZ_AYTO01000001.1	1332	C	A	225	hom	19	19	V756_RS0100005	gene-V756_RS0100005	1	1338	+	synonymous_variant ; V756_RS0100005 ; c.1332C>A ; p.Ala444Ala ; 1332/1338 ; 1332/1338 ; 444/445 ;	synonymous_variant ; V756_RS0100005 ; c.1332C>A ; p.Ala444Ala ; 1332/1338 ; 1332/1338 ; 444/445 ;	upstream_gene_variant ; V756_RS0100010 ; c.-158C>A ; . ; . ; . ; . ;	upstream_gene_variant ; V756_RS0100015 ; c.-1297C>A ; . ; . ; . ; . ;	upstream_gene_variant ; gene-V756_RS01000000121600 ; n.-2551C>A ; . ; . ; . ; . ;	upstream_gene_variant ; V756_RS0100035 ; c.-2874C>A ; . ; . ; . ; . ;
NZ_AYTO01000001.1	1338	G	A	228	hom	19	18	V756_RS0100005	gene-V756_RS0100005	1	1338	+	splice_region_variant&stop_retained_variant ; V756_RS0100005 ; c.1338G>A ; p.Ter446Ter ; 1338/1338 ; 1338/1338 ; 446/445 ;	splice_region_variant&stop_retained_variant ; V756_RS0100005 ; c.1338G>A ; p.Ter446Ter ; 1338/1338 ; 1338/1338 ; 446/445 ;	upstream_gene_variant ; V756_RS0100010 ; c.-152G>A ; . ; . ; . ; . ;	upstream_gene_variant ; V756_RS0100015 ; c.-1291G>A ; . ; . ; . ; . ;	upstream_gene_variant ; gene-V756_RS01000000121600 ; n.-2545G>A ; . ; . ; . ; . ;	upstream_gene_variant ; V756_RS0100035 ; c.-2868G>A ; . ; . ; . ; . ;
NZ_AYTO01000001.1	1342	G	A	225	hom	19	19	.	.	.	.	.	.	upstream_gene_variant ; V756_RS0100010 ; c.-148G>A ; . ; . ; . ; . ;	upstream_gene_variant ; V756_RS0100015 ; c.-1287G>A ; . ; . ; . ; . ;	upstream_gene_variant ; gene-V756_RS01000000121600 ; n.-2541G>A ; . ; . ; . ; . ;	upstream_gene_variant ; V756_RS0100035 ; c.-2864G>A ; . ; . ; . ; . ;	upstream_gene_variant ; gene-V756_RS01000000121600 ; n.-1171C>T ; . ; . ; . ; . ;
NZ_AYTO01000001.1	1345	C	T	225	hom	19	19	.	.	.	.	.	.	upstream_gene_variant ; V756_RS0100010 ; c.-145C>T ; . ; . ; . ; . ;	upstream_gene_variant ; V756_RS0100015 ; c.-1284C>T ; . ; . ; . ; . ;	upstream_gene_variant ; gene-V756_RS01000000121600 ; n.-2538C>T ; . ; . ; . ; . ;	upstream_gene_variant ; V756_RS0100035 ; c.-2861C>T ; . ; . ; . ; . ;	upstream_gene_variant ; gene-V756_RS01000000121600 ; n.-1174G>A ; . ; . ; . ; . ;
NZ_AYTO01000001.1	1348	A	G	225	hom	19	19	.	.	.	.	.	.	upstream_gene_variant ; V756_RS0100010 ; c.-142A>G ; . ; . ; . ; . ;	upstream_gene_variant ; V756_RS0100015 ; c.-1281A>G ; . ; . ; . ; . ;	upstream_gene_variant ; gene-V756_RS01000000121600 ; n.-2535A>G ; . ; . ; . ; . ;	upstream_gene_variant ; V756_RS0100035 ; c.-2858A>G ; . ; . ; . ; . ;	upstream_gene_variant ; gene-V756_RS01000000121600 ; n.-1177T>C ; . ; . ; . ; . ;
NZ_AYTO01000001.1	1352	C	T	225	hom	20	20	.	.	.	.	.	.	upstream_gene_variant ; V756_RS0100010 ; c.-138C>T ; . ; . ; . ; . ;	upstream_gene_variant ; V756_RS0100015 ; c.-1277C>T ; . ; . ; . ; . ;	upstream_gene_variant ; gene-V756_RS01000000121600 ; n.-2531C>T ; . ; . ; . ; . ;	upstream_gene_variant ; V756_RS0100035 ; c.-2854C>T ; . ; . ; . ; . ;	upstream_gene_variant ; gene-V756_RS01000000121600 ; n.-1181G>A ; . ; . ; . ; . ;
NZ_AYTO01000001.1	1355	A	G	225	hom	21	21	.	.	.	.	.	.	upstream_gene_variant ; V756_RS0100010 ; c.-135A>G ; . ; . ; . ; . ;	upstream_gene_variant ; V756_RS0100015 ; c.-1274A>G ; . ; . ; . ; . ;	upstream_gene_variant ; gene-V756_RS01000000121600 ; n.-2528A>G ; . ; . ; . ; . ;	upstream_gene_variant ; V756_RS0100035 ; c.-2851A>G ; . ; . ; . ; . ;	upstream_gene_variant ; gene-V756_RS01000000121600 ; n.-1184T>C ; . ; . ; . ; . ;
NZ_AYTO01000001.1	1374	CTTTTTT	CTTTTT	138	hom	36	36	.	.	.	.	.	.	upstream_gene_variant ; V756_RS0100010 ; c.-110delT ; . ; . ; . ; . ;	upstream_gene_variant ; V756_RS0100015 ; c.-1249delT ; . ; . ; . ; . ;	upstream_gene_variant ; gene-V756_RS01000000121600 ; n.-2503delT ; . ; . ; . ; . ;	upstream_gene_variant ; V756_RS0100035 ; c.-2826delT ; . ; . ; . ; . ;	upstream_gene_variant ; gene-V756_RS01000000121600 ; n.-1209delA ; . ; . ; . ; . ;
NZ_AYTO01000001.1	1409	T	A	225	hom	48	48	.	.	.	.	.	.	upstream_gene_variant ; V756_RS0100010 ; c.-81T>A ; . ; . ; . ; . ;	upstream_gene_variant ; V756_RS0100015 ; c.-1220T>A ; . ; . ; . ; . ;	upstream_gene_variant ; gene-V756_RS01000000121600 ; n.-2474T>A ; . ; . ; . ; . ;	upstream_gene_variant ; V756_RS0100035 ; c.-2797T>A ; . ; . ; . ; . ;	upstream_gene_variant ; gene-V756_RS01000000121600 ; n.-1238A>T ; . ; . ; . ; . ;
NZ_AYTO01000001.1	1423	C	T	125	hom	37	37	.	.	.	.	.	.	upstream_gene_variant ; V756_RS0100010 ; c.-67C>T ; . ; . ; . ; . ;	upstream_gene_variant ; V756_RS0100015 ; c.-1206C>T ; . ; . ; . ; . ;	upstream_gene_variant ; gene-V756_RS01000000121600 ; n.-2460C>T ; . ; . ; . ; . ;	upstream_gene_variant ; V756_RS0100035 ; c.-2783C>T ; . ; . ; . ; . ;	upstream_gene_variant ; gene-V756_RS01000000121600 ; n.-1252G>A ; . ; . ; . ; . ;
NZ_AYTO01000001.1	1457	G	T	225	hom	121	121	.	.	.	.	.	.	upstream_gene_variant ; V756_RS0100010 ; c.-33G>T ; . ; . ; . ; . ;	upstream_gene_variant ; V756_RS0100015 ; c.-1172G>T ; . ; . ; . ; . ;	upstream_gene_variant ; gene-V756_RS01000000121600 ; n.-2426G>T ; . ; . ; . ; . ;	upstream_gene_variant ; V756_RS0100035 ; c.-2749G>T ; . ; . ; . ; . ;	upstream_gene_variant ; gene-V756_RS01000000121600 ; n.-1286C>A ; . ; . ; . ; . ;
NZ_AYTO01000001.1	1486	G	A	225	hom	129	129	.	.	.	.	.	.	upstream_gene_variant ; V756_RS0100010 ; c.-4G>A ; . ; . ; . ; . ;	upstream_gene_variant ; V756_RS0100015 ; c.-1143G>A ; . ; . ; . ; . ;	upstream_gene_variant ; gene-V756_RS01000000121600 ; n.-2397G>A ; . ; . ; . ; . ;	upstream_gene_variant ; V756_RS0100035 ; c.-2720G>A ; . ; . ; . ; . ;	upstream_gene_variant ; gene-V756_RS01000000121600 ; n.-1315C>T ; . ; . ; . ; . ;
NZ_AYTO01000001.1	1510	G	A	225	hom	132	132	V756_RS0100010	gene-V756_RS0100010	1490	2632	+	synonymous_variant ; V756_RS0100010 ; c.21G>A ; p.Glu7Glu ; 21/1143 ; 21/1143 ; 7/380 ;	synonymous_variant ; V756_RS0100010 ; c.21G>A ; p.Glu7Glu ; 21/1143 ; 21/1143 ; 7/380 ;	upstream_gene_variant ; V756_RS0100015 ; c.-1119G>A ; . ; . ; . ; . ;	upstream_gene_variant ; gene-V756_RS01000000121600 ; n.-2373G>A ; . ; . ; . ; . ;	upstream_gene_variant ; V756_RS0100035 ; c.-2696G>A ; . ; . ; . ; . ;	upstream_gene_variant ; gene-V756_RS01000000121600 ; n.-1339C>T ; . ; . ; . ; . ;
NZ_AYTO01000001.1	1531	A	G	225	hom	135	135	V756_RS0100010	gene-V756_RS0100010	1490	2632	+	synonymous_variant ; V756_RS0100010 ; c.42A>G ; p.Thr14Thr ; 42/1143 ; 42/1143 ; 14/380 ;	synonymous_variant ; V756_RS0100010 ; c.42A>G ; p.Thr14Thr ; 42/1143 ; 42/1143 ; 14/380 ;	upstream_gene_variant ; V756_RS0100015 ; c.-1098A>G ; . ; . ; . ; . ;	upstream_gene_variant ; gene-V756_RS01000000121600 ; n.-2352A>G ; . ; . ; . ; . ;	upstream_gene_variant ; V756_RS0100035 ; c.-2675A>G ; . ; . ; . ; . ;	upstream_gene_variant ; gene-V756_RS01000000121600 ; n.-1360T>C ; . ; . ; . ; . ;
NZ_AYTO01000001.1	1542	T	C	225	hom	128	128	V756_RS0100010	gene-V756_RS0100010	1490	2632	+	missense_variant ; V756_RS0100010 ; c.53T>C ; p.Ile18Thr ; 53/1143 ; 53/1143 ; 18/380 ;	missense_variant ; V756_RS0100010 ; c.53T>C ; p.Ile18Thr ; 53/1143 ; 53/1143 ; 18/380 ;	upstream_gene_variant ; V756_RS0100015 ; c.-1087T>C ; . ; . ; . ; . ;	upstream_gene_variant ; gene-V756_RS01000000121600 ; n.-2341T>C ; . ; . ; . ; . ;	upstream_gene_variant ; V756_RS0100035 ; c.-2664T>C ; . ; . ; . ; . ;	upstream_gene_variant ; gene-V756_RS01000000121600 ; n.-1371A>G ; . ; . ; . ; . ;
NZ_AYTO01000001.1	1555	A	G	225	hom	124	124	V756_RS0100010	gene-V756_RS0100010	1490	2632	+	synonymous_variant ; V756_RS0100010 ; c.66A>G ; p.Gly22Gly ; 66/1143 ; 66/1143 ; 22/380 ;	synonymous_variant ; V756_RS0100010 ; c.66A>G ; p.Gly22Gly ; 66/1143 ; 66/1143 ; 22/380 ;	upstream_gene_variant ; V756_RS0100015 ; c.-1074A>G ; . ; . ; . ; . ;	upstream_gene_variant ; gene-V756_RS01000000121600 ; n.-2328A>G ; . ; . ; . ; . ;	upstream_gene_variant ; V756_RS0100035 ; c.-2651A>G ; . ; . ; . ; . ;	upstream_gene_variant ; gene-V756_RS01000000121600 ; n.-1384T>C ; . ; . ; . ; . ;
NZ_AYTO01000001.1	1594	A	G	225	hom	132	132	V756_RS0100010	gene-V756_RS0100010	1490	2632	+	synonymous_variant ; V756_RS0100010 ; c.105A>G ; p.Glu35Glu ; 105/1143 ; 105/1143 ; 35/380 ;	splice_region_variant&non_coding_transcript_exon_variant ; gene-V756_RS01000000121600 ; n.257T>C ; . ; . ; . ; . ;	synonymous_variant ; V756_RS0100010 ; c.105A>G ; p.Glu35Glu ; 105/1143 ; 105/1143 ; 35/380 ;	upstream_gene_variant ; V756_RS0100015 ; c.-1035A>G ; . ; . ; . ; . ;	upstream_gene_variant ; gene-V756_RS01000000121600 ; n.-2289A>G ; . ; . ; . ; . ;	upstream_gene_variant ; V756_RS0100035 ; c.-2612A>G ; . ; . ; . ; . ;
NZ_AYTO01000001.1	1609	G	A	225	hom	137	137	V756_RS0100010	gene-V756_RS0100010	1490	2632	+	synonymous_variant ; V756_RS0100010 ; c.120G>A ; p.Thr40Thr ; 120/1143 ; 120/1143 ; 40/380 ;	synonymous_variant ; V756_RS0100010 ; c.120G>A ; p.Thr40Thr ; 120/1143 ; 120/1143 ; 40/380 ;	upstream_gene_variant ; V756_RS0100015 ; c.-1020G>A ; . ; . ; . ; . ;	upstream_gene_variant ; gene-V756_RS01000000121600 ; n.-2274G>A ; . ; . ; . ; . ;	upstream_gene_variant ; V756_RS0100035 ; c.-2597G>A ; . ; . ; . ; . ;	upstream_gene_variant ; gene-V756_RS01000000121600 ; n.-1438C>T ; . ; . ; . ; . ;
NZ_AYTO01000001.1	1648	C	T	225	hom	140	140	V756_RS0100010	gene-V756_RS0100010	1490	2632	+	synonymous_variant ; V756_RS0100010 ; c.159C>T ; p.Asp53Asp ; 159/1143 ; 159/1143 ; 53/380 ;	synonymous_variant ; V756_RS0100010 ; c.159C>T ; p.Asp53Asp ; 159/1143 ; 159/1143 ; 53/380 ;	upstream_gene_variant ; V756_RS0100015 ; c.-981C>T ; . ; . ; . ; . ;	upstream_gene_variant ; gene-V756_RS01000000121600 ; n.-2235C>T ; . ; . ; . ; . ;	upstream_gene_variant ; V756_RS0100035 ; c.-2558C>T ; . ; . ; . ; . ;	upstream_gene_variant ; gene-V756_RS01000000121600 ; n.-1477G>A ; . ; . ; . ; . ;
NZ_AYTO01000001.1	1651	T	G	225	hom	139	139	V756_RS0100010	gene-V756_RS0100010	1490	2632	+	synonymous_variant ; V756_RS0100010 ; c.162T>G ; p.Gly54Gly ; 162/1143 ; 162/1143 ; 54/380 ;	synonymous_variant ; V756_RS0100010 ; c.162T>G ; p.Gly54Gly ; 162/1143 ; 162/1143 ; 54/380 ;	upstream_gene_variant ; V756_RS0100015 ; c.-978T>G ; . ; . ; . ; . ;	upstream_gene_variant ; gene-V756_RS01000000121600 ; n.-2232T>G ; . ; . ; . ; . ;	upstream_gene_variant ; V756_RS0100035 ; c.-2555T>G ; . ; . ; . ; . ;	upstream_gene_variant ; gene-V756_RS01000000121600 ; n.-1480A>C ; . ; . ; . ; . ;
NZ_AYTO01000001.1	1654	C	T	225	hom	140	140	V756_RS0100010	gene-V756_RS0100010	1490	2632	+	synonymous_variant ; V756_RS0100010 ; c.165C>T ; p.Ser55Ser ; 165/1143 ; 165/1143 ; 55/380 ;	synonymous_variant ; V756_RS0100010 ; c.165C>T ; p.Ser55Ser ; 165/1143 ; 165/1143 ; 55/380 ;	upstream_gene_variant ; V756_RS0100015 ; c.-975C>T ; . ; . ; . ; . ;	upstream_gene_variant ; gene-V756_RS01000000121600 ; n.-2229C>T ; . ; . ; . ; . ;	upstream_gene_variant ; V756_RS0100035 ; c.-2552C>T ; . ; . ; . ; . ;	upstream_gene_variant ; gene-V756_RS01000000121600 ; n.-1483G>A ; . ; . ; . ; . ;
NZ_AYTO01000001.1	1669	G	C	225	hom	153	153	V756_RS0100010	gene-V756_RS0100010	1490	2632	+	synonymous_variant ; V756_RS0100010 ; c.180G>C ; p.Ala60Ala ; 180/1143 ; 180/1143 ; 60/380 ;	synonymous_variant ; V756_RS0100010 ; c.180G>C ; p.Ala60Ala ; 180/1143 ; 180/1143 ; 60/380 ;	upstream_gene_variant ; V756_RS0100015 ; c.-960G>C ; . ; . ; . ; . ;	upstream_gene_variant ; gene-V756_RS01000000121600 ; n.-2214G>C ; . ; . ; . ; . ;	upstream_gene_variant ; V756_RS0100035 ; c.-2537G>C ; . ; . ; . ; . ;	upstream_gene_variant ; gene-V756_RS01000000121600 ; n.-1498C>G ; . ; . ; . ; . ;
NZ_AYTO01000001.1	1678	C	T	225	hom	159	159	V756_RS0100010	gene-V756_RS0100010	1490	2632	+	synonymous_variant ; V756_RS0100010 ; c.189C>T ; p.Tyr63Tyr ; 189/1143 ; 189/1143 ; 63/380 ;	synonymous_variant ; V756_RS0100010 ; c.189C>T ; p.Tyr63Tyr ; 189/1143 ; 189/1143 ; 63/380 ;	upstream_gene_variant ; V756_RS0100015 ; c.-951C>T ; . ; . ; . ; . ;	upstream_gene_variant ; gene-V756_RS01000000121600 ; n.-2205C>T ; . ; . ; . ; . ;	upstream_gene_variant ; V756_RS0100035 ; c.-2528C>T ; . ; . ; . ; . ;	upstream_gene_variant ; gene-V756_RS01000000121600 ; n.-1507G>A ; . ; . ; . ; . ;
NZ_AYTO01000001.1	1684	T	C	225	hom	160	160	V756_RS0100010	gene-V756_RS0100010	1490	2632	+	synonymous_variant ; V756_RS0100010 ; c.195T>C ; p.Pro65Pro ; 195/1143 ; 195/1143 ; 65/380 ;	synonymous_variant ; V756_RS0100010 ; c.195T>C ; p.Pro65Pro ; 195/1143 ; 195/1143 ; 65/380 ;	upstream_gene_variant ; V756_RS0100015 ; c.-945T>C ; . ; . ; . ; . ;	upstream_gene_variant ; gene-V756_RS01000000121600 ; n.-2199T>C ; . ; . ; . ; . ;	upstream_gene_variant ; V756_RS0100035 ; c.-2522T>C ; . ; . ; . ; . ;	upstream_gene_variant ; gene-V756_RS01000000121600 ; n.-1513A>G ; . ; . ; . ; . ;
NZ_AYTO01000001.1	1695	T	G	225	hom	165	165	V756_RS0100010	gene-V756_RS0100010	1490	2632	+	missense_variant ; V756_RS0100010 ; c.206T>G ; p.Ile69Ser ; 206/1143 ; 206/1143 ; 69/380 ;	missense_variant ; V756_RS0100010 ; c.206T>G ; p.Ile69Ser ; 206/1143 ; 206/1143 ; 69/380 ;	upstream_gene_variant ; V756_RS0100015 ; c.-934T>G ; . ; . ; . ; . ;	upstream_gene_variant ; gene-V756_RS01000000121600 ; n.-2188T>G ; . ; . ; . ; . ;	upstream_gene_variant ; V756_RS0100035 ; c.-2511T>G ; . ; . ; . ; . ;	upstream_gene_variant ; gene-V756_RS01000000121600 ; n.-1524A>C ; . ; . ; . ; . ;
NZ_AYTO01000001.1	1732	C	T	225	hom	170	170	V756_RS0100010	gene-V756_RS0100010	1490	2632	+	synonymous_variant ; V756_RS0100010 ; c.243C>T ; p.Cys81Cys ; 243/1143 ; 243/1143 ; 81/380 ;	synonymous_variant ; V756_RS0100010 ; c.243C>T ; p.Cys81Cys ; 243/1143 ; 243/1143 ; 81/380 ;	upstream_gene_variant ; V756_RS0100015 ; c.-897C>T ; . ; . ; . ; . ;	upstream_gene_variant ; gene-V756_RS01000000121600 ; n.-2151C>T ; . ; . ; . ; . ;	upstream_gene_variant ; V756_RS0100035 ; c.-2474C>T ; . ; . ; . ; . ;	upstream_gene_variant ; gene-V756_RS01000000121600 ; n.-1561G>A ; . ; . ; . ; . ;
NZ_AYTO01000001.1	1738	T	C	225	hom	172	172	V756_RS0100010	gene-V756_RS0100010	1490	2632	+	synonymous_variant ; V756_RS0100010 ; c.249T>C ; p.Cys83Cys ; 249/1143 ; 249/1143 ; 83/380 ;	synonymous_variant ; V756_RS0100010 ; c.249T>C ; p.Cys83Cys ; 249/1143 ; 249/1143 ; 83/380 ;	upstream_gene_variant ; V756_RS0100015 ; c.-891T>C ; . ; . ; . ; . ;	upstream_gene_variant ; gene-V756_RS01000000121600 ; n.-2145T>C ; . ; . ; . ; . ;	upstream_gene_variant ; V756_RS0100035 ; c.-2468T>C ; . ; . ; . ; . ;	upstream_gene_variant ; gene-V756_RS01000000121600 ; n.-1567A>G ; . ; . ; . ; . ;
NZ_AYTO01000001.1	1744	A	G	228	hom	156	155	V756_RS0100010	gene-V756_RS0100010	1490	2632	+	synonymous_variant ; V756_RS0100010 ; c.255A>G ; p.Thr85Thr ; 255/1143 ; 255/1143 ; 85/380 ;	synonymous_variant ; V756_RS0100010 ; c.255A>G ; p.Thr85Thr ; 255/1143 ; 255/1143 ; 85/380 ;	upstream_gene_variant ; V756_RS0100015 ; c.-885A>G ; . ; . ; . ; . ;	upstream_gene_variant ; gene-V756_RS01000000121600 ; n.-2139A>G ; . ; . ; . ; . ;	upstream_gene_variant ; V756_RS0100035 ; c.-2462A>G ; . ; . ; . ; . ;	upstream_gene_variant ; gene-V756_RS01000000121600 ; n.-1573T>C ; . ; . ; . ; . ;
NZ_AYTO01000001.1	1747	G	A	225	hom	156	156	V756_RS0100010	gene-V756_RS0100010	1490	2632	+	synonymous_variant ; V756_RS0100010 ; c.258G>A ; p.Lys86Lys ; 258/1143 ; 258/1143 ; 86/380 ;	synonymous_variant ; V756_RS0100010 ; c.258G>A ; p.Lys86Lys ; 258/1143 ; 258/1143 ; 86/380 ;	upstream_gene_variant ; V756_RS0100015 ; c.-882G>A ; . ; . ; . ; . ;	upstream_gene_variant ; gene-V756_RS01000000121600 ; n.-2136G>A ; . ; . ; . ; . ;	upstream_gene_variant ; V756_RS0100035 ; c.-2459G>A ; . ; . ; . ; . ;	upstream_gene_variant ; gene-V756_RS01000000121600 ; n.-1576C>T ; . ; . ; . ; . ;
NZ_AYTO01000001.1	1750	T	C	225	hom	156	156	V756_RS0100010	gene-V756_RS0100010	1490	2632	+	synonymous_variant ; V756_RS0100010 ; c.261T>C ; p.Phe87Phe ; 261/1143 ; 261/1143 ; 87/380 ;	synonymous_variant ; V756_RS0100010 ; c.261T>C ; p.Phe87Phe ; 261/1143 ; 261/1143 ; 87/380 ;	upstream_gene_variant ; V756_RS0100015 ; c.-879T>C ; . ; . ; . ; . ;	upstream_gene_variant ; gene-V756_RS01000000121600 ; n.-2133T>C ; . ; . ; . ; . ;	upstream_gene_variant ; V756_RS0100035 ; c.-2456T>C ; . ; . ; . ; . ;	upstream_gene_variant ; gene-V756_RS01000000121600 ; n.-1579A>G ; . ; . ; . ; . ;
NZ_AYTO01000001.1	1770	G	A	225	hom	185	185	V756_RS0100010	gene-V756_RS0100010	1490	2632	+	missense_variant ; V756_RS0100010 ; c.281G>A ; p.Arg94Lys ; 281/1143 ; 281/1143 ; 94/380 ;	missense_variant ; V756_RS0100010 ; c.281G>A ; p.Arg94Lys ; 281/1143 ; 281/1143 ; 94/380 ;	upstream_gene_variant ; V756_RS0100015 ; c.-859G>A ; . ; . ; . ; . ;	upstream_gene_variant ; gene-V756_RS01000000121600 ; n.-2113G>A ; . ; . ; . ; . ;	upstream_gene_variant ; V756_RS0100035 ; c.-2436G>A ; . ; . ; . ; . ;	upstream_gene_variant ; gene-V756_RS01000000121600 ; n.-1599C>T ; . ; . ; . ; . ;
NZ_AYTO01000001.1	1774	A	T	225	hom	184	184	V756_RS0100010	gene-V756_RS0100010	1490	2632	+	synonymous_variant ; V756_RS0100010 ; c.285A>T ; p.Ala95Ala ; 285/1143 ; 285/1143 ; 95/380 ;	synonymous_variant ; V756_RS0100010 ; c.285A>T ; p.Ala95Ala ; 285/1143 ; 285/1143 ; 95/380 ;	upstream_gene_variant ; V756_RS0100015 ; c.-855A>T ; . ; . ; . ; . ;	upstream_gene_variant ; gene-V756_RS01000000121600 ; n.-2109A>T ; . ; . ; . ; . ;	upstream_gene_variant ; V756_RS0100035 ; c.-2432A>T ; . ; . ; . ; . ;	upstream_gene_variant ; gene-V756_RS01000000121600 ; n.-1603T>A ; . ; . ; . ; . ;
NZ_AYTO01000001.1	1777	T	A	225	hom	185	185	V756_RS0100010	gene-V756_RS0100010	1490	2632	+	synonymous_variant ; V756_RS0100010 ; c.288T>A ; p.Ala96Ala ; 288/1143 ; 288/1143 ; 96/380 ;	synonymous_variant ; V756_RS0100010 ; c.288T>A ; p.Ala96Ala ; 288/1143 ; 288/1143 ; 96/380 ;	upstream_gene_variant ; V756_RS0100015 ; c.-852T>A ; . ; . ; . ; . ;	upstream_gene_variant ; gene-V756_RS01000000121600 ; n.-2106T>A ; . ; . ; . ; . ;	upstream_gene_variant ; V756_RS0100035 ; c.-2429T>A ; . ; . ; . ; . ;	upstream_gene_variant ; gene-V756_RS01000000121600 ; n.-1606A>T ; . ; . ; . ; . ;
NZ_AYTO01000001.1	1795	G	A	225	hom	173	173	V756_RS0100010	gene-V756_RS0100010	1490	2632	+	synonymous_variant ; V756_RS0100010 ; c.306G>A ; p.Lys102Lys ; 306/1143 ; 306/1143 ; 102/380 ;	synonymous_variant ; V756_RS0100010 ; c.306G>A ; p.Lys102Lys ; 306/1143 ; 306/1143 ; 102/380 ;	upstream_gene_variant ; V756_RS0100015 ; c.-834G>A ; . ; . ; . ; . ;	upstream_gene_variant ; gene-V756_RS01000000121600 ; n.-2088G>A ; . ; . ; . ; . ;	upstream_gene_variant ; V756_RS0100035 ; c.-2411G>A ; . ; . ; . ; . ;	upstream_gene_variant ; gene-V756_RS01000000121600 ; n.-1624C>T ; . ; . ; . ; . ;
NZ_AYTO01000001.1	1801	A	C	225	hom	163	163	V756_RS0100010	gene-V756_RS0100010	1490	2632	+	synonymous_variant ; V756_RS0100010 ; c.312A>C ; p.Ile104Ile ; 312/1143 ; 312/1143 ; 104/380 ;	synonymous_variant ; V756_RS0100010 ; c.312A>C ; p.Ile104Ile ; 312/1143 ; 312/1143 ; 104/380 ;	upstream_gene_variant ; V756_RS0100015 ; c.-828A>C ; . ; . ; . ; . ;	upstream_gene_variant ; gene-V756_RS01000000121600 ; n.-2082A>C ; . ; . ; . ; . ;	upstream_gene_variant ; V756_RS0100035 ; c.-2405A>C ; . ; . ; . ; . ;	upstream_gene_variant ; gene-V756_RS01000000121600 ; n.-1630T>G ; . ; . ; . ; . ;
NZ_AYTO01000001.1	1814	G	A	38.415	hom	6	6	V756_RS0100010	gene-V756_RS0100010	1490	2632	+	missense_variant ; V756_RS0100010 ; c.325G>A ; p.Glu109Lys ; 325/1143 ; 325/1143 ; 109/380 ;	missense_variant ; V756_RS0100010 ; c.325G>A ; p.Glu109Lys ; 325/1143 ; 325/1143 ; 109/380 ;	upstream_gene_variant ; V756_RS0100015 ; c.-815G>A ; . ; . ; . ; . ;	upstream_gene_variant ; gene-V756_RS01000000121600 ; n.-2069G>A ; . ; . ; . ; . ;	upstream_gene_variant ; V756_RS0100035 ; c.-2392G>A ; . ; . ; . ; . ;	upstream_gene_variant ; gene-V756_RS01000000121600 ; n.-1643C>T ; . ; . ; . ; . ;
NZ_AYTO01000001.1	1818	G	T	76	hom	70	70	V756_RS0100010	gene-V756_RS0100010	1490	2632	+	missense_variant ; V756_RS0100010 ; c.329G>T ; p.Arg110Leu ; 329/1143 ; 329/1143 ; 110/380 ;	missense_variant ; V756_RS0100010 ; c.329G>T ; p.Arg110Leu ; 329/1143 ; 329/1143 ; 110/380 ;	upstream_gene_variant ; V756_RS0100015 ; c.-811G>T ; . ; . ; . ; . ;	upstream_gene_variant ; gene-V756_RS01000000121600 ; n.-2065G>T ; . ; . ; . ; . ;	upstream_gene_variant ; V756_RS0100035 ; c.-2388G>T ; . ; . ; . ; . ;	upstream_gene_variant ; gene-V756_RS01000000121600 ; n.-1647C>A ; . ; . ; . ; . ;
NZ_AYTO01000001.1	1822	C	T	225	hom	104	104	V756_RS0100010	gene-V756_RS0100010	1490	2632	+	synonymous_variant ; V756_RS0100010 ; c.333C>T ; p.His111His ; 333/1143 ; 333/1143 ; 111/380 ;	synonymous_variant ; V756_RS0100010 ; c.333C>T ; p.His111His ; 333/1143 ; 333/1143 ; 111/380 ;	upstream_gene_variant ; V756_RS0100015 ; c.-807C>T ; . ; . ; . ; . ;	upstream_gene_variant ; gene-V756_RS01000000121600 ; n.-2061C>T ; . ; . ; . ; . ;	upstream_gene_variant ; V756_RS0100035 ; c.-2384C>T ; . ; . ; . ; . ;	upstream_gene_variant ; gene-V756_RS01000000121600 ; n.-1651G>A ; . ; . ; . ; . ;
NZ_AYTO01000001.1	1825	C	T	225	hom	105	105	V756_RS0100010	gene-V756_RS0100010	1490	2632	+	synonymous_variant ; V756_RS0100010 ; c.336C>T ; p.Cys112Cys ; 336/1143 ; 336/1143 ; 112/380 ;	synonymous_variant ; V756_RS0100010 ; c.336C>T ; p.Cys112Cys ; 336/1143 ; 336/1143 ; 112/380 ;	upstream_gene_variant ; V756_RS0100015 ; c.-804C>T ; . ; . ; . ; . ;	upstream_gene_variant ; gene-V756_RS01000000121600 ; n.-2058C>T ; . ; . ; . ; . ;	upstream_gene_variant ; V756_RS0100035 ; c.-2381C>T ; . ; . ; . ; . ;	upstream_gene_variant ; gene-V756_RS01000000121600 ; n.-1654G>A ; . ; . ; . ; . ;
NZ_AYTO01000001.1	1837	G	A	225	hom	148	148	V756_RS0100010	gene-V756_RS0100010	1490	2632	+	synonymous_variant ; V756_RS0100010 ; c.348G>A ; p.Glu116Glu ; 348/1143 ; 348/1143 ; 116/380 ;	synonymous_variant ; V756_RS0100010 ; c.348G>A ; p.Glu116Glu ; 348/1143 ; 348/1143 ; 116/380 ;	upstream_gene_variant ; V756_RS0100015 ; c.-792G>A ; . ; . ; . ; . ;	upstream_gene_variant ; gene-V756_RS01000000121600 ; n.-2046G>A ; . ; . ; . ; . ;	upstream_gene_variant ; V756_RS0100035 ; c.-2369G>A ; . ; . ; . ; . ;	upstream_gene_variant ; gene-V756_RS01000000121600 ; n.-1666C>T ; . ; . ; . ; . ;
NZ_AYTO01000001.1	1840	G	A	225	hom	149	149	V756_RS0100010	gene-V756_RS0100010	1490	2632	+	synonymous_variant ; V756_RS0100010 ; c.351G>A ; p.Gly117Gly ; 351/1143 ; 351/1143 ; 117/380 ;	synonymous_variant ; V756_RS0100010 ; c.351G>A ; p.Gly117Gly ; 351/1143 ; 351/1143 ; 117/380 ;	upstream_gene_variant ; V756_RS0100015 ; c.-789G>A ; . ; . ; . ; . ;	upstream_gene_variant ; gene-V756_RS01000000121600 ; n.-2043G>A ; . ; . ; . ; . ;	upstream_gene_variant ; V756_RS0100035 ; c.-2366G>A ; . ; . ; . ; . ;	upstream_gene_variant ; gene-V756_RS01000000121600 ; n.-1669C>T ; . ; . ; . ; . ;
NZ_AYTO01000001.1	1846	A	G	225	hom	159	159	V756_RS0100010	gene-V756_RS0100010	1490	2632	+	synonymous_variant ; V756_RS0100010 ; c.357A>G ; p.Thr119Thr ; 357/1143 ; 357/1143 ; 119/380 ;	synonymous_variant ; V756_RS0100010 ; c.357A>G ; p.Thr119Thr ; 357/1143 ; 357/1143 ; 119/380 ;	upstream_gene_variant ; V756_RS0100015 ; c.-783A>G ; . ; . ; . ; . ;	upstream_gene_variant ; gene-V756_RS01000000121600 ; n.-2037A>G ; . ; . ; . ; . ;	upstream_gene_variant ; V756_RS0100035 ; c.-2360A>G ; . ; . ; . ; . ;	upstream_gene_variant ; gene-V756_RS01000000121600 ; n.-1675T>C ; . ; . ; . ; . ;
NZ_AYTO01000001.1	1882	G	A	225	hom	153	153	V756_RS0100010	gene-V756_RS0100010	1490	2632	+	synonymous_variant ; V756_RS0100010 ; c.393G>A ; p.Arg131Arg ; 393/1143 ; 393/1143 ; 131/380 ;	synonymous_variant ; V756_RS0100010 ; c.393G>A ; p.Arg131Arg ; 393/1143 ; 393/1143 ; 131/380 ;	upstream_gene_variant ; V756_RS0100015 ; c.-747G>A ; . ; . ; . ; . ;	upstream_gene_variant ; gene-V756_RS01000000121600 ; n.-2001G>A ; . ; . ; . ; . ;	upstream_gene_variant ; V756_RS0100035 ; c.-2324G>A ; . ; . ; . ; . ;	upstream_gene_variant ; gene-V756_RS01000000121600 ; n.-1711C>T ; . ; . ; . ; . ;
NZ_AYTO01000001.1	1903	T	A	225	hom	149	149	V756_RS0100010	gene-V756_RS0100010	1490	2632	+	synonymous_variant ; V756_RS0100010 ; c.414T>A ; p.Val138Val ; 414/1143 ; 414/1143 ; 138/380 ;	synonymous_variant ; V756_RS0100010 ; c.414T>A ; p.Val138Val ; 414/1143 ; 414/1143 ; 138/380 ;	upstream_gene_variant ; V756_RS0100015 ; c.-726T>A ; . ; . ; . ; . ;	upstream_gene_variant ; gene-V756_RS01000000121600 ; n.-1980T>A ; . ; . ; . ; . ;	upstream_gene_variant ; V756_RS0100035 ; c.-2303T>A ; . ; . ; . ; . ;	upstream_gene_variant ; gene-V756_RS01000000121600 ; n.-1732A>T ; . ; . ; . ; . ;
NZ_AYTO01000001.1	1981	G	A	225	hom	125	125	V756_RS0100010	gene-V756_RS0100010	1490	2632	+	synonymous_variant ; V756_RS0100010 ; c.492G>A ; p.Ala164Ala ; 492/1143 ; 492/1143 ; 164/380 ;	synonymous_variant ; V756_RS0100010 ; c.492G>A ; p.Ala164Ala ; 492/1143 ; 492/1143 ; 164/380 ;	upstream_gene_variant ; V756_RS0100015 ; c.-648G>A ; . ; . ; . ; . ;	upstream_gene_variant ; gene-V756_RS01000000121600 ; n.-1902G>A ; . ; . ; . ; . ;	upstream_gene_variant ; V756_RS0100035 ; c.-2225G>A ; . ; . ; . ; . ;	upstream_gene_variant ; gene-V756_RS01000000121600 ; n.-1810C>T ; . ; . ; . ; . ;
NZ_AYTO01000001.1	1995	A	G	225	hom	114	114	V756_RS0100010	gene-V756_RS0100010	1490	2632	+	missense_variant ; V756_RS0100010 ; c.506A>G ; p.Lys169Arg ; 506/1143 ; 506/1143 ; 169/380 ;	missense_variant ; V756_RS0100010 ; c.506A>G ; p.Lys169Arg ; 506/1143 ; 506/1143 ; 169/380 ;	upstream_gene_variant ; V756_RS0100015 ; c.-634A>G ; . ; . ; . ; . ;	upstream_gene_variant ; gene-V756_RS01000000121600 ; n.-1888A>G ; . ; . ; . ; . ;	upstream_gene_variant ; V756_RS0100035 ; c.-2211A>G ; . ; . ; . ; . ;	upstream_gene_variant ; gene-V756_RS01000000121600 ; n.-1824T>C ; . ; . ; . ; . ;
NZ_AYTO01000001.1	1997	T	C	225	hom	111	111	V756_RS0100010	gene-V756_RS0100010	1490	2632	+	missense_variant ; V756_RS0100010 ; c.508T>C ; p.Phe170Leu ; 508/1143 ; 508/1143 ; 170/380 ;	missense_variant ; V756_RS0100010 ; c.508T>C ; p.Phe170Leu ; 508/1143 ; 508/1143 ; 170/380 ;	upstream_gene_variant ; V756_RS0100015 ; c.-632T>C ; . ; . ; . ; . ;	upstream_gene_variant ; gene-V756_RS01000000121600 ; n.-1886T>C ; . ; . ; . ; . ;	upstream_gene_variant ; V756_RS0100035 ; c.-2209T>C ; . ; . ; . ; . ;	upstream_gene_variant ; gene-V756_RS01000000121600 ; n.-1826A>G ; . ; . ; . ; . ;
NZ_AYTO01000001.1	2009	A	C	225	hom	113	113	V756_RS0100010	gene-V756_RS0100010	1490	2632	+	missense_variant ; V756_RS0100010 ; c.520A>C ; p.Lys174Gln ; 520/1143 ; 520/1143 ; 174/380 ;	missense_variant ; V756_RS0100010 ; c.520A>C ; p.Lys174Gln ; 520/1143 ; 520/1143 ; 174/380 ;	upstream_gene_variant ; V756_RS0100015 ; c.-620A>C ; . ; . ; . ; . ;	upstream_gene_variant ; gene-V756_RS01000000121600 ; n.-1874A>C ; . ; . ; . ; . ;	upstream_gene_variant ; V756_RS0100035 ; c.-2197A>C ; . ; . ; . ; . ;	upstream_gene_variant ; gene-V756_RS01000000121600 ; n.-1838T>G ; . ; . ; . ; . ;
NZ_AYTO01000001.1	2038	C	T	225	hom	97	97	V756_RS0100010	gene-V756_RS0100010	1490	2632	+	synonymous_variant ; V756_RS0100010 ; c.549C>T ; p.Arg183Arg ; 549/1143 ; 549/1143 ; 183/380 ;	synonymous_variant ; V756_RS0100010 ; c.549C>T ; p.Arg183Arg ; 549/1143 ; 549/1143 ; 183/380 ;	upstream_gene_variant ; V756_RS0100015 ; c.-591C>T ; . ; . ; . ; . ;	upstream_gene_variant ; gene-V756_RS01000000121600 ; n.-1845C>T ; . ; . ; . ; . ;	upstream_gene_variant ; V756_RS0100035 ; c.-2168C>T ; . ; . ; . ; . ;	upstream_gene_variant ; gene-V756_RS01000000121600 ; n.-1867G>A ; . ; . ; . ; . ;
NZ_AYTO01000001.1	2047	G	C	225	hom	95	95	V756_RS0100010	gene-V756_RS0100010	1490	2632	+	synonymous_variant ; V756_RS0100010 ; c.558G>C ; p.Leu186Leu ; 558/1143 ; 558/1143 ; 186/380 ;	synonymous_variant ; V756_RS0100010 ; c.558G>C ; p.Leu186Leu ; 558/1143 ; 558/1143 ; 186/380 ;	upstream_gene_variant ; V756_RS0100015 ; c.-582G>C ; . ; . ; . ; . ;	upstream_gene_variant ; gene-V756_RS01000000121600 ; n.-1836G>C ; . ; . ; . ; . ;	upstream_gene_variant ; V756_RS0100035 ; c.-2159G>C ; . ; . ; . ; . ;	upstream_gene_variant ; gene-V756_RS01000000121600 ; n.-1876C>G ; . ; . ; . ; . ;
NZ_AYTO01000001.1	2050	C	T	225	hom	95	95	V756_RS0100010	gene-V756_RS0100010	1490	2632	+	synonymous_variant ; V756_RS0100010 ; c.561C>T ; p.Ala187Ala ; 561/1143 ; 561/1143 ; 187/380 ;	synonymous_variant ; V756_RS0100010 ; c.561C>T ; p.Ala187Ala ; 561/1143 ; 561/1143 ; 187/380 ;	upstream_gene_variant ; V756_RS0100015 ; c.-579C>T ; . ; . ; . ; . ;	upstream_gene_variant ; gene-V756_RS01000000121600 ; n.-1833C>T ; . ; . ; . ; . ;	upstream_gene_variant ; V756_RS0100035 ; c.-2156C>T ; . ; . ; . ; . ;	upstream_gene_variant ; gene-V756_RS01000000121600 ; n.-1879G>A ; . ; . ; . ; . ;
NZ_AYTO01000001.1	2053	A	G	225	hom	92	92	V756_RS0100010	gene-V756_RS0100010	1490	2632	+	synonymous_variant ; V756_RS0100010 ; c.564A>G ; p.Gln188Gln ; 564/1143 ; 564/1143 ; 188/380 ;	synonymous_variant ; V756_RS0100010 ; c.564A>G ; p.Gln188Gln ; 564/1143 ; 564/1143 ; 188/380 ;	upstream_gene_variant ; V756_RS0100015 ; c.-576A>G ; . ; . ; . ; . ;	upstream_gene_variant ; gene-V756_RS01000000121600 ; n.-1830A>G ; . ; . ; . ; . ;	upstream_gene_variant ; V756_RS0100035 ; c.-2153A>G ; . ; . ; . ; . ;	upstream_gene_variant ; gene-V756_RS01000000121600 ; n.-1882T>C ; . ; . ; . ; . ;
NZ_AYTO01000001.1	2068	T	A	225	hom	101	101	V756_RS0100010	gene-V756_RS0100010	1490	2632	+	synonymous_variant ; V756_RS0100010 ; c.579T>A ; p.Ser193Ser ; 579/1143 ; 579/1143 ; 193/380 ;	synonymous_variant ; V756_RS0100010 ; c.579T>A ; p.Ser193Ser ; 579/1143 ; 579/1143 ; 193/380 ;	upstream_gene_variant ; V756_RS0100015 ; c.-561T>A ; . ; . ; . ; . ;	upstream_gene_variant ; gene-V756_RS01000000121600 ; n.-1815T>A ; . ; . ; . ; . ;	upstream_gene_variant ; V756_RS0100035 ; c.-2138T>A ; . ; . ; . ; . ;	upstream_gene_variant ; gene-V756_RS01000000121600 ; n.-1897A>T ; . ; . ; . ; . ;
NZ_AYTO01000001.1	2081	T	C	225	hom	107	107	V756_RS0100010	gene-V756_RS0100010	1490	2632	+	synonymous_variant ; V756_RS0100010 ; c.592T>C ; p.Leu198Leu ; 592/1143 ; 592/1143 ; 198/380 ;	synonymous_variant ; V756_RS0100010 ; c.592T>C ; p.Leu198Leu ; 592/1143 ; 592/1143 ; 198/380 ;	upstream_gene_variant ; V756_RS0100015 ; c.-548T>C ; . ; . ; . ; . ;	upstream_gene_variant ; gene-V756_RS01000000121600 ; n.-1802T>C ; . ; . ; . ; . ;	upstream_gene_variant ; V756_RS0100035 ; c.-2125T>C ; . ; . ; . ; . ;	upstream_gene_variant ; gene-V756_RS01000000121600 ; n.-1910A>G ; . ; . ; . ; . ;
NZ_AYTO01000001.1	2101	A	T	225	hom	110	110	V756_RS0100010	gene-V756_RS0100010	1490	2632	+	synonymous_variant ; V756_RS0100010 ; c.612A>T ; p.Thr204Thr ; 612/1143 ; 612/1143 ; 204/380 ;	synonymous_variant ; V756_RS0100010 ; c.612A>T ; p.Thr204Thr ; 612/1143 ; 612/1143 ; 204/380 ;	upstream_gene_variant ; V756_RS0100015 ; c.-528A>T ; . ; . ; . ; . ;	upstream_gene_variant ; gene-V756_RS01000000121600 ; n.-1782A>T ; . ; . ; . ; . ;	upstream_gene_variant ; V756_RS0100035 ; c.-2105A>T ; . ; . ; . ; . ;	upstream_gene_variant ; gene-V756_RS01000000121600 ; n.-1930T>A ; . ; . ; . ; . ;
NZ_AYTO01000001.1	2106	G	A	225	hom	108	108	V756_RS0100010	gene-V756_RS0100010	1490	2632	+	missense_variant ; V756_RS0100010 ; c.617G>A ; p.Arg206Lys ; 617/1143 ; 617/1143 ; 206/380 ;	missense_variant ; V756_RS0100010 ; c.617G>A ; p.Arg206Lys ; 617/1143 ; 617/1143 ; 206/380 ;	upstream_gene_variant ; V756_RS0100015 ; c.-523G>A ; . ; . ; . ; . ;	upstream_gene_variant ; gene-V756_RS01000000121600 ; n.-1777G>A ; . ; . ; . ; . ;	upstream_gene_variant ; V756_RS0100035 ; c.-2100G>A ; . ; . ; . ; . ;	upstream_gene_variant ; gene-V756_RS01000000121600 ; n.-1935C>T ; . ; . ; . ; . ;
NZ_AYTO01000001.1	2110	C	T	225	hom	109	109	V756_RS0100010	gene-V756_RS0100010	1490	2632	+	synonymous_variant ; V756_RS0100010 ; c.621C>T ; p.Ala207Ala ; 621/1143 ; 621/1143 ; 207/380 ;	synonymous_variant ; V756_RS0100010 ; c.621C>T ; p.Ala207Ala ; 621/1143 ; 621/1143 ; 207/380 ;	upstream_gene_variant ; V756_RS0100015 ; c.-519C>T ; . ; . ; . ; . ;	upstream_gene_variant ; gene-V756_RS01000000121600 ; n.-1773C>T ; . ; . ; . ; . ;	upstream_gene_variant ; V756_RS0100035 ; c.-2096C>T ; . ; . ; . ; . ;	upstream_gene_variant ; gene-V756_RS01000000121600 ; n.-1939G>A ; . ; . ; . ; . ;
NZ_AYTO01000001.1	2113	A	G	225	hom	108	108	V756_RS0100010	gene-V756_RS0100010	1490	2632	+	synonymous_variant ; V756_RS0100010 ; c.624A>G ; p.Ala208Ala ; 624/1143 ; 624/1143 ; 208/380 ;	synonymous_variant ; V756_RS0100010 ; c.624A>G ; p.Ala208Ala ; 624/1143 ; 624/1143 ; 208/380 ;	upstream_gene_variant ; V756_RS0100015 ; c.-516A>G ; . ; . ; . ; . ;	upstream_gene_variant ; gene-V756_RS01000000121600 ; n.-1770A>G ; . ; . ; . ; . ;	upstream_gene_variant ; V756_RS0100035 ; c.-2093A>G ; . ; . ; . ; . ;	upstream_gene_variant ; gene-V756_RS01000000121600 ; n.-1942T>C ; . ; . ; . ; . ;
NZ_AYTO01000001.1	2120	T	C	225	hom	114	114	V756_RS0100010	gene-V756_RS0100010	1490	2632	+	synonymous_variant ; V756_RS0100010 ; c.631T>C ; p.Leu211Leu ; 631/1143 ; 631/1143 ; 211/380 ;	synonymous_variant ; V756_RS0100010 ; c.631T>C ; p.Leu211Leu ; 631/1143 ; 631/1143 ; 211/380 ;	upstream_gene_variant ; V756_RS0100015 ; c.-509T>C ; . ; . ; . ; . ;	upstream_gene_variant ; gene-V756_RS01000000121600 ; n.-1763T>C ; . ; . ; . ; . ;	upstream_gene_variant ; V756_RS0100035 ; c.-2086T>C ; . ; . ; . ; . ;	upstream_gene_variant ; gene-V756_RS01000000121600 ; n.-1949A>G ; . ; . ; . ; . ;
NZ_AYTO01000001.1	2140	G	A	225	hom	131	131	V756_RS0100010	gene-V756_RS0100010	1490	2632	+	synonymous_variant ; V756_RS0100010 ; c.651G>A ; p.Leu217Leu ; 651/1143 ; 651/1143 ; 217/380 ;	synonymous_variant ; V756_RS0100010 ; c.651G>A ; p.Leu217Leu ; 651/1143 ; 651/1143 ; 217/380 ;	upstream_gene_variant ; V756_RS0100015 ; c.-489G>A ; . ; . ; . ; . ;	upstream_gene_variant ; gene-V756_RS01000000121600 ; n.-1743G>A ; . ; . ; . ; . ;	upstream_gene_variant ; V756_RS0100035 ; c.-2066G>A ; . ; . ; . ; . ;	upstream_gene_variant ; gene-V756_RS01000000121600 ; n.-1969C>T ; . ; . ; . ; . ;
NZ_AYTO01000001.1	2179	T	C	225	hom	131	131	V756_RS0100010	gene-V756_RS0100010	1490	2632	+	synonymous_variant ; V756_RS0100010 ; c.690T>C ; p.Asp230Asp ; 690/1143 ; 690/1143 ; 230/380 ;	synonymous_variant ; V756_RS0100010 ; c.690T>C ; p.Asp230Asp ; 690/1143 ; 690/1143 ; 230/380 ;	upstream_gene_variant ; V756_RS0100015 ; c.-450T>C ; . ; . ; . ; . ;	upstream_gene_variant ; gene-V756_RS01000000121600 ; n.-1704T>C ; . ; . ; . ; . ;	upstream_gene_variant ; V756_RS0100035 ; c.-2027T>C ; . ; . ; . ; . ;	upstream_gene_variant ; gene-V756_RS01000000121600 ; n.-2008A>G ; . ; . ; . ; . ;
NZ_AYTO01000001.1	2197	G	A	225	hom	135	135	V756_RS0100010	gene-V756_RS0100010	1490	2632	+	synonymous_variant ; V756_RS0100010 ; c.708G>A ; p.Lys236Lys ; 708/1143 ; 708/1143 ; 236/380 ;	synonymous_variant ; V756_RS0100010 ; c.708G>A ; p.Lys236Lys ; 708/1143 ; 708/1143 ; 236/380 ;	upstream_gene_variant ; V756_RS0100015 ; c.-432G>A ; . ; . ; . ; . ;	upstream_gene_variant ; gene-V756_RS01000000121600 ; n.-1686G>A ; . ; . ; . ; . ;	upstream_gene_variant ; V756_RS0100035 ; c.-2009G>A ; . ; . ; . ; . ;	upstream_gene_variant ; gene-V756_RS01000000121600 ; n.-2026C>T ; . ; . ; . ; . ;
NZ_AYTO01000001.1	2218	G	C	225	hom	142	142	V756_RS0100010	gene-V756_RS0100010	1490	2632	+	synonymous_variant ; V756_RS0100010 ; c.729G>C ; p.Arg243Arg ; 729/1143 ; 729/1143 ; 243/380 ;	synonymous_variant ; V756_RS0100010 ; c.729G>C ; p.Arg243Arg ; 729/1143 ; 729/1143 ; 243/380 ;	upstream_gene_variant ; V756_RS0100015 ; c.-411G>C ; . ; . ; . ; . ;	upstream_gene_variant ; gene-V756_RS01000000121600 ; n.-1665G>C ; . ; . ; . ; . ;	upstream_gene_variant ; V756_RS0100035 ; c.-1988G>C ; . ; . ; . ; . ;	upstream_gene_variant ; gene-V756_RS01000000121600 ; n.-2047C>G ; . ; . ; . ; . ;
NZ_AYTO01000001.1	2221	G	C	225	hom	143	143	V756_RS0100010	gene-V756_RS0100010	1490	2632	+	synonymous_variant ; V756_RS0100010 ; c.732G>C ; p.Pro244Pro ; 732/1143 ; 732/1143 ; 244/380 ;	synonymous_variant ; V756_RS0100010 ; c.732G>C ; p.Pro244Pro ; 732/1143 ; 732/1143 ; 244/380 ;	upstream_gene_variant ; V756_RS0100015 ; c.-408G>C ; . ; . ; . ; . ;	upstream_gene_variant ; gene-V756_RS01000000121600 ; n.-1662G>C ; . ; . ; . ; . ;	upstream_gene_variant ; V756_RS0100035 ; c.-1985G>C ; . ; . ; . ; . ;	upstream_gene_variant ; gene-V756_RS01000000121600 ; n.-2050C>G ; . ; . ; . ; . ;
NZ_AYTO01000001.1	2243	T	G	225	hom	148	148	V756_RS0100010	gene-V756_RS0100010	1490	2632	+	missense_variant ; V756_RS0100010 ; c.754T>G ; p.Ser252Ala ; 754/1143 ; 754/1143 ; 252/380 ;	missense_variant ; V756_RS0100010 ; c.754T>G ; p.Ser252Ala ; 754/1143 ; 754/1143 ; 252/380 ;	upstream_gene_variant ; V756_RS0100015 ; c.-386T>G ; . ; . ; . ; . ;	upstream_gene_variant ; gene-V756_RS01000000121600 ; n.-1640T>G ; . ; . ; . ; . ;	upstream_gene_variant ; V756_RS0100035 ; c.-1963T>G ; . ; . ; . ; . ;	upstream_gene_variant ; gene-V756_RS01000000121600 ; n.-2072A>C ; . ; . ; . ; . ;
NZ_AYTO01000001.1	2266	C	T	225	hom	151	151	V756_RS0100010	gene-V756_RS0100010	1490	2632	+	synonymous_variant ; V756_RS0100010 ; c.777C>T ; p.Gly259Gly ; 777/1143 ; 777/1143 ; 259/380 ;	synonymous_variant ; V756_RS0100010 ; c.777C>T ; p.Gly259Gly ; 777/1143 ; 777/1143 ; 259/380 ;	upstream_gene_variant ; V756_RS0100015 ; c.-363C>T ; . ; . ; . ; . ;	upstream_gene_variant ; gene-V756_RS01000000121600 ; n.-1617C>T ; . ; . ; . ; . ;	upstream_gene_variant ; V756_RS0100035 ; c.-1940C>T ; . ; . ; . ; . ;	upstream_gene_variant ; gene-V756_RS01000000121600 ; n.-2095G>A ; . ; . ; . ; . ;
NZ_AYTO01000001.1	2275	C	T	225	hom	134	134	V756_RS0100010	gene-V756_RS0100010	1490	2632	+	synonymous_variant ; V756_RS0100010 ; c.786C>T ; p.Ile262Ile ; 786/1143 ; 786/1143 ; 262/380 ;	synonymous_variant ; V756_RS0100010 ; c.786C>T ; p.Ile262Ile ; 786/1143 ; 786/1143 ; 262/380 ;	upstream_gene_variant ; V756_RS0100015 ; c.-354C>T ; . ; . ; . ; . ;	upstream_gene_variant ; gene-V756_RS01000000121600 ; n.-1608C>T ; . ; . ; . ; . ;	upstream_gene_variant ; V756_RS0100035 ; c.-1931C>T ; . ; . ; . ; . ;	upstream_gene_variant ; gene-V756_RS01000000121600 ; n.-2104G>A ; . ; . ; . ; . ;
NZ_AYTO01000001.1	2278	C	A	225	hom	131	131	V756_RS0100010	gene-V756_RS0100010	1490	2632	+	synonymous_variant ; V756_RS0100010 ; c.789C>A ; p.Gly263Gly ; 789/1143 ; 789/1143 ; 263/380 ;	synonymous_variant ; V756_RS0100010 ; c.789C>A ; p.Gly263Gly ; 789/1143 ; 789/1143 ; 263/380 ;	upstream_gene_variant ; V756_RS0100015 ; c.-351C>A ; . ; . ; . ; . ;	upstream_gene_variant ; gene-V756_RS01000000121600 ; n.-1605C>A ; . ; . ; . ; . ;	upstream_gene_variant ; V756_RS0100035 ; c.-1928C>A ; . ; . ; . ; . ;	upstream_gene_variant ; gene-V756_RS01000000121600 ; n.-2107G>T ; . ; . ; . ; . ;
NZ_AYTO01000001.1	2284	T	G	225	hom	129	129	V756_RS0100010	gene-V756_RS0100010	1490	2632	+	missense_variant ; V756_RS0100010 ; c.795T>G ; p.Asn265Lys ; 795/1143 ; 795/1143 ; 265/380 ;	missense_variant ; V756_RS0100010 ; c.795T>G ; p.Asn265Lys ; 795/1143 ; 795/1143 ; 265/380 ;	upstream_gene_variant ; V756_RS0100015 ; c.-345T>G ; . ; . ; . ; . ;	upstream_gene_variant ; gene-V756_RS01000000121600 ; n.-1599T>G ; . ; . ; . ; . ;	upstream_gene_variant ; V756_RS0100035 ; c.-1922T>G ; . ; . ; . ; . ;	upstream_gene_variant ; gene-V756_RS01000000121600 ; n.-2113A>C ; . ; . ; . ; . ;
NZ_AYTO01000001.1	2285	G	A	225	hom	129	129	V756_RS0100010	gene-V756_RS0100010	1490	2632	+	missense_variant ; V756_RS0100010 ; c.796G>A ; p.Val266Ile ; 796/1143 ; 796/1143 ; 266/380 ;	missense_variant ; V756_RS0100010 ; c.796G>A ; p.Val266Ile ; 796/1143 ; 796/1143 ; 266/380 ;	upstream_gene_variant ; V756_RS0100015 ; c.-344G>A ; . ; . ; . ; . ;	upstream_gene_variant ; gene-V756_RS01000000121600 ; n.-1598G>A ; . ; . ; . ; . ;	upstream_gene_variant ; V756_RS0100035 ; c.-1921G>A ; . ; . ; . ; . ;	upstream_gene_variant ; gene-V756_RS01000000121600 ; n.-2114C>T ; . ; . ; . ; . ;
NZ_AYTO01000001.1	2287	T	C	225	hom	129	129	V756_RS0100010	gene-V756_RS0100010	1490	2632	+	synonymous_variant ; V756_RS0100010 ; c.798T>C ; p.Val266Val ; 798/1143 ; 798/1143 ; 266/380 ;	synonymous_variant ; V756_RS0100010 ; c.798T>C ; p.Val266Val ; 798/1143 ; 798/1143 ; 266/380 ;	upstream_gene_variant ; V756_RS0100015 ; c.-342T>C ; . ; . ; . ; . ;	upstream_gene_variant ; gene-V756_RS01000000121600 ; n.-1596T>C ; . ; . ; . ; . ;	upstream_gene_variant ; V756_RS0100035 ; c.-1919T>C ; . ; . ; . ; . ;	upstream_gene_variant ; gene-V756_RS01000000121600 ; n.-2116A>G ; . ; . ; . ; . ;
NZ_AYTO01000001.1	2311	G	T	225	hom	132	132	V756_RS0100010	gene-V756_RS0100010	1490	2632	+	synonymous_variant ; V756_RS0100010 ; c.822G>T ; p.Pro274Pro ; 822/1143 ; 822/1143 ; 274/380 ;	synonymous_variant ; V756_RS0100010 ; c.822G>T ; p.Pro274Pro ; 822/1143 ; 822/1143 ; 274/380 ;	upstream_gene_variant ; V756_RS0100015 ; c.-318G>T ; . ; . ; . ; . ;	upstream_gene_variant ; gene-V756_RS01000000121600 ; n.-1572G>T ; . ; . ; . ; . ;	upstream_gene_variant ; V756_RS0100035 ; c.-1895G>T ; . ; . ; . ; . ;	upstream_gene_variant ; gene-V756_RS01000000121600 ; n.-2140C>A ; . ; . ; . ; . ;
NZ_AYTO01000001.1	2312	C	G	225	hom	132	132	V756_RS0100010	gene-V756_RS0100010	1490	2632	+	missense_variant ; V756_RS0100010 ; c.823C>G ; p.Leu275Val ; 823/1143 ; 823/1143 ; 275/380 ;	missense_variant ; V756_RS0100010 ; c.823C>G ; p.Leu275Val ; 823/1143 ; 823/1143 ; 275/380 ;	upstream_gene_variant ; V756_RS0100015 ; c.-317C>G ; . ; . ; . ; . ;	upstream_gene_variant ; gene-V756_RS01000000121600 ; n.-1571C>G ; . ; . ; . ; . ;	upstream_gene_variant ; V756_RS0100035 ; c.-1894C>G ; . ; . ; . ; . ;	upstream_gene_variant ; gene-V756_RS01000000121600 ; n.-2141G>C ; . ; . ; . ; . ;
NZ_AYTO01000001.1	2317	T	G	225	hom	133	133	V756_RS0100010	gene-V756_RS0100010	1490	2632	+	synonymous_variant ; V756_RS0100010 ; c.828T>G ; p.Leu276Leu ; 828/1143 ; 828/1143 ; 276/380 ;	synonymous_variant ; V756_RS0100010 ; c.828T>G ; p.Leu276Leu ; 828/1143 ; 828/1143 ; 276/380 ;	upstream_gene_variant ; V756_RS0100015 ; c.-312T>G ; . ; . ; . ; . ;	upstream_gene_variant ; gene-V756_RS01000000121600 ; n.-1566T>G ; . ; . ; . ; . ;	upstream_gene_variant ; V756_RS0100035 ; c.-1889T>G ; . ; . ; . ; . ;	upstream_gene_variant ; gene-V756_RS01000000121600 ; n.-2146A>C ; . ; . ; . ; . ;
NZ_AYTO01000001.1	2320	A	T	225	hom	133	133	V756_RS0100010	gene-V756_RS0100010	1490	2632	+	synonymous_variant ; V756_RS0100010 ; c.831A>T ; p.Thr277Thr ; 831/1143 ; 831/1143 ; 277/380 ;	synonymous_variant ; V756_RS0100010 ; c.831A>T ; p.Thr277Thr ; 831/1143 ; 831/1143 ; 277/380 ;	upstream_gene_variant ; V756_RS0100015 ; c.-309A>T ; . ; . ; . ; . ;	upstream_gene_variant ; gene-V756_RS01000000121600 ; n.-1563A>T ; . ; . ; . ; . ;	upstream_gene_variant ; V756_RS0100035 ; c.-1886A>T ; . ; . ; . ; . ;	upstream_gene_variant ; gene-V756_RS01000000121600 ; n.-2149T>A ; . ; . ; . ; . ;
NZ_AYTO01000001.1	2326	A	G	225	hom	157	157	V756_RS0100010	gene-V756_RS0100010	1490	2632	+	synonymous_variant ; V756_RS0100010 ; c.837A>G ; p.Glu279Glu ; 837/1143 ; 837/1143 ; 279/380 ;	synonymous_variant ; V756_RS0100010 ; c.837A>G ; p.Glu279Glu ; 837/1143 ; 837/1143 ; 279/380 ;	upstream_gene_variant ; V756_RS0100015 ; c.-303A>G ; . ; . ; . ; . ;	upstream_gene_variant ; gene-V756_RS01000000121600 ; n.-1557A>G ; . ; . ; . ; . ;	upstream_gene_variant ; V756_RS0100035 ; c.-1880A>G ; . ; . ; . ; . ;	upstream_gene_variant ; gene-V756_RS01000000121600 ; n.-2155T>C ; . ; . ; . ; . ;
NZ_AYTO01000001.1	2339	C	T	225	hom	163	163	V756_RS0100010	gene-V756_RS0100010	1490	2632	+	synonymous_variant ; V756_RS0100010 ; c.850C>T ; p.Leu284Leu ; 850/1143 ; 850/1143 ; 284/380 ;	synonymous_variant ; V756_RS0100010 ; c.850C>T ; p.Leu284Leu ; 850/1143 ; 850/1143 ; 284/380 ;	upstream_gene_variant ; V756_RS0100015 ; c.-290C>T ; . ; . ; . ; . ;	upstream_gene_variant ; gene-V756_RS01000000121600 ; n.-1544C>T ; . ; . ; . ; . ;	upstream_gene_variant ; V756_RS0100035 ; c.-1867C>T ; . ; . ; . ; . ;	upstream_gene_variant ; gene-V756_RS01000000121600 ; n.-2168G>A ; . ; . ; . ; . ;
NZ_AYTO01000001.1	2341	G	A	225	hom	162	162	V756_RS0100010	gene-V756_RS0100010	1490	2632	+	synonymous_variant ; V756_RS0100010 ; c.852G>A ; p.Leu284Leu ; 852/1143 ; 852/1143 ; 284/380 ;	synonymous_variant ; V756_RS0100010 ; c.852G>A ; p.Leu284Leu ; 852/1143 ; 852/1143 ; 284/380 ;	upstream_gene_variant ; V756_RS0100015 ; c.-288G>A ; . ; . ; . ; . ;	upstream_gene_variant ; gene-V756_RS01000000121600 ; n.-1542G>A ; . ; . ; . ; . ;	upstream_gene_variant ; V756_RS0100035 ; c.-1865G>A ; . ; . ; . ; . ;	upstream_gene_variant ; gene-V756_RS01000000121600 ; n.-2170C>T ; . ; . ; . ; . ;
NZ_AYTO01000001.1	2347	C	T	225	hom	160	160	V756_RS0100010	gene-V756_RS0100010	1490	2632	+	synonymous_variant ; V756_RS0100010 ; c.858C>T ; p.Arg286Arg ; 858/1143 ; 858/1143 ; 286/380 ;	synonymous_variant ; V756_RS0100010 ; c.858C>T ; p.Arg286Arg ; 858/1143 ; 858/1143 ; 286/380 ;	upstream_gene_variant ; V756_RS0100015 ; c.-282C>T ; . ; . ; . ; . ;	upstream_gene_variant ; gene-V756_RS01000000121600 ; n.-1536C>T ; . ; . ; . ; . ;	upstream_gene_variant ; V756_RS0100035 ; c.-1859C>T ; . ; . ; . ; . ;	upstream_gene_variant ; gene-V756_RS01000000121600 ; n.-2176G>A ; . ; . ; . ; . ;
NZ_AYTO01000001.1	2353	A	C	225	hom	162	162	V756_RS0100010	gene-V756_RS0100010	1490	2632	+	synonymous_variant ; V756_RS0100010 ; c.864A>C ; p.Val288Val ; 864/1143 ; 864/1143 ; 288/380 ;	synonymous_variant ; V756_RS0100010 ; c.864A>C ; p.Val288Val ; 864/1143 ; 864/1143 ; 288/380 ;	upstream_gene_variant ; V756_RS0100015 ; c.-276A>C ; . ; . ; . ; . ;	upstream_gene_variant ; gene-V756_RS01000000121600 ; n.-1530A>C ; . ; . ; . ; . ;	upstream_gene_variant ; V756_RS0100035 ; c.-1853A>C ; . ; . ; . ; . ;	upstream_gene_variant ; gene-V756_RS01000000121600 ; n.-2182T>G ; . ; . ; . ; . ;
NZ_AYTO01000001.1	2356	A	G	228	hom	164	163	V756_RS0100010	gene-V756_RS0100010	1490	2632	+	synonymous_variant ; V756_RS0100010 ; c.867A>G ; p.Gln289Gln ; 867/1143 ; 867/1143 ; 289/380 ;	synonymous_variant ; V756_RS0100010 ; c.867A>G ; p.Gln289Gln ; 867/1143 ; 867/1143 ; 289/380 ;	upstream_gene_variant ; V756_RS0100015 ; c.-273A>G ; . ; . ; . ; . ;	upstream_gene_variant ; gene-V756_RS01000000121600 ; n.-1527A>G ; . ; . ; . ; . ;	upstream_gene_variant ; V756_RS0100035 ; c.-1850A>G ; . ; . ; . ; . ;	upstream_gene_variant ; gene-V756_RS01000000121600 ; n.-2185T>C ; . ; . ; . ; . ;
NZ_AYTO01000001.1	2372	A	T	225	hom	163	163	V756_RS0100010	gene-V756_RS0100010	1490	2632	+	missense_variant ; V756_RS0100010 ; c.883A>T ; p.Thr295Ser ; 883/1143 ; 883/1143 ; 295/380 ;	missense_variant ; V756_RS0100010 ; c.883A>T ; p.Thr295Ser ; 883/1143 ; 883/1143 ; 295/380 ;	upstream_gene_variant ; V756_RS0100015 ; c.-257A>T ; . ; . ; . ; . ;	upstream_gene_variant ; gene-V756_RS01000000121600 ; n.-1511A>T ; . ; . ; . ; . ;	upstream_gene_variant ; V756_RS0100035 ; c.-1834A>T ; . ; . ; . ; . ;	upstream_gene_variant ; gene-V756_RS01000000121600 ; n.-2201T>A ; . ; . ; . ; . ;
NZ_AYTO01000001.1	2373	C	G	225	hom	163	163	V756_RS0100010	gene-V756_RS0100010	1490	2632	+	missense_variant ; V756_RS0100010 ; c.884C>G ; p.Thr295Ser ; 884/1143 ; 884/1143 ; 295/380 ;	missense_variant ; V756_RS0100010 ; c.884C>G ; p.Thr295Ser ; 884/1143 ; 884/1143 ; 295/380 ;	upstream_gene_variant ; V756_RS0100015 ; c.-256C>G ; . ; . ; . ; . ;	upstream_gene_variant ; gene-V756_RS01000000121600 ; n.-1510C>G ; . ; . ; . ; . ;	upstream_gene_variant ; V756_RS0100035 ; c.-1833C>G ; . ; . ; . ; . ;	upstream_gene_variant ; gene-V756_RS01000000121600 ; n.-2202G>C ; . ; . ; . ; . ;
NZ_AYTO01000001.1	2380	A	G	225	hom	166	166	V756_RS0100010	gene-V756_RS0100010	1490	2632	+	synonymous_variant ; V756_RS0100010 ; c.891A>G ; p.Lys297Lys ; 891/1143 ; 891/1143 ; 297/380 ;	synonymous_variant ; V756_RS0100010 ; c.891A>G ; p.Lys297Lys ; 891/1143 ; 891/1143 ; 297/380 ;	upstream_gene_variant ; V756_RS0100015 ; c.-249A>G ; . ; . ; . ; . ;	upstream_gene_variant ; gene-V756_RS01000000121600 ; n.-1503A>G ; . ; . ; . ; . ;	upstream_gene_variant ; V756_RS0100035 ; c.-1826A>G ; . ; . ; . ; . ;	upstream_gene_variant ; gene-V756_RS01000000121600 ; n.-2209T>C ; . ; . ; . ; . ;
NZ_AYTO01000001.1	2392	G	A	225	hom	168	168	V756_RS0100010	gene-V756_RS0100010	1490	2632	+	synonymous_variant ; V756_RS0100010 ; c.903G>A ; p.Thr301Thr ; 903/1143 ; 903/1143 ; 301/380 ;	synonymous_variant ; V756_RS0100010 ; c.903G>A ; p.Thr301Thr ; 903/1143 ; 903/1143 ; 301/380 ;	upstream_gene_variant ; V756_RS0100015 ; c.-237G>A ; . ; . ; . ; . ;	upstream_gene_variant ; gene-V756_RS01000000121600 ; n.-1491G>A ; . ; . ; . ; . ;	upstream_gene_variant ; V756_RS0100035 ; c.-1814G>A ; . ; . ; . ; . ;	upstream_gene_variant ; gene-V756_RS01000000121600 ; n.-2221C>T ; . ; . ; . ; . ;
NZ_AYTO01000001.1	2407	C	T	225	hom	163	163	V756_RS0100010	gene-V756_RS0100010	1490	2632	+	synonymous_variant ; V756_RS0100010 ; c.918C>T ; p.Val306Val ; 918/1143 ; 918/1143 ; 306/380 ;	synonymous_variant ; V756_RS0100010 ; c.918C>T ; p.Val306Val ; 918/1143 ; 918/1143 ; 306/380 ;	upstream_gene_variant ; V756_RS0100015 ; c.-222C>T ; . ; . ; . ; . ;	upstream_gene_variant ; gene-V756_RS01000000121600 ; n.-1476C>T ; . ; . ; . ; . ;	upstream_gene_variant ; V756_RS0100035 ; c.-1799C>T ; . ; . ; . ; . ;	upstream_gene_variant ; gene-V756_RS01000000121600 ; n.-2236G>A ; . ; . ; . ; . ;
NZ_AYTO01000001.1	2410	C	T	225	hom	162	162	V756_RS0100010	gene-V756_RS0100010	1490	2632	+	synonymous_variant ; V756_RS0100010 ; c.921C>T ; p.Ser307Ser ; 921/1143 ; 921/1143 ; 307/380 ;	synonymous_variant ; V756_RS0100010 ; c.921C>T ; p.Ser307Ser ; 921/1143 ; 921/1143 ; 307/380 ;	upstream_gene_variant ; V756_RS0100015 ; c.-219C>T ; . ; . ; . ; . ;	upstream_gene_variant ; gene-V756_RS01000000121600 ; n.-1473C>T ; . ; . ; . ; . ;	upstream_gene_variant ; V756_RS0100035 ; c.-1796C>T ; . ; . ; . ; . ;	upstream_gene_variant ; gene-V756_RS01000000121600 ; n.-2239G>A ; . ; . ; . ; . ;
NZ_AYTO01000001.1	2411	T	C	225	hom	162	162	V756_RS0100010	gene-V756_RS0100010	1490	2632	+	synonymous_variant ; V756_RS0100010 ; c.922T>C ; p.Leu308Leu ; 922/1143 ; 922/1143 ; 308/380 ;	synonymous_variant ; V756_RS0100010 ; c.922T>C ; p.Leu308Leu ; 922/1143 ; 922/1143 ; 308/380 ;	upstream_gene_variant ; V756_RS0100015 ; c.-218T>C ; . ; . ; . ; . ;	upstream_gene_variant ; gene-V756_RS01000000121600 ; n.-1472T>C ; . ; . ; . ; . ;	upstream_gene_variant ; V756_RS0100035 ; c.-1795T>C ; . ; . ; . ; . ;	upstream_gene_variant ; gene-V756_RS01000000121600 ; n.-2240A>G ; . ; . ; . ; . ;
NZ_AYTO01000001.1	2424	C	T	225	hom	174	174	V756_RS0100010	gene-V756_RS0100010	1490	2632	+	missense_variant ; V756_RS0100010 ; c.935C>T ; p.Ser312Leu ; 935/1143 ; 935/1143 ; 312/380 ;	missense_variant ; V756_RS0100010 ; c.935C>T ; p.Ser312Leu ; 935/1143 ; 935/1143 ; 312/380 ;	upstream_gene_variant ; V756_RS0100015 ; c.-205C>T ; . ; . ; . ; . ;	upstream_gene_variant ; gene-V756_RS01000000121600 ; n.-1459C>T ; . ; . ; . ; . ;	upstream_gene_variant ; V756_RS0100035 ; c.-1782C>T ; . ; . ; . ; . ;	upstream_gene_variant ; gene-V756_RS01000000121600 ; n.-2253G>A ; . ; . ; . ; . ;
NZ_AYTO01000001.1	2426	C	T	225	hom	173	173	V756_RS0100010	gene-V756_RS0100010	1490	2632	+	missense_variant ; V756_RS0100010 ; c.937C>T ; p.Arg313Cys ; 937/1143 ; 937/1143 ; 313/380 ;	missense_variant ; V756_RS0100010 ; c.937C>T ; p.Arg313Cys ; 937/1143 ; 937/1143 ; 313/380 ;	upstream_gene_variant ; V756_RS0100015 ; c.-203C>T ; . ; . ; . ; . ;	upstream_gene_variant ; gene-V756_RS01000000121600 ; n.-1457C>T ; . ; . ; . ; . ;	upstream_gene_variant ; V756_RS0100035 ; c.-1780C>T ; . ; . ; . ; . ;	upstream_gene_variant ; gene-V756_RS01000000121600 ; n.-2255G>A ; . ; . ; . ; . ;
NZ_AYTO01000001.1	2437	A	G	225	hom	180	180	V756_RS0100010	gene-V756_RS0100010	1490	2632	+	synonymous_variant ; V756_RS0100010 ; c.948A>G ; p.Glu316Glu ; 948/1143 ; 948/1143 ; 316/380 ;	synonymous_variant ; V756_RS0100010 ; c.948A>G ; p.Glu316Glu ; 948/1143 ; 948/1143 ; 316/380 ;	upstream_gene_variant ; V756_RS0100015 ; c.-192A>G ; . ; . ; . ; . ;	upstream_gene_variant ; gene-V756_RS01000000121600 ; n.-1446A>G ; . ; . ; . ; . ;	upstream_gene_variant ; V756_RS0100035 ; c.-1769A>G ; . ; . ; . ; . ;	upstream_gene_variant ; gene-V756_RS01000000121600 ; n.-2266T>C ; . ; . ; . ; . ;
NZ_AYTO01000001.1	2464	G	A	228	hom	178	177	V756_RS0100010	gene-V756_RS0100010	1490	2632	+	synonymous_variant ; V756_RS0100010 ; c.975G>A ; p.Gly325Gly ; 975/1143 ; 975/1143 ; 325/380 ;	synonymous_variant ; V756_RS0100010 ; c.975G>A ; p.Gly325Gly ; 975/1143 ; 975/1143 ; 325/380 ;	upstream_gene_variant ; V756_RS0100015 ; c.-165G>A ; . ; . ; . ; . ;	upstream_gene_variant ; gene-V756_RS01000000121600 ; n.-1419G>A ; . ; . ; . ; . ;	upstream_gene_variant ; V756_RS0100035 ; c.-1742G>A ; . ; . ; . ; . ;	upstream_gene_variant ; gene-V756_RS01000000121600 ; n.-2293C>T ; . ; . ; . ; . ;
NZ_AYTO01000001.1	2484	A	C	225	hom	175	175	V756_RS0100010	gene-V756_RS0100010	1490	2632	+	missense_variant ; V756_RS0100010 ; c.995A>C ; p.Asp332Ala ; 995/1143 ; 995/1143 ; 332/380 ;	missense_variant ; V756_RS0100010 ; c.995A>C ; p.Asp332Ala ; 995/1143 ; 995/1143 ; 332/380 ;	upstream_gene_variant ; V756_RS0100015 ; c.-145A>C ; . ; . ; . ; . ;	upstream_gene_variant ; gene-V756_RS01000000121600 ; n.-1399A>C ; . ; . ; . ; . ;	upstream_gene_variant ; V756_RS0100035 ; c.-1722A>C ; . ; . ; . ; . ;	upstream_gene_variant ; gene-V756_RS01000000121600 ; n.-2313T>G ; . ; . ; . ; . ;
NZ_AYTO01000001.1	2488	G	T	228	hom	174	170	V756_RS0100010	gene-V756_RS0100010	1490	2632	+	synonymous_variant ; V756_RS0100010 ; c.999G>T ; p.Gly333Gly ; 999/1143 ; 999/1143 ; 333/380 ;	synonymous_variant ; V756_RS0100010 ; c.999G>T ; p.Gly333Gly ; 999/1143 ; 999/1143 ; 333/380 ;	upstream_gene_variant ; V756_RS0100015 ; c.-141G>T ; . ; . ; . ; . ;	upstream_gene_variant ; gene-V756_RS01000000121600 ; n.-1395G>T ; . ; . ; . ; . ;	upstream_gene_variant ; V756_RS0100035 ; c.-1718G>T ; . ; . ; . ; . ;	upstream_gene_variant ; gene-V756_RS01000000121600 ; n.-2317C>A ; . ; . ; . ; . ;
NZ_AYTO01000001.1	2500	C	T	225	hom	178	178	V756_RS0100010	gene-V756_RS0100010	1490	2632	+	synonymous_variant ; V756_RS0100010 ; c.1011C>T ; p.Leu337Leu ; 1011/1143 ; 1011/1143 ; 337/380 ;	synonymous_variant ; V756_RS0100010 ; c.1011C>T ; p.Leu337Leu ; 1011/1143 ; 1011/1143 ; 337/380 ;	upstream_gene_variant ; V756_RS0100015 ; c.-129C>T ; . ; . ; . ; . ;	upstream_gene_variant ; gene-V756_RS01000000121600 ; n.-1383C>T ; . ; . ; . ; . ;	upstream_gene_variant ; V756_RS0100035 ; c.-1706C>T ; . ; . ; . ; . ;	upstream_gene_variant ; gene-V756_RS01000000121600 ; n.-2329G>A ; . ; . ; . ; . ;
NZ_AYTO01000001.1	2524	G	A	225	hom	164	164	V756_RS0100010	gene-V756_RS0100010	1490	2632	+	synonymous_variant ; V756_RS0100010 ; c.1035G>A ; p.Arg345Arg ; 1035/1143 ; 1035/1143 ; 345/380 ;	synonymous_variant ; V756_RS0100010 ; c.1035G>A ; p.Arg345Arg ; 1035/1143 ; 1035/1143 ; 345/380 ;	upstream_gene_variant ; V756_RS0100015 ; c.-105G>A ; . ; . ; . ; . ;	upstream_gene_variant ; gene-V756_RS01000000121600 ; n.-1359G>A ; . ; . ; . ; . ;	upstream_gene_variant ; V756_RS0100035 ; c.-1682G>A ; . ; . ; . ; . ;	upstream_gene_variant ; gene-V756_RS01000000121600 ; n.-2353C>T ; . ; . ; . ; . ;
NZ_AYTO01000001.1	2532	C	A	225	hom	156	156	V756_RS0100010	gene-V756_RS0100010	1490	2632	+	missense_variant ; V756_RS0100010 ; c.1043C>A ; p.Thr348Lys ; 1043/1143 ; 1043/1143 ; 348/380 ;	missense_variant ; V756_RS0100010 ; c.1043C>A ; p.Thr348Lys ; 1043/1143 ; 1043/1143 ; 348/380 ;	upstream_gene_variant ; V756_RS0100015 ; c.-97C>A ; . ; . ; . ; . ;	upstream_gene_variant ; gene-V756_RS01000000121600 ; n.-1351C>A ; . ; . ; . ; . ;	upstream_gene_variant ; V756_RS0100035 ; c.-1674C>A ; . ; . ; . ; . ;	upstream_gene_variant ; gene-V756_RS01000000121600 ; n.-2361G>T ; . ; . ; . ; . ;
NZ_AYTO01000001.1	2539	C	A	225	hom	130	130	V756_RS0100010	gene-V756_RS0100010	1490	2632	+	synonymous_variant ; V756_RS0100010 ; c.1050C>A ; p.Gly350Gly ; 1050/1143 ; 1050/1143 ; 350/380 ;	synonymous_variant ; V756_RS0100010 ; c.1050C>A ; p.Gly350Gly ; 1050/1143 ; 1050/1143 ; 350/380 ;	upstream_gene_variant ; V756_RS0100015 ; c.-90C>A ; . ; . ; . ; . ;	upstream_gene_variant ; gene-V756_RS01000000121600 ; n.-1344C>A ; . ; . ; . ; . ;	upstream_gene_variant ; V756_RS0100035 ; c.-1667C>A ; . ; . ; . ; . ;	upstream_gene_variant ; gene-V756_RS01000000121600 ; n.-2368G>T ; . ; . ; . ; . ;
NZ_AYTO01000001.1	2542	C	T	225	hom	129	129	V756_RS0100010	gene-V756_RS0100010	1490	2632	+	synonymous_variant ; V756_RS0100010 ; c.1053C>T ; p.Ala351Ala ; 1053/1143 ; 1053/1143 ; 351/380 ;	synonymous_variant ; V756_RS0100010 ; c.1053C>T ; p.Ala351Ala ; 1053/1143 ; 1053/1143 ; 351/380 ;	upstream_gene_variant ; V756_RS0100015 ; c.-87C>T ; . ; . ; . ; . ;	upstream_gene_variant ; gene-V756_RS01000000121600 ; n.-1341C>T ; . ; . ; . ; . ;	upstream_gene_variant ; V756_RS0100035 ; c.-1664C>T ; . ; . ; . ; . ;	upstream_gene_variant ; gene-V756_RS01000000121600 ; n.-2371G>A ; . ; . ; . ; . ;
NZ_AYTO01000001.1	2543	G	A	225	hom	129	129	V756_RS0100010	gene-V756_RS0100010	1490	2632	+	missense_variant ; V756_RS0100010 ; c.1054G>A ; p.Glu352Lys ; 1054/1143 ; 1054/1143 ; 352/380 ;	missense_variant ; V756_RS0100010 ; c.1054G>A ; p.Glu352Lys ; 1054/1143 ; 1054/1143 ; 352/380 ;	upstream_gene_variant ; V756_RS0100015 ; c.-86G>A ; . ; . ; . ; . ;	upstream_gene_variant ; gene-V756_RS01000000121600 ; n.-1340G>A ; . ; . ; . ; . ;	upstream_gene_variant ; V756_RS0100035 ; c.-1663G>A ; . ; . ; . ; . ;	upstream_gene_variant ; gene-V756_RS01000000121600 ; n.-2372C>T ; . ; . ; . ; . ;
NZ_AYTO01000001.1	2550	T	G	228	hom	132	131	V756_RS0100010	gene-V756_RS0100010	1490	2632	+	missense_variant ; V756_RS0100010 ; c.1061T>G ; p.Leu354Trp ; 1061/1143 ; 1061/1143 ; 354/380 ;	missense_variant ; V756_RS0100010 ; c.1061T>G ; p.Leu354Trp ; 1061/1143 ; 1061/1143 ; 354/380 ;	upstream_gene_variant ; V756_RS0100015 ; c.-79T>G ; . ; . ; . ; . ;	upstream_gene_variant ; gene-V756_RS01000000121600 ; n.-1333T>G ; . ; . ; . ; . ;	upstream_gene_variant ; V756_RS0100035 ; c.-1656T>G ; . ; . ; . ; . ;	upstream_gene_variant ; gene-V756_RS01000000121600 ; n.-2379A>C ; . ; . ; . ; . ;
NZ_AYTO01000001.1	2554	C	T	225	hom	132	132	V756_RS0100010	gene-V756_RS0100010	1490	2632	+	synonymous_variant ; V756_RS0100010 ; c.1065C>T ; p.Ile355Ile ; 1065/1143 ; 1065/1143 ; 355/380 ;	synonymous_variant ; V756_RS0100010 ; c.1065C>T ; p.Ile355Ile ; 1065/1143 ; 1065/1143 ; 355/380 ;	upstream_gene_variant ; V756_RS0100015 ; c.-75C>T ; . ; . ; . ; . ;	upstream_gene_variant ; gene-V756_RS01000000121600 ; n.-1329C>T ; . ; . ; . ; . ;	upstream_gene_variant ; V756_RS0100035 ; c.-1652C>T ; . ; . ; . ; . ;	upstream_gene_variant ; gene-V756_RS01000000121600 ; n.-2383G>A ; . ; . ; . ; . ;
NZ_AYTO01000001.1	2562	A	C	225	hom	128	128	V756_RS0100010	gene-V756_RS0100010	1490	2632	+	missense_variant ; V756_RS0100010 ; c.1073A>C ; p.Glu358Ala ; 1073/1143 ; 1073/1143 ; 358/380 ;	missense_variant ; V756_RS0100010 ; c.1073A>C ; p.Glu358Ala ; 1073/1143 ; 1073/1143 ; 358/380 ;	upstream_gene_variant ; V756_RS0100015 ; c.-67A>C ; . ; . ; . ; . ;	upstream_gene_variant ; gene-V756_RS01000000121600 ; n.-1321A>C ; . ; . ; . ; . ;	upstream_gene_variant ; V756_RS0100035 ; c.-1644A>C ; . ; . ; . ; . ;	upstream_gene_variant ; gene-V756_RS01000000121600 ; n.-2391T>G ; . ; . ; . ; . ;
NZ_AYTO01000001.1	2570	G	A	225	hom	113	113	V756_RS0100010	gene-V756_RS0100010	1490	2632	+	missense_variant ; V756_RS0100010 ; c.1081G>A ; p.Ala361Thr ; 1081/1143 ; 1081/1143 ; 361/380 ;	missense_variant ; V756_RS0100010 ; c.1081G>A ; p.Ala361Thr ; 1081/1143 ; 1081/1143 ; 361/380 ;	upstream_gene_variant ; V756_RS0100015 ; c.-59G>A ; . ; . ; . ; . ;	upstream_gene_variant ; gene-V756_RS01000000121600 ; n.-1313G>A ; . ; . ; . ; . ;	upstream_gene_variant ; V756_RS0100035 ; c.-1636G>A ; . ; . ; . ; . ;	upstream_gene_variant ; gene-V756_RS01000000121600 ; n.-2399C>T ; . ; . ; . ; . ;
NZ_AYTO01000001.1	2572	G	T	225	hom	112	112	V756_RS0100010	gene-V756_RS0100010	1490	2632	+	synonymous_variant ; V756_RS0100010 ; c.1083G>T ; p.Ala361Ala ; 1083/1143 ; 1083/1143 ; 361/380 ;	synonymous_variant ; V756_RS0100010 ; c.1083G>T ; p.Ala361Ala ; 1083/1143 ; 1083/1143 ; 361/380 ;	upstream_gene_variant ; V756_RS0100015 ; c.-57G>T ; . ; . ; . ; . ;	upstream_gene_variant ; gene-V756_RS01000000121600 ; n.-1311G>T ; . ; . ; . ; . ;	upstream_gene_variant ; V756_RS0100035 ; c.-1634G>T ; . ; . ; . ; . ;	upstream_gene_variant ; gene-V756_RS01000000121600 ; n.-2401C>A ; . ; . ; . ; . ;
NZ_AYTO01000001.1	2575	G	A	225	hom	112	112	V756_RS0100010	gene-V756_RS0100010	1490	2632	+	synonymous_variant ; V756_RS0100010 ; c.1086G>A ; p.Gly362Gly ; 1086/1143 ; 1086/1143 ; 362/380 ;	synonymous_variant ; V756_RS0100010 ; c.1086G>A ; p.Gly362Gly ; 1086/1143 ; 1086/1143 ; 362/380 ;	upstream_gene_variant ; V756_RS0100015 ; c.-54G>A ; . ; . ; . ; . ;	upstream_gene_variant ; gene-V756_RS01000000121600 ; n.-1308G>A ; . ; . ; . ; . ;	upstream_gene_variant ; V756_RS0100035 ; c.-1631G>A ; . ; . ; . ; . ;	upstream_gene_variant ; gene-V756_RS01000000121600 ; n.-2404C>T ; . ; . ; . ; . ;
NZ_AYTO01000001.1	2588	G	A	225	hom	111	111	V756_RS0100010	gene-V756_RS0100010	1490	2632	+	missense_variant ; V756_RS0100010 ; c.1099G>A ; p.Val367Ile ; 1099/1143 ; 1099/1143 ; 367/380 ;	missense_variant ; V756_RS0100010 ; c.1099G>A ; p.Val367Ile ; 1099/1143 ; 1099/1143 ; 367/380 ;	upstream_gene_variant ; V756_RS0100015 ; c.-41G>A ; . ; . ; . ; . ;	upstream_gene_variant ; gene-V756_RS01000000121600 ; n.-1295G>A ; . ; . ; . ; . ;	upstream_gene_variant ; V756_RS0100035 ; c.-1618G>A ; . ; . ; . ; . ;	upstream_gene_variant ; gene-V756_RS01000000121600 ; n.-2417C>T ; . ; . ; . ; . ;
NZ_AYTO01000001.1	2640	T	C	225	hom	148	148	V756_RS0100015	gene-V756_RS0100015	2629	3276	+	synonymous_variant ; V756_RS0100015 ; c.12T>C ; p.Val4Val ; 12/648 ; 12/648 ; 4/215 ;	synonymous_variant ; V756_RS0100015 ; c.12T>C ; p.Val4Val ; 12/648 ; 12/648 ; 4/215 ;	upstream_gene_variant ; gene-V756_RS01000000121600 ; n.-1243T>C ; . ; . ; . ; . ;	upstream_gene_variant ; V756_RS0100035 ; c.-1566T>C ; . ; . ; . ; . ;	upstream_gene_variant ; gene-V756_RS01000000121600 ; n.-2469A>G ; . ; . ; . ; . ;	upstream_gene_variant ; gene-V756_RS01000000121600 ; n.-2429A>G ; . ; . ; . ; . ;
NZ_AYTO01000001.1	2646	G	T	225	hom	157	157	V756_RS0100015	gene-V756_RS0100015	2629	3276	+	synonymous_variant ; V756_RS0100015 ; c.18G>T ; p.Ala6Ala ; 18/648 ; 18/648 ; 6/215 ;	synonymous_variant ; V756_RS0100015 ; c.18G>T ; p.Ala6Ala ; 18/648 ; 18/648 ; 6/215 ;	upstream_gene_variant ; gene-V756_RS01000000121600 ; n.-1237G>T ; . ; . ; . ; . ;	upstream_gene_variant ; V756_RS0100035 ; c.-1560G>T ; . ; . ; . ; . ;	upstream_gene_variant ; gene-V756_RS01000000121600 ; n.-2475C>A ; . ; . ; . ; . ;	upstream_gene_variant ; gene-V756_RS01000000121600 ; n.-2435C>A ; . ; . ; . ; . ;
NZ_AYTO01000001.1	2673	G	T	228	hom	152	149	V756_RS0100015	gene-V756_RS0100015	2629	3276	+	synonymous_variant ; V756_RS0100015 ; c.45G>T ; p.Gly15Gly ; 45/648 ; 45/648 ; 15/215 ;	synonymous_variant ; V756_RS0100015 ; c.45G>T ; p.Gly15Gly ; 45/648 ; 45/648 ; 15/215 ;	upstream_gene_variant ; gene-V756_RS01000000121600 ; n.-1210G>T ; . ; . ; . ; . ;	upstream_gene_variant ; V756_RS0100035 ; c.-1533G>T ; . ; . ; . ; . ;	upstream_gene_variant ; gene-V756_RS01000000121600 ; n.-2502C>A ; . ; . ; . ; . ;	upstream_gene_variant ; gene-V756_RS01000000121600 ; n.-2462C>A ; . ; . ; . ; . ;
NZ_AYTO01000001.1	2676	T	G	225	hom	149	149	V756_RS0100015	gene-V756_RS0100015	2629	3276	+	synonymous_variant ; V756_RS0100015 ; c.48T>G ; p.Leu16Leu ; 48/648 ; 48/648 ; 16/215 ;	synonymous_variant ; V756_RS0100015 ; c.48T>G ; p.Leu16Leu ; 48/648 ; 48/648 ; 16/215 ;	upstream_gene_variant ; gene-V756_RS01000000121600 ; n.-1207T>G ; . ; . ; . ; . ;	upstream_gene_variant ; V756_RS0100035 ; c.-1530T>G ; . ; . ; . ; . ;	upstream_gene_variant ; gene-V756_RS01000000121600 ; n.-2505A>C ; . ; . ; . ; . ;	upstream_gene_variant ; gene-V756_RS01000000121600 ; n.-2465A>C ; . ; . ; . ; . ;
NZ_AYTO01000001.1	2691	T	C	225	hom	159	159	V756_RS0100015	gene-V756_RS0100015	2629	3276	+	synonymous_variant ; V756_RS0100015 ; c.63T>C ; p.Ala21Ala ; 63/648 ; 63/648 ; 21/215 ;	synonymous_variant ; V756_RS0100015 ; c.63T>C ; p.Ala21Ala ; 63/648 ; 63/648 ; 21/215 ;	upstream_gene_variant ; gene-V756_RS01000000121600 ; n.-1192T>C ; . ; . ; . ; . ;	upstream_gene_variant ; V756_RS0100035 ; c.-1515T>C ; . ; . ; . ; . ;	upstream_gene_variant ; gene-V756_RS01000000121600 ; n.-2520A>G ; . ; . ; . ; . ;	upstream_gene_variant ; gene-V756_RS01000000121600 ; n.-2480A>G ; . ; . ; . ; . ;
NZ_AYTO01000001.1	2697	A	G	225	hom	157	157	V756_RS0100015	gene-V756_RS0100015	2629	3276	+	synonymous_variant ; V756_RS0100015 ; c.69A>G ; p.Gln23Gln ; 69/648 ; 69/648 ; 23/215 ;	synonymous_variant ; V756_RS0100015 ; c.69A>G ; p.Gln23Gln ; 69/648 ; 69/648 ; 23/215 ;	upstream_gene_variant ; gene-V756_RS01000000121600 ; n.-1186A>G ; . ; . ; . ; . ;	upstream_gene_variant ; V756_RS0100035 ; c.-1509A>G ; . ; . ; . ; . ;	upstream_gene_variant ; gene-V756_RS01000000121600 ; n.-2526T>C ; . ; . ; . ; . ;	upstream_gene_variant ; gene-V756_RS01000000121600 ; n.-2486T>C ; . ; . ; . ; . ;
NZ_AYTO01000001.1	2714	C	T	225	hom	184	184	V756_RS0100015	gene-V756_RS0100015	2629	3276	+	missense_variant ; V756_RS0100015 ; c.86C>T ; p.Ala29Val ; 86/648 ; 86/648 ; 29/215 ;	missense_variant ; V756_RS0100015 ; c.86C>T ; p.Ala29Val ; 86/648 ; 86/648 ; 29/215 ;	upstream_gene_variant ; gene-V756_RS01000000121600 ; n.-1169C>T ; . ; . ; . ; . ;	upstream_gene_variant ; V756_RS0100035 ; c.-1492C>T ; . ; . ; . ; . ;	upstream_gene_variant ; gene-V756_RS01000000121600 ; n.-2543G>A ; . ; . ; . ; . ;	upstream_gene_variant ; gene-V756_RS01000000121600 ; n.-2503G>A ; . ; . ; . ; . ;
NZ_AYTO01000001.1	2721	G	A	225	hom	180	180	V756_RS0100015	gene-V756_RS0100015	2629	3276	+	synonymous_variant ; V756_RS0100015 ; c.93G>A ; p.Glu31Glu ; 93/648 ; 93/648 ; 31/215 ;	synonymous_variant ; V756_RS0100015 ; c.93G>A ; p.Glu31Glu ; 93/648 ; 93/648 ; 31/215 ;	upstream_gene_variant ; gene-V756_RS01000000121600 ; n.-1162G>A ; . ; . ; . ; . ;	upstream_gene_variant ; V756_RS0100035 ; c.-1485G>A ; . ; . ; . ; . ;	upstream_gene_variant ; gene-V756_RS01000000121600 ; n.-2550C>T ; . ; . ; . ; . ;	upstream_gene_variant ; gene-V756_RS01000000121600 ; n.-2510C>T ; . ; . ; . ; . ;
NZ_AYTO01000001.1	2724	C	T	228	hom	180	179	V756_RS0100015	gene-V756_RS0100015	2629	3276	+	synonymous_variant ; V756_RS0100015 ; c.96C>T ; p.Ala32Ala ; 96/648 ; 96/648 ; 32/215 ;	synonymous_variant ; V756_RS0100015 ; c.96C>T ; p.Ala32Ala ; 96/648 ; 96/648 ; 32/215 ;	upstream_gene_variant ; gene-V756_RS01000000121600 ; n.-1159C>T ; . ; . ; . ; . ;	upstream_gene_variant ; V756_RS0100035 ; c.-1482C>T ; . ; . ; . ; . ;	upstream_gene_variant ; gene-V756_RS01000000121600 ; n.-2553G>A ; . ; . ; . ; . ;	upstream_gene_variant ; gene-V756_RS01000000121600 ; n.-2513G>A ; . ; . ; . ; . ;
NZ_AYTO01000001.1	2730	A	T	225	hom	192	192	V756_RS0100015	gene-V756_RS0100015	2629	3276	+	synonymous_variant ; V756_RS0100015 ; c.102A>T ; p.Thr34Thr ; 102/648 ; 102/648 ; 34/215 ;	synonymous_variant ; V756_RS0100015 ; c.102A>T ; p.Thr34Thr ; 102/648 ; 102/648 ; 34/215 ;	upstream_gene_variant ; gene-V756_RS01000000121600 ; n.-1153A>T ; . ; . ; . ; . ;	upstream_gene_variant ; V756_RS0100035 ; c.-1476A>T ; . ; . ; . ; . ;	upstream_gene_variant ; gene-V756_RS01000000121600 ; n.-2559T>A ; . ; . ; . ; . ;	upstream_gene_variant ; gene-V756_RS01000000121600 ; n.-2519T>A ; . ; . ; . ; . ;
NZ_AYTO01000001.1	2735	C	T	225	hom	193	193	V756_RS0100015	gene-V756_RS0100015	2629	3276	+	missense_variant ; V756_RS0100015 ; c.107C>T ; p.Thr36Ile ; 107/648 ; 107/648 ; 36/215 ;	missense_variant ; V756_RS0100015 ; c.107C>T ; p.Thr36Ile ; 107/648 ; 107/648 ; 36/215 ;	upstream_gene_variant ; gene-V756_RS01000000121600 ; n.-1148C>T ; . ; . ; . ; . ;	upstream_gene_variant ; V756_RS0100035 ; c.-1471C>T ; . ; . ; . ; . ;	upstream_gene_variant ; gene-V756_RS01000000121600 ; n.-2564G>A ; . ; . ; . ; . ;	upstream_gene_variant ; gene-V756_RS01000000121600 ; n.-2524G>A ; . ; . ; . ; . ;
NZ_AYTO01000001.1	2742	A	T	225	hom	195	195	V756_RS0100015	gene-V756_RS0100015	2629	3276	+	synonymous_variant ; V756_RS0100015 ; c.114A>T ; p.Ala38Ala ; 114/648 ; 114/648 ; 38/215 ;	synonymous_variant ; V756_RS0100015 ; c.114A>T ; p.Ala38Ala ; 114/648 ; 114/648 ; 38/215 ;	upstream_gene_variant ; gene-V756_RS01000000121600 ; n.-1141A>T ; . ; . ; . ; . ;	upstream_gene_variant ; V756_RS0100035 ; c.-1464A>T ; . ; . ; . ; . ;	upstream_gene_variant ; gene-V756_RS01000000121600 ; n.-2571T>A ; . ; . ; . ; . ;	upstream_gene_variant ; gene-V756_RS01000000121600 ; n.-2531T>A ; . ; . ; . ; . ;
NZ_AYTO01000001.1	2754	T	C	225	hom	214	214	V756_RS0100015	gene-V756_RS0100015	2629	3276	+	synonymous_variant ; V756_RS0100015 ; c.126T>C ; p.Ile42Ile ; 126/648 ; 126/648 ; 42/215 ;	synonymous_variant ; V756_RS0100015 ; c.126T>C ; p.Ile42Ile ; 126/648 ; 126/648 ; 42/215 ;	upstream_gene_variant ; gene-V756_RS01000000121600 ; n.-1129T>C ; . ; . ; . ; . ;	upstream_gene_variant ; V756_RS0100035 ; c.-1452T>C ; . ; . ; . ; . ;	upstream_gene_variant ; gene-V756_RS01000000121600 ; n.-2583A>G ; . ; . ; . ; . ;	upstream_gene_variant ; gene-V756_RS01000000121600 ; n.-2543A>G ; . ; . ; . ; . ;
NZ_AYTO01000001.1	2769	T	G	225	hom	212	212	V756_RS0100015	gene-V756_RS0100015	2629	3276	+	synonymous_variant ; V756_RS0100015 ; c.141T>G ; p.Pro47Pro ; 141/648 ; 141/648 ; 47/215 ;	synonymous_variant ; V756_RS0100015 ; c.141T>G ; p.Pro47Pro ; 141/648 ; 141/648 ; 47/215 ;	upstream_gene_variant ; gene-V756_RS01000000121600 ; n.-1114T>G ; . ; . ; . ; . ;	upstream_gene_variant ; V756_RS0100035 ; c.-1437T>G ; . ; . ; . ; . ;	upstream_gene_variant ; gene-V756_RS01000000121600 ; n.-2598A>C ; . ; . ; . ; . ;	upstream_gene_variant ; gene-V756_RS01000000121600 ; n.-2558A>C ; . ; . ; . ; . ;
NZ_AYTO01000001.1	2781	G	A	228	hom	223	222	V756_RS0100015	gene-V756_RS0100015	2629	3276	+	synonymous_variant ; V756_RS0100015 ; c.153G>A ; p.Leu51Leu ; 153/648 ; 153/648 ; 51/215 ;	synonymous_variant ; V756_RS0100015 ; c.153G>A ; p.Leu51Leu ; 153/648 ; 153/648 ; 51/215 ;	upstream_gene_variant ; gene-V756_RS01000000121600 ; n.-1102G>A ; . ; . ; . ; . ;	upstream_gene_variant ; V756_RS0100035 ; c.-1425G>A ; . ; . ; . ; . ;	upstream_gene_variant ; gene-V756_RS01000000121600 ; n.-2610C>T ; . ; . ; . ; . ;	upstream_gene_variant ; gene-V756_RS01000000121600 ; n.-2570C>T ; . ; . ; . ; . ;
NZ_AYTO01000001.1	2799	A	C	225	hom	230	230	V756_RS0100015	gene-V756_RS0100015	2629	3276	+	synonymous_variant ; V756_RS0100015 ; c.171A>C ; p.Pro57Pro ; 171/648 ; 171/648 ; 57/215 ;	synonymous_variant ; V756_RS0100015 ; c.171A>C ; p.Pro57Pro ; 171/648 ; 171/648 ; 57/215 ;	upstream_gene_variant ; gene-V756_RS01000000121600 ; n.-1084A>C ; . ; . ; . ; . ;	upstream_gene_variant ; V756_RS0100035 ; c.-1407A>C ; . ; . ; . ; . ;	upstream_gene_variant ; gene-V756_RS01000000121600 ; n.-2628T>G ; . ; . ; . ; . ;	upstream_gene_variant ; gene-V756_RS01000000121600 ; n.-2588T>G ; . ; . ; . ; . ;
NZ_AYTO01000001.1	2802	A	G	225	hom	231	231	V756_RS0100015	gene-V756_RS0100015	2629	3276	+	synonymous_variant ; V756_RS0100015 ; c.174A>G ; p.Glu58Glu ; 174/648 ; 174/648 ; 58/215 ;	synonymous_variant ; V756_RS0100015 ; c.174A>G ; p.Glu58Glu ; 174/648 ; 174/648 ; 58/215 ;	upstream_gene_variant ; gene-V756_RS01000000121600 ; n.-1081A>G ; . ; . ; . ; . ;	upstream_gene_variant ; V756_RS0100035 ; c.-1404A>G ; . ; . ; . ; . ;	upstream_gene_variant ; gene-V756_RS01000000121600 ; n.-2631T>C ; . ; . ; . ; . ;	upstream_gene_variant ; gene-V756_RS01000000121600 ; n.-2591T>C ; . ; . ; . ; . ;
NZ_AYTO01000001.1	2823	A	T	225	hom	247	247	V756_RS0100015	gene-V756_RS0100015	2629	3276	+	synonymous_variant ; V756_RS0100015 ; c.195A>T ; p.Ile65Ile ; 195/648 ; 195/648 ; 65/215 ;	synonymous_variant ; V756_RS0100015 ; c.195A>T ; p.Ile65Ile ; 195/648 ; 195/648 ; 65/215 ;	upstream_gene_variant ; gene-V756_RS01000000121600 ; n.-1060A>T ; . ; . ; . ; . ;	upstream_gene_variant ; V756_RS0100035 ; c.-1383A>T ; . ; . ; . ; . ;	upstream_gene_variant ; gene-V756_RS01000000121600 ; n.-2652T>A ; . ; . ; . ; . ;	upstream_gene_variant ; gene-V756_RS01000000121600 ; n.-2612T>A ; . ; . ; . ; . ;
NZ_AYTO01000001.1	2825	G	A	225	hom	247	247	V756_RS0100015	gene-V756_RS0100015	2629	3276	+	missense_variant ; V756_RS0100015 ; c.197G>A ; p.Arg66Lys ; 197/648 ; 197/648 ; 66/215 ;	missense_variant ; V756_RS0100015 ; c.197G>A ; p.Arg66Lys ; 197/648 ; 197/648 ; 66/215 ;	upstream_gene_variant ; gene-V756_RS01000000121600 ; n.-1058G>A ; . ; . ; . ; . ;	upstream_gene_variant ; V756_RS0100035 ; c.-1381G>A ; . ; . ; . ; . ;	upstream_gene_variant ; gene-V756_RS01000000121600 ; n.-2654C>T ; . ; . ; . ; . ;	upstream_gene_variant ; gene-V756_RS01000000121600 ; n.-2614C>T ; . ; . ; . ; . ;
NZ_AYTO01000001.1	2833	G	A	228	hom	251	250	V756_RS0100015	gene-V756_RS0100015	2629	3276	+	missense_variant ; V756_RS0100015 ; c.205G>A ; p.Val69Ile ; 205/648 ; 205/648 ; 69/215 ;	missense_variant ; V756_RS0100015 ; c.205G>A ; p.Val69Ile ; 205/648 ; 205/648 ; 69/215 ;	upstream_gene_variant ; gene-V756_RS01000000121600 ; n.-1050G>A ; . ; . ; . ; . ;	upstream_gene_variant ; V756_RS0100035 ; c.-1373G>A ; . ; . ; . ; . ;	upstream_gene_variant ; gene-V756_RS01000000121600 ; n.-2662C>T ; . ; . ; . ; . ;	upstream_gene_variant ; gene-V756_RS01000000121600 ; n.-2622C>T ; . ; . ; . ; . ;
NZ_AYTO01000001.1	2840	G	A	225	hom	244	244	V756_RS0100015	gene-V756_RS0100015	2629	3276	+	missense_variant ; V756_RS0100015 ; c.212G>A ; p.Arg71Gln ; 212/648 ; 212/648 ; 71/215 ;	missense_variant ; V756_RS0100015 ; c.212G>A ; p.Arg71Gln ; 212/648 ; 212/648 ; 71/215 ;	upstream_gene_variant ; gene-V756_RS01000000121600 ; n.-1043G>A ; . ; . ; . ; . ;	upstream_gene_variant ; V756_RS0100035 ; c.-1366G>A ; . ; . ; . ; . ;	upstream_gene_variant ; gene-V756_RS01000000121600 ; n.-2669C>T ; . ; . ; . ; . ;	upstream_gene_variant ; gene-V756_RS01000000121600 ; n.-2629C>T ; . ; . ; . ; . ;
NZ_AYTO01000001.1	2849	G	A	225	hom	207	207	V756_RS0100015	gene-V756_RS0100015	2629	3276	+	missense_variant ; V756_RS0100015 ; c.221G>A ; p.Gly74Glu ; 221/648 ; 221/648 ; 74/215 ;	missense_variant ; V756_RS0100015 ; c.221G>A ; p.Gly74Glu ; 221/648 ; 221/648 ; 74/215 ;	upstream_gene_variant ; gene-V756_RS01000000121600 ; n.-1034G>A ; . ; . ; . ; . ;	upstream_gene_variant ; V756_RS0100035 ; c.-1357G>A ; . ; . ; . ; . ;	upstream_gene_variant ; gene-V756_RS01000000121600 ; n.-2678C>T ; . ; . ; . ; . ;	upstream_gene_variant ; gene-V756_RS01000000121600 ; n.-2638C>T ; . ; . ; . ; . ;
NZ_AYTO01000001.1	2850	A	G	225	hom	207	207	V756_RS0100015	gene-V756_RS0100015	2629	3276	+	synonymous_variant ; V756_RS0100015 ; c.222A>G ; p.Gly74Gly ; 222/648 ; 222/648 ; 74/215 ;	synonymous_variant ; V756_RS0100015 ; c.222A>G ; p.Gly74Gly ; 222/648 ; 222/648 ; 74/215 ;	upstream_gene_variant ; gene-V756_RS01000000121600 ; n.-1033A>G ; . ; . ; . ; . ;	upstream_gene_variant ; V756_RS0100035 ; c.-1356A>G ; . ; . ; . ; . ;	upstream_gene_variant ; gene-V756_RS01000000121600 ; n.-2679T>C ; . ; . ; . ; . ;	upstream_gene_variant ; gene-V756_RS01000000121600 ; n.-2639T>C ; . ; . ; . ; . ;
NZ_AYTO01000001.1	2852	T	C	225	hom	207	207	V756_RS0100015	gene-V756_RS0100015	2629	3276	+	missense_variant ; V756_RS0100015 ; c.224T>C ; p.Ile75Thr ; 224/648 ; 224/648 ; 75/215 ;	missense_variant ; V756_RS0100015 ; c.224T>C ; p.Ile75Thr ; 224/648 ; 224/648 ; 75/215 ;	upstream_gene_variant ; gene-V756_RS01000000121600 ; n.-1031T>C ; . ; . ; . ; . ;	upstream_gene_variant ; V756_RS0100035 ; c.-1354T>C ; . ; . ; . ; . ;	upstream_gene_variant ; gene-V756_RS01000000121600 ; n.-2681A>G ; . ; . ; . ; . ;	upstream_gene_variant ; gene-V756_RS01000000121600 ; n.-2641A>G ; . ; . ; . ; . ;
NZ_AYTO01000001.1	2853	C	G	225	hom	207	207	V756_RS0100015	gene-V756_RS0100015	2629	3276	+	missense_variant ; V756_RS0100015 ; c.225C>G ; p.Ile75Met ; 225/648 ; 225/648 ; 75/215 ;	missense_variant ; V756_RS0100015 ; c.225C>G ; p.Ile75Met ; 225/648 ; 225/648 ; 75/215 ;	upstream_gene_variant ; gene-V756_RS01000000121600 ; n.-1030C>G ; . ; . ; . ; . ;	upstream_gene_variant ; V756_RS0100035 ; c.-1353C>G ; . ; . ; . ; . ;	upstream_gene_variant ; gene-V756_RS01000000121600 ; n.-2682G>C ; . ; . ; . ; . ;	upstream_gene_variant ; gene-V756_RS01000000121600 ; n.-2642G>C ; . ; . ; . ; . ;
NZ_AYTO01000001.1	2880	C	T	225	hom	300	300	V756_RS0100015	gene-V756_RS0100015	2629	3276	+	synonymous_variant ; V756_RS0100015 ; c.252C>T ; p.Ser84Ser ; 252/648 ; 252/648 ; 84/215 ;	synonymous_variant ; V756_RS0100015 ; c.252C>T ; p.Ser84Ser ; 252/648 ; 252/648 ; 84/215 ;	upstream_gene_variant ; gene-V756_RS01000000121600 ; n.-1003C>T ; . ; . ; . ; . ;	upstream_gene_variant ; V756_RS0100035 ; c.-1326C>T ; . ; . ; . ; . ;	upstream_gene_variant ; gene-V756_RS01000000121600 ; n.-2709G>A ; . ; . ; . ; . ;	upstream_gene_variant ; gene-V756_RS01000000121600 ; n.-2669G>A ; . ; . ; . ; . ;
NZ_AYTO01000001.1	2898	T	C	225	hom	299	299	V756_RS0100015	gene-V756_RS0100015	2629	3276	+	synonymous_variant ; V756_RS0100015 ; c.270T>C ; p.Ile90Ile ; 270/648 ; 270/648 ; 90/215 ;	synonymous_variant ; V756_RS0100015 ; c.270T>C ; p.Ile90Ile ; 270/648 ; 270/648 ; 90/215 ;	upstream_gene_variant ; gene-V756_RS01000000121600 ; n.-985T>C ; . ; . ; . ; . ;	upstream_gene_variant ; V756_RS0100035 ; c.-1308T>C ; . ; . ; . ; . ;	upstream_gene_variant ; gene-V756_RS01000000121600 ; n.-2727A>G ; . ; . ; . ; . ;	upstream_gene_variant ; gene-V756_RS01000000121600 ; n.-2687A>G ; . ; . ; . ; . ;
NZ_AYTO01000001.1	2913	G	A	225	hom	304	304	V756_RS0100015	gene-V756_RS0100015	2629	3276	+	synonymous_variant ; V756_RS0100015 ; c.285G>A ; p.Ala95Ala ; 285/648 ; 285/648 ; 95/215 ;	synonymous_variant ; V756_RS0100015 ; c.285G>A ; p.Ala95Ala ; 285/648 ; 285/648 ; 95/215 ;	upstream_gene_variant ; gene-V756_RS01000000121600 ; n.-970G>A ; . ; . ; . ; . ;	upstream_gene_variant ; V756_RS0100035 ; c.-1293G>A ; . ; . ; . ; . ;	upstream_gene_variant ; gene-V756_RS01000000121600 ; n.-2742C>T ; . ; . ; . ; . ;	upstream_gene_variant ; gene-V756_RS01000000121600 ; n.-2702C>T ; . ; . ; . ; . ;
NZ_AYTO01000001.1	2916	A	C	225	hom	305	305	V756_RS0100015	gene-V756_RS0100015	2629	3276	+	synonymous_variant ; V756_RS0100015 ; c.288A>C ; p.Gly96Gly ; 288/648 ; 288/648 ; 96/215 ;	synonymous_variant ; V756_RS0100015 ; c.288A>C ; p.Gly96Gly ; 288/648 ; 288/648 ; 96/215 ;	upstream_gene_variant ; gene-V756_RS01000000121600 ; n.-967A>C ; . ; . ; . ; . ;	upstream_gene_variant ; V756_RS0100035 ; c.-1290A>C ; . ; . ; . ; . ;	upstream_gene_variant ; gene-V756_RS01000000121600 ; n.-2745T>G ; . ; . ; . ; . ;	upstream_gene_variant ; gene-V756_RS01000000121600 ; n.-2705T>G ; . ; . ; . ; . ;
NZ_AYTO01000001.1	2942	T	C	225	hom	290	290	V756_RS0100015	gene-V756_RS0100015	2629	3276	+	missense_variant ; V756_RS0100015 ; c.314T>C ; p.Met105Thr ; 314/648 ; 314/648 ; 105/215 ;	missense_variant ; V756_RS0100015 ; c.314T>C ; p.Met105Thr ; 314/648 ; 314/648 ; 105/215 ;	upstream_gene_variant ; gene-V756_RS01000000121600 ; n.-941T>C ; . ; . ; . ; . ;	upstream_gene_variant ; V756_RS0100035 ; c.-1264T>C ; . ; . ; . ; . ;	upstream_gene_variant ; gene-V756_RS01000000121600 ; n.-2771A>G ; . ; . ; . ; . ;	upstream_gene_variant ; gene-V756_RS01000000121600 ; n.-2731A>G ; . ; . ; . ; . ;
NZ_AYTO01000001.1	2944	C	G	225	hom	290	290	V756_RS0100015	gene-V756_RS0100015	2629	3276	+	missense_variant ; V756_RS0100015 ; c.316C>G ; p.Gln106Glu ; 316/648 ; 316/648 ; 106/215 ;	missense_variant ; V756_RS0100015 ; c.316C>G ; p.Gln106Glu ; 316/648 ; 316/648 ; 106/215 ;	upstream_gene_variant ; gene-V756_RS01000000121600 ; n.-939C>G ; . ; . ; . ; . ;	upstream_gene_variant ; V756_RS0100035 ; c.-1262C>G ; . ; . ; . ; . ;	upstream_gene_variant ; gene-V756_RS01000000121600 ; n.-2773G>C ; . ; . ; . ; . ;	upstream_gene_variant ; gene-V756_RS01000000121600 ; n.-2733G>C ; . ; . ; . ; . ;
NZ_AYTO01000001.1	2958	G	T	225	hom	292	292	V756_RS0100015	gene-V756_RS0100015	2629	3276	+	missense_variant ; V756_RS0100015 ; c.330G>T ; p.Leu110Phe ; 330/648 ; 330/648 ; 110/215 ;	missense_variant ; V756_RS0100015 ; c.330G>T ; p.Leu110Phe ; 330/648 ; 330/648 ; 110/215 ;	upstream_gene_variant ; gene-V756_RS01000000121600 ; n.-925G>T ; . ; . ; . ; . ;	upstream_gene_variant ; V756_RS0100035 ; c.-1248G>T ; . ; . ; . ; . ;	upstream_gene_variant ; gene-V756_RS01000000121600 ; n.-2787C>A ; . ; . ; . ; . ;	upstream_gene_variant ; gene-V756_RS01000000121600 ; n.-2747C>A ; . ; . ; . ; . ;
NZ_AYTO01000001.1	2961	A	G	225	hom	288	288	V756_RS0100015	gene-V756_RS0100015	2629	3276	+	synonymous_variant ; V756_RS0100015 ; c.333A>G ; p.Val111Val ; 333/648 ; 333/648 ; 111/215 ;	synonymous_variant ; V756_RS0100015 ; c.333A>G ; p.Val111Val ; 333/648 ; 333/648 ; 111/215 ;	upstream_gene_variant ; gene-V756_RS01000000121600 ; n.-922A>G ; . ; . ; . ; . ;	upstream_gene_variant ; V756_RS0100035 ; c.-1245A>G ; . ; . ; . ; . ;	upstream_gene_variant ; gene-V756_RS01000000121600 ; n.-2790T>C ; . ; . ; . ; . ;	upstream_gene_variant ; gene-V756_RS01000000121600 ; n.-2750T>C ; . ; . ; . ; . ;
NZ_AYTO01000001.1	2973	G	A	225	hom	287	287	V756_RS0100015	gene-V756_RS0100015	2629	3276	+	synonymous_variant ; V756_RS0100015 ; c.345G>A ; p.Arg115Arg ; 345/648 ; 345/648 ; 115/215 ;	synonymous_variant ; V756_RS0100015 ; c.345G>A ; p.Arg115Arg ; 345/648 ; 345/648 ; 115/215 ;	upstream_gene_variant ; gene-V756_RS01000000121600 ; n.-910G>A ; . ; . ; . ; . ;	upstream_gene_variant ; V756_RS0100035 ; c.-1233G>A ; . ; . ; . ; . ;	upstream_gene_variant ; gene-V756_RS01000000121600 ; n.-2802C>T ; . ; . ; . ; . ;	upstream_gene_variant ; gene-V756_RS01000000121600 ; n.-2762C>T ; . ; . ; . ; . ;
NZ_AYTO01000001.1	2985	C	T	225	hom	278	278	V756_RS0100015	gene-V756_RS0100015	2629	3276	+	synonymous_variant ; V756_RS0100015 ; c.357C>T ; p.Ala119Ala ; 357/648 ; 357/648 ; 119/215 ;	synonymous_variant ; V756_RS0100015 ; c.357C>T ; p.Ala119Ala ; 357/648 ; 357/648 ; 119/215 ;	upstream_gene_variant ; gene-V756_RS01000000121600 ; n.-898C>T ; . ; . ; . ; . ;	upstream_gene_variant ; V756_RS0100035 ; c.-1221C>T ; . ; . ; . ; . ;	upstream_gene_variant ; gene-V756_RS01000000121600 ; n.-2814G>A ; . ; . ; . ; . ;	upstream_gene_variant ; gene-V756_RS01000000121600 ; n.-2774G>A ; . ; . ; . ; . ;
NZ_AYTO01000001.1	2996	T	A	225	hom	246	246	V756_RS0100015	gene-V756_RS0100015	2629	3276	+	missense_variant ; V756_RS0100015 ; c.368T>A ; p.Met123Lys ; 368/648 ; 368/648 ; 123/215 ;	missense_variant ; V756_RS0100015 ; c.368T>A ; p.Met123Lys ; 368/648 ; 368/648 ; 123/215 ;	upstream_gene_variant ; gene-V756_RS01000000121600 ; n.-887T>A ; . ; . ; . ; . ;	upstream_gene_variant ; V756_RS0100035 ; c.-1210T>A ; . ; . ; . ; . ;	upstream_gene_variant ; gene-V756_RS01000000121600 ; n.-2825A>T ; . ; . ; . ; . ;	upstream_gene_variant ; gene-V756_RS01000000121600 ; n.-2785A>T ; . ; . ; . ; . ;
NZ_AYTO01000001.1	3000	G	T	228	hom	240	239	V756_RS0100015	gene-V756_RS0100015	2629	3276	+	synonymous_variant ; V756_RS0100015 ; c.372G>T ; p.Leu124Leu ; 372/648 ; 372/648 ; 124/215 ;	synonymous_variant ; V756_RS0100015 ; c.372G>T ; p.Leu124Leu ; 372/648 ; 372/648 ; 124/215 ;	upstream_gene_variant ; gene-V756_RS01000000121600 ; n.-883G>T ; . ; . ; . ; . ;	upstream_gene_variant ; V756_RS0100035 ; c.-1206G>T ; . ; . ; . ; . ;	upstream_gene_variant ; gene-V756_RS01000000121600 ; n.-2829C>A ; . ; . ; . ; . ;	upstream_gene_variant ; gene-V756_RS01000000121600 ; n.-2789C>A ; . ; . ; . ; . ;
NZ_AYTO01000001.1	3003	G	T	225	hom	238	238	V756_RS0100015	gene-V756_RS0100015	2629	3276	+	synonymous_variant ; V756_RS0100015 ; c.375G>T ; p.Ser125Ser ; 375/648 ; 375/648 ; 125/215 ;	synonymous_variant ; V756_RS0100015 ; c.375G>T ; p.Ser125Ser ; 375/648 ; 375/648 ; 125/215 ;	upstream_gene_variant ; gene-V756_RS01000000121600 ; n.-880G>T ; . ; . ; . ; . ;	upstream_gene_variant ; V756_RS0100035 ; c.-1203G>T ; . ; . ; . ; . ;	upstream_gene_variant ; gene-V756_RS01000000121600 ; n.-2832C>A ; . ; . ; . ; . ;	upstream_gene_variant ; gene-V756_RS01000000121600 ; n.-2792C>A ; . ; . ; . ; . ;
NZ_AYTO01000001.1	3004	T	A	225	hom	238	238	V756_RS0100015	gene-V756_RS0100015	2629	3276	+	missense_variant ; V756_RS0100015 ; c.376T>A ; p.Ser126Thr ; 376/648 ; 376/648 ; 126/215 ;	missense_variant ; V756_RS0100015 ; c.376T>A ; p.Ser126Thr ; 376/648 ; 376/648 ; 126/215 ;	upstream_gene_variant ; gene-V756_RS01000000121600 ; n.-879T>A ; . ; . ; . ; . ;	upstream_gene_variant ; V756_RS0100035 ; c.-1202T>A ; . ; . ; . ; . ;	upstream_gene_variant ; gene-V756_RS01000000121600 ; n.-2833A>T ; . ; . ; . ; . ;	upstream_gene_variant ; gene-V756_RS01000000121600 ; n.-2793A>T ; . ; . ; . ; . ;
NZ_AYTO01000001.1	3038	G	A	225	hom	258	258	V756_RS0100015	gene-V756_RS0100015	2629	3276	+	missense_variant ; V756_RS0100015 ; c.410G>A ; p.Arg137Lys ; 410/648 ; 410/648 ; 137/215 ;	missense_variant ; V756_RS0100015 ; c.410G>A ; p.Arg137Lys ; 410/648 ; 410/648 ; 137/215 ;	upstream_gene_variant ; gene-V756_RS01000000121600 ; n.-845G>A ; . ; . ; . ; . ;	upstream_gene_variant ; V756_RS0100035 ; c.-1168G>A ; . ; . ; . ; . ;	upstream_gene_variant ; gene-V756_RS01000000121600 ; n.-2867C>T ; . ; . ; . ; . ;	upstream_gene_variant ; gene-V756_RS01000000121600 ; n.-2827C>T ; . ; . ; . ; . ;
NZ_AYTO01000001.1	3051	T	C	225	hom	247	247	V756_RS0100015	gene-V756_RS0100015	2629	3276	+	synonymous_variant ; V756_RS0100015 ; c.423T>C ; p.Asp141Asp ; 423/648 ; 423/648 ; 141/215 ;	synonymous_variant ; V756_RS0100015 ; c.423T>C ; p.Asp141Asp ; 423/648 ; 423/648 ; 141/215 ;	upstream_gene_variant ; gene-V756_RS01000000121600 ; n.-832T>C ; . ; . ; . ; . ;	upstream_gene_variant ; V756_RS0100035 ; c.-1155T>C ; . ; . ; . ; . ;	upstream_gene_variant ; gene-V756_RS01000000121600 ; n.-2880A>G ; . ; . ; . ; . ;	upstream_gene_variant ; gene-V756_RS01000000121600 ; n.-2840A>G ; . ; . ; . ; . ;
NZ_AYTO01000001.1	3068	T	A	225	hom	238	238	V756_RS0100015	gene-V756_RS0100015	2629	3276	+	missense_variant ; V756_RS0100015 ; c.440T>A ; p.Phe147Tyr ; 440/648 ; 440/648 ; 147/215 ;	missense_variant ; V756_RS0100015 ; c.440T>A ; p.Phe147Tyr ; 440/648 ; 440/648 ; 147/215 ;	upstream_gene_variant ; gene-V756_RS01000000121600 ; n.-815T>A ; . ; . ; . ; . ;	upstream_gene_variant ; V756_RS0100035 ; c.-1138T>A ; . ; . ; . ; . ;	upstream_gene_variant ; gene-V756_RS01000000121600 ; n.-2897A>T ; . ; . ; . ; . ;	upstream_gene_variant ; gene-V756_RS01000000121600 ; n.-2857A>T ; . ; . ; . ; . ;
NZ_AYTO01000001.1	3069	T	C	225	hom	238	238	V756_RS0100015	gene-V756_RS0100015	2629	3276	+	synonymous_variant ; V756_RS0100015 ; c.441T>C ; p.Phe147Phe ; 441/648 ; 441/648 ; 147/215 ;	synonymous_variant ; V756_RS0100015 ; c.441T>C ; p.Phe147Phe ; 441/648 ; 441/648 ; 147/215 ;	upstream_gene_variant ; gene-V756_RS01000000121600 ; n.-814T>C ; . ; . ; . ; . ;	upstream_gene_variant ; V756_RS0100035 ; c.-1137T>C ; . ; . ; . ; . ;	upstream_gene_variant ; gene-V756_RS01000000121600 ; n.-2898A>G ; . ; . ; . ; . ;	upstream_gene_variant ; gene-V756_RS01000000121600 ; n.-2858A>G ; . ; . ; . ; . ;
NZ_AYTO01000001.1	3082	C	A	225	hom	226	226	V756_RS0100015	gene-V756_RS0100015	2629	3276	+	missense_variant ; V756_RS0100015 ; c.454C>A ; p.Arg152Ser ; 454/648 ; 454/648 ; 152/215 ;	missense_variant ; V756_RS0100015 ; c.454C>A ; p.Arg152Ser ; 454/648 ; 454/648 ; 152/215 ;	upstream_gene_variant ; gene-V756_RS01000000121600 ; n.-801C>A ; . ; . ; . ; . ;	upstream_gene_variant ; V756_RS0100035 ; c.-1124C>A ; . ; . ; . ; . ;	upstream_gene_variant ; gene-V756_RS01000000121600 ; n.-2911G>T ; . ; . ; . ; . ;	upstream_gene_variant ; gene-V756_RS01000000121600 ; n.-2871G>T ; . ; . ; . ; . ;
NZ_AYTO01000001.1	3084	C	A	225	hom	227	227	V756_RS0100015	gene-V756_RS0100015	2629	3276	+	synonymous_variant ; V756_RS0100015 ; c.456C>A ; p.Arg152Arg ; 456/648 ; 456/648 ; 152/215 ;	synonymous_variant ; V756_RS0100015 ; c.456C>A ; p.Arg152Arg ; 456/648 ; 456/648 ; 152/215 ;	upstream_gene_variant ; gene-V756_RS01000000121600 ; n.-799C>A ; . ; . ; . ; . ;	upstream_gene_variant ; V756_RS0100035 ; c.-1122C>A ; . ; . ; . ; . ;	upstream_gene_variant ; gene-V756_RS01000000121600 ; n.-2913G>T ; . ; . ; . ; . ;	upstream_gene_variant ; gene-V756_RS01000000121600 ; n.-2873G>T ; . ; . ; . ; . ;
NZ_AYTO01000001.1	3093	G	A	225	hom	225	225	V756_RS0100015	gene-V756_RS0100015	2629	3276	+	synonymous_variant ; V756_RS0100015 ; c.465G>A ; p.Lys155Lys ; 465/648 ; 465/648 ; 155/215 ;	synonymous_variant ; V756_RS0100015 ; c.465G>A ; p.Lys155Lys ; 465/648 ; 465/648 ; 155/215 ;	upstream_gene_variant ; gene-V756_RS01000000121600 ; n.-790G>A ; . ; . ; . ; . ;	upstream_gene_variant ; V756_RS0100035 ; c.-1113G>A ; . ; . ; . ; . ;	upstream_gene_variant ; gene-V756_RS01000000121600 ; n.-2922C>T ; . ; . ; . ; . ;	upstream_gene_variant ; gene-V756_RS01000000121600 ; n.-2882C>T ; . ; . ; . ; . ;
NZ_AYTO01000001.1	3104	A	C	225	hom	230	230	V756_RS0100015	gene-V756_RS0100015	2629	3276	+	missense_variant ; V756_RS0100015 ; c.476A>C ; p.Asn159Thr ; 476/648 ; 476/648 ; 159/215 ;	missense_variant ; V756_RS0100015 ; c.476A>C ; p.Asn159Thr ; 476/648 ; 476/648 ; 159/215 ;	upstream_gene_variant ; gene-V756_RS01000000121600 ; n.-779A>C ; . ; . ; . ; . ;	upstream_gene_variant ; V756_RS0100035 ; c.-1102A>C ; . ; . ; . ; . ;	upstream_gene_variant ; gene-V756_RS01000000121600 ; n.-2933T>G ; . ; . ; . ; . ;	upstream_gene_variant ; gene-V756_RS01000000121600 ; n.-2893T>G ; . ; . ; . ; . ;
NZ_AYTO01000001.1	3111	T	A	225	hom	226	226	V756_RS0100015	gene-V756_RS0100015	2629	3276	+	synonymous_variant ; V756_RS0100015 ; c.483T>A ; p.Ile161Ile ; 483/648 ; 483/648 ; 161/215 ;	synonymous_variant ; V756_RS0100015 ; c.483T>A ; p.Ile161Ile ; 483/648 ; 483/648 ; 161/215 ;	upstream_gene_variant ; gene-V756_RS01000000121600 ; n.-772T>A ; . ; . ; . ; . ;	upstream_gene_variant ; V756_RS0100035 ; c.-1095T>A ; . ; . ; . ; . ;	upstream_gene_variant ; gene-V756_RS01000000121600 ; n.-2940A>T ; . ; . ; . ; . ;	upstream_gene_variant ; gene-V756_RS01000000121600 ; n.-2900A>T ; . ; . ; . ; . ;
NZ_AYTO01000001.1	3114	C	G	225	hom	223	223	V756_RS0100015	gene-V756_RS0100015	2629	3276	+	synonymous_variant ; V756_RS0100015 ; c.486C>G ; p.Ala162Ala ; 486/648 ; 486/648 ; 162/215 ;	synonymous_variant ; V756_RS0100015 ; c.486C>G ; p.Ala162Ala ; 486/648 ; 486/648 ; 162/215 ;	upstream_gene_variant ; gene-V756_RS01000000121600 ; n.-769C>G ; . ; . ; . ; . ;	upstream_gene_variant ; V756_RS0100035 ; c.-1092C>G ; . ; . ; . ; . ;	upstream_gene_variant ; gene-V756_RS01000000121600 ; n.-2943G>C ; . ; . ; . ; . ;	upstream_gene_variant ; gene-V756_RS01000000121600 ; n.-2903G>C ; . ; . ; . ; . ;
NZ_AYTO01000001.1	3135	G	A	225	hom	206	206	V756_RS0100015	gene-V756_RS0100015	2629	3276	+	synonymous_variant ; V756_RS0100015 ; c.507G>A ; p.Glu169Glu ; 507/648 ; 507/648 ; 169/215 ;	synonymous_variant ; V756_RS0100015 ; c.507G>A ; p.Glu169Glu ; 507/648 ; 507/648 ; 169/215 ;	upstream_gene_variant ; gene-V756_RS01000000121600 ; n.-748G>A ; . ; . ; . ; . ;	upstream_gene_variant ; V756_RS0100035 ; c.-1071G>A ; . ; . ; . ; . ;	upstream_gene_variant ; gene-V756_RS01000000121600 ; n.-2964C>T ; . ; . ; . ; . ;	upstream_gene_variant ; gene-V756_RS01000000121600 ; n.-2924C>T ; . ; . ; . ; . ;
NZ_AYTO01000001.1	3141	G	A	225	hom	165	165	V756_RS0100015	gene-V756_RS0100015	2629	3276	+	synonymous_variant ; V756_RS0100015 ; c.513G>A ; p.Ala171Ala ; 513/648 ; 513/648 ; 171/215 ;	synonymous_variant ; V756_RS0100015 ; c.513G>A ; p.Ala171Ala ; 513/648 ; 513/648 ; 171/215 ;	upstream_gene_variant ; gene-V756_RS01000000121600 ; n.-742G>A ; . ; . ; . ; . ;	upstream_gene_variant ; V756_RS0100035 ; c.-1065G>A ; . ; . ; . ; . ;	upstream_gene_variant ; gene-V756_RS01000000121600 ; n.-2970C>T ; . ; . ; . ; . ;	upstream_gene_variant ; gene-V756_RS01000000121600 ; n.-2930C>T ; . ; . ; . ; . ;
NZ_AYTO01000001.1	3145	G	T	225	hom	163	163	V756_RS0100015	gene-V756_RS0100015	2629	3276	+	missense_variant ; V756_RS0100015 ; c.517G>T ; p.Ala173Ser ; 517/648 ; 517/648 ; 173/215 ;	missense_variant ; V756_RS0100015 ; c.517G>T ; p.Ala173Ser ; 517/648 ; 517/648 ; 173/215 ;	upstream_gene_variant ; gene-V756_RS01000000121600 ; n.-738G>T ; . ; . ; . ; . ;	upstream_gene_variant ; V756_RS0100035 ; c.-1061G>T ; . ; . ; . ; . ;	upstream_gene_variant ; gene-V756_RS01000000121600 ; n.-2974C>A ; . ; . ; . ; . ;	upstream_gene_variant ; gene-V756_RS01000000121600 ; n.-2934C>A ; . ; . ; . ; . ;
NZ_AYTO01000001.1	3147	T	C	225	hom	162	162	V756_RS0100015	gene-V756_RS0100015	2629	3276	+	synonymous_variant ; V756_RS0100015 ; c.519T>C ; p.Ala173Ala ; 519/648 ; 519/648 ; 173/215 ;	synonymous_variant ; V756_RS0100015 ; c.519T>C ; p.Ala173Ala ; 519/648 ; 519/648 ; 173/215 ;	upstream_gene_variant ; gene-V756_RS01000000121600 ; n.-736T>C ; . ; . ; . ; . ;	upstream_gene_variant ; V756_RS0100035 ; c.-1059T>C ; . ; . ; . ; . ;	upstream_gene_variant ; gene-V756_RS01000000121600 ; n.-2976A>G ; . ; . ; . ; . ;	upstream_gene_variant ; gene-V756_RS01000000121600 ; n.-2936A>G ; . ; . ; . ; . ;
NZ_AYTO01000001.1	3150	A	G	225	hom	162	162	V756_RS0100015	gene-V756_RS0100015	2629	3276	+	synonymous_variant ; V756_RS0100015 ; c.522A>G ; p.Leu174Leu ; 522/648 ; 522/648 ; 174/215 ;	synonymous_variant ; V756_RS0100015 ; c.522A>G ; p.Leu174Leu ; 522/648 ; 522/648 ; 174/215 ;	upstream_gene_variant ; gene-V756_RS01000000121600 ; n.-733A>G ; . ; . ; . ; . ;	upstream_gene_variant ; V756_RS0100035 ; c.-1056A>G ; . ; . ; . ; . ;	upstream_gene_variant ; gene-V756_RS01000000121600 ; n.-2979T>C ; . ; . ; . ; . ;	upstream_gene_variant ; gene-V756_RS01000000121600 ; n.-2939T>C ; . ; . ; . ; . ;
NZ_AYTO01000001.1	3154	G	A	225	hom	163	163	V756_RS0100015	gene-V756_RS0100015	2629	3276	+	missense_variant ; V756_RS0100015 ; c.526G>A ; p.Val176Ile ; 526/648 ; 526/648 ; 176/215 ;	missense_variant ; V756_RS0100015 ; c.526G>A ; p.Val176Ile ; 526/648 ; 526/648 ; 176/215 ;	upstream_gene_variant ; gene-V756_RS01000000121600 ; n.-729G>A ; . ; . ; . ; . ;	upstream_gene_variant ; V756_RS0100035 ; c.-1052G>A ; . ; . ; . ; . ;	upstream_gene_variant ; gene-V756_RS01000000121600 ; n.-2983C>T ; . ; . ; . ; . ;	upstream_gene_variant ; gene-V756_RS01000000121600 ; n.-2943C>T ; . ; . ; . ; . ;
NZ_AYTO01000001.1	3171	G	A	225	hom	181	181	V756_RS0100015	gene-V756_RS0100015	2629	3276	+	synonymous_variant ; V756_RS0100015 ; c.543G>A ; p.Val181Val ; 543/648 ; 543/648 ; 181/215 ;	synonymous_variant ; V756_RS0100015 ; c.543G>A ; p.Val181Val ; 543/648 ; 543/648 ; 181/215 ;	upstream_gene_variant ; gene-V756_RS01000000121600 ; n.-712G>A ; . ; . ; . ; . ;	upstream_gene_variant ; V756_RS0100035 ; c.-1035G>A ; . ; . ; . ; . ;	upstream_gene_variant ; gene-V756_RS01000000121600 ; n.-3000C>T ; . ; . ; . ; . ;	upstream_gene_variant ; gene-V756_RS01000000121600 ; n.-2960C>T ; . ; . ; . ; . ;
NZ_AYTO01000001.1	3177	T	C	225	hom	154	154	V756_RS0100015	gene-V756_RS0100015	2629	3276	+	synonymous_variant ; V756_RS0100015 ; c.549T>C ; p.Thr183Thr ; 549/648 ; 549/648 ; 183/215 ;	synonymous_variant ; V756_RS0100015 ; c.549T>C ; p.Thr183Thr ; 549/648 ; 549/648 ; 183/215 ;	upstream_gene_variant ; gene-V756_RS01000000121600 ; n.-706T>C ; . ; . ; . ; . ;	upstream_gene_variant ; V756_RS0100035 ; c.-1029T>C ; . ; . ; . ; . ;	upstream_gene_variant ; gene-V756_RS01000000121600 ; n.-3006A>G ; . ; . ; . ; . ;	upstream_gene_variant ; gene-V756_RS01000000121600 ; n.-2966A>G ; . ; . ; . ; . ;
NZ_AYTO01000001.1	3180	C	T	225	hom	149	149	V756_RS0100015	gene-V756_RS0100015	2629	3276	+	synonymous_variant ; V756_RS0100015 ; c.552C>T ; p.His184His ; 552/648 ; 552/648 ; 184/215 ;	synonymous_variant ; V756_RS0100015 ; c.552C>T ; p.His184His ; 552/648 ; 552/648 ; 184/215 ;	upstream_gene_variant ; gene-V756_RS01000000121600 ; n.-703C>T ; . ; . ; . ; . ;	upstream_gene_variant ; V756_RS0100035 ; c.-1026C>T ; . ; . ; . ; . ;	upstream_gene_variant ; gene-V756_RS01000000121600 ; n.-3009G>A ; . ; . ; . ; . ;	upstream_gene_variant ; gene-V756_RS01000000121600 ; n.-2969G>A ; . ; . ; . ; . ;
NZ_AYTO01000001.1	3183	G	A	225	hom	149	149	V756_RS0100015	gene-V756_RS0100015	2629	3276	+	synonymous_variant ; V756_RS0100015 ; c.555G>A ; p.Val185Val ; 555/648 ; 555/648 ; 185/215 ;	synonymous_variant ; V756_RS0100015 ; c.555G>A ; p.Val185Val ; 555/648 ; 555/648 ; 185/215 ;	upstream_gene_variant ; gene-V756_RS01000000121600 ; n.-700G>A ; . ; . ; . ; . ;	upstream_gene_variant ; V756_RS0100035 ; c.-1023G>A ; . ; . ; . ; . ;	upstream_gene_variant ; gene-V756_RS01000000121600 ; n.-3012C>T ; . ; . ; . ; . ;	upstream_gene_variant ; gene-V756_RS01000000121600 ; n.-2972C>T ; . ; . ; . ; . ;
NZ_AYTO01000001.1	3186	T	G	225	hom	150	150	V756_RS0100015	gene-V756_RS0100015	2629	3276	+	synonymous_variant ; V756_RS0100015 ; c.558T>G ; p.Ser186Ser ; 558/648 ; 558/648 ; 186/215 ;	synonymous_variant ; V756_RS0100015 ; c.558T>G ; p.Ser186Ser ; 558/648 ; 558/648 ; 186/215 ;	upstream_gene_variant ; gene-V756_RS01000000121600 ; n.-697T>G ; . ; . ; . ; . ;	upstream_gene_variant ; V756_RS0100035 ; c.-1020T>G ; . ; . ; . ; . ;	upstream_gene_variant ; gene-V756_RS01000000121600 ; n.-3015A>C ; . ; . ; . ; . ;	upstream_gene_variant ; gene-V756_RS01000000121600 ; n.-2975A>C ; . ; . ; . ; . ;
NZ_AYTO01000001.1	3195	G	A	225	hom	173	173	V756_RS0100015	gene-V756_RS0100015	2629	3276	+	synonymous_variant ; V756_RS0100015 ; c.567G>A ; p.Leu189Leu ; 567/648 ; 567/648 ; 189/215 ;	synonymous_variant ; V756_RS0100015 ; c.567G>A ; p.Leu189Leu ; 567/648 ; 567/648 ; 189/215 ;	upstream_gene_variant ; gene-V756_RS01000000121600 ; n.-688G>A ; . ; . ; . ; . ;	upstream_gene_variant ; V756_RS0100035 ; c.-1011G>A ; . ; . ; . ; . ;	upstream_gene_variant ; gene-V756_RS01000000121600 ; n.-3024C>T ; . ; . ; . ; . ;	upstream_gene_variant ; gene-V756_RS01000000121600 ; n.-2984C>T ; . ; . ; . ; . ;
NZ_AYTO01000001.1	3216	C	T	225	hom	165	165	V756_RS0100015	gene-V756_RS0100015	2629	3276	+	synonymous_variant ; V756_RS0100015 ; c.588C>T ; p.Asp196Asp ; 588/648 ; 588/648 ; 196/215 ;	synonymous_variant ; V756_RS0100015 ; c.588C>T ; p.Asp196Asp ; 588/648 ; 588/648 ; 196/215 ;	upstream_gene_variant ; gene-V756_RS01000000121600 ; n.-667C>T ; . ; . ; . ; . ;	upstream_gene_variant ; V756_RS0100035 ; c.-990C>T ; . ; . ; . ; . ;	upstream_gene_variant ; gene-V756_RS01000000121600 ; n.-3045G>A ; . ; . ; . ; . ;	upstream_gene_variant ; gene-V756_RS01000000121600 ; n.-3005G>A ; . ; . ; . ; . ;
NZ_AYTO01000001.1	3219	T	C	225	hom	165	165	V756_RS0100015	gene-V756_RS0100015	2629	3276	+	synonymous_variant ; V756_RS0100015 ; c.591T>C ; p.Arg197Arg ; 591/648 ; 591/648 ; 197/215 ;	synonymous_variant ; V756_RS0100015 ; c.591T>C ; p.Arg197Arg ; 591/648 ; 591/648 ; 197/215 ;	upstream_gene_variant ; gene-V756_RS01000000121600 ; n.-664T>C ; . ; . ; . ; . ;	upstream_gene_variant ; V756_RS0100035 ; c.-987T>C ; . ; . ; . ; . ;	upstream_gene_variant ; gene-V756_RS01000000121600 ; n.-3048A>G ; . ; . ; . ; . ;	upstream_gene_variant ; gene-V756_RS01000000121600 ; n.-3008A>G ; . ; . ; . ; . ;
NZ_AYTO01000001.1	3268	A	T	225	hom	36	36	V756_RS0100015	gene-V756_RS0100015	2629	3276	+	missense_variant ; V756_RS0100015 ; c.640A>T ; p.Arg214Trp ; 640/648 ; 640/648 ; 214/215 ;	missense_variant ; V756_RS0100015 ; c.640A>T ; p.Arg214Trp ; 640/648 ; 640/648 ; 214/215 ;	upstream_gene_variant ; gene-V756_RS01000000121600 ; n.-615A>T ; . ; . ; . ; . ;	upstream_gene_variant ; V756_RS0100035 ; c.-938A>T ; . ; . ; . ; . ;	upstream_gene_variant ; gene-V756_RS01000000121600 ; n.-3097T>A ; . ; . ; . ; . ;	upstream_gene_variant ; gene-V756_RS01000000121600 ; n.-3057T>A ; . ; . ; . ; . ;
NZ_AYTO01000001.1	3269	G	T	225	hom	36	36	V756_RS0100015	gene-V756_RS0100015	2629	3276	+	missense_variant ; V756_RS0100015 ; c.641G>T ; p.Arg214Met ; 641/648 ; 641/648 ; 214/215 ;	missense_variant ; V756_RS0100015 ; c.641G>T ; p.Arg214Met ; 641/648 ; 641/648 ; 214/215 ;	upstream_gene_variant ; gene-V756_RS01000000121600 ; n.-614G>T ; . ; . ; . ; . ;	upstream_gene_variant ; V756_RS0100035 ; c.-937G>T ; . ; . ; . ; . ;	upstream_gene_variant ; gene-V756_RS01000000121600 ; n.-3098C>A ; . ; . ; . ; . ;	upstream_gene_variant ; gene-V756_RS01000000121600 ; n.-3058C>A ; . ; . ; . ; . ;
NZ_AYTO01000001.1	3270	G	A	225	hom	36	36	V756_RS0100015	gene-V756_RS0100015	2629	3276	+	synonymous_variant ; V756_RS0100015 ; c.642G>A ; p.Arg214Arg ; 642/648 ; 642/648 ; 214/215 ;	synonymous_variant ; V756_RS0100015 ; c.642G>A ; p.Arg214Arg ; 642/648 ; 642/648 ; 214/215 ;	upstream_gene_variant ; gene-V756_RS01000000121600 ; n.-613G>A ; . ; . ; . ; . ;	upstream_gene_variant ; V756_RS0100035 ; c.-936G>A ; . ; . ; . ; . ;	upstream_gene_variant ; gene-V756_RS01000000121600 ; n.-3099C>T ; . ; . ; . ; . ;	upstream_gene_variant ; gene-V756_RS01000000121600 ; n.-3059C>T ; . ; . ; . ; . ;
NZ_AYTO01000001.1	3273	G	A	225	hom	36	36	V756_RS0100015	gene-V756_RS0100015	2629	3276	+	synonymous_variant ; V756_RS0100015 ; c.645G>A ; p.Lys215Lys ; 645/648 ; 645/648 ; 215/215 ;	synonymous_variant ; V756_RS0100015 ; c.645G>A ; p.Lys215Lys ; 645/648 ; 645/648 ; 215/215 ;	upstream_gene_variant ; gene-V756_RS01000000121600 ; n.-610G>A ; . ; . ; . ; . ;	upstream_gene_variant ; V756_RS0100035 ; c.-933G>A ; . ; . ; . ; . ;	upstream_gene_variant ; gene-V756_RS01000000121600 ; n.-3102C>T ; . ; . ; . ; . ;	upstream_gene_variant ; gene-V756_RS01000000121600 ; n.-3062C>T ; . ; . ; . ; . ;
NZ_AYTO01000001.1	3278	T	C	225	hom	36	36	.	.	.	.	.	.	upstream_gene_variant ; gene-V756_RS01000000121600 ; n.-605T>C ; . ; . ; . ; . ;	upstream_gene_variant ; V756_RS0100035 ; c.-928T>C ; . ; . ; . ; . ;	upstream_gene_variant ; gene-V756_RS01000000121600 ; n.-3107A>G ; . ; . ; . ; . ;	upstream_gene_variant ; gene-V756_RS01000000121600 ; n.-3067A>G ; . ; . ; . ; . ;	upstream_gene_variant ; gene-V756_RS01000000121600 ; n.-3041A>G ; . ; . ; . ; . ;
NZ_AYTO01000001.1	3293	C	T	225	hom	32	32	.	.	.	.	.	.	upstream_gene_variant ; gene-V756_RS01000000121600 ; n.-590C>T ; . ; . ; . ; . ;	upstream_gene_variant ; V756_RS0100035 ; c.-913C>T ; . ; . ; . ; . ;	upstream_gene_variant ; gene-V756_RS01000000121600 ; n.-3122G>A ; . ; . ; . ; . ;	upstream_gene_variant ; gene-V756_RS01000000121600 ; n.-3082G>A ; . ; . ; . ; . ;	upstream_gene_variant ; gene-V756_RS01000000121600 ; n.-3056G>A ; . ; . ; . ; . ;
NZ_AYTO01000001.1	3336	G	T	225	hom	142	142	.	.	.	.	.	.	upstream_gene_variant ; gene-V756_RS01000000121600 ; n.-547G>T ; . ; . ; . ; . ;	upstream_gene_variant ; V756_RS0100035 ; c.-870G>T ; . ; . ; . ; . ;	upstream_gene_variant ; gene-V756_RS01000000121600 ; n.-3165C>A ; . ; . ; . ; . ;	upstream_gene_variant ; gene-V756_RS01000000121600 ; n.-3125C>A ; . ; . ; . ; . ;	upstream_gene_variant ; gene-V756_RS01000000121600 ; n.-3099C>A ; . ; . ; . ; . ;
NZ_AYTO01000001.1	3345	G	C	225	hom	164	164	.	.	.	.	.	.	upstream_gene_variant ; gene-V756_RS01000000121600 ; n.-538G>C ; . ; . ; . ; . ;	upstream_gene_variant ; V756_RS0100035 ; c.-861G>C ; . ; . ; . ; . ;	upstream_gene_variant ; gene-V756_RS01000000121600 ; n.-3174C>G ; . ; . ; . ; . ;	upstream_gene_variant ; gene-V756_RS01000000121600 ; n.-3134C>G ; . ; . ; . ; . ;	upstream_gene_variant ; gene-V756_RS01000000121600 ; n.-3108C>G ; . ; . ; . ; . ;
NZ_AYTO01000001.1	3348	A	G	225	hom	167	167	.	.	.	.	.	.	upstream_gene_variant ; gene-V756_RS01000000121600 ; n.-535A>G ; . ; . ; . ; . ;	upstream_gene_variant ; V756_RS0100035 ; c.-858A>G ; . ; . ; . ; . ;	upstream_gene_variant ; gene-V756_RS01000000121600 ; n.-3177T>C ; . ; . ; . ; . ;	upstream_gene_variant ; gene-V756_RS01000000121600 ; n.-3137T>C ; . ; . ; . ; . ;	upstream_gene_variant ; gene-V756_RS01000000121600 ; n.-3111T>C ; . ; . ; . ; . ;
NZ_AYTO01000001.1	3373	A	G	225	hom	178	178	.	.	.	.	.	.	upstream_gene_variant ; gene-V756_RS01000000121600 ; n.-510A>G ; . ; . ; . ; . ;	upstream_gene_variant ; V756_RS0100035 ; c.-833A>G ; . ; . ; . ; . ;	upstream_gene_variant ; gene-V756_RS01000000121600 ; n.-3202T>C ; . ; . ; . ; . ;	upstream_gene_variant ; gene-V756_RS01000000121600 ; n.-3162T>C ; . ; . ; . ; . ;	upstream_gene_variant ; gene-V756_RS01000000121600 ; n.-3136T>C ; . ; . ; . ; . ;
NZ_AYTO01000001.1	3382	A	G	225	hom	161	161	.	.	.	.	.	.	upstream_gene_variant ; gene-V756_RS01000000121600 ; n.-501A>G ; . ; . ; . ; . ;	upstream_gene_variant ; V756_RS0100035 ; c.-824A>G ; . ; . ; . ; . ;	upstream_gene_variant ; gene-V756_RS01000000121600 ; n.-3211T>C ; . ; . ; . ; . ;	upstream_gene_variant ; gene-V756_RS01000000121600 ; n.-3171T>C ; . ; . ; . ; . ;	upstream_gene_variant ; gene-V756_RS01000000121600 ; n.-3145T>C ; . ; . ; . ; . ;
NZ_AYTO01000001.1	3390	T	C	225	hom	148	148	.	.	.	.	.	.	upstream_gene_variant ; gene-V756_RS01000000121600 ; n.-493T>C ; . ; . ; . ; . ;	upstream_gene_variant ; V756_RS0100035 ; c.-816T>C ; . ; . ; . ; . ;	upstream_gene_variant ; gene-V756_RS01000000121600 ; n.-3219A>G ; . ; . ; . ; . ;	upstream_gene_variant ; gene-V756_RS01000000121600 ; n.-3179A>G ; . ; . ; . ; . ;	upstream_gene_variant ; gene-V756_RS01000000121600 ; n.-3153A>G ; . ; . ; . ; . ;
NZ_AYTO01000001.1	3393	G	T	225	hom	145	145	.	.	.	.	.	.	upstream_gene_variant ; gene-V756_RS01000000121600 ; n.-490G>T ; . ; . ; . ; . ;	upstream_gene_variant ; V756_RS0100035 ; c.-813G>T ; . ; . ; . ; . ;	upstream_gene_variant ; gene-V756_RS01000000121600 ; n.-3222C>A ; . ; . ; . ; . ;	upstream_gene_variant ; gene-V756_RS01000000121600 ; n.-3182C>A ; . ; . ; . ; . ;	upstream_gene_variant ; gene-V756_RS01000000121600 ; n.-3156C>A ; . ; . ; . ; . ;
NZ_AYTO01000001.1	3407	C	A	200	hom	16	16	.	.	.	.	.	.	upstream_gene_variant ; gene-V756_RS01000000121600 ; n.-476C>A ; . ; . ; . ; . ;	upstream_gene_variant ; V756_RS0100035 ; c.-799C>A ; . ; . ; . ; . ;	upstream_gene_variant ; gene-V756_RS01000000121600 ; n.-3236G>T ; . ; . ; . ; . ;	upstream_gene_variant ; gene-V756_RS01000000121600 ; n.-3196G>T ; . ; . ; . ; . ;	upstream_gene_variant ; gene-V756_RS01000000121600 ; n.-3170G>T ; . ; . ; . ; . ;
NZ_AYTO01000001.1	3412	G	A	225	hom	19	19	.	.	.	.	.	.	upstream_gene_variant ; gene-V756_RS01000000121600 ; n.-471G>A ; . ; . ; . ; . ;	upstream_gene_variant ; V756_RS0100035 ; c.-794G>A ; . ; . ; . ; . ;	upstream_gene_variant ; gene-V756_RS01000000121600 ; n.-3241C>T ; . ; . ; . ; . ;	upstream_gene_variant ; gene-V756_RS01000000121600 ; n.-3201C>T ; . ; . ; . ; . ;	upstream_gene_variant ; gene-V756_RS01000000121600 ; n.-3175C>T ; . ; . ; . ; . ;
NZ_AYTO01000001.1	3426	G	A	228	hom	25	24	.	.	.	.	.	.	upstream_gene_variant ; gene-V756_RS01000000121600 ; n.-457G>A ; . ; . ; . ; . ;	upstream_gene_variant ; V756_RS0100035 ; c.-780G>A ; . ; . ; . ; . ;	upstream_gene_variant ; V756_RS0100055 ; c.-4997G>A ; . ; . ; . ; . ;	upstream_gene_variant ; gene-V756_RS01000000121600 ; n.-3255C>T ; . ; . ; . ; . ;	upstream_gene_variant ; gene-V756_RS01000000121600 ; n.-3215C>T ; . ; . ; . ; . ;
NZ_AYTO01000001.1	3427	G	A	225	hom	25	25	.	.	.	.	.	.	upstream_gene_variant ; gene-V756_RS01000000121600 ; n.-456G>A ; . ; . ; . ; . ;	upstream_gene_variant ; V756_RS0100035 ; c.-779G>A ; . ; . ; . ; . ;	upstream_gene_variant ; V756_RS0100055 ; c.-4996G>A ; . ; . ; . ; . ;	upstream_gene_variant ; gene-V756_RS01000000121600 ; n.-3256C>T ; . ; . ; . ; . ;	upstream_gene_variant ; gene-V756_RS01000000121600 ; n.-3216C>T ; . ; . ; . ; . ;
NZ_AYTO01000001.1	3430	T	C	225	hom	25	25	.	.	.	.	.	.	upstream_gene_variant ; gene-V756_RS01000000121600 ; n.-453T>C ; . ; . ; . ; . ;	upstream_gene_variant ; V756_RS0100035 ; c.-776T>C ; . ; . ; . ; . ;	upstream_gene_variant ; V756_RS0100055 ; c.-4993T>C ; . ; . ; . ; . ;	upstream_gene_variant ; gene-V756_RS01000000121600 ; n.-3259A>G ; . ; . ; . ; . ;	upstream_gene_variant ; gene-V756_RS01000000121600 ; n.-3219A>G ; . ; . ; . ; . ;
NZ_AYTO01000001.1	3433	C	T	225	hom	25	25	.	.	.	.	.	.	upstream_gene_variant ; gene-V756_RS01000000121600 ; n.-450C>T ; . ; . ; . ; . ;	upstream_gene_variant ; V756_RS0100035 ; c.-773C>T ; . ; . ; . ; . ;	upstream_gene_variant ; V756_RS0100055 ; c.-4990C>T ; . ; . ; . ; . ;	upstream_gene_variant ; gene-V756_RS01000000121600 ; n.-3262G>A ; . ; . ; . ; . ;	upstream_gene_variant ; gene-V756_RS01000000121600 ; n.-3222G>A ; . ; . ; . ; . ;
NZ_AYTO01000001.1	3436	G	A	225	hom	25	25	.	.	.	.	.	.	upstream_gene_variant ; gene-V756_RS01000000121600 ; n.-447G>A ; . ; . ; . ; . ;	upstream_gene_variant ; V756_RS0100035 ; c.-770G>A ; . ; . ; . ; . ;	upstream_gene_variant ; V756_RS0100055 ; c.-4987G>A ; . ; . ; . ; . ;	upstream_gene_variant ; gene-V756_RS01000000121600 ; n.-3265C>T ; . ; . ; . ; . ;	upstream_gene_variant ; gene-V756_RS01000000121600 ; n.-3225C>T ; . ; . ; . ; . ;
NZ_AYTO01000001.1	3438	G	A	225	hom	27	27	.	.	.	.	.	.	upstream_gene_variant ; gene-V756_RS01000000121600 ; n.-445G>A ; . ; . ; . ; . ;	upstream_gene_variant ; V756_RS0100035 ; c.-768G>A ; . ; . ; . ; . ;	upstream_gene_variant ; V756_RS0100055 ; c.-4985G>A ; . ; . ; . ; . ;	upstream_gene_variant ; gene-V756_RS01000000121600 ; n.-3267C>T ; . ; . ; . ; . ;	upstream_gene_variant ; gene-V756_RS01000000121600 ; n.-3227C>T ; . ; . ; . ; . ;
NZ_AYTO01000001.1	3454	C	A	225	hom	175	175	.	.	.	.	.	.	upstream_gene_variant ; gene-V756_RS01000000121600 ; n.-429C>A ; . ; . ; . ; . ;	upstream_gene_variant ; V756_RS0100035 ; c.-752C>A ; . ; . ; . ; . ;	upstream_gene_variant ; V756_RS0100055 ; c.-4969C>A ; . ; . ; . ; . ;	upstream_gene_variant ; gene-V756_RS01000000121600 ; n.-3283G>T ; . ; . ; . ; . ;	upstream_gene_variant ; gene-V756_RS01000000121600 ; n.-3243G>T ; . ; . ; . ; . ;
NZ_AYTO01000001.1	3459	G	T	225	hom	176	176	.	.	.	.	.	.	upstream_gene_variant ; gene-V756_RS01000000121600 ; n.-424G>T ; . ; . ; . ; . ;	upstream_gene_variant ; V756_RS0100035 ; c.-747G>T ; . ; . ; . ; . ;	upstream_gene_variant ; V756_RS0100055 ; c.-4964G>T ; . ; . ; . ; . ;	upstream_gene_variant ; gene-V756_RS01000000121600 ; n.-3288C>A ; . ; . ; . ; . ;	upstream_gene_variant ; gene-V756_RS01000000121600 ; n.-3248C>A ; . ; . ; . ; . ;
NZ_AYTO01000001.1	3463	T	G	225	hom	178	178	.	.	.	.	.	.	upstream_gene_variant ; gene-V756_RS01000000121600 ; n.-420T>G ; . ; . ; . ; . ;	upstream_gene_variant ; V756_RS0100035 ; c.-743T>G ; . ; . ; . ; . ;	upstream_gene_variant ; V756_RS0100055 ; c.-4960T>G ; . ; . ; . ; . ;	upstream_gene_variant ; gene-V756_RS01000000121600 ; n.-3292A>C ; . ; . ; . ; . ;	upstream_gene_variant ; gene-V756_RS01000000121600 ; n.-3252A>C ; . ; . ; . ; . ;
NZ_AYTO01000001.1	3467	GA	GAA	109	hom	14	14	.	.	.	.	.	.	upstream_gene_variant ; gene-V756_RS01000000121600 ; n.-415dupA ; . ; . ; . ; . ;	upstream_gene_variant ; V756_RS0100035 ; c.-738dupA ; . ; . ; . ; . ;	upstream_gene_variant ; V756_RS0100055 ; c.-4955dupA ; . ; . ; . ; . ;	upstream_gene_variant ; gene-V756_RS01000000121600 ; n.-3298_-3297insT ; . ; . ; . ; . ;	upstream_gene_variant ; gene-V756_RS01000000121600 ; n.-3258_-3257insT ; . ; . ; . ; . ;
NZ_AYTO01000001.1	3504	G	C	225	hom	219	219	.	.	.	.	.	.	upstream_gene_variant ; gene-V756_RS01000000121600 ; n.-379G>C ; . ; . ; . ; . ;	upstream_gene_variant ; V756_RS0100035 ; c.-702G>C ; . ; . ; . ; . ;	upstream_gene_variant ; V756_RS0100055 ; c.-4919G>C ; . ; . ; . ; . ;	upstream_gene_variant ; gene-V756_RS01000000121600 ; n.-3333C>G ; . ; . ; . ; . ;	upstream_gene_variant ; gene-V756_RS01000000121600 ; n.-3293C>G ; . ; . ; . ; . ;
NZ_AYTO01000001.1	3505	C	T	225	hom	219	219	.	.	.	.	.	.	upstream_gene_variant ; gene-V756_RS01000000121600 ; n.-378C>T ; . ; . ; . ; . ;	upstream_gene_variant ; V756_RS0100035 ; c.-701C>T ; . ; . ; . ; . ;	upstream_gene_variant ; V756_RS0100055 ; c.-4918C>T ; . ; . ; . ; . ;	upstream_gene_variant ; gene-V756_RS01000000121600 ; n.-3334G>A ; . ; . ; . ; . ;	upstream_gene_variant ; gene-V756_RS01000000121600 ; n.-3294G>A ; . ; . ; . ; . ;
NZ_AYTO01000001.1	3517	A	AG	157	hom	15	15	.	.	.	.	.	.	upstream_gene_variant ; gene-V756_RS01000000121600 ; n.-366_-365insG ; . ; . ; . ; . ;	upstream_gene_variant ; V756_RS0100035 ; c.-689_-688insG ; . ; . ; . ; . ;	upstream_gene_variant ; V756_RS0100055 ; c.-4906_-4905insG ; . ; . ; . ; . ;	upstream_gene_variant ; gene-V756_RS01000000121600 ; n.-3347_-3346insC ; . ; . ; . ; . ;	upstream_gene_variant ; gene-V756_RS01000000121600 ; n.-3307_-3306insC ; . ; . ; . ; . ;
NZ_AYTO01000001.1	3545	G	T	225	hom	174	174	.	.	.	.	.	.	upstream_gene_variant ; gene-V756_RS01000000121600 ; n.-338G>T ; . ; . ; . ; . ;	upstream_gene_variant ; V756_RS0100035 ; c.-661G>T ; . ; . ; . ; . ;	upstream_gene_variant ; V756_RS0100055 ; c.-4878G>T ; . ; . ; . ; . ;	upstream_gene_variant ; gene-V756_RS01000000121600 ; n.-3374C>A ; . ; . ; . ; . ;	upstream_gene_variant ; gene-V756_RS01000000121600 ; n.-3334C>A ; . ; . ; . ; . ;
NZ_AYTO01000001.1	3548	G	A	225	hom	173	173	.	.	.	.	.	.	upstream_gene_variant ; gene-V756_RS01000000121600 ; n.-335G>A ; . ; . ; . ; . ;	upstream_gene_variant ; V756_RS0100035 ; c.-658G>A ; . ; . ; . ; . ;	upstream_gene_variant ; V756_RS0100055 ; c.-4875G>A ; . ; . ; . ; . ;	upstream_gene_variant ; gene-V756_RS01000000121600 ; n.-3377C>T ; . ; . ; . ; . ;	upstream_gene_variant ; gene-V756_RS01000000121600 ; n.-3337C>T ; . ; . ; . ; . ;
NZ_AYTO01000001.1	3555	T	G	225	hom	160	160	.	.	.	.	.	.	splice_region_variant&non_coding_transcript_exon_variant ; gene-V756_RS01000000121600 ; n.187A>C ; . ; . ; . ; . ;	upstream_gene_variant ; gene-V756_RS01000000121600 ; n.-328T>G ; . ; . ; . ; . ;	upstream_gene_variant ; V756_RS0100035 ; c.-651T>G ; . ; . ; . ; . ;	upstream_gene_variant ; V756_RS0100055 ; c.-4868T>G ; . ; . ; . ; . ;	upstream_gene_variant ; gene-V756_RS01000000121600 ; n.-3384A>C ; . ; . ; . ; . ;
NZ_AYTO01000001.1	3559	C	T	225	hom	151	151	.	.	.	.	.	.	upstream_gene_variant ; gene-V756_RS01000000121600 ; n.-324C>T ; . ; . ; . ; . ;	upstream_gene_variant ; V756_RS0100035 ; c.-647C>T ; . ; . ; . ; . ;	upstream_gene_variant ; V756_RS0100055 ; c.-4864C>T ; . ; . ; . ; . ;	upstream_gene_variant ; gene-V756_RS01000000121600 ; n.-3388G>A ; . ; . ; . ; . ;	upstream_gene_variant ; gene-V756_RS01000000121600 ; n.-3348G>A ; . ; . ; . ; . ;
NZ_AYTO01000001.1	3560	G	A	225	hom	151	151	.	.	.	.	.	.	upstream_gene_variant ; gene-V756_RS01000000121600 ; n.-323G>A ; . ; . ; . ; . ;	upstream_gene_variant ; V756_RS0100035 ; c.-646G>A ; . ; . ; . ; . ;	upstream_gene_variant ; V756_RS0100055 ; c.-4863G>A ; . ; . ; . ; . ;	upstream_gene_variant ; gene-V756_RS01000000121600 ; n.-3389C>T ; . ; . ; . ; . ;	upstream_gene_variant ; gene-V756_RS01000000121600 ; n.-3349C>T ; . ; . ; . ; . ;
NZ_AYTO01000001.1	3566	C	A	225	hom	151	151	.	.	.	.	.	.	upstream_gene_variant ; gene-V756_RS01000000121600 ; n.-317C>A ; . ; . ; . ; . ;	upstream_gene_variant ; V756_RS0100035 ; c.-640C>A ; . ; . ; . ; . ;	upstream_gene_variant ; V756_RS0100055 ; c.-4857C>A ; . ; . ; . ; . ;	upstream_gene_variant ; gene-V756_RS01000000121600 ; n.-3395G>T ; . ; . ; . ; . ;	upstream_gene_variant ; gene-V756_RS01000000121600 ; n.-3355G>T ; . ; . ; . ; . ;
NZ_AYTO01000001.1	3572	T	A	225	hom	151	151	.	.	.	.	.	.	upstream_gene_variant ; gene-V756_RS01000000121600 ; n.-311T>A ; . ; . ; . ; . ;	upstream_gene_variant ; V756_RS0100035 ; c.-634T>A ; . ; . ; . ; . ;	upstream_gene_variant ; V756_RS0100055 ; c.-4851T>A ; . ; . ; . ; . ;	upstream_gene_variant ; gene-V756_RS01000000121600 ; n.-3401A>T ; . ; . ; . ; . ;	upstream_gene_variant ; gene-V756_RS01000000121600 ; n.-3361A>T ; . ; . ; . ; . ;
NZ_AYTO01000001.1	3583	T	C	225	hom	140	140	.	.	.	.	.	.	upstream_gene_variant ; gene-V756_RS01000000121600 ; n.-300T>C ; . ; . ; . ; . ;	upstream_gene_variant ; V756_RS0100035 ; c.-623T>C ; . ; . ; . ; . ;	upstream_gene_variant ; V756_RS0100055 ; c.-4840T>C ; . ; . ; . ; . ;	upstream_gene_variant ; gene-V756_RS01000000121600 ; n.-3412A>G ; . ; . ; . ; . ;	upstream_gene_variant ; gene-V756_RS01000000121600 ; n.-3372A>G ; . ; . ; . ; . ;
NZ_AYTO01000001.1	3585	G	A	225	hom	140	140	.	.	.	.	.	.	upstream_gene_variant ; gene-V756_RS01000000121600 ; n.-298G>A ; . ; . ; . ; . ;	upstream_gene_variant ; V756_RS0100035 ; c.-621G>A ; . ; . ; . ; . ;	upstream_gene_variant ; V756_RS0100055 ; c.-4838G>A ; . ; . ; . ; . ;	upstream_gene_variant ; gene-V756_RS01000000121600 ; n.-3414C>T ; . ; . ; . ; . ;	upstream_gene_variant ; gene-V756_RS01000000121600 ; n.-3374C>T ; . ; . ; . ; . ;
NZ_AYTO01000001.1	3586	C	T	225	hom	140	140	.	.	.	.	.	.	upstream_gene_variant ; gene-V756_RS01000000121600 ; n.-297C>T ; . ; . ; . ; . ;	upstream_gene_variant ; V756_RS0100035 ; c.-620C>T ; . ; . ; . ; . ;	upstream_gene_variant ; V756_RS0100055 ; c.-4837C>T ; . ; . ; . ; . ;	upstream_gene_variant ; gene-V756_RS01000000121600 ; n.-3415G>A ; . ; . ; . ; . ;	upstream_gene_variant ; gene-V756_RS01000000121600 ; n.-3375G>A ; . ; . ; . ; . ;
NZ_AYTO01000001.1	3587	A	G	225	hom	140	140	.	.	.	.	.	.	upstream_gene_variant ; gene-V756_RS01000000121600 ; n.-296A>G ; . ; . ; . ; . ;	upstream_gene_variant ; V756_RS0100035 ; c.-619A>G ; . ; . ; . ; . ;	upstream_gene_variant ; V756_RS0100055 ; c.-4836A>G ; . ; . ; . ; . ;	upstream_gene_variant ; gene-V756_RS01000000121600 ; n.-3416T>C ; . ; . ; . ; . ;	upstream_gene_variant ; gene-V756_RS01000000121600 ; n.-3376T>C ; . ; . ; . ; . ;
NZ_AYTO01000001.1	3626	T	C	206	hom	9	9	.	.	.	.	.	.	upstream_gene_variant ; gene-V756_RS01000000121600 ; n.-257T>C ; . ; . ; . ; . ;	upstream_gene_variant ; V756_RS0100035 ; c.-580T>C ; . ; . ; . ; . ;	upstream_gene_variant ; V756_RS0100055 ; c.-4797T>C ; . ; . ; . ; . ;	upstream_gene_variant ; gene-V756_RS01000000121600 ; n.-3455A>G ; . ; . ; . ; . ;	upstream_gene_variant ; gene-V756_RS01000000121600 ; n.-3415A>G ; . ; . ; . ; . ;
NZ_AYTO01000001.1	3629	G	A	204	hom	9	9	.	.	.	.	.	.	upstream_gene_variant ; gene-V756_RS01000000121600 ; n.-254G>A ; . ; . ; . ; . ;	upstream_gene_variant ; V756_RS0100035 ; c.-577G>A ; . ; . ; . ; . ;	upstream_gene_variant ; V756_RS0100055 ; c.-4794G>A ; . ; . ; . ; . ;	upstream_gene_variant ; gene-V756_RS01000000121600 ; n.-3458C>T ; . ; . ; . ; . ;	upstream_gene_variant ; gene-V756_RS01000000121600 ; n.-3418C>T ; . ; . ; . ; . ;
NZ_AYTO01000001.1	3637	C	T	203	hom	9	9	.	.	.	.	.	.	upstream_gene_variant ; gene-V756_RS01000000121600 ; n.-246C>T ; . ; . ; . ; . ;	upstream_gene_variant ; V756_RS0100035 ; c.-569C>T ; . ; . ; . ; . ;	upstream_gene_variant ; V756_RS0100055 ; c.-4786C>T ; . ; . ; . ; . ;	upstream_gene_variant ; gene-V756_RS01000000121600 ; n.-3466G>A ; . ; . ; . ; . ;	upstream_gene_variant ; gene-V756_RS01000000121600 ; n.-3426G>A ; . ; . ; . ; . ;
NZ_AYTO01000001.1	3638	T	G	192	hom	9	9	.	.	.	.	.	.	upstream_gene_variant ; gene-V756_RS01000000121600 ; n.-245T>G ; . ; . ; . ; . ;	upstream_gene_variant ; V756_RS0100035 ; c.-568T>G ; . ; . ; . ; . ;	upstream_gene_variant ; V756_RS0100055 ; c.-4785T>G ; . ; . ; . ; . ;	upstream_gene_variant ; gene-V756_RS01000000121600 ; n.-3467A>C ; . ; . ; . ; . ;	upstream_gene_variant ; gene-V756_RS01000000121600 ; n.-3427A>C ; . ; . ; . ; . ;
NZ_AYTO01000001.1	3652	A	T	196	hom	9	9	.	.	.	.	.	.	upstream_gene_variant ; gene-V756_RS01000000121600 ; n.-231A>T ; . ; . ; . ; . ;	upstream_gene_variant ; V756_RS0100035 ; c.-554A>T ; . ; . ; . ; . ;	upstream_gene_variant ; V756_RS0100055 ; c.-4771A>T ; . ; . ; . ; . ;	upstream_gene_variant ; gene-V756_RS01000000121600 ; n.-3481T>A ; . ; . ; . ; . ;	upstream_gene_variant ; gene-V756_RS01000000121600 ; n.-3441T>A ; . ; . ; . ; . ;
NZ_AYTO01000001.1	3656	C	T	202	hom	9	9	.	.	.	.	.	.	upstream_gene_variant ; gene-V756_RS01000000121600 ; n.-227C>T ; . ; . ; . ; . ;	upstream_gene_variant ; V756_RS0100035 ; c.-550C>T ; . ; . ; . ; . ;	upstream_gene_variant ; V756_RS0100055 ; c.-4767C>T ; . ; . ; . ; . ;	upstream_gene_variant ; gene-V756_RS01000000121600 ; n.-3485G>A ; . ; . ; . ; . ;	upstream_gene_variant ; gene-V756_RS01000000121600 ; n.-3445G>A ; . ; . ; . ; . ;
NZ_AYTO01000001.1	3658	C	T	206	hom	9	9	.	.	.	.	.	.	upstream_gene_variant ; gene-V756_RS01000000121600 ; n.-225C>T ; . ; . ; . ; . ;	upstream_gene_variant ; V756_RS0100035 ; c.-548C>T ; . ; . ; . ; . ;	upstream_gene_variant ; V756_RS0100055 ; c.-4765C>T ; . ; . ; . ; . ;	upstream_gene_variant ; gene-V756_RS01000000121600 ; n.-3487G>A ; . ; . ; . ; . ;	upstream_gene_variant ; gene-V756_RS01000000121600 ; n.-3447G>A ; . ; . ; . ; . ;
NZ_AYTO01000001.1	3670	G	A	51	hom	3	3	.	.	.	.	.	.	upstream_gene_variant ; gene-V756_RS01000000121600 ; n.-213G>A ; . ; . ; . ; . ;	upstream_gene_variant ; V756_RS0100035 ; c.-536G>A ; . ; . ; . ; . ;	upstream_gene_variant ; V756_RS0100055 ; c.-4753G>A ; . ; . ; . ; . ;	upstream_gene_variant ; gene-V756_RS01000000121600 ; n.-3499C>T ; . ; . ; . ; . ;	upstream_gene_variant ; gene-V756_RS01000000121600 ; n.-3459C>T ; . ; . ; . ; . ;
NZ_AYTO01000001.1	3719	A	G	225	hom	224	224	.	.	.	.	.	.	upstream_gene_variant ; gene-V756_RS01000000121600 ; n.-164A>G ; . ; . ; . ; . ;	upstream_gene_variant ; V756_RS0100035 ; c.-487A>G ; . ; . ; . ; . ;	upstream_gene_variant ; V756_RS0100055 ; c.-4704A>G ; . ; . ; . ; . ;	upstream_gene_variant ; gene-V756_RS01000000121600 ; n.-3548T>C ; . ; . ; . ; . ;	upstream_gene_variant ; gene-V756_RS01000000121600 ; n.-3508T>C ; . ; . ; . ; . ;
NZ_AYTO01000001.1	3721	G	A	225	hom	222	222	.	.	.	.	.	.	upstream_gene_variant ; gene-V756_RS01000000121600 ; n.-162G>A ; . ; . ; . ; . ;	upstream_gene_variant ; V756_RS0100035 ; c.-485G>A ; . ; . ; . ; . ;	upstream_gene_variant ; V756_RS0100055 ; c.-4702G>A ; . ; . ; . ; . ;	upstream_gene_variant ; gene-V756_RS01000000121600 ; n.-3550C>T ; . ; . ; . ; . ;	upstream_gene_variant ; gene-V756_RS01000000121600 ; n.-3510C>T ; . ; . ; . ; . ;
NZ_AYTO01000001.1	3725	G	A	225	hom	222	222	.	.	.	.	.	.	upstream_gene_variant ; gene-V756_RS01000000121600 ; n.-158G>A ; . ; . ; . ; . ;	upstream_gene_variant ; V756_RS0100035 ; c.-481G>A ; . ; . ; . ; . ;	upstream_gene_variant ; V756_RS0100055 ; c.-4698G>A ; . ; . ; . ; . ;	upstream_gene_variant ; gene-V756_RS01000000121600 ; n.-3554C>T ; . ; . ; . ; . ;	upstream_gene_variant ; gene-V756_RS01000000121600 ; n.-3514C>T ; . ; . ; . ; . ;
NZ_AYTO01000001.1	3769	C	A	225	hom	202	202	V756_RS0100030	gene-V756_RS0100030	3760	4002	-	synonymous_variant ; V756_RS0100030 ; c.234G>T ; p.Leu78Leu ; 234/243 ; 234/243 ; 78/80 ;	synonymous_variant ; V756_RS0100030 ; c.234G>T ; p.Leu78Leu ; 234/243 ; 234/243 ; 78/80 ;	upstream_gene_variant ; gene-V756_RS01000000121600 ; n.-114C>A ; . ; . ; . ; . ;	upstream_gene_variant ; V756_RS0100035 ; c.-437C>A ; . ; . ; . ; . ;	upstream_gene_variant ; V756_RS0100055 ; c.-4654C>A ; . ; . ; . ; . ;	upstream_gene_variant ; gene-V756_RS01000000121600 ; n.-3598G>T ; . ; . ; . ; . ;
NZ_AYTO01000001.1	3777	A	T	225	hom	192	192	V756_RS0100030	gene-V756_RS0100030	3760	4002	-	missense_variant ; V756_RS0100030 ; c.226T>A ; p.Leu76Ile ; 226/243 ; 226/243 ; 76/80 ;	missense_variant ; V756_RS0100030 ; c.226T>A ; p.Leu76Ile ; 226/243 ; 226/243 ; 76/80 ;	upstream_gene_variant ; gene-V756_RS01000000121600 ; n.-106A>T ; . ; . ; . ; . ;	upstream_gene_variant ; V756_RS0100035 ; c.-429A>T ; . ; . ; . ; . ;	upstream_gene_variant ; V756_RS0100055 ; c.-4646A>T ; . ; . ; . ; . ;	upstream_gene_variant ; gene-V756_RS01000000121600 ; n.-3606T>A ; . ; . ; . ; . ;
NZ_AYTO01000001.1	3781	G	A	225	hom	191	191	V756_RS0100030	gene-V756_RS0100030	3760	4002	-	synonymous_variant ; V756_RS0100030 ; c.222C>T ; p.Asp74Asp ; 222/243 ; 222/243 ; 74/80 ;	synonymous_variant ; V756_RS0100030 ; c.222C>T ; p.Asp74Asp ; 222/243 ; 222/243 ; 74/80 ;	upstream_gene_variant ; gene-V756_RS01000000121600 ; n.-102G>A ; . ; . ; . ; . ;	upstream_gene_variant ; V756_RS0100035 ; c.-425G>A ; . ; . ; . ; . ;	upstream_gene_variant ; V756_RS0100055 ; c.-4642G>A ; . ; . ; . ; . ;	upstream_gene_variant ; gene-V756_RS01000000121600 ; n.-3610C>T ; . ; . ; . ; . ;
NZ_AYTO01000001.1	3790	C	A	225	hom	185	185	V756_RS0100030	gene-V756_RS0100030	3760	4002	-	synonymous_variant ; V756_RS0100030 ; c.213G>T ; p.Thr71Thr ; 213/243 ; 213/243 ; 71/80 ;	synonymous_variant ; V756_RS0100030 ; c.213G>T ; p.Thr71Thr ; 213/243 ; 213/243 ; 71/80 ;	upstream_gene_variant ; gene-V756_RS01000000121600 ; n.-93C>A ; . ; . ; . ; . ;	upstream_gene_variant ; V756_RS0100035 ; c.-416C>A ; . ; . ; . ; . ;	upstream_gene_variant ; V756_RS0100055 ; c.-4633C>A ; . ; . ; . ; . ;	upstream_gene_variant ; gene-V756_RS01000000121600 ; n.-3619G>T ; . ; . ; . ; . ;
NZ_AYTO01000001.1	3799	T	A	225	hom	176	176	V756_RS0100030	gene-V756_RS0100030	3760	4002	-	synonymous_variant ; V756_RS0100030 ; c.204A>T ; p.Thr68Thr ; 204/243 ; 204/243 ; 68/80 ;	synonymous_variant ; V756_RS0100030 ; c.204A>T ; p.Thr68Thr ; 204/243 ; 204/243 ; 68/80 ;	upstream_gene_variant ; gene-V756_RS01000000121600 ; n.-84T>A ; . ; . ; . ; . ;	upstream_gene_variant ; V756_RS0100035 ; c.-407T>A ; . ; . ; . ; . ;	upstream_gene_variant ; V756_RS0100055 ; c.-4624T>A ; . ; . ; . ; . ;	upstream_gene_variant ; gene-V756_RS01000000121600 ; n.-3628A>T ; . ; . ; . ; . ;
NZ_AYTO01000001.1	3802	A	G	225	hom	174	174	V756_RS0100030	gene-V756_RS0100030	3760	4002	-	synonymous_variant ; V756_RS0100030 ; c.201T>C ; p.Ala67Ala ; 201/243 ; 201/243 ; 67/80 ;	synonymous_variant ; V756_RS0100030 ; c.201T>C ; p.Ala67Ala ; 201/243 ; 201/243 ; 67/80 ;	upstream_gene_variant ; gene-V756_RS01000000121600 ; n.-81A>G ; . ; . ; . ; . ;	upstream_gene_variant ; V756_RS0100035 ; c.-404A>G ; . ; . ; . ; . ;	upstream_gene_variant ; V756_RS0100055 ; c.-4621A>G ; . ; . ; . ; . ;	upstream_gene_variant ; gene-V756_RS01000000121600 ; n.-3631T>C ; . ; . ; . ; . ;
NZ_AYTO01000001.1	3826	A	G	225	hom	146	146	V756_RS0100030	gene-V756_RS0100030	3760	4002	-	synonymous_variant ; V756_RS0100030 ; c.177T>C ; p.Ser59Ser ; 177/243 ; 177/243 ; 59/80 ;	synonymous_variant ; V756_RS0100030 ; c.177T>C ; p.Ser59Ser ; 177/243 ; 177/243 ; 59/80 ;	upstream_gene_variant ; gene-V756_RS01000000121600 ; n.-57A>G ; . ; . ; . ; . ;	upstream_gene_variant ; V756_RS0100035 ; c.-380A>G ; . ; . ; . ; . ;	upstream_gene_variant ; V756_RS0100055 ; c.-4597A>G ; . ; . ; . ; . ;	upstream_gene_variant ; gene-V756_RS01000000121600 ; n.-3655T>C ; . ; . ; . ; . ;
NZ_AYTO01000001.1	3844	A	T	225	hom	124	124	V756_RS0100030	gene-V756_RS0100030	3760	4002	-	synonymous_variant ; V756_RS0100030 ; c.159T>A ; p.Leu53Leu ; 159/243 ; 159/243 ; 53/80 ;	synonymous_variant ; V756_RS0100030 ; c.159T>A ; p.Leu53Leu ; 159/243 ; 159/243 ; 53/80 ;	upstream_gene_variant ; gene-V756_RS01000000121600 ; n.-39A>T ; . ; . ; . ; . ;	upstream_gene_variant ; V756_RS0100035 ; c.-362A>T ; . ; . ; . ; . ;	upstream_gene_variant ; V756_RS0100055 ; c.-4579A>T ; . ; . ; . ; . ;	upstream_gene_variant ; gene-V756_RS01000000121600 ; n.-3673T>A ; . ; . ; . ; . ;
NZ_AYTO01000001.1	3846	G	A	225	hom	124	124	V756_RS0100030	gene-V756_RS0100030	3760	4002	-	missense_variant ; V756_RS0100030 ; c.157C>T ; p.Leu53Phe ; 157/243 ; 157/243 ; 53/80 ;	missense_variant ; V756_RS0100030 ; c.157C>T ; p.Leu53Phe ; 157/243 ; 157/243 ; 53/80 ;	upstream_gene_variant ; gene-V756_RS01000000121600 ; n.-37G>A ; . ; . ; . ; . ;	upstream_gene_variant ; V756_RS0100035 ; c.-360G>A ; . ; . ; . ; . ;	upstream_gene_variant ; V756_RS0100055 ; c.-4577G>A ; . ; . ; . ; . ;	upstream_gene_variant ; gene-V756_RS01000000121600 ; n.-3675C>T ; . ; . ; . ; . ;
NZ_AYTO01000001.1	3892	G	A	225	hom	109	109	V756_RS0100030	gene-V756_RS0100030	3760	4002	-	synonymous_variant ; V756_RS0100030 ; c.111C>T ; p.Ile37Ile ; 111/243 ; 111/243 ; 37/80 ;	synonymous_variant ; V756_RS0100030 ; c.111C>T ; p.Ile37Ile ; 111/243 ; 111/243 ; 37/80 ;	upstream_gene_variant ; V756_RS0100035 ; c.-314G>A ; . ; . ; . ; . ;	upstream_gene_variant ; V756_RS0100055 ; c.-4531G>A ; . ; . ; . ; . ;	upstream_gene_variant ; gene-V756_RS01000000121600 ; n.-3721C>T ; . ; . ; . ; . ;	upstream_gene_variant ; gene-V756_RS01000000121600 ; n.-3681C>T ; . ; . ; . ; . ;
NZ_AYTO01000001.1	3895	G	T	225	hom	109	109	V756_RS0100030	gene-V756_RS0100030	3760	4002	-	synonymous_variant ; V756_RS0100030 ; c.108C>A ; p.Arg36Arg ; 108/243 ; 108/243 ; 36/80 ;	synonymous_variant ; V756_RS0100030 ; c.108C>A ; p.Arg36Arg ; 108/243 ; 108/243 ; 36/80 ;	upstream_gene_variant ; V756_RS0100035 ; c.-311G>T ; . ; . ; . ; . ;	upstream_gene_variant ; V756_RS0100055 ; c.-4528G>T ; . ; . ; . ; . ;	upstream_gene_variant ; gene-V756_RS01000000121600 ; n.-3724C>A ; . ; . ; . ; . ;	upstream_gene_variant ; gene-V756_RS01000000121600 ; n.-3684C>A ; . ; . ; . ; . ;
NZ_AYTO01000001.1	3913	A	G	225	hom	116	116	V756_RS0100030	gene-V756_RS0100030	3760	4002	-	synonymous_variant ; V756_RS0100030 ; c.90T>C ; p.Asp30Asp ; 90/243 ; 90/243 ; 30/80 ;	synonymous_variant ; V756_RS0100030 ; c.90T>C ; p.Asp30Asp ; 90/243 ; 90/243 ; 30/80 ;	upstream_gene_variant ; V756_RS0100035 ; c.-293A>G ; . ; . ; . ; . ;	upstream_gene_variant ; V756_RS0100055 ; c.-4510A>G ; . ; . ; . ; . ;	upstream_gene_variant ; gene-V756_RS01000000121600 ; n.-3742T>C ; . ; . ; . ; . ;	upstream_gene_variant ; gene-V756_RS01000000121600 ; n.-3702T>C ; . ; . ; . ; . ;
NZ_AYTO01000001.1	3937	C	T	225	hom	121	121	V756_RS0100030	gene-V756_RS0100030	3760	4002	-	synonymous_variant ; V756_RS0100030 ; c.66G>A ; p.Leu22Leu ; 66/243 ; 66/243 ; 22/80 ;	synonymous_variant ; V756_RS0100030 ; c.66G>A ; p.Leu22Leu ; 66/243 ; 66/243 ; 22/80 ;	upstream_gene_variant ; V756_RS0100035 ; c.-269C>T ; . ; . ; . ; . ;	upstream_gene_variant ; V756_RS0100055 ; c.-4486C>T ; . ; . ; . ; . ;	upstream_gene_variant ; gene-V756_RS01000000121600 ; n.-3766G>A ; . ; . ; . ; . ;	upstream_gene_variant ; gene-V756_RS01000000121600 ; n.-3726G>A ; . ; . ; . ; . ;
NZ_AYTO01000001.1	3955	G	A	225	hom	121	121	V756_RS0100030	gene-V756_RS0100030	3760	4002	-	synonymous_variant ; V756_RS0100030 ; c.48C>T ; p.Ser16Ser ; 48/243 ; 48/243 ; 16/80 ;	synonymous_variant ; V756_RS0100030 ; c.48C>T ; p.Ser16Ser ; 48/243 ; 48/243 ; 16/80 ;	upstream_gene_variant ; V756_RS0100035 ; c.-251G>A ; . ; . ; . ; . ;	upstream_gene_variant ; V756_RS0100055 ; c.-4468G>A ; . ; . ; . ; . ;	upstream_gene_variant ; gene-V756_RS01000000121600 ; n.-3784C>T ; . ; . ; . ; . ;	upstream_gene_variant ; gene-V756_RS01000000121600 ; n.-3744C>T ; . ; . ; . ; . ;
NZ_AYTO01000001.1	3964	T	G	225	hom	122	122	V756_RS0100030	gene-V756_RS0100030	3760	4002	-	synonymous_variant ; V756_RS0100030 ; c.39A>C ; p.Thr13Thr ; 39/243 ; 39/243 ; 13/80 ;	synonymous_variant ; V756_RS0100030 ; c.39A>C ; p.Thr13Thr ; 39/243 ; 39/243 ; 13/80 ;	upstream_gene_variant ; V756_RS0100035 ; c.-242T>G ; . ; . ; . ; . ;	upstream_gene_variant ; V756_RS0100055 ; c.-4459T>G ; . ; . ; . ; . ;	upstream_gene_variant ; gene-V756_RS01000000121600 ; n.-3793A>C ; . ; . ; . ; . ;	upstream_gene_variant ; gene-V756_RS01000000121600 ; n.-3753A>C ; . ; . ; . ; . ;
NZ_AYTO01000001.1	3973	C	A	225	hom	123	123	V756_RS0100030	gene-V756_RS0100030	3760	4002	-	synonymous_variant ; V756_RS0100030 ; c.30G>T ; p.Leu10Leu ; 30/243 ; 30/243 ; 10/80 ;	synonymous_variant ; V756_RS0100030 ; c.30G>T ; p.Leu10Leu ; 30/243 ; 30/243 ; 10/80 ;	upstream_gene_variant ; V756_RS0100035 ; c.-233C>A ; . ; . ; . ; . ;	upstream_gene_variant ; V756_RS0100055 ; c.-4450C>A ; . ; . ; . ; . ;	upstream_gene_variant ; gene-V756_RS01000000121600 ; n.-3802G>T ; . ; . ; . ; . ;	upstream_gene_variant ; gene-V756_RS01000000121600 ; n.-3762G>T ; . ; . ; . ; . ;
NZ_AYTO01000001.1	3976	T	C	225	hom	123	123	V756_RS0100030	gene-V756_RS0100030	3760	4002	-	synonymous_variant ; V756_RS0100030 ; c.27A>G ; p.Ala9Ala ; 27/243 ; 27/243 ; 9/80 ;	synonymous_variant ; V756_RS0100030 ; c.27A>G ; p.Ala9Ala ; 27/243 ; 27/243 ; 9/80 ;	upstream_gene_variant ; V756_RS0100035 ; c.-230T>C ; . ; . ; . ; . ;	upstream_gene_variant ; V756_RS0100055 ; c.-4447T>C ; . ; . ; . ; . ;	upstream_gene_variant ; gene-V756_RS01000000121600 ; n.-3805A>G ; . ; . ; . ; . ;	upstream_gene_variant ; gene-V756_RS01000000121600 ; n.-3765A>G ; . ; . ; . ; . ;
NZ_AYTO01000001.1	4020	C	T	225	hom	112	112	.	.	.	.	.	.	upstream_gene_variant ; V756_RS0100030 ; c.-18G>A ; . ; . ; . ; . ;	upstream_gene_variant ; V756_RS0100035 ; c.-186C>T ; . ; . ; . ; . ;	upstream_gene_variant ; V756_RS0100055 ; c.-4403C>T ; . ; . ; . ; . ;	upstream_gene_variant ; gene-V756_RS01000000121600 ; n.-3849G>A ; . ; . ; . ; . ;	upstream_gene_variant ; gene-V756_RS01000000121600 ; n.-3809G>A ; . ; . ; . ; . ;
NZ_AYTO01000001.1	4023	T	G	225	hom	110	110	.	.	.	.	.	.	upstream_gene_variant ; V756_RS0100030 ; c.-21A>C ; . ; . ; . ; . ;	upstream_gene_variant ; V756_RS0100035 ; c.-183T>G ; . ; . ; . ; . ;	upstream_gene_variant ; V756_RS0100055 ; c.-4400T>G ; . ; . ; . ; . ;	upstream_gene_variant ; gene-V756_RS01000000121600 ; n.-3852A>C ; . ; . ; . ; . ;	upstream_gene_variant ; gene-V756_RS01000000121600 ; n.-3812A>C ; . ; . ; . ; . ;
NZ_AYTO01000001.1	4036	G	A	225	hom	115	115	.	.	.	.	.	.	upstream_gene_variant ; V756_RS0100030 ; c.-34C>T ; . ; . ; . ; . ;	upstream_gene_variant ; V756_RS0100035 ; c.-170G>A ; . ; . ; . ; . ;	upstream_gene_variant ; V756_RS0100055 ; c.-4387G>A ; . ; . ; . ; . ;	upstream_gene_variant ; gene-V756_RS01000000121600 ; n.-3865C>T ; . ; . ; . ; . ;	upstream_gene_variant ; gene-V756_RS01000000121600 ; n.-3825C>T ; . ; . ; . ; . ;
NZ_AYTO01000001.1	4051	T	C	225	hom	114	114	.	.	.	.	.	.	upstream_gene_variant ; V756_RS0100030 ; c.-49A>G ; . ; . ; . ; . ;	upstream_gene_variant ; V756_RS0100035 ; c.-155T>C ; . ; . ; . ; . ;	upstream_gene_variant ; V756_RS0100055 ; c.-4372T>C ; . ; . ; . ; . ;	upstream_gene_variant ; gene-V756_RS01000000121600 ; n.-3880A>G ; . ; . ; . ; . ;	upstream_gene_variant ; gene-V756_RS01000000121600 ; n.-3840A>G ; . ; . ; . ; . ;
NZ_AYTO01000001.1	4057	C	T	225	hom	101	101	.	.	.	.	.	.	upstream_gene_variant ; V756_RS0100030 ; c.-55G>A ; . ; . ; . ; . ;	upstream_gene_variant ; V756_RS0100035 ; c.-149C>T ; . ; . ; . ; . ;	upstream_gene_variant ; V756_RS0100055 ; c.-4366C>T ; . ; . ; . ; . ;	upstream_gene_variant ; gene-V756_RS01000000121600 ; n.-3886G>A ; . ; . ; . ; . ;	upstream_gene_variant ; gene-V756_RS01000000121600 ; n.-3846G>A ; . ; . ; . ; . ;
NZ_AYTO01000001.1	4059	A	C	225	hom	100	100	.	.	.	.	.	.	upstream_gene_variant ; V756_RS0100030 ; c.-57T>G ; . ; . ; . ; . ;	upstream_gene_variant ; V756_RS0100035 ; c.-147A>C ; . ; . ; . ; . ;	upstream_gene_variant ; V756_RS0100055 ; c.-4364A>C ; . ; . ; . ; . ;	upstream_gene_variant ; gene-V756_RS01000000121600 ; n.-3888T>G ; . ; . ; . ; . ;	upstream_gene_variant ; gene-V756_RS01000000121600 ; n.-3848T>G ; . ; . ; . ; . ;
NZ_AYTO01000001.1	4061	A	G	225	hom	102	102	.	.	.	.	.	.	upstream_gene_variant ; V756_RS0100030 ; c.-59T>C ; . ; . ; . ; . ;	upstream_gene_variant ; V756_RS0100035 ; c.-145A>G ; . ; . ; . ; . ;	upstream_gene_variant ; V756_RS0100055 ; c.-4362A>G ; . ; . ; . ; . ;	upstream_gene_variant ; gene-V756_RS01000000121600 ; n.-3890T>C ; . ; . ; . ; . ;	upstream_gene_variant ; gene-V756_RS01000000121600 ; n.-3850T>C ; . ; . ; . ; . ;
NZ_AYTO01000001.1	4068	T	A	225	hom	116	116	.	.	.	.	.	.	upstream_gene_variant ; V756_RS0100030 ; c.-66A>T ; . ; . ; . ; . ;	upstream_gene_variant ; V756_RS0100035 ; c.-138T>A ; . ; . ; . ; . ;	upstream_gene_variant ; V756_RS0100055 ; c.-4355T>A ; . ; . ; . ; . ;	upstream_gene_variant ; gene-V756_RS01000000121600 ; n.-3897A>T ; . ; . ; . ; . ;	upstream_gene_variant ; gene-V756_RS01000000121600 ; n.-3857A>T ; . ; . ; . ; . ;
NZ_AYTO01000001.1	4083	G	C	225	hom	107	107	.	.	.	.	.	.	upstream_gene_variant ; V756_RS0100030 ; c.-81C>G ; . ; . ; . ; . ;	upstream_gene_variant ; V756_RS0100035 ; c.-123G>C ; . ; . ; . ; . ;	upstream_gene_variant ; V756_RS0100055 ; c.-4340G>C ; . ; . ; . ; . ;	upstream_gene_variant ; gene-V756_RS01000000121600 ; n.-3912C>G ; . ; . ; . ; . ;	upstream_gene_variant ; gene-V756_RS01000000121600 ; n.-3872C>G ; . ; . ; . ; . ;
NZ_AYTO01000001.1	4091	A	G	225	hom	85	85	.	.	.	.	.	.	upstream_gene_variant ; V756_RS0100030 ; c.-89T>C ; . ; . ; . ; . ;	upstream_gene_variant ; V756_RS0100035 ; c.-115A>G ; . ; . ; . ; . ;	upstream_gene_variant ; V756_RS0100055 ; c.-4332A>G ; . ; . ; . ; . ;	upstream_gene_variant ; gene-V756_RS01000000121600 ; n.-3920T>C ; . ; . ; . ; . ;	upstream_gene_variant ; gene-V756_RS01000000121600 ; n.-3880T>C ; . ; . ; . ; . ;
NZ_AYTO01000001.1	4092	C	T	225	hom	85	85	.	.	.	.	.	.	upstream_gene_variant ; V756_RS0100030 ; c.-90G>A ; . ; . ; . ; . ;	upstream_gene_variant ; V756_RS0100035 ; c.-114C>T ; . ; . ; . ; . ;	upstream_gene_variant ; V756_RS0100055 ; c.-4331C>T ; . ; . ; . ; . ;	upstream_gene_variant ; gene-V756_RS01000000121600 ; n.-3921G>A ; . ; . ; . ; . ;	upstream_gene_variant ; gene-V756_RS01000000121600 ; n.-3881G>A ; . ; . ; . ; . ;
NZ_AYTO01000001.1	4093	A	C	225	hom	85	85	.	.	.	.	.	.	upstream_gene_variant ; V756_RS0100030 ; c.-91T>G ; . ; . ; . ; . ;	upstream_gene_variant ; V756_RS0100035 ; c.-113A>C ; . ; . ; . ; . ;	upstream_gene_variant ; V756_RS0100055 ; c.-4330A>C ; . ; . ; . ; . ;	upstream_gene_variant ; gene-V756_RS01000000121600 ; n.-3922T>G ; . ; . ; . ; . ;	upstream_gene_variant ; gene-V756_RS01000000121600 ; n.-3882T>G ; . ; . ; . ; . ;
NZ_AYTO01000001.1	4098	C	A	225	hom	85	85	.	.	.	.	.	.	upstream_gene_variant ; V756_RS0100030 ; c.-96G>T ; . ; . ; . ; . ;	upstream_gene_variant ; V756_RS0100035 ; c.-108C>A ; . ; . ; . ; . ;	upstream_gene_variant ; V756_RS0100055 ; c.-4325C>A ; . ; . ; . ; . ;	upstream_gene_variant ; gene-V756_RS01000000121600 ; n.-3927G>T ; . ; . ; . ; . ;	upstream_gene_variant ; gene-V756_RS01000000121600 ; n.-3887G>T ; . ; . ; . ; . ;
NZ_AYTO01000001.1	4100	A	G	225	hom	85	85	.	.	.	.	.	.	upstream_gene_variant ; V756_RS0100030 ; c.-98T>C ; . ; . ; . ; . ;	upstream_gene_variant ; V756_RS0100035 ; c.-106A>G ; . ; . ; . ; . ;	upstream_gene_variant ; V756_RS0100055 ; c.-4323A>G ; . ; . ; . ; . ;	upstream_gene_variant ; gene-V756_RS01000000121600 ; n.-3929T>C ; . ; . ; . ; . ;	upstream_gene_variant ; gene-V756_RS01000000121600 ; n.-3889T>C ; . ; . ; . ; . ;
NZ_AYTO01000001.1	4103	A	G	225	hom	86	86	.	.	.	.	.	.	upstream_gene_variant ; V756_RS0100030 ; c.-101T>C ; . ; . ; . ; . ;	upstream_gene_variant ; V756_RS0100035 ; c.-103A>G ; . ; . ; . ; . ;	upstream_gene_variant ; V756_RS0100055 ; c.-4320A>G ; . ; . ; . ; . ;	upstream_gene_variant ; gene-V756_RS01000000121600 ; n.-3932T>C ; . ; . ; . ; . ;	upstream_gene_variant ; gene-V756_RS01000000121600 ; n.-3892T>C ; . ; . ; . ; . ;
NZ_AYTO01000001.1	4147	C	A	225	hom	120	120	.	.	.	.	.	.	upstream_gene_variant ; V756_RS0100030 ; c.-145G>T ; . ; . ; . ; . ;	upstream_gene_variant ; V756_RS0100035 ; c.-59C>A ; . ; . ; . ; . ;	upstream_gene_variant ; V756_RS0100055 ; c.-4276C>A ; . ; . ; . ; . ;	upstream_gene_variant ; gene-V756_RS01000000121600 ; n.-3976G>T ; . ; . ; . ; . ;	upstream_gene_variant ; gene-V756_RS01000000121600 ; n.-3936G>T ; . ; . ; . ; . ;
NZ_AYTO01000001.1	4148	C	T	225	hom	120	120	.	.	.	.	.	.	upstream_gene_variant ; V756_RS0100030 ; c.-146G>A ; . ; . ; . ; . ;	upstream_gene_variant ; V756_RS0100035 ; c.-58C>T ; . ; . ; . ; . ;	upstream_gene_variant ; V756_RS0100055 ; c.-4275C>T ; . ; . ; . ; . ;	upstream_gene_variant ; gene-V756_RS01000000121600 ; n.-3977G>A ; . ; . ; . ; . ;	upstream_gene_variant ; gene-V756_RS01000000121600 ; n.-3937G>A ; . ; . ; . ; . ;
NZ_AYTO01000001.1	4160	A	T	225	hom	116	116	.	.	.	.	.	.	upstream_gene_variant ; V756_RS0100030 ; c.-158T>A ; . ; . ; . ; . ;	upstream_gene_variant ; V756_RS0100035 ; c.-46A>T ; . ; . ; . ; . ;	upstream_gene_variant ; V756_RS0100055 ; c.-4263A>T ; . ; . ; . ; . ;	upstream_gene_variant ; gene-V756_RS01000000121600 ; n.-3989T>A ; . ; . ; . ; . ;	upstream_gene_variant ; gene-V756_RS01000000121600 ; n.-3949T>A ; . ; . ; . ; . ;
NZ_AYTO01000001.1	4163	T	A	225	hom	116	116	.	.	.	.	.	.	splice_region_variant&non_coding_transcript_exon_variant ; gene-V756_RS01000000121600 ; n.380T>A ; . ; . ; . ; . ;	upstream_gene_variant ; V756_RS0100030 ; c.-161A>T ; . ; . ; . ; . ;	upstream_gene_variant ; V756_RS0100035 ; c.-43T>A ; . ; . ; . ; . ;	upstream_gene_variant ; V756_RS0100055 ; c.-4260T>A ; . ; . ; . ; . ;	upstream_gene_variant ; gene-V756_RS01000000121600 ; n.-3992A>T ; . ; . ; . ; . ;
NZ_AYTO01000001.1	4165	A	C	225	hom	117	117	.	.	.	.	.	.	splice_region_variant&non_coding_transcript_exon_variant ; gene-V756_RS01000000121600 ; n.382A>C ; . ; . ; . ; . ;	upstream_gene_variant ; V756_RS0100030 ; c.-163T>G ; . ; . ; . ; . ;	upstream_gene_variant ; V756_RS0100035 ; c.-41A>C ; . ; . ; . ; . ;	upstream_gene_variant ; V756_RS0100055 ; c.-4258A>C ; . ; . ; . ; . ;	upstream_gene_variant ; gene-V756_RS01000000121600 ; n.-3994T>G ; . ; . ; . ; . ;
NZ_AYTO01000001.1	4186	T	G	225	hom	124	124	.	.	.	.	.	.	upstream_gene_variant ; V756_RS0100030 ; c.-184A>C ; . ; . ; . ; . ;	upstream_gene_variant ; V756_RS0100035 ; c.-20T>G ; . ; . ; . ; . ;	upstream_gene_variant ; V756_RS0100055 ; c.-4237T>G ; . ; . ; . ; . ;	upstream_gene_variant ; gene-V756_RS01000000121600 ; n.-4015A>C ; . ; . ; . ; . ;	upstream_gene_variant ; gene-V756_RS01000000121600 ; n.-3975A>C ; . ; . ; . ; . ;
NZ_AYTO01000001.1	4214	A	T	225	hom	101	101	V756_RS0100035	gene-V756_RS0100035	4206	4529	+	synonymous_variant ; V756_RS0100035 ; c.9A>T ; p.Ser3Ser ; 9/324 ; 9/324 ; 3/107 ;	synonymous_variant ; V756_RS0100035 ; c.9A>T ; p.Ser3Ser ; 9/324 ; 9/324 ; 3/107 ;	upstream_gene_variant ; V756_RS0100030 ; c.-212T>A ; . ; . ; . ; . ;	upstream_gene_variant ; V756_RS0100055 ; c.-4209A>T ; . ; . ; . ; . ;	upstream_gene_variant ; gene-V756_RS01000000121600 ; n.-4043T>A ; . ; . ; . ; . ;	upstream_gene_variant ; gene-V756_RS01000000121600 ; n.-4003T>A ; . ; . ; . ; . ;
NZ_AYTO01000001.1	4215	A	C	225	hom	101	101	V756_RS0100035	gene-V756_RS0100035	4206	4529	+	missense_variant ; V756_RS0100035 ; c.10A>C ; p.Met4Leu ; 10/324 ; 10/324 ; 4/107 ;	missense_variant ; V756_RS0100035 ; c.10A>C ; p.Met4Leu ; 10/324 ; 10/324 ; 4/107 ;	upstream_gene_variant ; V756_RS0100030 ; c.-213T>G ; . ; . ; . ; . ;	upstream_gene_variant ; V756_RS0100055 ; c.-4208A>C ; . ; . ; . ; . ;	upstream_gene_variant ; gene-V756_RS01000000121600 ; n.-4044T>G ; . ; . ; . ; . ;	upstream_gene_variant ; gene-V756_RS01000000121600 ; n.-4004T>G ; . ; . ; . ; . ;
NZ_AYTO01000001.1	4247	C	A	225	hom	97	97	V756_RS0100035	gene-V756_RS0100035	4206	4529	+	synonymous_variant ; V756_RS0100035 ; c.42C>A ; p.Gly14Gly ; 42/324 ; 42/324 ; 14/107 ;	synonymous_variant ; V756_RS0100035 ; c.42C>A ; p.Gly14Gly ; 42/324 ; 42/324 ; 14/107 ;	upstream_gene_variant ; V756_RS0100030 ; c.-245G>T ; . ; . ; . ; . ;	upstream_gene_variant ; V756_RS0100055 ; c.-4176C>A ; . ; . ; . ; . ;	upstream_gene_variant ; gene-V756_RS01000000121600 ; n.-4076G>T ; . ; . ; . ; . ;	upstream_gene_variant ; gene-V756_RS01000000121600 ; n.-4036G>T ; . ; . ; . ; . ;
NZ_AYTO01000001.1	4248	A	T	225	hom	97	97	V756_RS0100035	gene-V756_RS0100035	4206	4529	+	missense_variant ; V756_RS0100035 ; c.43A>T ; p.Met15Leu ; 43/324 ; 43/324 ; 15/107 ;	missense_variant ; V756_RS0100035 ; c.43A>T ; p.Met15Leu ; 43/324 ; 43/324 ; 15/107 ;	upstream_gene_variant ; V756_RS0100030 ; c.-246T>A ; . ; . ; . ; . ;	upstream_gene_variant ; V756_RS0100055 ; c.-4175A>T ; . ; . ; . ; . ;	upstream_gene_variant ; gene-V756_RS01000000121600 ; n.-4077T>A ; . ; . ; . ; . ;	upstream_gene_variant ; gene-V756_RS01000000121600 ; n.-4037T>A ; . ; . ; . ; . ;
NZ_AYTO01000001.1	4253	C	T	225	hom	98	98	V756_RS0100035	gene-V756_RS0100035	4206	4529	+	synonymous_variant ; V756_RS0100035 ; c.48C>T ; p.Ile16Ile ; 48/324 ; 48/324 ; 16/107 ;	synonymous_variant ; V756_RS0100035 ; c.48C>T ; p.Ile16Ile ; 48/324 ; 48/324 ; 16/107 ;	upstream_gene_variant ; V756_RS0100030 ; c.-251G>A ; . ; . ; . ; . ;	upstream_gene_variant ; V756_RS0100055 ; c.-4170C>T ; . ; . ; . ; . ;	upstream_gene_variant ; gene-V756_RS01000000121600 ; n.-4082G>A ; . ; . ; . ; . ;	upstream_gene_variant ; gene-V756_RS01000000121600 ; n.-4042G>A ; . ; . ; . ; . ;
NZ_AYTO01000001.1	4256	T	C	225	hom	99	99	V756_RS0100035	gene-V756_RS0100035	4206	4529	+	synonymous_variant ; V756_RS0100035 ; c.51T>C ; p.Ile17Ile ; 51/324 ; 51/324 ; 17/107 ;	synonymous_variant ; V756_RS0100035 ; c.51T>C ; p.Ile17Ile ; 51/324 ; 51/324 ; 17/107 ;	upstream_gene_variant ; V756_RS0100030 ; c.-254A>G ; . ; . ; . ; . ;	upstream_gene_variant ; V756_RS0100055 ; c.-4167T>C ; . ; . ; . ; . ;	upstream_gene_variant ; gene-V756_RS01000000121600 ; n.-4085A>G ; . ; . ; . ; . ;	upstream_gene_variant ; gene-V756_RS01000000121600 ; n.-4045A>G ; . ; . ; . ; . ;
NZ_AYTO01000001.1	4259	A	G	225	hom	99	99	V756_RS0100035	gene-V756_RS0100035	4206	4529	+	synonymous_variant ; V756_RS0100035 ; c.54A>G ; p.Val18Val ; 54/324 ; 54/324 ; 18/107 ;	synonymous_variant ; V756_RS0100035 ; c.54A>G ; p.Val18Val ; 54/324 ; 54/324 ; 18/107 ;	upstream_gene_variant ; V756_RS0100030 ; c.-257T>C ; . ; . ; . ; . ;	upstream_gene_variant ; V756_RS0100055 ; c.-4164A>G ; . ; . ; . ; . ;	upstream_gene_variant ; gene-V756_RS01000000121600 ; n.-4088T>C ; . ; . ; . ; . ;	upstream_gene_variant ; gene-V756_RS01000000121600 ; n.-4048T>C ; . ; . ; . ; . ;
NZ_AYTO01000001.1	4277	G	T	225	hom	118	118	V756_RS0100035	gene-V756_RS0100035	4206	4529	+	synonymous_variant ; V756_RS0100035 ; c.72G>T ; p.Gly24Gly ; 72/324 ; 72/324 ; 24/107 ;	synonymous_variant ; V756_RS0100035 ; c.72G>T ; p.Gly24Gly ; 72/324 ; 72/324 ; 24/107 ;	upstream_gene_variant ; V756_RS0100030 ; c.-275C>A ; . ; . ; . ; . ;	upstream_gene_variant ; V756_RS0100055 ; c.-4146G>T ; . ; . ; . ; . ;	upstream_gene_variant ; gene-V756_RS01000000121600 ; n.-4106C>A ; . ; . ; . ; . ;	upstream_gene_variant ; gene-V756_RS01000000121600 ; n.-4066C>A ; . ; . ; . ; . ;
NZ_AYTO01000001.1	4284	G	A	225	hom	116	116	V756_RS0100035	gene-V756_RS0100035	4206	4529	+	missense_variant ; V756_RS0100035 ; c.79G>A ; p.Ala27Thr ; 79/324 ; 79/324 ; 27/107 ;	missense_variant ; V756_RS0100035 ; c.79G>A ; p.Ala27Thr ; 79/324 ; 79/324 ; 27/107 ;	upstream_gene_variant ; V756_RS0100030 ; c.-282C>T ; . ; . ; . ; . ;	upstream_gene_variant ; V756_RS0100055 ; c.-4139G>A ; . ; . ; . ; . ;	upstream_gene_variant ; gene-V756_RS01000000121600 ; n.-4113C>T ; . ; . ; . ; . ;	upstream_gene_variant ; gene-V756_RS01000000121600 ; n.-4073C>T ; . ; . ; . ; . ;
NZ_AYTO01000001.1	4295	T	C	225	hom	112	112	V756_RS0100035	gene-V756_RS0100035	4206	4529	+	synonymous_variant ; V756_RS0100035 ; c.90T>C ; p.Asn30Asn ; 90/324 ; 90/324 ; 30/107 ;	synonymous_variant ; V756_RS0100035 ; c.90T>C ; p.Asn30Asn ; 90/324 ; 90/324 ; 30/107 ;	upstream_gene_variant ; V756_RS0100030 ; c.-293A>G ; . ; . ; . ; . ;	upstream_gene_variant ; V756_RS0100055 ; c.-4128T>C ; . ; . ; . ; . ;	upstream_gene_variant ; gene-V756_RS01000000121600 ; n.-4124A>G ; . ; . ; . ; . ;	upstream_gene_variant ; gene-V756_RS01000000121600 ; n.-4084A>G ; . ; . ; . ; . ;
NZ_AYTO01000001.1	4322	C	T	225	hom	111	111	V756_RS0100035	gene-V756_RS0100035	4206	4529	+	synonymous_variant ; V756_RS0100035 ; c.117C>T ; p.Leu39Leu ; 117/324 ; 117/324 ; 39/107 ;	splice_region_variant&non_coding_transcript_exon_variant ; gene-V756_RS01000000121600 ; n.594C>T ; . ; . ; . ; . ;	synonymous_variant ; V756_RS0100035 ; c.117C>T ; p.Leu39Leu ; 117/324 ; 117/324 ; 39/107 ;	upstream_gene_variant ; V756_RS0100030 ; c.-320G>A ; . ; . ; . ; . ;	upstream_gene_variant ; V756_RS0100055 ; c.-4101C>T ; . ; . ; . ; . ;	upstream_gene_variant ; gene-V756_RS01000000121600 ; n.-4151G>A ; . ; . ; . ; . ;
NZ_AYTO01000001.1	4359	G	T	225	hom	104	104	V756_RS0100035	gene-V756_RS0100035	4206	4529	+	missense_variant ; V756_RS0100035 ; c.154G>T ; p.Ala52Ser ; 154/324 ; 154/324 ; 52/107 ;	missense_variant ; V756_RS0100035 ; c.154G>T ; p.Ala52Ser ; 154/324 ; 154/324 ; 52/107 ;	upstream_gene_variant ; V756_RS0100030 ; c.-357C>A ; . ; . ; . ; . ;	upstream_gene_variant ; V756_RS0100055 ; c.-4064G>T ; . ; . ; . ; . ;	upstream_gene_variant ; gene-V756_RS01000000121600 ; n.-4188C>A ; . ; . ; . ; . ;	upstream_gene_variant ; gene-V756_RS01000000121600 ; n.-4148C>A ; . ; . ; . ; . ;
NZ_AYTO01000001.1	4373	C	T	225	hom	100	100	V756_RS0100035	gene-V756_RS0100035	4206	4529	+	synonymous_variant ; V756_RS0100035 ; c.168C>T ; p.Tyr56Tyr ; 168/324 ; 168/324 ; 56/107 ;	synonymous_variant ; V756_RS0100035 ; c.168C>T ; p.Tyr56Tyr ; 168/324 ; 168/324 ; 56/107 ;	upstream_gene_variant ; V756_RS0100030 ; c.-371G>A ; . ; . ; . ; . ;	upstream_gene_variant ; V756_RS0100055 ; c.-4050C>T ; . ; . ; . ; . ;	upstream_gene_variant ; gene-V756_RS01000000121600 ; n.-4202G>A ; . ; . ; . ; . ;	upstream_gene_variant ; gene-V756_RS01000000121600 ; n.-4162G>A ; . ; . ; . ; . ;
NZ_AYTO01000001.1	4391	C	A	225	hom	90	90	V756_RS0100035	gene-V756_RS0100035	4206	4529	+	synonymous_variant ; V756_RS0100035 ; c.186C>A ; p.Thr62Thr ; 186/324 ; 186/324 ; 62/107 ;	synonymous_variant ; V756_RS0100035 ; c.186C>A ; p.Thr62Thr ; 186/324 ; 186/324 ; 62/107 ;	upstream_gene_variant ; V756_RS0100030 ; c.-389G>T ; . ; . ; . ; . ;	upstream_gene_variant ; V756_RS0100055 ; c.-4032C>A ; . ; . ; . ; . ;	upstream_gene_variant ; gene-V756_RS01000000121600 ; n.-4220G>T ; . ; . ; . ; . ;	upstream_gene_variant ; gene-V756_RS01000000121600 ; n.-4180G>T ; . ; . ; . ; . ;
NZ_AYTO01000001.1	4397	A	G	225	hom	90	90	V756_RS0100035	gene-V756_RS0100035	4206	4529	+	synonymous_variant ; V756_RS0100035 ; c.192A>G ; p.Val64Val ; 192/324 ; 192/324 ; 64/107 ;	synonymous_variant ; V756_RS0100035 ; c.192A>G ; p.Val64Val ; 192/324 ; 192/324 ; 64/107 ;	upstream_gene_variant ; V756_RS0100030 ; c.-395T>C ; . ; . ; . ; . ;	upstream_gene_variant ; V756_RS0100055 ; c.-4026A>G ; . ; . ; . ; . ;	upstream_gene_variant ; gene-V756_RS01000000121600 ; n.-4226T>C ; . ; . ; . ; . ;	upstream_gene_variant ; gene-V756_RS01000000121600 ; n.-4186T>C ; . ; . ; . ; . ;
NZ_AYTO01000001.1	4404	G	C	225	hom	92	92	V756_RS0100035	gene-V756_RS0100035	4206	4529	+	missense_variant ; V756_RS0100035 ; c.199G>C ; p.Glu67Gln ; 199/324 ; 199/324 ; 67/107 ;	missense_variant ; V756_RS0100035 ; c.199G>C ; p.Glu67Gln ; 199/324 ; 199/324 ; 67/107 ;	upstream_gene_variant ; V756_RS0100030 ; c.-402C>G ; . ; . ; . ; . ;	upstream_gene_variant ; V756_RS0100055 ; c.-4019G>C ; . ; . ; . ; . ;	upstream_gene_variant ; gene-V756_RS01000000121600 ; n.-4233C>G ; . ; . ; . ; . ;	upstream_gene_variant ; gene-V756_RS01000000121600 ; n.-4193C>G ; . ; . ; . ; . ;
NZ_AYTO01000001.1	4433	C	A	225	hom	89	89	V756_RS0100035	gene-V756_RS0100035	4206	4529	+	synonymous_variant ; V756_RS0100035 ; c.228C>A ; p.Thr76Thr ; 228/324 ; 228/324 ; 76/107 ;	synonymous_variant ; V756_RS0100035 ; c.228C>A ; p.Thr76Thr ; 228/324 ; 228/324 ; 76/107 ;	upstream_gene_variant ; V756_RS0100030 ; c.-431G>T ; . ; . ; . ; . ;	upstream_gene_variant ; V756_RS0100055 ; c.-3990C>A ; . ; . ; . ; . ;	upstream_gene_variant ; gene-V756_RS01000000121600 ; n.-4262G>T ; . ; . ; . ; . ;	upstream_gene_variant ; gene-V756_RS01000000121600 ; n.-4222G>T ; . ; . ; . ; . ;
NZ_AYTO01000001.1	4443	AA	AAAGA	60	hom	2	2	V756_RS0100035	gene-V756_RS0100035	4206	4529	+	disruptive_inframe_insertion ; V756_RS0100035 ; c.239_240insAGA ; p.Asn80delinsLysAsp ; 240/324 ; 240/324 ; 80/107 ;	disruptive_inframe_insertion ; V756_RS0100035 ; c.239_240insAGA ; p.Asn80delinsLysAsp ; 240/324 ; 240/324 ; 80/107 ;	upstream_gene_variant ; V756_RS0100030 ; c.-443_-442insTCT ; . ; . ; . ; . ;	upstream_gene_variant ; V756_RS0100055 ; c.-3979_-3978insAGA ; . ; . ; . ; . ;	upstream_gene_variant ; gene-V756_RS01000000121600 ; n.-4274_-4273insTCT ; . ; . ; . ; . ;	upstream_gene_variant ; gene-V756_RS01000000121600 ; n.-4234_-4233insTCT ; . ; . ; . ; . ;
NZ_AYTO01000001.1	4496	G	T	225	hom	91	91	V756_RS0100035	gene-V756_RS0100035	4206	4529	+	missense_variant ; V756_RS0100035 ; c.291G>T ; p.Lys97Asn ; 291/324 ; 291/324 ; 97/107 ;	missense_variant ; V756_RS0100035 ; c.291G>T ; p.Lys97Asn ; 291/324 ; 291/324 ; 97/107 ;	upstream_gene_variant ; V756_RS0100030 ; c.-494C>A ; . ; . ; . ; . ;	upstream_gene_variant ; V756_RS0100055 ; c.-3927G>T ; . ; . ; . ; . ;	upstream_gene_variant ; gene-V756_RS01000000121600 ; n.-4325C>A ; . ; . ; . ; . ;	upstream_gene_variant ; gene-V756_RS01000000121600 ; n.-4285C>A ; . ; . ; . ; . ;
NZ_AYTO01000001.1	4529	AACA	AA	225	hom	22	22	V756_RS0100035	gene-V756_RS0100035	4206	4529	+	downstream_gene_variant ; V756_RS0100035 ; c.*2_*3delCA ; . ; . ; . ; . ;	upstream_gene_variant ; V756_RS0100030 ; c.-530_-529delTG ; . ; . ; . ; . ;	upstream_gene_variant ; V756_RS0100055 ; c.-3892_-3891delCA ; . ; . ; . ; . ;	upstream_gene_variant ; gene-V756_RS01000000121600 ; n.-4361_-4360delTG ; . ; . ; . ; . ;	upstream_gene_variant ; gene-V756_RS01000000121600 ; n.-4321_-4320delTG ; . ; . ; . ; . ;	upstream_gene_variant ; gene-V756_RS01000000121600 ; n.-4295_-4294delTG ; . ; . ; . ; . ;
NZ_AYTO01000001.1	4550	C	T	225	hom	71	71	.	.	.	.	.	.	upstream_gene_variant ; V756_RS0100030 ; c.-548G>A ; . ; . ; . ; . ;	upstream_gene_variant ; V756_RS0100055 ; c.-3873C>T ; . ; . ; . ; . ;	upstream_gene_variant ; gene-V756_RS01000000121600 ; n.-4379G>A ; . ; . ; . ; . ;	upstream_gene_variant ; gene-V756_RS01000000121600 ; n.-4339G>A ; . ; . ; . ; . ;	upstream_gene_variant ; gene-V756_RS01000000121600 ; n.-4313G>A ; . ; . ; . ; . ;
NZ_AYTO01000001.1	4551	A	T	225	hom	71	71	.	.	.	.	.	.	upstream_gene_variant ; V756_RS0100030 ; c.-549T>A ; . ; . ; . ; . ;	upstream_gene_variant ; V756_RS0100055 ; c.-3872A>T ; . ; . ; . ; . ;	upstream_gene_variant ; gene-V756_RS01000000121600 ; n.-4380T>A ; . ; . ; . ; . ;	upstream_gene_variant ; gene-V756_RS01000000121600 ; n.-4340T>A ; . ; . ; . ; . ;	upstream_gene_variant ; gene-V756_RS01000000121600 ; n.-4314T>A ; . ; . ; . ; . ;
NZ_AYTO01000001.1	4558	A	G	225	hom	70	70	.	.	.	.	.	.	upstream_gene_variant ; V756_RS0100030 ; c.-556T>C ; . ; . ; . ; . ;	upstream_gene_variant ; V756_RS0100055 ; c.-3865A>G ; . ; . ; . ; . ;	upstream_gene_variant ; gene-V756_RS01000000121600 ; n.-4387T>C ; . ; . ; . ; . ;	upstream_gene_variant ; gene-V756_RS01000000121600 ; n.-4347T>C ; . ; . ; . ; . ;	upstream_gene_variant ; gene-V756_RS01000000121600 ; n.-4321T>C ; . ; . ; . ; . ;
NZ_AYTO01000001.1	4559	T	C	225	hom	70	70	.	.	.	.	.	.	upstream_gene_variant ; V756_RS0100030 ; c.-557A>G ; . ; . ; . ; . ;	upstream_gene_variant ; V756_RS0100055 ; c.-3864T>C ; . ; . ; . ; . ;	upstream_gene_variant ; gene-V756_RS01000000121600 ; n.-4388A>G ; . ; . ; . ; . ;	upstream_gene_variant ; gene-V756_RS01000000121600 ; n.-4348A>G ; . ; . ; . ; . ;	upstream_gene_variant ; gene-V756_RS01000000121600 ; n.-4322A>G ; . ; . ; . ; . ;
NZ_AYTO01000001.1	4582	A	T	225	hom	94	94	V756_RS0100040	gene-V756_RS0100040	4573	6024	-	synonymous_variant ; V756_RS0100040 ; c.1443T>A ; p.Arg481Arg ; 1443/1452 ; 1443/1452 ; 481/483 ;	synonymous_variant ; V756_RS0100040 ; c.1443T>A ; p.Arg481Arg ; 1443/1452 ; 1443/1452 ; 481/483 ;	upstream_gene_variant ; V756_RS0100030 ; c.-580T>A ; . ; . ; . ; . ;	upstream_gene_variant ; V756_RS0100055 ; c.-3841A>T ; . ; . ; . ; . ;	upstream_gene_variant ; gene-V756_RS01000000121600 ; n.-4411T>A ; . ; . ; . ; . ;	upstream_gene_variant ; gene-V756_RS01000000121600 ; n.-4371T>A ; . ; . ; . ; . ;
NZ_AYTO01000001.1	4621	G	A	225	hom	104	104	V756_RS0100040	gene-V756_RS0100040	4573	6024	-	synonymous_variant ; V756_RS0100040 ; c.1404C>T ; p.Asn468Asn ; 1404/1452 ; 1404/1452 ; 468/483 ;	synonymous_variant ; V756_RS0100040 ; c.1404C>T ; p.Asn468Asn ; 1404/1452 ; 1404/1452 ; 468/483 ;	upstream_gene_variant ; V756_RS0100030 ; c.-619C>T ; . ; . ; . ; . ;	upstream_gene_variant ; V756_RS0100055 ; c.-3802G>A ; . ; . ; . ; . ;	upstream_gene_variant ; gene-V756_RS01000000121600 ; n.-4450C>T ; . ; . ; . ; . ;	upstream_gene_variant ; gene-V756_RS01000000121600 ; n.-4410C>T ; . ; . ; . ; . ;
NZ_AYTO01000001.1	4636	C	G	225	hom	111	111	V756_RS0100040	gene-V756_RS0100040	4573	6024	-	synonymous_variant ; V756_RS0100040 ; c.1389G>C ; p.Val463Val ; 1389/1452 ; 1389/1452 ; 463/483 ;	synonymous_variant ; V756_RS0100040 ; c.1389G>C ; p.Val463Val ; 1389/1452 ; 1389/1452 ; 463/483 ;	upstream_gene_variant ; V756_RS0100030 ; c.-634G>C ; . ; . ; . ; . ;	upstream_gene_variant ; V756_RS0100055 ; c.-3787C>G ; . ; . ; . ; . ;	upstream_gene_variant ; gene-V756_RS01000000121600 ; n.-4465G>C ; . ; . ; . ; . ;	upstream_gene_variant ; gene-V756_RS01000000121600 ; n.-4425G>C ; . ; . ; . ; . ;
NZ_AYTO01000001.1	4642	G	T	225	hom	111	111	V756_RS0100040	gene-V756_RS0100040	4573	6024	-	synonymous_variant ; V756_RS0100040 ; c.1383C>A ; p.Gly461Gly ; 1383/1452 ; 1383/1452 ; 461/483 ;	synonymous_variant ; V756_RS0100040 ; c.1383C>A ; p.Gly461Gly ; 1383/1452 ; 1383/1452 ; 461/483 ;	upstream_gene_variant ; V756_RS0100030 ; c.-640C>A ; . ; . ; . ; . ;	upstream_gene_variant ; V756_RS0100055 ; c.-3781G>T ; . ; . ; . ; . ;	upstream_gene_variant ; gene-V756_RS01000000121600 ; n.-4471C>A ; . ; . ; . ; . ;	upstream_gene_variant ; gene-V756_RS01000000121600 ; n.-4431C>A ; . ; . ; . ; . ;
NZ_AYTO01000001.1	4651	A	G	225	hom	110	110	V756_RS0100040	gene-V756_RS0100040	4573	6024	-	synonymous_variant ; V756_RS0100040 ; c.1374T>C ; p.Asn458Asn ; 1374/1452 ; 1374/1452 ; 458/483 ;	synonymous_variant ; V756_RS0100040 ; c.1374T>C ; p.Asn458Asn ; 1374/1452 ; 1374/1452 ; 458/483 ;	upstream_gene_variant ; V756_RS0100030 ; c.-649T>C ; . ; . ; . ; . ;	upstream_gene_variant ; V756_RS0100055 ; c.-3772A>G ; . ; . ; . ; . ;	upstream_gene_variant ; gene-V756_RS01000000121600 ; n.-4480T>C ; . ; . ; . ; . ;	upstream_gene_variant ; gene-V756_RS01000000121600 ; n.-4440T>C ; . ; . ; . ; . ;
NZ_AYTO01000001.1	4660	A	T	225	hom	114	114	V756_RS0100040	gene-V756_RS0100040	4573	6024	-	synonymous_variant ; V756_RS0100040 ; c.1365T>A ; p.Ile455Ile ; 1365/1452 ; 1365/1452 ; 455/483 ;	synonymous_variant ; V756_RS0100040 ; c.1365T>A ; p.Ile455Ile ; 1365/1452 ; 1365/1452 ; 455/483 ;	upstream_gene_variant ; V756_RS0100030 ; c.-658T>A ; . ; . ; . ; . ;	upstream_gene_variant ; V756_RS0100055 ; c.-3763A>T ; . ; . ; . ; . ;	upstream_gene_variant ; gene-V756_RS01000000121600 ; n.-4489T>A ; . ; . ; . ; . ;	upstream_gene_variant ; gene-V756_RS01000000121600 ; n.-4449T>A ; . ; . ; . ; . ;
NZ_AYTO01000001.1	4668	G	C	225	hom	116	116	V756_RS0100040	gene-V756_RS0100040	4573	6024	-	missense_variant ; V756_RS0100040 ; c.1357C>G ; p.Gln453Glu ; 1357/1452 ; 1357/1452 ; 453/483 ;	missense_variant ; V756_RS0100040 ; c.1357C>G ; p.Gln453Glu ; 1357/1452 ; 1357/1452 ; 453/483 ;	upstream_gene_variant ; V756_RS0100030 ; c.-666C>G ; . ; . ; . ; . ;	upstream_gene_variant ; V756_RS0100055 ; c.-3755G>C ; . ; . ; . ; . ;	upstream_gene_variant ; gene-V756_RS01000000121600 ; n.-4497C>G ; . ; . ; . ; . ;	upstream_gene_variant ; gene-V756_RS01000000121600 ; n.-4457C>G ; . ; . ; . ; . ;
NZ_AYTO01000001.1	4675	T	G	225	hom	114	114	V756_RS0100040	gene-V756_RS0100040	4573	6024	-	synonymous_variant ; V756_RS0100040 ; c.1350A>C ; p.Gly450Gly ; 1350/1452 ; 1350/1452 ; 450/483 ;	synonymous_variant ; V756_RS0100040 ; c.1350A>C ; p.Gly450Gly ; 1350/1452 ; 1350/1452 ; 450/483 ;	upstream_gene_variant ; V756_RS0100030 ; c.-673A>C ; . ; . ; . ; . ;	upstream_gene_variant ; V756_RS0100055 ; c.-3748T>G ; . ; . ; . ; . ;	upstream_gene_variant ; gene-V756_RS01000000121600 ; n.-4504A>C ; . ; . ; . ; . ;	upstream_gene_variant ; gene-V756_RS01000000121600 ; n.-4464A>C ; . ; . ; . ; . ;
NZ_AYTO01000001.1	4678	A	T	225	hom	115	115	V756_RS0100040	gene-V756_RS0100040	4573	6024	-	synonymous_variant ; V756_RS0100040 ; c.1347T>A ; p.Leu449Leu ; 1347/1452 ; 1347/1452 ; 449/483 ;	synonymous_variant ; V756_RS0100040 ; c.1347T>A ; p.Leu449Leu ; 1347/1452 ; 1347/1452 ; 449/483 ;	upstream_gene_variant ; V756_RS0100030 ; c.-676T>A ; . ; . ; . ; . ;	upstream_gene_variant ; V756_RS0100055 ; c.-3745A>T ; . ; . ; . ; . ;	upstream_gene_variant ; gene-V756_RS01000000121600 ; n.-4507T>A ; . ; . ; . ; . ;	upstream_gene_variant ; gene-V756_RS01000000121600 ; n.-4467T>A ; . ; . ; . ; . ;
NZ_AYTO01000001.1	4681	A	G	225	hom	116	116	V756_RS0100040	gene-V756_RS0100040	4573	6024	-	synonymous_variant ; V756_RS0100040 ; c.1344T>C ; p.Tyr448Tyr ; 1344/1452 ; 1344/1452 ; 448/483 ;	synonymous_variant ; V756_RS0100040 ; c.1344T>C ; p.Tyr448Tyr ; 1344/1452 ; 1344/1452 ; 448/483 ;	upstream_gene_variant ; V756_RS0100030 ; c.-679T>C ; . ; . ; . ; . ;	upstream_gene_variant ; V756_RS0100055 ; c.-3742A>G ; . ; . ; . ; . ;	upstream_gene_variant ; gene-V756_RS01000000121600 ; n.-4510T>C ; . ; . ; . ; . ;	upstream_gene_variant ; gene-V756_RS01000000121600 ; n.-4470T>C ; . ; . ; . ; . ;
NZ_AYTO01000001.1	4705	T	G	225	hom	124	124	V756_RS0100040	gene-V756_RS0100040	4573	6024	-	synonymous_variant ; V756_RS0100040 ; c.1320A>C ; p.Ala440Ala ; 1320/1452 ; 1320/1452 ; 440/483 ;	synonymous_variant ; V756_RS0100040 ; c.1320A>C ; p.Ala440Ala ; 1320/1452 ; 1320/1452 ; 440/483 ;	upstream_gene_variant ; V756_RS0100030 ; c.-703A>C ; . ; . ; . ; . ;	upstream_gene_variant ; V756_RS0100055 ; c.-3718T>G ; . ; . ; . ; . ;	upstream_gene_variant ; gene-V756_RS01000000121600 ; n.-4534A>C ; . ; . ; . ; . ;	upstream_gene_variant ; gene-V756_RS01000000121600 ; n.-4494A>C ; . ; . ; . ; . ;
NZ_AYTO01000001.1	4714	G	T	225	hom	127	127	V756_RS0100040	gene-V756_RS0100040	4573	6024	-	synonymous_variant ; V756_RS0100040 ; c.1311C>A ; p.Thr437Thr ; 1311/1452 ; 1311/1452 ; 437/483 ;	synonymous_variant ; V756_RS0100040 ; c.1311C>A ; p.Thr437Thr ; 1311/1452 ; 1311/1452 ; 437/483 ;	upstream_gene_variant ; V756_RS0100030 ; c.-712C>A ; . ; . ; . ; . ;	upstream_gene_variant ; V756_RS0100055 ; c.-3709G>T ; . ; . ; . ; . ;	upstream_gene_variant ; gene-V756_RS01000000121600 ; n.-4543C>A ; . ; . ; . ; . ;	upstream_gene_variant ; gene-V756_RS01000000121600 ; n.-4503C>A ; . ; . ; . ; . ;
NZ_AYTO01000001.1	4732	G	A	225	hom	134	134	V756_RS0100040	gene-V756_RS0100040	4573	6024	-	synonymous_variant ; V756_RS0100040 ; c.1293C>T ; p.Asp431Asp ; 1293/1452 ; 1293/1452 ; 431/483 ;	synonymous_variant ; V756_RS0100040 ; c.1293C>T ; p.Asp431Asp ; 1293/1452 ; 1293/1452 ; 431/483 ;	upstream_gene_variant ; V756_RS0100030 ; c.-730C>T ; . ; . ; . ; . ;	upstream_gene_variant ; V756_RS0100055 ; c.-3691G>A ; . ; . ; . ; . ;	upstream_gene_variant ; gene-V756_RS01000000121600 ; n.-4561C>T ; . ; . ; . ; . ;	upstream_gene_variant ; gene-V756_RS01000000121600 ; n.-4521C>T ; . ; . ; . ; . ;
NZ_AYTO01000001.1	4735	A	T	225	hom	133	133	V756_RS0100040	gene-V756_RS0100040	4573	6024	-	synonymous_variant ; V756_RS0100040 ; c.1290T>A ; p.Gly430Gly ; 1290/1452 ; 1290/1452 ; 430/483 ;	synonymous_variant ; V756_RS0100040 ; c.1290T>A ; p.Gly430Gly ; 1290/1452 ; 1290/1452 ; 430/483 ;	upstream_gene_variant ; V756_RS0100030 ; c.-733T>A ; . ; . ; . ; . ;	upstream_gene_variant ; V756_RS0100055 ; c.-3688A>T ; . ; . ; . ; . ;	upstream_gene_variant ; gene-V756_RS01000000121600 ; n.-4564T>A ; . ; . ; . ; . ;	upstream_gene_variant ; gene-V756_RS01000000121600 ; n.-4524T>A ; . ; . ; . ; . ;
NZ_AYTO01000001.1	4744	T	A	225	hom	132	132	V756_RS0100040	gene-V756_RS0100040	4573	6024	-	synonymous_variant ; V756_RS0100040 ; c.1281A>T ; p.Pro427Pro ; 1281/1452 ; 1281/1452 ; 427/483 ;	synonymous_variant ; V756_RS0100040 ; c.1281A>T ; p.Pro427Pro ; 1281/1452 ; 1281/1452 ; 427/483 ;	upstream_gene_variant ; V756_RS0100030 ; c.-742A>T ; . ; . ; . ; . ;	upstream_gene_variant ; V756_RS0100055 ; c.-3679T>A ; . ; . ; . ; . ;	upstream_gene_variant ; gene-V756_RS01000000121600 ; n.-4573A>T ; . ; . ; . ; . ;	upstream_gene_variant ; gene-V756_RS01000000121600 ; n.-4533A>T ; . ; . ; . ; . ;
NZ_AYTO01000001.1	4753	G	A	225	hom	125	125	V756_RS0100040	gene-V756_RS0100040	4573	6024	-	synonymous_variant ; V756_RS0100040 ; c.1272C>T ; p.Val424Val ; 1272/1452 ; 1272/1452 ; 424/483 ;	synonymous_variant ; V756_RS0100040 ; c.1272C>T ; p.Val424Val ; 1272/1452 ; 1272/1452 ; 424/483 ;	upstream_gene_variant ; V756_RS0100030 ; c.-751C>T ; . ; . ; . ; . ;	upstream_gene_variant ; V756_RS0100055 ; c.-3670G>A ; . ; . ; . ; . ;	upstream_gene_variant ; gene-V756_RS01000000121600 ; n.-4582C>T ; . ; . ; . ; . ;	upstream_gene_variant ; gene-V756_RS01000000121600 ; n.-4542C>T ; . ; . ; . ; . ;
NZ_AYTO01000001.1	4756	C	T	225	hom	126	126	V756_RS0100040	gene-V756_RS0100040	4573	6024	-	synonymous_variant ; V756_RS0100040 ; c.1269G>A ; p.Ser423Ser ; 1269/1452 ; 1269/1452 ; 423/483 ;	synonymous_variant ; V756_RS0100040 ; c.1269G>A ; p.Ser423Ser ; 1269/1452 ; 1269/1452 ; 423/483 ;	upstream_gene_variant ; V756_RS0100030 ; c.-754G>A ; . ; . ; . ; . ;	upstream_gene_variant ; V756_RS0100055 ; c.-3667C>T ; . ; . ; . ; . ;	upstream_gene_variant ; gene-V756_RS01000000121600 ; n.-4585G>A ; . ; . ; . ; . ;	upstream_gene_variant ; gene-V756_RS01000000121600 ; n.-4545G>A ; . ; . ; . ; . ;
NZ_AYTO01000001.1	4780	G	C	225	hom	128	128	V756_RS0100040	gene-V756_RS0100040	4573	6024	-	synonymous_variant ; V756_RS0100040 ; c.1245C>G ; p.Ala415Ala ; 1245/1452 ; 1245/1452 ; 415/483 ;	synonymous_variant ; V756_RS0100040 ; c.1245C>G ; p.Ala415Ala ; 1245/1452 ; 1245/1452 ; 415/483 ;	upstream_gene_variant ; V756_RS0100030 ; c.-778C>G ; . ; . ; . ; . ;	upstream_gene_variant ; V756_RS0100055 ; c.-3643G>C ; . ; . ; . ; . ;	upstream_gene_variant ; gene-V756_RS01000000121600 ; n.-4609C>G ; . ; . ; . ; . ;	upstream_gene_variant ; gene-V756_RS01000000121600 ; n.-4569C>G ; . ; . ; . ; . ;
NZ_AYTO01000001.1	4783	G	T	225	hom	128	128	V756_RS0100040	gene-V756_RS0100040	4573	6024	-	synonymous_variant ; V756_RS0100040 ; c.1242C>A ; p.Ala414Ala ; 1242/1452 ; 1242/1452 ; 414/483 ;	synonymous_variant ; V756_RS0100040 ; c.1242C>A ; p.Ala414Ala ; 1242/1452 ; 1242/1452 ; 414/483 ;	upstream_gene_variant ; V756_RS0100030 ; c.-781C>A ; . ; . ; . ; . ;	upstream_gene_variant ; V756_RS0100055 ; c.-3640G>T ; . ; . ; . ; . ;	upstream_gene_variant ; gene-V756_RS01000000121600 ; n.-4612C>A ; . ; . ; . ; . ;	upstream_gene_variant ; gene-V756_RS01000000121600 ; n.-4572C>A ; . ; . ; . ; . ;
NZ_AYTO01000001.1	4786	T	C	225	hom	128	128	V756_RS0100040	gene-V756_RS0100040	4573	6024	-	synonymous_variant ; V756_RS0100040 ; c.1239A>G ; p.Thr413Thr ; 1239/1452 ; 1239/1452 ; 413/483 ;	synonymous_variant ; V756_RS0100040 ; c.1239A>G ; p.Thr413Thr ; 1239/1452 ; 1239/1452 ; 413/483 ;	upstream_gene_variant ; V756_RS0100030 ; c.-784A>G ; . ; . ; . ; . ;	upstream_gene_variant ; V756_RS0100055 ; c.-3637T>C ; . ; . ; . ; . ;	upstream_gene_variant ; gene-V756_RS01000000121600 ; n.-4615A>G ; . ; . ; . ; . ;	upstream_gene_variant ; gene-V756_RS01000000121600 ; n.-4575A>G ; . ; . ; . ; . ;
NZ_AYTO01000001.1	4791	G	A	225	hom	132	132	V756_RS0100040	gene-V756_RS0100040	4573	6024	-	synonymous_variant ; V756_RS0100040 ; c.1234C>T ; p.Leu412Leu ; 1234/1452 ; 1234/1452 ; 412/483 ;	synonymous_variant ; V756_RS0100040 ; c.1234C>T ; p.Leu412Leu ; 1234/1452 ; 1234/1452 ; 412/483 ;	upstream_gene_variant ; V756_RS0100030 ; c.-789C>T ; . ; . ; . ; . ;	upstream_gene_variant ; V756_RS0100055 ; c.-3632G>A ; . ; . ; . ; . ;	upstream_gene_variant ; gene-V756_RS01000000121600 ; n.-4620C>T ; . ; . ; . ; . ;	upstream_gene_variant ; gene-V756_RS01000000121600 ; n.-4580C>T ; . ; . ; . ; . ;
NZ_AYTO01000001.1	4795	T	A	225	hom	135	135	V756_RS0100040	gene-V756_RS0100040	4573	6024	-	synonymous_variant ; V756_RS0100040 ; c.1230A>T ; p.Ser410Ser ; 1230/1452 ; 1230/1452 ; 410/483 ;	synonymous_variant ; V756_RS0100040 ; c.1230A>T ; p.Ser410Ser ; 1230/1452 ; 1230/1452 ; 410/483 ;	upstream_gene_variant ; V756_RS0100030 ; c.-793A>T ; . ; . ; . ; . ;	upstream_gene_variant ; V756_RS0100055 ; c.-3628T>A ; . ; . ; . ; . ;	upstream_gene_variant ; gene-V756_RS01000000121600 ; n.-4624A>T ; . ; . ; . ; . ;	upstream_gene_variant ; gene-V756_RS01000000121600 ; n.-4584A>T ; . ; . ; . ; . ;
NZ_AYTO01000001.1	4820	G	A	225	hom	138	138	V756_RS0100040	gene-V756_RS0100040	4573	6024	-	missense_variant ; V756_RS0100040 ; c.1205C>T ; p.Ala402Val ; 1205/1452 ; 1205/1452 ; 402/483 ;	missense_variant ; V756_RS0100040 ; c.1205C>T ; p.Ala402Val ; 1205/1452 ; 1205/1452 ; 402/483 ;	upstream_gene_variant ; V756_RS0100030 ; c.-818C>T ; . ; . ; . ; . ;	upstream_gene_variant ; V756_RS0100055 ; c.-3603G>A ; . ; . ; . ; . ;	upstream_gene_variant ; gene-V756_RS01000000121600 ; n.-4649C>T ; . ; . ; . ; . ;	upstream_gene_variant ; gene-V756_RS01000000121600 ; n.-4609C>T ; . ; . ; . ; . ;
NZ_AYTO01000001.1	4825	G	A	225	hom	135	135	V756_RS0100040	gene-V756_RS0100040	4573	6024	-	synonymous_variant ; V756_RS0100040 ; c.1200C>T ; p.Tyr400Tyr ; 1200/1452 ; 1200/1452 ; 400/483 ;	synonymous_variant ; V756_RS0100040 ; c.1200C>T ; p.Tyr400Tyr ; 1200/1452 ; 1200/1452 ; 400/483 ;	upstream_gene_variant ; V756_RS0100030 ; c.-823C>T ; . ; . ; . ; . ;	upstream_gene_variant ; V756_RS0100055 ; c.-3598G>A ; . ; . ; . ; . ;	upstream_gene_variant ; gene-V756_RS01000000121600 ; n.-4654C>T ; . ; . ; . ; . ;	upstream_gene_variant ; gene-V756_RS01000000121600 ; n.-4614C>T ; . ; . ; . ; . ;
NZ_AYTO01000001.1	4828	C	A	225	hom	135	135	V756_RS0100040	gene-V756_RS0100040	4573	6024	-	missense_variant ; V756_RS0100040 ; c.1197G>T ; p.Met399Ile ; 1197/1452 ; 1197/1452 ; 399/483 ;	missense_variant ; V756_RS0100040 ; c.1197G>T ; p.Met399Ile ; 1197/1452 ; 1197/1452 ; 399/483 ;	upstream_gene_variant ; V756_RS0100030 ; c.-826G>T ; . ; . ; . ; . ;	upstream_gene_variant ; V756_RS0100055 ; c.-3595C>A ; . ; . ; . ; . ;	upstream_gene_variant ; gene-V756_RS01000000121600 ; n.-4657G>T ; . ; . ; . ; . ;	upstream_gene_variant ; gene-V756_RS01000000121600 ; n.-4617G>T ; . ; . ; . ; . ;
NZ_AYTO01000001.1	4831	A	G	225	hom	135	135	V756_RS0100040	gene-V756_RS0100040	4573	6024	-	synonymous_variant ; V756_RS0100040 ; c.1194T>C ; p.Phe398Phe ; 1194/1452 ; 1194/1452 ; 398/483 ;	synonymous_variant ; V756_RS0100040 ; c.1194T>C ; p.Phe398Phe ; 1194/1452 ; 1194/1452 ; 398/483 ;	upstream_gene_variant ; V756_RS0100030 ; c.-829T>C ; . ; . ; . ; . ;	upstream_gene_variant ; V756_RS0100055 ; c.-3592A>G ; . ; . ; . ; . ;	upstream_gene_variant ; gene-V756_RS01000000121600 ; n.-4660T>C ; . ; . ; . ; . ;	upstream_gene_variant ; gene-V756_RS01000000121600 ; n.-4620T>C ; . ; . ; . ; . ;
NZ_AYTO01000001.1	4834	A	T	225	hom	135	135	V756_RS0100040	gene-V756_RS0100040	4573	6024	-	synonymous_variant ; V756_RS0100040 ; c.1191T>A ; p.Gly397Gly ; 1191/1452 ; 1191/1452 ; 397/483 ;	synonymous_variant ; V756_RS0100040 ; c.1191T>A ; p.Gly397Gly ; 1191/1452 ; 1191/1452 ; 397/483 ;	upstream_gene_variant ; V756_RS0100030 ; c.-832T>A ; . ; . ; . ; . ;	upstream_gene_variant ; V756_RS0100055 ; c.-3589A>T ; . ; . ; . ; . ;	upstream_gene_variant ; gene-V756_RS01000000121600 ; n.-4663T>A ; . ; . ; . ; . ;	upstream_gene_variant ; gene-V756_RS01000000121600 ; n.-4623T>A ; . ; . ; . ; . ;
NZ_AYTO01000001.1	4849	T	C	225	hom	120	120	V756_RS0100040	gene-V756_RS0100040	4573	6024	-	synonymous_variant ; V756_RS0100040 ; c.1176A>G ; p.Gly392Gly ; 1176/1452 ; 1176/1452 ; 392/483 ;	synonymous_variant ; V756_RS0100040 ; c.1176A>G ; p.Gly392Gly ; 1176/1452 ; 1176/1452 ; 392/483 ;	upstream_gene_variant ; V756_RS0100030 ; c.-847A>G ; . ; . ; . ; . ;	upstream_gene_variant ; V756_RS0100055 ; c.-3574T>C ; . ; . ; . ; . ;	upstream_gene_variant ; gene-V756_RS01000000121600 ; n.-4678A>G ; . ; . ; . ; . ;	upstream_gene_variant ; gene-V756_RS01000000121600 ; n.-4638A>G ; . ; . ; . ; . ;
NZ_AYTO01000001.1	4853	T	G	225	hom	120	120	V756_RS0100040	gene-V756_RS0100040	4573	6024	-	missense_variant ; V756_RS0100040 ; c.1172A>C ; p.Asn391Thr ; 1172/1452 ; 1172/1452 ; 391/483 ;	missense_variant ; V756_RS0100040 ; c.1172A>C ; p.Asn391Thr ; 1172/1452 ; 1172/1452 ; 391/483 ;	upstream_gene_variant ; V756_RS0100030 ; c.-851A>C ; . ; . ; . ; . ;	upstream_gene_variant ; V756_RS0100055 ; c.-3570T>G ; . ; . ; . ; . ;	upstream_gene_variant ; gene-V756_RS01000000121600 ; n.-4682A>C ; . ; . ; . ; . ;	upstream_gene_variant ; gene-V756_RS01000000121600 ; n.-4642A>C ; . ; . ; . ; . ;
NZ_AYTO01000001.1	4854	T	A	225	hom	120	120	V756_RS0100040	gene-V756_RS0100040	4573	6024	-	missense_variant ; V756_RS0100040 ; c.1171A>T ; p.Asn391Tyr ; 1171/1452 ; 1171/1452 ; 391/483 ;	missense_variant ; V756_RS0100040 ; c.1171A>T ; p.Asn391Tyr ; 1171/1452 ; 1171/1452 ; 391/483 ;	upstream_gene_variant ; V756_RS0100030 ; c.-852A>T ; . ; . ; . ; . ;	upstream_gene_variant ; V756_RS0100055 ; c.-3569T>A ; . ; . ; . ; . ;	upstream_gene_variant ; gene-V756_RS01000000121600 ; n.-4683A>T ; . ; . ; . ; . ;	upstream_gene_variant ; gene-V756_RS01000000121600 ; n.-4643A>T ; . ; . ; . ; . ;
NZ_AYTO01000001.1	4858	A	T	225	hom	120	120	V756_RS0100040	gene-V756_RS0100040	4573	6024	-	synonymous_variant ; V756_RS0100040 ; c.1167T>A ; p.Thr389Thr ; 1167/1452 ; 1167/1452 ; 389/483 ;	synonymous_variant ; V756_RS0100040 ; c.1167T>A ; p.Thr389Thr ; 1167/1452 ; 1167/1452 ; 389/483 ;	upstream_gene_variant ; V756_RS0100030 ; c.-856T>A ; . ; . ; . ; . ;	upstream_gene_variant ; V756_RS0100055 ; c.-3565A>T ; . ; . ; . ; . ;	upstream_gene_variant ; gene-V756_RS01000000121600 ; n.-4687T>A ; . ; . ; . ; . ;	upstream_gene_variant ; gene-V756_RS01000000121600 ; n.-4647T>A ; . ; . ; . ; . ;
NZ_AYTO01000001.1	4864	T	G	225	hom	123	123	V756_RS0100040	gene-V756_RS0100040	4573	6024	-	synonymous_variant ; V756_RS0100040 ; c.1161A>C ; p.Gly387Gly ; 1161/1452 ; 1161/1452 ; 387/483 ;	synonymous_variant ; V756_RS0100040 ; c.1161A>C ; p.Gly387Gly ; 1161/1452 ; 1161/1452 ; 387/483 ;	upstream_gene_variant ; V756_RS0100030 ; c.-862A>C ; . ; . ; . ; . ;	upstream_gene_variant ; V756_RS0100055 ; c.-3559T>G ; . ; . ; . ; . ;	upstream_gene_variant ; gene-V756_RS01000000121600 ; n.-4693A>C ; . ; . ; . ; . ;	upstream_gene_variant ; gene-V756_RS01000000121600 ; n.-4653A>C ; . ; . ; . ; . ;
NZ_AYTO01000001.1	4867	A	T	225	hom	124	124	V756_RS0100040	gene-V756_RS0100040	4573	6024	-	synonymous_variant ; V756_RS0100040 ; c.1158T>A ; p.Gly386Gly ; 1158/1452 ; 1158/1452 ; 386/483 ;	synonymous_variant ; V756_RS0100040 ; c.1158T>A ; p.Gly386Gly ; 1158/1452 ; 1158/1452 ; 386/483 ;	upstream_gene_variant ; V756_RS0100030 ; c.-865T>A ; . ; . ; . ; . ;	upstream_gene_variant ; V756_RS0100055 ; c.-3556A>T ; . ; . ; . ; . ;	upstream_gene_variant ; gene-V756_RS01000000121600 ; n.-4696T>A ; . ; . ; . ; . ;	upstream_gene_variant ; gene-V756_RS01000000121600 ; n.-4656T>A ; . ; . ; . ; . ;
NZ_AYTO01000001.1	4885	T	C	225	hom	141	141	V756_RS0100040	gene-V756_RS0100040	4573	6024	-	synonymous_variant ; V756_RS0100040 ; c.1140A>G ; p.Gly380Gly ; 1140/1452 ; 1140/1452 ; 380/483 ;	synonymous_variant ; V756_RS0100040 ; c.1140A>G ; p.Gly380Gly ; 1140/1452 ; 1140/1452 ; 380/483 ;	upstream_gene_variant ; V756_RS0100030 ; c.-883A>G ; . ; . ; . ; . ;	upstream_gene_variant ; V756_RS0100055 ; c.-3538T>C ; . ; . ; . ; . ;	upstream_gene_variant ; gene-V756_RS01000000121600 ; n.-4714A>G ; . ; . ; . ; . ;	upstream_gene_variant ; gene-V756_RS01000000121600 ; n.-4674A>G ; . ; . ; . ; . ;
NZ_AYTO01000001.1	4895	T	G	225	hom	133	133	V756_RS0100040	gene-V756_RS0100040	4573	6024	-	missense_variant ; V756_RS0100040 ; c.1130A>C ; p.Glu377Ala ; 1130/1452 ; 1130/1452 ; 377/483 ;	missense_variant ; V756_RS0100040 ; c.1130A>C ; p.Glu377Ala ; 1130/1452 ; 1130/1452 ; 377/483 ;	upstream_gene_variant ; V756_RS0100030 ; c.-893A>C ; . ; . ; . ; . ;	upstream_gene_variant ; V756_RS0100055 ; c.-3528T>G ; . ; . ; . ; . ;	upstream_gene_variant ; gene-V756_RS01000000121600 ; n.-4724A>C ; . ; . ; . ; . ;	upstream_gene_variant ; gene-V756_RS01000000121600 ; n.-4684A>C ; . ; . ; . ; . ;
NZ_AYTO01000001.1	4897	C	T	225	hom	132	132	V756_RS0100040	gene-V756_RS0100040	4573	6024	-	synonymous_variant ; V756_RS0100040 ; c.1128G>A ; p.Lys376Lys ; 1128/1452 ; 1128/1452 ; 376/483 ;	synonymous_variant ; V756_RS0100040 ; c.1128G>A ; p.Lys376Lys ; 1128/1452 ; 1128/1452 ; 376/483 ;	upstream_gene_variant ; V756_RS0100030 ; c.-895G>A ; . ; . ; . ; . ;	upstream_gene_variant ; V756_RS0100055 ; c.-3526C>T ; . ; . ; . ; . ;	upstream_gene_variant ; gene-V756_RS01000000121600 ; n.-4726G>A ; . ; . ; . ; . ;	upstream_gene_variant ; gene-V756_RS01000000121600 ; n.-4686G>A ; . ; . ; . ; . ;
NZ_AYTO01000001.1	4906	T	C	225	hom	28	28	V756_RS0100040	gene-V756_RS0100040	4573	6024	-	synonymous_variant ; V756_RS0100040 ; c.1119A>G ; p.Ala373Ala ; 1119/1452 ; 1119/1452 ; 373/483 ;	synonymous_variant ; V756_RS0100040 ; c.1119A>G ; p.Ala373Ala ; 1119/1452 ; 1119/1452 ; 373/483 ;	upstream_gene_variant ; V756_RS0100030 ; c.-904A>G ; . ; . ; . ; . ;	upstream_gene_variant ; V756_RS0100055 ; c.-3517T>C ; . ; . ; . ; . ;	upstream_gene_variant ; gene-V756_RS01000000121600 ; n.-4735A>G ; . ; . ; . ; . ;	upstream_gene_variant ; gene-V756_RS01000000121600 ; n.-4695A>G ; . ; . ; . ; . ;
NZ_AYTO01000001.1	4908	C	A	225	hom	28	28	V756_RS0100040	gene-V756_RS0100040	4573	6024	-	missense_variant ; V756_RS0100040 ; c.1117G>T ; p.Ala373Ser ; 1117/1452 ; 1117/1452 ; 373/483 ;	missense_variant ; V756_RS0100040 ; c.1117G>T ; p.Ala373Ser ; 1117/1452 ; 1117/1452 ; 373/483 ;	upstream_gene_variant ; V756_RS0100030 ; c.-906G>T ; . ; . ; . ; . ;	upstream_gene_variant ; V756_RS0100055 ; c.-3515C>A ; . ; . ; . ; . ;	upstream_gene_variant ; gene-V756_RS01000000121600 ; n.-4737G>T ; . ; . ; . ; . ;	upstream_gene_variant ; gene-V756_RS01000000121600 ; n.-4697G>T ; . ; . ; . ; . ;
NZ_AYTO01000001.1	4909	G	A	225	hom	28	28	V756_RS0100040	gene-V756_RS0100040	4573	6024	-	synonymous_variant ; V756_RS0100040 ; c.1116C>T ; p.Ile372Ile ; 1116/1452 ; 1116/1452 ; 372/483 ;	synonymous_variant ; V756_RS0100040 ; c.1116C>T ; p.Ile372Ile ; 1116/1452 ; 1116/1452 ; 372/483 ;	upstream_gene_variant ; V756_RS0100030 ; c.-907C>T ; . ; . ; . ; . ;	upstream_gene_variant ; V756_RS0100055 ; c.-3514G>A ; . ; . ; . ; . ;	upstream_gene_variant ; gene-V756_RS01000000121600 ; n.-4738C>T ; . ; . ; . ; . ;	upstream_gene_variant ; gene-V756_RS01000000121600 ; n.-4698C>T ; . ; . ; . ; . ;
NZ_AYTO01000001.1	4916	T	G	225	hom	28	28	V756_RS0100040	gene-V756_RS0100040	4573	6024	-	missense_variant ; V756_RS0100040 ; c.1109A>C ; p.Lys370Thr ; 1109/1452 ; 1109/1452 ; 370/483 ;	missense_variant ; V756_RS0100040 ; c.1109A>C ; p.Lys370Thr ; 1109/1452 ; 1109/1452 ; 370/483 ;	upstream_gene_variant ; V756_RS0100030 ; c.-914A>C ; . ; . ; . ; . ;	upstream_gene_variant ; V756_RS0100055 ; c.-3507T>G ; . ; . ; . ; . ;	upstream_gene_variant ; gene-V756_RS01000000121600 ; n.-4745A>C ; . ; . ; . ; . ;	upstream_gene_variant ; gene-V756_RS01000000121600 ; n.-4705A>C ; . ; . ; . ; . ;
NZ_AYTO01000001.1	4924	T	C	225	hom	22	22	V756_RS0100040	gene-V756_RS0100040	4573	6024	-	synonymous_variant ; V756_RS0100040 ; c.1101A>G ; p.Lys367Lys ; 1101/1452 ; 1101/1452 ; 367/483 ;	synonymous_variant ; V756_RS0100040 ; c.1101A>G ; p.Lys367Lys ; 1101/1452 ; 1101/1452 ; 367/483 ;	upstream_gene_variant ; V756_RS0100030 ; c.-922A>G ; . ; . ; . ; . ;	upstream_gene_variant ; V756_RS0100055 ; c.-3499T>C ; . ; . ; . ; . ;	upstream_gene_variant ; gene-V756_RS01000000121600 ; n.-4753A>G ; . ; . ; . ; . ;	upstream_gene_variant ; gene-V756_RS01000000121600 ; n.-4713A>G ; . ; . ; . ; . ;
NZ_AYTO01000001.1	4927	A	C	225	hom	22	22	V756_RS0100040	gene-V756_RS0100040	4573	6024	-	synonymous_variant ; V756_RS0100040 ; c.1098T>G ; p.Ala366Ala ; 1098/1452 ; 1098/1452 ; 366/483 ;	synonymous_variant ; V756_RS0100040 ; c.1098T>G ; p.Ala366Ala ; 1098/1452 ; 1098/1452 ; 366/483 ;	upstream_gene_variant ; V756_RS0100030 ; c.-925T>G ; . ; . ; . ; . ;	upstream_gene_variant ; V756_RS0100055 ; c.-3496A>C ; . ; . ; . ; . ;	upstream_gene_variant ; gene-V756_RS01000000121600 ; n.-4756T>G ; . ; . ; . ; . ;	upstream_gene_variant ; gene-V756_RS01000000121600 ; n.-4716T>G ; . ; . ; . ; . ;
NZ_AYTO01000001.1	4930	G	A	225	hom	22	22	V756_RS0100040	gene-V756_RS0100040	4573	6024	-	synonymous_variant ; V756_RS0100040 ; c.1095C>T ; p.Ser365Ser ; 1095/1452 ; 1095/1452 ; 365/483 ;	synonymous_variant ; V756_RS0100040 ; c.1095C>T ; p.Ser365Ser ; 1095/1452 ; 1095/1452 ; 365/483 ;	upstream_gene_variant ; V756_RS0100030 ; c.-928C>T ; . ; . ; . ; . ;	upstream_gene_variant ; V756_RS0100055 ; c.-3493G>A ; . ; . ; . ; . ;	upstream_gene_variant ; gene-V756_RS01000000121600 ; n.-4759C>T ; . ; . ; . ; . ;	upstream_gene_variant ; gene-V756_RS01000000121600 ; n.-4719C>T ; . ; . ; . ; . ;
NZ_AYTO01000001.1	4933	A	C	225	hom	22	22	V756_RS0100040	gene-V756_RS0100040	4573	6024	-	synonymous_variant ; V756_RS0100040 ; c.1092T>G ; p.Pro364Pro ; 1092/1452 ; 1092/1452 ; 364/483 ;	synonymous_variant ; V756_RS0100040 ; c.1092T>G ; p.Pro364Pro ; 1092/1452 ; 1092/1452 ; 364/483 ;	upstream_gene_variant ; V756_RS0100030 ; c.-931T>G ; . ; . ; . ; . ;	upstream_gene_variant ; V756_RS0100055 ; c.-3490A>C ; . ; . ; . ; . ;	upstream_gene_variant ; gene-V756_RS01000000121600 ; n.-4762T>G ; . ; . ; . ; . ;	upstream_gene_variant ; gene-V756_RS01000000121600 ; n.-4722T>G ; . ; . ; . ; . ;
NZ_AYTO01000001.1	4935	G	T	225	hom	22	22	V756_RS0100040	gene-V756_RS0100040	4573	6024	-	missense_variant ; V756_RS0100040 ; c.1090C>A ; p.Pro364Thr ; 1090/1452 ; 1090/1452 ; 364/483 ;	missense_variant ; V756_RS0100040 ; c.1090C>A ; p.Pro364Thr ; 1090/1452 ; 1090/1452 ; 364/483 ;	upstream_gene_variant ; V756_RS0100030 ; c.-933C>A ; . ; . ; . ; . ;	upstream_gene_variant ; V756_RS0100055 ; c.-3488G>T ; . ; . ; . ; . ;	upstream_gene_variant ; gene-V756_RS01000000121600 ; n.-4764C>A ; . ; . ; . ; . ;	upstream_gene_variant ; gene-V756_RS01000000121600 ; n.-4724C>A ; . ; . ; . ; . ;
NZ_AYTO01000001.1	4944	A	T	225	hom	22	22	V756_RS0100040	gene-V756_RS0100040	4573	6024	-	missense_variant ; V756_RS0100040 ; c.1081T>A ; p.Ser361Thr ; 1081/1452 ; 1081/1452 ; 361/483 ;	missense_variant ; V756_RS0100040 ; c.1081T>A ; p.Ser361Thr ; 1081/1452 ; 1081/1452 ; 361/483 ;	upstream_gene_variant ; V756_RS0100030 ; c.-942T>A ; . ; . ; . ; . ;	upstream_gene_variant ; V756_RS0100055 ; c.-3479A>T ; . ; . ; . ; . ;	upstream_gene_variant ; gene-V756_RS01000000121600 ; n.-4773T>A ; . ; . ; . ; . ;	upstream_gene_variant ; gene-V756_RS01000000121600 ; n.-4733T>A ; . ; . ; . ; . ;
NZ_AYTO01000001.1	4945	C	G	225	hom	22	22	V756_RS0100040	gene-V756_RS0100040	4573	6024	-	synonymous_variant ; V756_RS0100040 ; c.1080G>C ; p.Thr360Thr ; 1080/1452 ; 1080/1452 ; 360/483 ;	synonymous_variant ; V756_RS0100040 ; c.1080G>C ; p.Thr360Thr ; 1080/1452 ; 1080/1452 ; 360/483 ;	upstream_gene_variant ; V756_RS0100030 ; c.-943G>C ; . ; . ; . ; . ;	upstream_gene_variant ; V756_RS0100055 ; c.-3478C>G ; . ; . ; . ; . ;	upstream_gene_variant ; gene-V756_RS01000000121600 ; n.-4774G>C ; . ; . ; . ; . ;	upstream_gene_variant ; gene-V756_RS01000000121600 ; n.-4734G>C ; . ; . ; . ; . ;
NZ_AYTO01000001.1	4949	C	T	225	hom	22	22	V756_RS0100040	gene-V756_RS0100040	4573	6024	-	missense_variant ; V756_RS0100040 ; c.1076G>A ; p.Ser359Asn ; 1076/1452 ; 1076/1452 ; 359/483 ;	missense_variant ; V756_RS0100040 ; c.1076G>A ; p.Ser359Asn ; 1076/1452 ; 1076/1452 ; 359/483 ;	upstream_gene_variant ; V756_RS0100030 ; c.-947G>A ; . ; . ; . ; . ;	upstream_gene_variant ; V756_RS0100055 ; c.-3474C>T ; . ; . ; . ; . ;	upstream_gene_variant ; gene-V756_RS01000000121600 ; n.-4778G>A ; . ; . ; . ; . ;	upstream_gene_variant ; gene-V756_RS01000000121600 ; n.-4738G>A ; . ; . ; . ; . ;
NZ_AYTO01000001.1	4953	T	A	225	hom	22	22	V756_RS0100040	gene-V756_RS0100040	4573	6024	-	missense_variant ; V756_RS0100040 ; c.1072A>T ; p.Thr358Ser ; 1072/1452 ; 1072/1452 ; 358/483 ;	missense_variant ; V756_RS0100040 ; c.1072A>T ; p.Thr358Ser ; 1072/1452 ; 1072/1452 ; 358/483 ;	upstream_gene_variant ; V756_RS0100030 ; c.-951A>T ; . ; . ; . ; . ;	upstream_gene_variant ; V756_RS0100055 ; c.-3470T>A ; . ; . ; . ; . ;	upstream_gene_variant ; gene-V756_RS01000000121600 ; n.-4782A>T ; . ; . ; . ; . ;	upstream_gene_variant ; gene-V756_RS01000000121600 ; n.-4742A>T ; . ; . ; . ; . ;
NZ_AYTO01000001.1	4982	A	G	40.4148	hom	3	3	V756_RS0100040	gene-V756_RS0100040	4573	6024	-	missense_variant ; V756_RS0100040 ; c.1043T>C ; p.Leu348Ser ; 1043/1452 ; 1043/1452 ; 348/483 ;	missense_variant ; V756_RS0100040 ; c.1043T>C ; p.Leu348Ser ; 1043/1452 ; 1043/1452 ; 348/483 ;	upstream_gene_variant ; V756_RS0100030 ; c.-980T>C ; . ; . ; . ; . ;	upstream_gene_variant ; V756_RS0100055 ; c.-3441A>G ; . ; . ; . ; . ;	upstream_gene_variant ; gene-V756_RS01000000121600 ; n.-4811T>C ; . ; . ; . ; . ;	upstream_gene_variant ; gene-V756_RS01000000121600 ; n.-4771T>C ; . ; . ; . ; . ;
NZ_AYTO01000001.1	4995	C	A	225	hom	77	77	V756_RS0100040	gene-V756_RS0100040	4573	6024	-	missense_variant ; V756_RS0100040 ; c.1030G>T ; p.Ala344Ser ; 1030/1452 ; 1030/1452 ; 344/483 ;	missense_variant ; V756_RS0100040 ; c.1030G>T ; p.Ala344Ser ; 1030/1452 ; 1030/1452 ; 344/483 ;	upstream_gene_variant ; V756_RS0100030 ; c.-993G>T ; . ; . ; . ; . ;	upstream_gene_variant ; V756_RS0100055 ; c.-3428C>A ; . ; . ; . ; . ;	upstream_gene_variant ; gene-V756_RS01000000121600 ; n.-4824G>T ; . ; . ; . ; . ;	upstream_gene_variant ; gene-V756_RS01000000121600 ; n.-4784G>T ; . ; . ; . ; . ;
NZ_AYTO01000001.1	5016	T	C	225	hom	73	73	V756_RS0100040	gene-V756_RS0100040	4573	6024	-	missense_variant ; V756_RS0100040 ; c.1009A>G ; p.Ile337Val ; 1009/1452 ; 1009/1452 ; 337/483 ;	missense_variant ; V756_RS0100040 ; c.1009A>G ; p.Ile337Val ; 1009/1452 ; 1009/1452 ; 337/483 ;	upstream_gene_variant ; V756_RS0100030 ; c.-1014A>G ; . ; . ; . ; . ;	upstream_gene_variant ; V756_RS0100055 ; c.-3407T>C ; . ; . ; . ; . ;	upstream_gene_variant ; gene-V756_RS01000000121600 ; n.-4845A>G ; . ; . ; . ; . ;	upstream_gene_variant ; gene-V756_RS01000000121600 ; n.-4805A>G ; . ; . ; . ; . ;
NZ_AYTO01000001.1	5018	C	T	225	hom	73	73	V756_RS0100040	gene-V756_RS0100040	4573	6024	-	missense_variant ; V756_RS0100040 ; c.1007G>A ; p.Arg336Gln ; 1007/1452 ; 1007/1452 ; 336/483 ;	missense_variant ; V756_RS0100040 ; c.1007G>A ; p.Arg336Gln ; 1007/1452 ; 1007/1452 ; 336/483 ;	upstream_gene_variant ; V756_RS0100030 ; c.-1016G>A ; . ; . ; . ; . ;	upstream_gene_variant ; V756_RS0100055 ; c.-3405C>T ; . ; . ; . ; . ;	upstream_gene_variant ; gene-V756_RS01000000121600 ; n.-4847G>A ; . ; . ; . ; . ;	upstream_gene_variant ; gene-V756_RS01000000121600 ; n.-4807G>A ; . ; . ; . ; . ;
NZ_AYTO01000001.1	5020	T	C	225	hom	73	73	V756_RS0100040	gene-V756_RS0100040	4573	6024	-	synonymous_variant ; V756_RS0100040 ; c.1005A>G ; p.Leu335Leu ; 1005/1452 ; 1005/1452 ; 335/483 ;	synonymous_variant ; V756_RS0100040 ; c.1005A>G ; p.Leu335Leu ; 1005/1452 ; 1005/1452 ; 335/483 ;	upstream_gene_variant ; V756_RS0100030 ; c.-1018A>G ; . ; . ; . ; . ;	upstream_gene_variant ; V756_RS0100055 ; c.-3403T>C ; . ; . ; . ; . ;	upstream_gene_variant ; gene-V756_RS01000000121600 ; n.-4849A>G ; . ; . ; . ; . ;	upstream_gene_variant ; gene-V756_RS01000000121600 ; n.-4809A>G ; . ; . ; . ; . ;
NZ_AYTO01000001.1	5050	C	A	225	hom	92	92	V756_RS0100040	gene-V756_RS0100040	4573	6024	-	synonymous_variant ; V756_RS0100040 ; c.975G>T ; p.Arg325Arg ; 975/1452 ; 975/1452 ; 325/483 ;	synonymous_variant ; V756_RS0100040 ; c.975G>T ; p.Arg325Arg ; 975/1452 ; 975/1452 ; 325/483 ;	upstream_gene_variant ; V756_RS0100030 ; c.-1048G>T ; . ; . ; . ; . ;	upstream_gene_variant ; V756_RS0100055 ; c.-3373C>A ; . ; . ; . ; . ;	upstream_gene_variant ; gene-V756_RS01000000121600 ; n.-4879G>T ; . ; . ; . ; . ;	upstream_gene_variant ; gene-V756_RS01000000121600 ; n.-4839G>T ; . ; . ; . ; . ;
NZ_AYTO01000001.1	5068	C	T	225	hom	98	98	V756_RS0100040	gene-V756_RS0100040	4573	6024	-	synonymous_variant ; V756_RS0100040 ; c.957G>A ; p.Val319Val ; 957/1452 ; 957/1452 ; 319/483 ;	synonymous_variant ; V756_RS0100040 ; c.957G>A ; p.Val319Val ; 957/1452 ; 957/1452 ; 319/483 ;	upstream_gene_variant ; V756_RS0100030 ; c.-1066G>A ; . ; . ; . ; . ;	upstream_gene_variant ; V756_RS0100055 ; c.-3355C>T ; . ; . ; . ; . ;	upstream_gene_variant ; gene-V756_RS01000000121600 ; n.-4897G>A ; . ; . ; . ; . ;	upstream_gene_variant ; gene-V756_RS01000000121600 ; n.-4857G>A ; . ; . ; . ; . ;
NZ_AYTO01000001.1	5075	T	A	225	hom	92	92	V756_RS0100040	gene-V756_RS0100040	4573	6024	-	missense_variant ; V756_RS0100040 ; c.950A>T ; p.Tyr317Phe ; 950/1452 ; 950/1452 ; 317/483 ;	missense_variant ; V756_RS0100040 ; c.950A>T ; p.Tyr317Phe ; 950/1452 ; 950/1452 ; 317/483 ;	upstream_gene_variant ; V756_RS0100030 ; c.-1073A>T ; . ; . ; . ; . ;	upstream_gene_variant ; V756_RS0100055 ; c.-3348T>A ; . ; . ; . ; . ;	upstream_gene_variant ; gene-V756_RS01000000121600 ; n.-4904A>T ; . ; . ; . ; . ;	upstream_gene_variant ; gene-V756_RS01000000121600 ; n.-4864A>T ; . ; . ; . ; . ;
NZ_AYTO01000001.1	5077	C	T	225	hom	92	92	V756_RS0100040	gene-V756_RS0100040	4573	6024	-	synonymous_variant ; V756_RS0100040 ; c.948G>A ; p.Lys316Lys ; 948/1452 ; 948/1452 ; 316/483 ;	synonymous_variant ; V756_RS0100040 ; c.948G>A ; p.Lys316Lys ; 948/1452 ; 948/1452 ; 316/483 ;	upstream_gene_variant ; V756_RS0100030 ; c.-1075G>A ; . ; . ; . ; . ;	upstream_gene_variant ; V756_RS0100055 ; c.-3346C>T ; . ; . ; . ; . ;	upstream_gene_variant ; gene-V756_RS01000000121600 ; n.-4906G>A ; . ; . ; . ; . ;	upstream_gene_variant ; gene-V756_RS01000000121600 ; n.-4866G>A ; . ; . ; . ; . ;
NZ_AYTO01000001.1	5083	A	T	225	hom	95	95	V756_RS0100040	gene-V756_RS0100040	4573	6024	-	synonymous_variant ; V756_RS0100040 ; c.942T>A ; p.Ala314Ala ; 942/1452 ; 942/1452 ; 314/483 ;	synonymous_variant ; V756_RS0100040 ; c.942T>A ; p.Ala314Ala ; 942/1452 ; 942/1452 ; 314/483 ;	upstream_gene_variant ; V756_RS0100030 ; c.-1081T>A ; . ; . ; . ; . ;	upstream_gene_variant ; V756_RS0100055 ; c.-3340A>T ; . ; . ; . ; . ;	upstream_gene_variant ; gene-V756_RS01000000121600 ; n.-4912T>A ; . ; . ; . ; . ;	upstream_gene_variant ; gene-V756_RS01000000121600 ; n.-4872T>A ; . ; . ; . ; . ;
NZ_AYTO01000001.1	5095	C	T	225	hom	99	99	V756_RS0100040	gene-V756_RS0100040	4573	6024	-	synonymous_variant ; V756_RS0100040 ; c.930G>A ; p.Leu310Leu ; 930/1452 ; 930/1452 ; 310/483 ;	synonymous_variant ; V756_RS0100040 ; c.930G>A ; p.Leu310Leu ; 930/1452 ; 930/1452 ; 310/483 ;	upstream_gene_variant ; V756_RS0100030 ; c.-1093G>A ; . ; . ; . ; . ;	upstream_gene_variant ; V756_RS0100055 ; c.-3328C>T ; . ; . ; . ; . ;	upstream_gene_variant ; gene-V756_RS01000000121600 ; n.-4924G>A ; . ; . ; . ; . ;	upstream_gene_variant ; gene-V756_RS01000000121600 ; n.-4884G>A ; . ; . ; . ; . ;
NZ_AYTO01000001.1	5104	G	A	225	hom	97	97	V756_RS0100040	gene-V756_RS0100040	4573	6024	-	synonymous_variant ; V756_RS0100040 ; c.921C>T ; p.Gly307Gly ; 921/1452 ; 921/1452 ; 307/483 ;	synonymous_variant ; V756_RS0100040 ; c.921C>T ; p.Gly307Gly ; 921/1452 ; 921/1452 ; 307/483 ;	upstream_gene_variant ; V756_RS0100030 ; c.-1102C>T ; . ; . ; . ; . ;	upstream_gene_variant ; V756_RS0100055 ; c.-3319G>A ; . ; . ; . ; . ;	upstream_gene_variant ; gene-V756_RS01000000121600 ; n.-4933C>T ; . ; . ; . ; . ;	upstream_gene_variant ; gene-V756_RS01000000121600 ; n.-4893C>T ; . ; . ; . ; . ;
NZ_AYTO01000001.1	5119	A	G	225	hom	97	97	V756_RS0100040	gene-V756_RS0100040	4573	6024	-	synonymous_variant ; V756_RS0100040 ; c.906T>C ; p.Tyr302Tyr ; 906/1452 ; 906/1452 ; 302/483 ;	synonymous_variant ; V756_RS0100040 ; c.906T>C ; p.Tyr302Tyr ; 906/1452 ; 906/1452 ; 302/483 ;	upstream_gene_variant ; V756_RS0100030 ; c.-1117T>C ; . ; . ; . ; . ;	upstream_gene_variant ; V756_RS0100055 ; c.-3304A>G ; . ; . ; . ; . ;	upstream_gene_variant ; gene-V756_RS01000000121600 ; n.-4948T>C ; . ; . ; . ; . ;	upstream_gene_variant ; gene-V756_RS01000000121600 ; n.-4908T>C ; . ; . ; . ; . ;
NZ_AYTO01000001.1	5137	A	G	225	hom	101	101	V756_RS0100040	gene-V756_RS0100040	4573	6024	-	synonymous_variant ; V756_RS0100040 ; c.888T>C ; p.Ser296Ser ; 888/1452 ; 888/1452 ; 296/483 ;	synonymous_variant ; V756_RS0100040 ; c.888T>C ; p.Ser296Ser ; 888/1452 ; 888/1452 ; 296/483 ;	upstream_gene_variant ; V756_RS0100030 ; c.-1135T>C ; . ; . ; . ; . ;	upstream_gene_variant ; V756_RS0100055 ; c.-3286A>G ; . ; . ; . ; . ;	upstream_gene_variant ; gene-V756_RS01000000121600 ; n.-4966T>C ; . ; . ; . ; . ;	upstream_gene_variant ; gene-V756_RS01000000121600 ; n.-4926T>C ; . ; . ; . ; . ;
NZ_AYTO01000001.1	5139	A	T	225	hom	103	103	V756_RS0100040	gene-V756_RS0100040	4573	6024	-	missense_variant ; V756_RS0100040 ; c.886T>A ; p.Ser296Thr ; 886/1452 ; 886/1452 ; 296/483 ;	missense_variant ; V756_RS0100040 ; c.886T>A ; p.Ser296Thr ; 886/1452 ; 886/1452 ; 296/483 ;	upstream_gene_variant ; V756_RS0100030 ; c.-1137T>A ; . ; . ; . ; . ;	upstream_gene_variant ; V756_RS0100055 ; c.-3284A>T ; . ; . ; . ; . ;	upstream_gene_variant ; gene-V756_RS01000000121600 ; n.-4968T>A ; . ; . ; . ; . ;	upstream_gene_variant ; gene-V756_RS01000000121600 ; n.-4928T>A ; . ; . ; . ; . ;
NZ_AYTO01000001.1	5143	C	T	225	hom	103	103	V756_RS0100040	gene-V756_RS0100040	4573	6024	-	synonymous_variant ; V756_RS0100040 ; c.882G>A ; p.Ala294Ala ; 882/1452 ; 882/1452 ; 294/483 ;	synonymous_variant ; V756_RS0100040 ; c.882G>A ; p.Ala294Ala ; 882/1452 ; 882/1452 ; 294/483 ;	upstream_gene_variant ; V756_RS0100030 ; c.-1141G>A ; . ; . ; . ; . ;	upstream_gene_variant ; V756_RS0100055 ; c.-3280C>T ; . ; . ; . ; . ;	upstream_gene_variant ; gene-V756_RS01000000121600 ; n.-4972G>A ; . ; . ; . ; . ;	upstream_gene_variant ; gene-V756_RS01000000121600 ; n.-4932G>A ; . ; . ; . ; . ;
NZ_AYTO01000001.1	5164	T	C	228	hom	103	100	V756_RS0100040	gene-V756_RS0100040	4573	6024	-	synonymous_variant ; V756_RS0100040 ; c.861A>G ; p.Ser287Ser ; 861/1452 ; 861/1452 ; 287/483 ;	synonymous_variant ; V756_RS0100040 ; c.861A>G ; p.Ser287Ser ; 861/1452 ; 861/1452 ; 287/483 ;	upstream_gene_variant ; V756_RS0100030 ; c.-1162A>G ; . ; . ; . ; . ;	upstream_gene_variant ; V756_RS0100055 ; c.-3259T>C ; . ; . ; . ; . ;	upstream_gene_variant ; gene-V756_RS01000000121600 ; n.-4993A>G ; . ; . ; . ; . ;	upstream_gene_variant ; gene-V756_RS01000000121600 ; n.-4953A>G ; . ; . ; . ; . ;
NZ_AYTO01000001.1	5170	A	T	225	hom	98	98	V756_RS0100040	gene-V756_RS0100040	4573	6024	-	synonymous_variant ; V756_RS0100040 ; c.855T>A ; p.Ser285Ser ; 855/1452 ; 855/1452 ; 285/483 ;	synonymous_variant ; V756_RS0100040 ; c.855T>A ; p.Ser285Ser ; 855/1452 ; 855/1452 ; 285/483 ;	upstream_gene_variant ; V756_RS0100030 ; c.-1168T>A ; . ; . ; . ; . ;	upstream_gene_variant ; V756_RS0100055 ; c.-3253A>T ; . ; . ; . ; . ;	upstream_gene_variant ; gene-V756_RS01000000121600 ; n.-4999T>A ; . ; . ; . ; . ;	upstream_gene_variant ; gene-V756_RS01000000121600 ; n.-4959T>A ; . ; . ; . ; . ;
NZ_AYTO01000001.1	5191	G	A	228	hom	116	115	V756_RS0100040	gene-V756_RS0100040	4573	6024	-	synonymous_variant ; V756_RS0100040 ; c.834C>T ; p.Gly278Gly ; 834/1452 ; 834/1452 ; 278/483 ;	synonymous_variant ; V756_RS0100040 ; c.834C>T ; p.Gly278Gly ; 834/1452 ; 834/1452 ; 278/483 ;	upstream_gene_variant ; V756_RS0100030 ; c.-1189C>T ; . ; . ; . ; . ;	upstream_gene_variant ; V756_RS0100055 ; c.-3232G>A ; . ; . ; . ; . ;	upstream_gene_variant ; gene-V756_RS01000000121600 ; n.-4980C>T ; . ; . ; . ; . ;	upstream_gene_variant ; gene-V756_RS01000000121600 ; n.-4954C>T ; . ; . ; . ; . ;
NZ_AYTO01000001.1	5205	G	A	225	hom	113	113	V756_RS0100040	gene-V756_RS0100040	4573	6024	-	synonymous_variant ; V756_RS0100040 ; c.820C>T ; p.Leu274Leu ; 820/1452 ; 820/1452 ; 274/483 ;	synonymous_variant ; V756_RS0100040 ; c.820C>T ; p.Leu274Leu ; 820/1452 ; 820/1452 ; 274/483 ;	upstream_gene_variant ; V756_RS0100030 ; c.-1203C>T ; . ; . ; . ; . ;	upstream_gene_variant ; V756_RS0100055 ; c.-3218G>A ; . ; . ; . ; . ;	upstream_gene_variant ; gene-V756_RS01000000121600 ; n.-4994C>T ; . ; . ; . ; . ;	upstream_gene_variant ; gene-V756_RS01000000121600 ; n.-4968C>T ; . ; . ; . ; . ;
NZ_AYTO01000001.1	5206	C	T	225	hom	113	113	V756_RS0100040	gene-V756_RS0100040	4573	6024	-	synonymous_variant ; V756_RS0100040 ; c.819G>A ; p.Val273Val ; 819/1452 ; 819/1452 ; 273/483 ;	synonymous_variant ; V756_RS0100040 ; c.819G>A ; p.Val273Val ; 819/1452 ; 819/1452 ; 273/483 ;	upstream_gene_variant ; V756_RS0100030 ; c.-1204G>A ; . ; . ; . ; . ;	upstream_gene_variant ; V756_RS0100055 ; c.-3217C>T ; . ; . ; . ; . ;	upstream_gene_variant ; gene-V756_RS01000000121600 ; n.-4995G>A ; . ; . ; . ; . ;	upstream_gene_variant ; gene-V756_RS01000000121600 ; n.-4969G>A ; . ; . ; . ; . ;
NZ_AYTO01000001.1	5215	G	A	225	hom	123	123	V756_RS0100040	gene-V756_RS0100040	4573	6024	-	synonymous_variant ; V756_RS0100040 ; c.810C>T ; p.Val270Val ; 810/1452 ; 810/1452 ; 270/483 ;	synonymous_variant ; V756_RS0100040 ; c.810C>T ; p.Val270Val ; 810/1452 ; 810/1452 ; 270/483 ;	upstream_gene_variant ; V756_RS0100030 ; c.-1213C>T ; . ; . ; . ; . ;	upstream_gene_variant ; V756_RS0100055 ; c.-3208G>A ; . ; . ; . ; . ;	upstream_gene_variant ; gene-V756_RS01000000121600 ; n.-4978C>T ; . ; . ; . ; . ;	upstream_gene_variant ; gene-V756_RS01000000121600 ; n.-4978C>T ; . ; . ; . ; . ;
NZ_AYTO01000001.1	5221	C	A	225	hom	120	120	V756_RS0100040	gene-V756_RS0100040	4573	6024	-	synonymous_variant ; V756_RS0100040 ; c.804G>T ; p.Leu268Leu ; 804/1452 ; 804/1452 ; 268/483 ;	synonymous_variant ; V756_RS0100040 ; c.804G>T ; p.Leu268Leu ; 804/1452 ; 804/1452 ; 268/483 ;	upstream_gene_variant ; V756_RS0100030 ; c.-1219G>T ; . ; . ; . ; . ;	upstream_gene_variant ; V756_RS0100055 ; c.-3202C>A ; . ; . ; . ; . ;	upstream_gene_variant ; gene-V756_RS01000000121600 ; n.-4984G>T ; . ; . ; . ; . ;	upstream_gene_variant ; gene-V756_RS01000000121600 ; n.-4984G>T ; . ; . ; . ; . ;
NZ_AYTO01000001.1	5226	T	C	225	hom	119	119	V756_RS0100040	gene-V756_RS0100040	4573	6024	-	missense_variant ; V756_RS0100040 ; c.799A>G ; p.Met267Val ; 799/1452 ; 799/1452 ; 267/483 ;	missense_variant ; V756_RS0100040 ; c.799A>G ; p.Met267Val ; 799/1452 ; 799/1452 ; 267/483 ;	upstream_gene_variant ; V756_RS0100030 ; c.-1224A>G ; . ; . ; . ; . ;	upstream_gene_variant ; V756_RS0100055 ; c.-3197T>C ; . ; . ; . ; . ;	upstream_gene_variant ; gene-V756_RS01000000121600 ; n.-4989A>G ; . ; . ; . ; . ;	upstream_gene_variant ; gene-V756_RS01000000121600 ; n.-4989A>G ; . ; . ; . ; . ;
NZ_AYTO01000001.1	5227	G	A	225	hom	119	119	V756_RS0100040	gene-V756_RS0100040	4573	6024	-	synonymous_variant ; V756_RS0100040 ; c.798C>T ; p.Asp266Asp ; 798/1452 ; 798/1452 ; 266/483 ;	synonymous_variant ; V756_RS0100040 ; c.798C>T ; p.Asp266Asp ; 798/1452 ; 798/1452 ; 266/483 ;	upstream_gene_variant ; V756_RS0100030 ; c.-1225C>T ; . ; . ; . ; . ;	upstream_gene_variant ; V756_RS0100055 ; c.-3196G>A ; . ; . ; . ; . ;	upstream_gene_variant ; gene-V756_RS01000000121600 ; n.-4990C>T ; . ; . ; . ; . ;	upstream_gene_variant ; gene-V756_RS01000000121600 ; n.-4990C>T ; . ; . ; . ; . ;
NZ_AYTO01000001.1	5238	A	G	225	hom	141	141	V756_RS0100040	gene-V756_RS0100040	4573	6024	-	synonymous_variant ; V756_RS0100040 ; c.787T>C ; p.Leu263Leu ; 787/1452 ; 787/1452 ; 263/483 ;	synonymous_variant ; V756_RS0100040 ; c.787T>C ; p.Leu263Leu ; 787/1452 ; 787/1452 ; 263/483 ;	upstream_gene_variant ; V756_RS0100030 ; c.-1236T>C ; . ; . ; . ; . ;	upstream_gene_variant ; V756_RS0100055 ; c.-3185A>G ; . ; . ; . ; . ;	upstream_gene_variant ; gene-V756_RS01000000121600 ; n.-4998T>C ; . ; . ; . ; . ;	upstream_gene_variant ; gene-V756_RS01000000121600 ; n.-4980T>C ; . ; . ; . ; . ;
NZ_AYTO01000001.1	5246	C	A	225	hom	138	138	V756_RS0100040	gene-V756_RS0100040	4573	6024	-	missense_variant ; V756_RS0100040 ; c.779G>T ; p.Ser260Ile ; 779/1452 ; 779/1452 ; 260/483 ;	missense_variant ; V756_RS0100040 ; c.779G>T ; p.Ser260Ile ; 779/1452 ; 779/1452 ; 260/483 ;	upstream_gene_variant ; V756_RS0100030 ; c.-1244G>T ; . ; . ; . ; . ;	upstream_gene_variant ; V756_RS0100055 ; c.-3177C>A ; . ; . ; . ; . ;	upstream_gene_variant ; gene-V756_RS01000000121600 ; n.-4988G>T ; . ; . ; . ; . ;	upstream_gene_variant ; gene-V756_RS01000000121600 ; n.-4982G>T ; . ; . ; . ; . ;
NZ_AYTO01000001.1	5248	G	A	225	hom	138	138	V756_RS0100040	gene-V756_RS0100040	4573	6024	-	synonymous_variant ; V756_RS0100040 ; c.777C>T ; p.Asn259Asn ; 777/1452 ; 777/1452 ; 259/483 ;	synonymous_variant ; V756_RS0100040 ; c.777C>T ; p.Asn259Asn ; 777/1452 ; 777/1452 ; 259/483 ;	upstream_gene_variant ; V756_RS0100030 ; c.-1246C>T ; . ; . ; . ; . ;	upstream_gene_variant ; V756_RS0100055 ; c.-3175G>A ; . ; . ; . ; . ;	upstream_gene_variant ; gene-V756_RS01000000121600 ; n.-4990C>T ; . ; . ; . ; . ;	upstream_gene_variant ; gene-V756_RS01000000121600 ; n.-4984C>T ; . ; . ; . ; . ;
NZ_AYTO01000001.1	5254	G	A	225	hom	149	149	V756_RS0100040	gene-V756_RS0100040	4573	6024	-	synonymous_variant ; V756_RS0100040 ; c.771C>T ; p.Ile257Ile ; 771/1452 ; 771/1452 ; 257/483 ;	splice_region_variant&non_coding_transcript_exon_variant ; gene-V756_RS01000000121600 ; n.227G>A ; . ; . ; . ; . ;	synonymous_variant ; V756_RS0100040 ; c.771C>T ; p.Ile257Ile ; 771/1452 ; 771/1452 ; 257/483 ;	upstream_gene_variant ; V756_RS0100030 ; c.-1252C>T ; . ; . ; . ; . ;	upstream_gene_variant ; V756_RS0100055 ; c.-3169G>A ; . ; . ; . ; . ;	upstream_gene_variant ; gene-V756_RS01000000121600 ; n.-4996C>T ; . ; . ; . ; . ;
NZ_AYTO01000001.1	5266	G	A	225	hom	150	150	V756_RS0100040	gene-V756_RS0100040	4573	6024	-	synonymous_variant ; V756_RS0100040 ; c.759C>T ; p.Thr253Thr ; 759/1452 ; 759/1452 ; 253/483 ;	synonymous_variant ; V756_RS0100040 ; c.759C>T ; p.Thr253Thr ; 759/1452 ; 759/1452 ; 253/483 ;	upstream_gene_variant ; V756_RS0100030 ; c.-1264C>T ; . ; . ; . ; . ;	upstream_gene_variant ; V756_RS0100055 ; c.-3157G>A ; . ; . ; . ; . ;	upstream_gene_variant ; gene-V756_RS01000000121600 ; n.-4810C>T ; . ; . ; . ; . ;	upstream_gene_variant ; gene-V756_RS01000000121600 ; n.-4545C>T ; . ; . ; . ; . ;
NZ_AYTO01000001.1	5279	C	T	225	hom	138	138	V756_RS0100040	gene-V756_RS0100040	4573	6024	-	missense_variant ; V756_RS0100040 ; c.746G>A ; p.Ser249Asn ; 746/1452 ; 746/1452 ; 249/483 ;	missense_variant ; V756_RS0100040 ; c.746G>A ; p.Ser249Asn ; 746/1452 ; 746/1452 ; 249/483 ;	upstream_gene_variant ; V756_RS0100030 ; c.-1277G>A ; . ; . ; . ; . ;	upstream_gene_variant ; V756_RS0100055 ; c.-3144C>T ; . ; . ; . ; . ;	upstream_gene_variant ; gene-V756_RS01000000121600 ; n.-4823G>A ; . ; . ; . ; . ;	upstream_gene_variant ; gene-V756_RS01000000121600 ; n.-4558G>A ; . ; . ; . ; . ;
NZ_AYTO01000001.1	5281	G	A	225	hom	138	138	V756_RS0100040	gene-V756_RS0100040	4573	6024	-	synonymous_variant ; V756_RS0100040 ; c.744C>T ; p.Asn248Asn ; 744/1452 ; 744/1452 ; 248/483 ;	synonymous_variant ; V756_RS0100040 ; c.744C>T ; p.Asn248Asn ; 744/1452 ; 744/1452 ; 248/483 ;	upstream_gene_variant ; V756_RS0100030 ; c.-1279C>T ; . ; . ; . ; . ;	upstream_gene_variant ; V756_RS0100055 ; c.-3142G>A ; . ; . ; . ; . ;	upstream_gene_variant ; gene-V756_RS01000000121600 ; n.-4825C>T ; . ; . ; . ; . ;	upstream_gene_variant ; gene-V756_RS01000000121600 ; n.-4560C>T ; . ; . ; . ; . ;
NZ_AYTO01000001.1	5287	A	G	225	hom	134	134	V756_RS0100040	gene-V756_RS0100040	4573	6024	-	synonymous_variant ; V756_RS0100040 ; c.738T>C ; p.Ile246Ile ; 738/1452 ; 738/1452 ; 246/483 ;	synonymous_variant ; V756_RS0100040 ; c.738T>C ; p.Ile246Ile ; 738/1452 ; 738/1452 ; 246/483 ;	upstream_gene_variant ; V756_RS0100030 ; c.-1285T>C ; . ; . ; . ; . ;	upstream_gene_variant ; V756_RS0100055 ; c.-3136A>G ; . ; . ; . ; . ;	upstream_gene_variant ; gene-V756_RS01000000121600 ; n.-4831T>C ; . ; . ; . ; . ;	upstream_gene_variant ; gene-V756_RS01000000121600 ; n.-4566T>C ; . ; . ; . ; . ;
NZ_AYTO01000001.1	5299	C	T	225	hom	132	132	V756_RS0100040	gene-V756_RS0100040	4573	6024	-	synonymous_variant ; V756_RS0100040 ; c.726G>A ; p.Ser242Ser ; 726/1452 ; 726/1452 ; 242/483 ;	synonymous_variant ; V756_RS0100040 ; c.726G>A ; p.Ser242Ser ; 726/1452 ; 726/1452 ; 242/483 ;	upstream_gene_variant ; V756_RS0100030 ; c.-1297G>A ; . ; . ; . ; . ;	upstream_gene_variant ; V756_RS0100055 ; c.-3124C>T ; . ; . ; . ; . ;	upstream_gene_variant ; gene-V756_RS01000000121600 ; n.-4843G>A ; . ; . ; . ; . ;	upstream_gene_variant ; gene-V756_RS01000000121600 ; n.-4578G>A ; . ; . ; . ; . ;
NZ_AYTO01000001.1	5305	G	A	225	hom	108	108	V756_RS0100040	gene-V756_RS0100040	4573	6024	-	synonymous_variant ; V756_RS0100040 ; c.720C>T ; p.Gly240Gly ; 720/1452 ; 720/1452 ; 240/483 ;	synonymous_variant ; V756_RS0100040 ; c.720C>T ; p.Gly240Gly ; 720/1452 ; 720/1452 ; 240/483 ;	upstream_gene_variant ; V756_RS0100030 ; c.-1303C>T ; . ; . ; . ; . ;	upstream_gene_variant ; V756_RS0100055 ; c.-3118G>A ; . ; . ; . ; . ;	upstream_gene_variant ; gene-V756_RS01000000121600 ; n.-4849C>T ; . ; . ; . ; . ;	upstream_gene_variant ; gene-V756_RS01000000121600 ; n.-4584C>T ; . ; . ; . ; . ;
NZ_AYTO01000001.1	5368	G	A	225	hom	93	93	V756_RS0100040	gene-V756_RS0100040	4573	6024	-	synonymous_variant ; V756_RS0100040 ; c.657C>T ; p.Ser219Ser ; 657/1452 ; 657/1452 ; 219/483 ;	synonymous_variant ; V756_RS0100040 ; c.657C>T ; p.Ser219Ser ; 657/1452 ; 657/1452 ; 219/483 ;	upstream_gene_variant ; V756_RS0100030 ; c.-1366C>T ; . ; . ; . ; . ;	upstream_gene_variant ; V756_RS0100055 ; c.-3055G>A ; . ; . ; . ; . ;	upstream_gene_variant ; gene-V756_RS01000000121600 ; n.-4912C>T ; . ; . ; . ; . ;	upstream_gene_variant ; gene-V756_RS01000000121600 ; n.-4647C>T ; . ; . ; . ; . ;
NZ_AYTO01000001.1	5383	A	G	225	hom	98	98	V756_RS0100040	gene-V756_RS0100040	4573	6024	-	synonymous_variant ; V756_RS0100040 ; c.642T>C ; p.Gly214Gly ; 642/1452 ; 642/1452 ; 214/483 ;	synonymous_variant ; V756_RS0100040 ; c.642T>C ; p.Gly214Gly ; 642/1452 ; 642/1452 ; 214/483 ;	upstream_gene_variant ; V756_RS0100030 ; c.-1381T>C ; . ; . ; . ; . ;	upstream_gene_variant ; V756_RS0100055 ; c.-3040A>G ; . ; . ; . ; . ;	upstream_gene_variant ; gene-V756_RS01000000121600 ; n.-4927T>C ; . ; . ; . ; . ;	upstream_gene_variant ; gene-V756_RS01000000121600 ; n.-4662T>C ; . ; . ; . ; . ;
NZ_AYTO01000001.1	5386	A	G	225	hom	98	98	V756_RS0100040	gene-V756_RS0100040	4573	6024	-	synonymous_variant ; V756_RS0100040 ; c.639T>C ; p.Thr213Thr ; 639/1452 ; 639/1452 ; 213/483 ;	synonymous_variant ; V756_RS0100040 ; c.639T>C ; p.Thr213Thr ; 639/1452 ; 639/1452 ; 213/483 ;	upstream_gene_variant ; V756_RS0100030 ; c.-1384T>C ; . ; . ; . ; . ;	upstream_gene_variant ; V756_RS0100055 ; c.-3037A>G ; . ; . ; . ; . ;	upstream_gene_variant ; gene-V756_RS01000000121600 ; n.-4930T>C ; . ; . ; . ; . ;	upstream_gene_variant ; gene-V756_RS01000000121600 ; n.-4665T>C ; . ; . ; . ; . ;
NZ_AYTO01000001.1	5387	G	C	225	hom	98	98	V756_RS0100040	gene-V756_RS0100040	4573	6024	-	missense_variant ; V756_RS0100040 ; c.638C>G ; p.Thr213Ser ; 638/1452 ; 638/1452 ; 213/483 ;	missense_variant ; V756_RS0100040 ; c.638C>G ; p.Thr213Ser ; 638/1452 ; 638/1452 ; 213/483 ;	upstream_gene_variant ; V756_RS0100030 ; c.-1385C>G ; . ; . ; . ; . ;	upstream_gene_variant ; V756_RS0100055 ; c.-3036G>C ; . ; . ; . ; . ;	upstream_gene_variant ; gene-V756_RS01000000121600 ; n.-4931C>G ; . ; . ; . ; . ;	upstream_gene_variant ; gene-V756_RS01000000121600 ; n.-4666C>G ; . ; . ; . ; . ;
NZ_AYTO01000001.1	5401	T	C	225	hom	104	104	V756_RS0100040	gene-V756_RS0100040	4573	6024	-	synonymous_variant ; V756_RS0100040 ; c.624A>G ; p.Leu208Leu ; 624/1452 ; 624/1452 ; 208/483 ;	synonymous_variant ; V756_RS0100040 ; c.624A>G ; p.Leu208Leu ; 624/1452 ; 624/1452 ; 208/483 ;	upstream_gene_variant ; V756_RS0100030 ; c.-1399A>G ; . ; . ; . ; . ;	upstream_gene_variant ; V756_RS0100055 ; c.-3022T>C ; . ; . ; . ; . ;	upstream_gene_variant ; gene-V756_RS01000000121600 ; n.-4945A>G ; . ; . ; . ; . ;	upstream_gene_variant ; gene-V756_RS01000000121600 ; n.-4680A>G ; . ; . ; . ; . ;
NZ_AYTO01000001.1	5407	T	C	225	hom	106	106	V756_RS0100040	gene-V756_RS0100040	4573	6024	-	synonymous_variant ; V756_RS0100040 ; c.618A>G ; p.Gln206Gln ; 618/1452 ; 618/1452 ; 206/483 ;	synonymous_variant ; V756_RS0100040 ; c.618A>G ; p.Gln206Gln ; 618/1452 ; 618/1452 ; 206/483 ;	upstream_gene_variant ; V756_RS0100030 ; c.-1405A>G ; . ; . ; . ; . ;	upstream_gene_variant ; V756_RS0100055 ; c.-3016T>C ; . ; . ; . ; . ;	upstream_gene_variant ; gene-V756_RS01000000121600 ; n.-4951A>G ; . ; . ; . ; . ;	upstream_gene_variant ; gene-V756_RS01000000121600 ; n.-4686A>G ; . ; . ; . ; . ;
NZ_AYTO01000001.1	5416	A	G	225	hom	110	110	V756_RS0100040	gene-V756_RS0100040	4573	6024	-	synonymous_variant ; V756_RS0100040 ; c.609T>C ; p.Tyr203Tyr ; 609/1452 ; 609/1452 ; 203/483 ;	synonymous_variant ; V756_RS0100040 ; c.609T>C ; p.Tyr203Tyr ; 609/1452 ; 609/1452 ; 203/483 ;	upstream_gene_variant ; V756_RS0100030 ; c.-1414T>C ; . ; . ; . ; . ;	upstream_gene_variant ; V756_RS0100055 ; c.-3007A>G ; . ; . ; . ; . ;	upstream_gene_variant ; gene-V756_RS01000000121600 ; n.-4960T>C ; . ; . ; . ; . ;	upstream_gene_variant ; gene-V756_RS01000000121600 ; n.-4695T>C ; . ; . ; . ; . ;
NZ_AYTO01000001.1	5463	C	T	228	hom	94	93	V756_RS0100040	gene-V756_RS0100040	4573	6024	-	missense_variant ; V756_RS0100040 ; c.562G>A ; p.Val188Ile ; 562/1452 ; 562/1452 ; 188/483 ;	missense_variant ; V756_RS0100040 ; c.562G>A ; p.Val188Ile ; 562/1452 ; 562/1452 ; 188/483 ;	upstream_gene_variant ; V756_RS0100030 ; c.-1461G>A ; . ; . ; . ; . ;	upstream_gene_variant ; V756_RS0100055 ; c.-2960C>T ; . ; . ; . ; . ;	upstream_gene_variant ; gene-V756_RS01000000121600 ; n.-4742G>A ; . ; . ; . ; . ;	upstream_gene_variant ; gene-V756_RS01000000121600 ; n.-4742G>A ; . ; . ; . ; . ;
NZ_AYTO01000001.1	5464	A	G	228	hom	94	93	V756_RS0100040	gene-V756_RS0100040	4573	6024	-	synonymous_variant ; V756_RS0100040 ; c.561T>C ; p.Ser187Ser ; 561/1452 ; 561/1452 ; 187/483 ;	synonymous_variant ; V756_RS0100040 ; c.561T>C ; p.Ser187Ser ; 561/1452 ; 561/1452 ; 187/483 ;	upstream_gene_variant ; V756_RS0100030 ; c.-1462T>C ; . ; . ; . ; . ;	upstream_gene_variant ; V756_RS0100055 ; c.-2959A>G ; . ; . ; . ; . ;	upstream_gene_variant ; gene-V756_RS01000000121600 ; n.-4743T>C ; . ; . ; . ; . ;	upstream_gene_variant ; gene-V756_RS01000000121600 ; n.-4743T>C ; . ; . ; . ; . ;
NZ_AYTO01000001.1	5471	C	T	225	hom	106	106	V756_RS0100040	gene-V756_RS0100040	4573	6024	-	missense_variant ; V756_RS0100040 ; c.554G>A ; p.Ser185Asn ; 554/1452 ; 554/1452 ; 185/483 ;	missense_variant ; V756_RS0100040 ; c.554G>A ; p.Ser185Asn ; 554/1452 ; 554/1452 ; 185/483 ;	upstream_gene_variant ; V756_RS0100030 ; c.-1469G>A ; . ; . ; . ; . ;	upstream_gene_variant ; V756_RS0100055 ; c.-2952C>T ; . ; . ; . ; . ;	upstream_gene_variant ; gene-V756_RS01000000121600 ; n.-4750G>A ; . ; . ; . ; . ;	upstream_gene_variant ; gene-V756_RS01000000121600 ; n.-4750G>A ; . ; . ; . ; . ;
NZ_AYTO01000001.1	5476	C	T	225	hom	108	108	V756_RS0100040	gene-V756_RS0100040	4573	6024	-	synonymous_variant ; V756_RS0100040 ; c.549G>A ; p.Lys183Lys ; 549/1452 ; 549/1452 ; 183/483 ;	synonymous_variant ; V756_RS0100040 ; c.549G>A ; p.Lys183Lys ; 549/1452 ; 549/1452 ; 183/483 ;	upstream_gene_variant ; V756_RS0100030 ; c.-1474G>A ; . ; . ; . ; . ;	upstream_gene_variant ; V756_RS0100055 ; c.-2947C>T ; . ; . ; . ; . ;	upstream_gene_variant ; gene-V756_RS01000000121600 ; n.-4755G>A ; . ; . ; . ; . ;	upstream_gene_variant ; gene-V756_RS01000000121600 ; n.-4755G>A ; . ; . ; . ; . ;
NZ_AYTO01000001.1	5515	T	C	225	hom	96	96	V756_RS0100040	gene-V756_RS0100040	4573	6024	-	synonymous_variant ; V756_RS0100040 ; c.510A>G ; p.Lys170Lys ; 510/1452 ; 510/1452 ; 170/483 ;	synonymous_variant ; V756_RS0100040 ; c.510A>G ; p.Lys170Lys ; 510/1452 ; 510/1452 ; 170/483 ;	upstream_gene_variant ; V756_RS0100030 ; c.-1513A>G ; . ; . ; . ; . ;	upstream_gene_variant ; V756_RS0100055 ; c.-2908T>C ; . ; . ; . ; . ;	upstream_gene_variant ; gene-V756_RS01000000121600 ; n.-4794A>G ; . ; . ; . ; . ;	upstream_gene_variant ; gene-V756_RS01000000121600 ; n.-4794A>G ; . ; . ; . ; . ;
NZ_AYTO01000001.1	5521	G	T	225	hom	92	92	V756_RS0100040	gene-V756_RS0100040	4573	6024	-	synonymous_variant ; V756_RS0100040 ; c.504C>A ; p.Thr168Thr ; 504/1452 ; 504/1452 ; 168/483 ;	synonymous_variant ; V756_RS0100040 ; c.504C>A ; p.Thr168Thr ; 504/1452 ; 504/1452 ; 168/483 ;	upstream_gene_variant ; V756_RS0100030 ; c.-1519C>A ; . ; . ; . ; . ;	upstream_gene_variant ; V756_RS0100055 ; c.-2902G>T ; . ; . ; . ; . ;	upstream_gene_variant ; gene-V756_RS01000000121600 ; n.-4800C>A ; . ; . ; . ; . ;	upstream_gene_variant ; gene-V756_RS01000000121600 ; n.-4800C>A ; . ; . ; . ; . ;
NZ_AYTO01000001.1	5527	G	C	225	hom	85	85	V756_RS0100040	gene-V756_RS0100040	4573	6024	-	synonymous_variant ; V756_RS0100040 ; c.498C>G ; p.Ala166Ala ; 498/1452 ; 498/1452 ; 166/483 ;	synonymous_variant ; V756_RS0100040 ; c.498C>G ; p.Ala166Ala ; 498/1452 ; 498/1452 ; 166/483 ;	upstream_gene_variant ; V756_RS0100030 ; c.-1525C>G ; . ; . ; . ; . ;	upstream_gene_variant ; V756_RS0100055 ; c.-2896G>C ; . ; . ; . ; . ;	upstream_gene_variant ; gene-V756_RS01000000121600 ; n.-4806C>G ; . ; . ; . ; . ;	upstream_gene_variant ; gene-V756_RS01000000121600 ; n.-4806C>G ; . ; . ; . ; . ;
NZ_AYTO01000001.1	5529	C	T	225	hom	85	85	V756_RS0100040	gene-V756_RS0100040	4573	6024	-	missense_variant ; V756_RS0100040 ; c.496G>A ; p.Ala166Thr ; 496/1452 ; 496/1452 ; 166/483 ;	missense_variant ; V756_RS0100040 ; c.496G>A ; p.Ala166Thr ; 496/1452 ; 496/1452 ; 166/483 ;	upstream_gene_variant ; V756_RS0100030 ; c.-1527G>A ; . ; . ; . ; . ;	upstream_gene_variant ; V756_RS0100055 ; c.-2894C>T ; . ; . ; . ; . ;	upstream_gene_variant ; gene-V756_RS01000000121600 ; n.-4808G>A ; . ; . ; . ; . ;	upstream_gene_variant ; gene-V756_RS01000000121600 ; n.-4808G>A ; . ; . ; . ; . ;
NZ_AYTO01000001.1	5542	G	A	219	het	94	80	V756_RS0100040	gene-V756_RS0100040	4573	6024	-	synonymous_variant ; V756_RS0100040 ; c.483C>T ; p.Ser161Ser ; 483/1452 ; 483/1452 ; 161/483 ;	synonymous_variant ; V756_RS0100040 ; c.483C>T ; p.Ser161Ser ; 483/1452 ; 483/1452 ; 161/483 ;	upstream_gene_variant ; V756_RS0100030 ; c.-1540C>T ; . ; . ; . ; . ;	upstream_gene_variant ; V756_RS0100055 ; c.-2881G>A ; . ; . ; . ; . ;	upstream_gene_variant ; gene-V756_RS01000000121600 ; n.-4821C>T ; . ; . ; . ; . ;	upstream_gene_variant ; gene-V756_RS01000000121600 ; n.-4821C>T ; . ; . ; . ; . ;
NZ_AYTO01000001.1	5548	G	A	225	hom	87	87	V756_RS0100040	gene-V756_RS0100040	4573	6024	-	synonymous_variant ; V756_RS0100040 ; c.477C>T ; p.Ser159Ser ; 477/1452 ; 477/1452 ; 159/483 ;	synonymous_variant ; V756_RS0100040 ; c.477C>T ; p.Ser159Ser ; 477/1452 ; 477/1452 ; 159/483 ;	upstream_gene_variant ; V756_RS0100030 ; c.-1546C>T ; . ; . ; . ; . ;	upstream_gene_variant ; V756_RS0100055 ; c.-2875G>A ; . ; . ; . ; . ;	upstream_gene_variant ; gene-V756_RS01000000121600 ; n.-4827C>T ; . ; . ; . ; . ;	upstream_gene_variant ; gene-V756_RS01000000121600 ; n.-4827C>T ; . ; . ; . ; . ;
NZ_AYTO01000001.1	5557	G	A	220	het	75	61	V756_RS0100040	gene-V756_RS0100040	4573	6024	-	synonymous_variant ; V756_RS0100040 ; c.468C>T ; p.Ser156Ser ; 468/1452 ; 468/1452 ; 156/483 ;	synonymous_variant ; V756_RS0100040 ; c.468C>T ; p.Ser156Ser ; 468/1452 ; 468/1452 ; 156/483 ;	upstream_gene_variant ; V756_RS0100030 ; c.-1555C>T ; . ; . ; . ; . ;	upstream_gene_variant ; V756_RS0100055 ; c.-2866G>A ; . ; . ; . ; . ;	upstream_gene_variant ; gene-V756_RS01000000121600 ; n.-4836C>T ; . ; . ; . ; . ;	upstream_gene_variant ; gene-V756_RS01000000121600 ; n.-4836C>T ; . ; . ; . ; . ;
NZ_AYTO01000001.1	5570	T	G	210	hom	12	12	V756_RS0100040	gene-V756_RS0100040	4573	6024	-	missense_variant ; V756_RS0100040 ; c.455A>C ; p.Lys152Thr ; 455/1452 ; 455/1452 ; 152/483 ;	missense_variant ; V756_RS0100040 ; c.455A>C ; p.Lys152Thr ; 455/1452 ; 455/1452 ; 152/483 ;	upstream_gene_variant ; V756_RS0100030 ; c.-1568A>C ; . ; . ; . ; . ;	upstream_gene_variant ; V756_RS0100055 ; c.-2853T>G ; . ; . ; . ; . ;	upstream_gene_variant ; gene-V756_RS01000000121600 ; n.-4849A>C ; . ; . ; . ; . ;	upstream_gene_variant ; gene-V756_RS01000000121600 ; n.-4849A>C ; . ; . ; . ; . ;
NZ_AYTO01000001.1	5608	G	A	225	hom	68	68	V756_RS0100040	gene-V756_RS0100040	4573	6024	-	synonymous_variant ; V756_RS0100040 ; c.417C>T ; p.Ser139Ser ; 417/1452 ; 417/1452 ; 139/483 ;	synonymous_variant ; V756_RS0100040 ; c.417C>T ; p.Ser139Ser ; 417/1452 ; 417/1452 ; 139/483 ;	upstream_gene_variant ; V756_RS0100030 ; c.-1606C>T ; . ; . ; . ; . ;	upstream_gene_variant ; V756_RS0100055 ; c.-2815G>A ; . ; . ; . ; . ;	upstream_gene_variant ; gene-V756_RS01000000121600 ; n.-4887C>T ; . ; . ; . ; . ;	upstream_gene_variant ; gene-V756_RS01000000121600 ; n.-4887C>T ; . ; . ; . ; . ;
NZ_AYTO01000001.1	5614	T	A	228	hom	72	71	V756_RS0100040	gene-V756_RS0100040	4573	6024	-	synonymous_variant ; V756_RS0100040 ; c.411A>T ; p.Thr137Thr ; 411/1452 ; 411/1452 ; 137/483 ;	synonymous_variant ; V756_RS0100040 ; c.411A>T ; p.Thr137Thr ; 411/1452 ; 411/1452 ; 137/483 ;	upstream_gene_variant ; V756_RS0100030 ; c.-1612A>T ; . ; . ; . ; . ;	upstream_gene_variant ; V756_RS0100055 ; c.-2809T>A ; . ; . ; . ; . ;	upstream_gene_variant ; gene-V756_RS01000000121600 ; n.-4893A>T ; . ; . ; . ; . ;	upstream_gene_variant ; gene-V756_RS01000000121600 ; n.-4893A>T ; . ; . ; . ; . ;
NZ_AYTO01000001.1	5638	T	C	225	hom	76	76	V756_RS0100040	gene-V756_RS0100040	4573	6024	-	synonymous_variant ; V756_RS0100040 ; c.387A>G ; p.Gly129Gly ; 387/1452 ; 387/1452 ; 129/483 ;	synonymous_variant ; V756_RS0100040 ; c.387A>G ; p.Gly129Gly ; 387/1452 ; 387/1452 ; 129/483 ;	upstream_gene_variant ; V756_RS0100030 ; c.-1636A>G ; . ; . ; . ; . ;	upstream_gene_variant ; V756_RS0100055 ; c.-2785T>C ; . ; . ; . ; . ;	upstream_gene_variant ; gene-V756_RS01000000121600 ; n.-4917A>G ; . ; . ; . ; . ;	upstream_gene_variant ; gene-V756_RS01000000121600 ; n.-4917A>G ; . ; . ; . ; . ;
NZ_AYTO01000001.1	5641	C	A	225	hom	76	76	V756_RS0100040	gene-V756_RS0100040	4573	6024	-	synonymous_variant ; V756_RS0100040 ; c.384G>T ; p.Ala128Ala ; 384/1452 ; 384/1452 ; 128/483 ;	synonymous_variant ; V756_RS0100040 ; c.384G>T ; p.Ala128Ala ; 384/1452 ; 384/1452 ; 128/483 ;	upstream_gene_variant ; V756_RS0100030 ; c.-1639G>T ; . ; . ; . ; . ;	upstream_gene_variant ; V756_RS0100055 ; c.-2782C>A ; . ; . ; . ; . ;	upstream_gene_variant ; gene-V756_RS01000000121600 ; n.-4920G>T ; . ; . ; . ; . ;	upstream_gene_variant ; gene-V756_RS01000000121600 ; n.-4920G>T ; . ; . ; . ; . ;
NZ_AYTO01000001.1	5650	C	T	225	hom	66	66	V756_RS0100040	gene-V756_RS0100040	4573	6024	-	missense_variant ; V756_RS0100040 ; c.375G>A ; p.Met125Ile ; 375/1452 ; 375/1452 ; 125/483 ;	missense_variant ; V756_RS0100040 ; c.375G>A ; p.Met125Ile ; 375/1452 ; 375/1452 ; 125/483 ;	upstream_gene_variant ; V756_RS0100030 ; c.-1648G>A ; . ; . ; . ; . ;	upstream_gene_variant ; V756_RS0100055 ; c.-2773C>T ; . ; . ; . ; . ;	upstream_gene_variant ; gene-V756_RS01000000121600 ; n.-4929G>A ; . ; . ; . ; . ;	upstream_gene_variant ; gene-V756_RS01000000121600 ; n.-4929G>A ; . ; . ; . ; . ;
NZ_AYTO01000001.1	5652	T	A	225	hom	66	66	V756_RS0100040	gene-V756_RS0100040	4573	6024	-	missense_variant ; V756_RS0100040 ; c.373A>T ; p.Met125Leu ; 373/1452 ; 373/1452 ; 125/483 ;	missense_variant ; V756_RS0100040 ; c.373A>T ; p.Met125Leu ; 373/1452 ; 373/1452 ; 125/483 ;	upstream_gene_variant ; V756_RS0100030 ; c.-1650A>T ; . ; . ; . ; . ;	upstream_gene_variant ; V756_RS0100055 ; c.-2771T>A ; . ; . ; . ; . ;	upstream_gene_variant ; gene-V756_RS01000000121600 ; n.-4931A>T ; . ; . ; . ; . ;	upstream_gene_variant ; gene-V756_RS01000000121600 ; n.-4931A>T ; . ; . ; . ; . ;
NZ_AYTO01000001.1	5653	G	A	225	hom	66	66	V756_RS0100040	gene-V756_RS0100040	4573	6024	-	synonymous_variant ; V756_RS0100040 ; c.372C>T ; p.Asn124Asn ; 372/1452 ; 372/1452 ; 124/483 ;	synonymous_variant ; V756_RS0100040 ; c.372C>T ; p.Asn124Asn ; 372/1452 ; 372/1452 ; 124/483 ;	upstream_gene_variant ; V756_RS0100030 ; c.-1651C>T ; . ; . ; . ; . ;	upstream_gene_variant ; V756_RS0100055 ; c.-2770G>A ; . ; . ; . ; . ;	upstream_gene_variant ; gene-V756_RS01000000121600 ; n.-4932C>T ; . ; . ; . ; . ;	upstream_gene_variant ; gene-V756_RS01000000121600 ; n.-4932C>T ; . ; . ; . ; . ;
NZ_AYTO01000001.1	5655	T	C	225	hom	66	66	V756_RS0100040	gene-V756_RS0100040	4573	6024	-	missense_variant ; V756_RS0100040 ; c.370A>G ; p.Asn124Asp ; 370/1452 ; 370/1452 ; 124/483 ;	missense_variant ; V756_RS0100040 ; c.370A>G ; p.Asn124Asp ; 370/1452 ; 370/1452 ; 124/483 ;	upstream_gene_variant ; V756_RS0100030 ; c.-1653A>G ; . ; . ; . ; . ;	upstream_gene_variant ; V756_RS0100055 ; c.-2768T>C ; . ; . ; . ; . ;	upstream_gene_variant ; gene-V756_RS01000000121600 ; n.-4934A>G ; . ; . ; . ; . ;	upstream_gene_variant ; gene-V756_RS01000000121600 ; n.-4934A>G ; . ; . ; . ; . ;
NZ_AYTO01000001.1	5673	C	A	225	hom	89	89	V756_RS0100040	gene-V756_RS0100040	4573	6024	-	missense_variant ; V756_RS0100040 ; c.352G>T ; p.Val118Leu ; 352/1452 ; 352/1452 ; 118/483 ;	missense_variant ; V756_RS0100040 ; c.352G>T ; p.Val118Leu ; 352/1452 ; 352/1452 ; 118/483 ;	upstream_gene_variant ; V756_RS0100030 ; c.-1671G>T ; . ; . ; . ; . ;	upstream_gene_variant ; V756_RS0100055 ; c.-2750C>A ; . ; . ; . ; . ;	upstream_gene_variant ; gene-V756_RS01000000121600 ; n.-4952G>T ; . ; . ; . ; . ;	upstream_gene_variant ; gene-V756_RS01000000121600 ; n.-4952G>T ; . ; . ; . ; . ;
NZ_AYTO01000001.1	5680	T	C	225	hom	88	88	V756_RS0100040	gene-V756_RS0100040	4573	6024	-	synonymous_variant ; V756_RS0100040 ; c.345A>G ; p.Leu115Leu ; 345/1452 ; 345/1452 ; 115/483 ;	synonymous_variant ; V756_RS0100040 ; c.345A>G ; p.Leu115Leu ; 345/1452 ; 345/1452 ; 115/483 ;	upstream_gene_variant ; V756_RS0100030 ; c.-1678A>G ; . ; . ; . ; . ;	upstream_gene_variant ; V756_RS0100055 ; c.-2743T>C ; . ; . ; . ; . ;	upstream_gene_variant ; gene-V756_RS01000000121600 ; n.-4959A>G ; . ; . ; . ; . ;	upstream_gene_variant ; gene-V756_RS01000000121600 ; n.-4959A>G ; . ; . ; . ; . ;
NZ_AYTO01000001.1	5692	C	T	225	hom	100	100	V756_RS0100040	gene-V756_RS0100040	4573	6024	-	synonymous_variant ; V756_RS0100040 ; c.333G>A ; p.Thr111Thr ; 333/1452 ; 333/1452 ; 111/483 ;	synonymous_variant ; V756_RS0100040 ; c.333G>A ; p.Thr111Thr ; 333/1452 ; 333/1452 ; 111/483 ;	upstream_gene_variant ; V756_RS0100030 ; c.-1690G>A ; . ; . ; . ; . ;	upstream_gene_variant ; V756_RS0100055 ; c.-2731C>T ; . ; . ; . ; . ;	upstream_gene_variant ; gene-V756_RS01000000121600 ; n.-4971G>A ; . ; . ; . ; . ;	upstream_gene_variant ; gene-V756_RS01000000121600 ; n.-4971G>A ; . ; . ; . ; . ;
NZ_AYTO01000001.1	5725	C	T	225	hom	113	113	V756_RS0100040	gene-V756_RS0100040	4573	6024	-	synonymous_variant ; V756_RS0100040 ; c.300G>A ; p.Ser100Ser ; 300/1452 ; 300/1452 ; 100/483 ;	synonymous_variant ; V756_RS0100040 ; c.300G>A ; p.Ser100Ser ; 300/1452 ; 300/1452 ; 100/483 ;	upstream_gene_variant ; V756_RS0100030 ; c.-1723G>A ; . ; . ; . ; . ;	upstream_gene_variant ; V756_RS0100055 ; c.-2698C>T ; . ; . ; . ; . ;	upstream_gene_variant ; gene-V756_RS01000000121600 ; n.-4915G>A ; . ; . ; . ; . ;	upstream_gene_variant ; gene-V756_RS01000000121600 ; n.-4852G>A ; . ; . ; . ; . ;
NZ_AYTO01000001.1	5731	G	T	225	hom	114	114	V756_RS0100040	gene-V756_RS0100040	4573	6024	-	synonymous_variant ; V756_RS0100040 ; c.294C>A ; p.Gly98Gly ; 294/1452 ; 294/1452 ; 98/483 ;	synonymous_variant ; V756_RS0100040 ; c.294C>A ; p.Gly98Gly ; 294/1452 ; 294/1452 ; 98/483 ;	upstream_gene_variant ; V756_RS0100030 ; c.-1729C>A ; . ; . ; . ; . ;	upstream_gene_variant ; V756_RS0100055 ; c.-2692G>T ; . ; . ; . ; . ;	upstream_gene_variant ; gene-V756_RS01000000121600 ; n.-4921C>A ; . ; . ; . ; . ;	upstream_gene_variant ; gene-V756_RS01000000121600 ; n.-4858C>A ; . ; . ; . ; . ;
NZ_AYTO01000001.1	5740	G	C	225	hom	119	119	V756_RS0100040	gene-V756_RS0100040	4573	6024	-	synonymous_variant ; V756_RS0100040 ; c.285C>G ; p.Val95Val ; 285/1452 ; 285/1452 ; 95/483 ;	synonymous_variant ; V756_RS0100040 ; c.285C>G ; p.Val95Val ; 285/1452 ; 285/1452 ; 95/483 ;	upstream_gene_variant ; V756_RS0100030 ; c.-1738C>G ; . ; . ; . ; . ;	upstream_gene_variant ; V756_RS0100055 ; c.-2683G>C ; . ; . ; . ; . ;	upstream_gene_variant ; gene-V756_RS01000000121600 ; n.-4930C>G ; . ; . ; . ; . ;	upstream_gene_variant ; gene-V756_RS01000000121600 ; n.-4867C>G ; . ; . ; . ; . ;
NZ_AYTO01000001.1	5770	C	G	225	hom	125	125	V756_RS0100040	gene-V756_RS0100040	4573	6024	-	synonymous_variant ; V756_RS0100040 ; c.255G>C ; p.Thr85Thr ; 255/1452 ; 255/1452 ; 85/483 ;	synonymous_variant ; V756_RS0100040 ; c.255G>C ; p.Thr85Thr ; 255/1452 ; 255/1452 ; 85/483 ;	upstream_gene_variant ; V756_RS0100030 ; c.-1768G>C ; . ; . ; . ; . ;	upstream_gene_variant ; V756_RS0100055 ; c.-2653C>G ; . ; . ; . ; . ;	upstream_gene_variant ; gene-V756_RS01000000121600 ; n.-4960G>C ; . ; . ; . ; . ;	upstream_gene_variant ; gene-V756_RS01000000121600 ; n.-4897G>C ; . ; . ; . ; . ;
NZ_AYTO01000001.1	5791	TGAAG	TGAAGAAG	56	hom	6	6	V756_RS0100040	gene-V756_RS0100040	4573	6024	-	conservative_inframe_insertion ; V756_RS0100040 ; c.229_230insCTT ; p.Thr77_Ser78insSer ; 229/1452 ; 229/1452 ; 77/483 ;	conservative_inframe_insertion ; V756_RS0100040 ; c.229_230insCTT ; p.Thr77_Ser78insSer ; 229/1452 ; 229/1452 ; 77/483 ;	upstream_gene_variant ; V756_RS0100030 ; c.-1794_-1793insCTT ; . ; . ; . ; . ;	upstream_gene_variant ; V756_RS0100055 ; c.-2630_-2628dupAAG ; . ; . ; . ; . ;	upstream_gene_variant ; gene-V756_RS01000000121600 ; n.-4986_-4985insCTT ; . ; . ; . ; . ;	upstream_gene_variant ; gene-V756_RS01000000121600 ; n.-4923_-4922insCTT ; . ; . ; . ; . ;
NZ_AYTO01000001.1	5799	C	T	225	hom	130	130	V756_RS0100040	gene-V756_RS0100040	4573	6024	-	missense_variant ; V756_RS0100040 ; c.226G>A ; p.Gly76Ser ; 226/1452 ; 226/1452 ; 76/483 ;	missense_variant ; V756_RS0100040 ; c.226G>A ; p.Gly76Ser ; 226/1452 ; 226/1452 ; 76/483 ;	upstream_gene_variant ; V756_RS0100030 ; c.-1797G>A ; . ; . ; . ; . ;	upstream_gene_variant ; V756_RS0100055 ; c.-2624C>T ; . ; . ; . ; . ;	upstream_gene_variant ; gene-V756_RS01000000121600 ; n.-4989G>A ; . ; . ; . ; . ;	upstream_gene_variant ; gene-V756_RS01000000121600 ; n.-4926G>A ; . ; . ; . ; . ;
NZ_AYTO01000001.1	5803	A	T	225	hom	137	137	V756_RS0100040	gene-V756_RS0100040	4573	6024	-	missense_variant ; V756_RS0100040 ; c.222T>A ; p.Asn74Lys ; 222/1452 ; 222/1452 ; 74/483 ;	missense_variant ; V756_RS0100040 ; c.222T>A ; p.Asn74Lys ; 222/1452 ; 222/1452 ; 74/483 ;	upstream_gene_variant ; V756_RS0100030 ; c.-1801T>A ; . ; . ; . ; . ;	upstream_gene_variant ; V756_RS0100055 ; c.-2620A>T ; . ; . ; . ; . ;	upstream_gene_variant ; gene-V756_RS01000000121600 ; n.-4993T>A ; . ; . ; . ; . ;	upstream_gene_variant ; gene-V756_RS01000000121600 ; n.-4930T>A ; . ; . ; . ; . ;
NZ_AYTO01000001.1	5812	C	T	225	hom	150	150	V756_RS0100040	gene-V756_RS0100040	4573	6024	-	synonymous_variant ; V756_RS0100040 ; c.213G>A ; p.Pro71Pro ; 213/1452 ; 213/1452 ; 71/483 ;	synonymous_variant ; V756_RS0100040 ; c.213G>A ; p.Pro71Pro ; 213/1452 ; 213/1452 ; 71/483 ;	upstream_gene_variant ; V756_RS0100030 ; c.-1810G>A ; . ; . ; . ; . ;	upstream_gene_variant ; V756_RS0100055 ; c.-2611C>T ; . ; . ; . ; . ;	upstream_gene_variant ; gene-V756_RS01000000121600 ; n.-4939G>A ; . ; . ; . ; . ;	upstream_gene_variant ; gene-V756_RS01000000121600 ; n.-4300G>A ; . ; . ; . ; . ;
NZ_AYTO01000001.1	5818	G	A	225	hom	155	155	V756_RS0100040	gene-V756_RS0100040	4573	6024	-	synonymous_variant ; V756_RS0100040 ; c.207C>T ; p.Thr69Thr ; 207/1452 ; 207/1452 ; 69/483 ;	synonymous_variant ; V756_RS0100040 ; c.207C>T ; p.Thr69Thr ; 207/1452 ; 207/1452 ; 69/483 ;	upstream_gene_variant ; V756_RS0100030 ; c.-1816C>T ; . ; . ; . ; . ;	upstream_gene_variant ; V756_RS0100055 ; c.-2605G>A ; . ; . ; . ; . ;	upstream_gene_variant ; gene-V756_RS01000000121600 ; n.-4945C>T ; . ; . ; . ; . ;	upstream_gene_variant ; gene-V756_RS01000000121600 ; n.-4306C>T ; . ; . ; . ; . ;
NZ_AYTO01000001.1	5821	C	A	225	hom	157	157	V756_RS0100040	gene-V756_RS0100040	4573	6024	-	synonymous_variant ; V756_RS0100040 ; c.204G>T ; p.Leu68Leu ; 204/1452 ; 204/1452 ; 68/483 ;	synonymous_variant ; V756_RS0100040 ; c.204G>T ; p.Leu68Leu ; 204/1452 ; 204/1452 ; 68/483 ;	upstream_gene_variant ; V756_RS0100030 ; c.-1819G>T ; . ; . ; . ; . ;	upstream_gene_variant ; V756_RS0100055 ; c.-2602C>A ; . ; . ; . ; . ;	upstream_gene_variant ; gene-V756_RS01000000121600 ; n.-4948G>T ; . ; . ; . ; . ;	upstream_gene_variant ; gene-V756_RS01000000121600 ; n.-4309G>T ; . ; . ; . ; . ;
NZ_AYTO01000001.1	5850	A	T	225	hom	163	163	V756_RS0100040	gene-V756_RS0100040	4573	6024	-	missense_variant ; V756_RS0100040 ; c.175T>A ; p.Ser59Thr ; 175/1452 ; 175/1452 ; 59/483 ;	missense_variant ; V756_RS0100040 ; c.175T>A ; p.Ser59Thr ; 175/1452 ; 175/1452 ; 59/483 ;	upstream_gene_variant ; V756_RS0100030 ; c.-1848T>A ; . ; . ; . ; . ;	upstream_gene_variant ; V756_RS0100055 ; c.-2573A>T ; . ; . ; . ; . ;	upstream_gene_variant ; gene-V756_RS01000000121600 ; n.-4977T>A ; . ; . ; . ; . ;	upstream_gene_variant ; gene-V756_RS01000000121600 ; n.-4338T>A ; . ; . ; . ; . ;
NZ_AYTO01000001.1	5851	T	C	225	hom	163	163	V756_RS0100040	gene-V756_RS0100040	4573	6024	-	synonymous_variant ; V756_RS0100040 ; c.174A>G ; p.Ser58Ser ; 174/1452 ; 174/1452 ; 58/483 ;	synonymous_variant ; V756_RS0100040 ; c.174A>G ; p.Ser58Ser ; 174/1452 ; 174/1452 ; 58/483 ;	upstream_gene_variant ; V756_RS0100030 ; c.-1849A>G ; . ; . ; . ; . ;	upstream_gene_variant ; V756_RS0100055 ; c.-2572T>C ; . ; . ; . ; . ;	upstream_gene_variant ; gene-V756_RS01000000121600 ; n.-4978A>G ; . ; . ; . ; . ;	upstream_gene_variant ; gene-V756_RS01000000121600 ; n.-4339A>G ; . ; . ; . ; . ;
NZ_AYTO01000001.1	5854	C	A	225	hom	171	171	V756_RS0100040	gene-V756_RS0100040	4573	6024	-	synonymous_variant ; V756_RS0100040 ; c.171G>T ; p.Leu57Leu ; 171/1452 ; 171/1452 ; 57/483 ;	synonymous_variant ; V756_RS0100040 ; c.171G>T ; p.Leu57Leu ; 171/1452 ; 171/1452 ; 57/483 ;	upstream_gene_variant ; V756_RS0100030 ; c.-1852G>T ; . ; . ; . ; . ;	upstream_gene_variant ; V756_RS0100055 ; c.-2569C>A ; . ; . ; . ; . ;	upstream_gene_variant ; gene-V756_RS01000000121600 ; n.-4981G>T ; . ; . ; . ; . ;	upstream_gene_variant ; gene-V756_RS01000000121600 ; n.-4342G>T ; . ; . ; . ; . ;
NZ_AYTO01000001.1	5860	G	A	225	hom	187	187	V756_RS0100040	gene-V756_RS0100040	4573	6024	-	synonymous_variant ; V756_RS0100040 ; c.165C>T ; p.Asn55Asn ; 165/1452 ; 165/1452 ; 55/483 ;	synonymous_variant ; V756_RS0100040 ; c.165C>T ; p.Asn55Asn ; 165/1452 ; 165/1452 ; 55/483 ;	upstream_gene_variant ; V756_RS0100030 ; c.-1858C>T ; . ; . ; . ; . ;	upstream_gene_variant ; V756_RS0100055 ; c.-2563G>A ; . ; . ; . ; . ;	upstream_gene_variant ; gene-V756_RS01000000121600 ; n.-4987C>T ; . ; . ; . ; . ;	upstream_gene_variant ; gene-V756_RS01000000121600 ; n.-4348C>T ; . ; . ; . ; . ;
NZ_AYTO01000001.1	5902	T	G	225	hom	189	189	V756_RS0100040	gene-V756_RS0100040	4573	6024	-	synonymous_variant ; V756_RS0100040 ; c.123A>C ; p.Ala41Ala ; 123/1452 ; 123/1452 ; 41/483 ;	synonymous_variant ; V756_RS0100040 ; c.123A>C ; p.Ala41Ala ; 123/1452 ; 123/1452 ; 41/483 ;	upstream_gene_variant ; V756_RS0100030 ; c.-1900A>C ; . ; . ; . ; . ;	upstream_gene_variant ; V756_RS0100055 ; c.-2521T>G ; . ; . ; . ; . ;	upstream_gene_variant ; gene-V756_RS01000000121600 ; n.-4390A>C ; . ; . ; . ; . ;	upstream_gene_variant ; gene-V756_RS01000000121600 ; n.-4372A>C ; . ; . ; . ; . ;
NZ_AYTO01000001.1	5950	A	T	225	hom	194	194	V756_RS0100040	gene-V756_RS0100040	4573	6024	-	missense_variant ; V756_RS0100040 ; c.75T>A ; p.Asp25Glu ; 75/1452 ; 75/1452 ; 25/483 ;	missense_variant ; V756_RS0100040 ; c.75T>A ; p.Asp25Glu ; 75/1452 ; 75/1452 ; 25/483 ;	upstream_gene_variant ; V756_RS0100030 ; c.-1948T>A ; . ; . ; . ; . ;	upstream_gene_variant ; V756_RS0100055 ; c.-2473A>T ; . ; . ; . ; . ;	upstream_gene_variant ; gene-V756_RS01000000121600 ; n.-4438T>A ; . ; . ; . ; . ;	upstream_gene_variant ; gene-V756_RS01000000121600 ; n.-4420T>A ; . ; . ; . ; . ;
NZ_AYTO01000001.1	5966	G	A	225	hom	188	188	V756_RS0100040	gene-V756_RS0100040	4573	6024	-	missense_variant ; V756_RS0100040 ; c.59C>T ; p.Ala20Val ; 59/1452 ; 59/1452 ; 20/483 ;	missense_variant ; V756_RS0100040 ; c.59C>T ; p.Ala20Val ; 59/1452 ; 59/1452 ; 20/483 ;	upstream_gene_variant ; V756_RS0100030 ; c.-1964C>T ; . ; . ; . ; . ;	upstream_gene_variant ; V756_RS0100055 ; c.-2457G>A ; . ; . ; . ; . ;	upstream_gene_variant ; gene-V756_RS01000000121600 ; n.-4454C>T ; . ; . ; . ; . ;	upstream_gene_variant ; gene-V756_RS01000000121600 ; n.-4436C>T ; . ; . ; . ; . ;
NZ_AYTO01000001.1	5977	A	G	225	hom	183	183	V756_RS0100040	gene-V756_RS0100040	4573	6024	-	synonymous_variant ; V756_RS0100040 ; c.48T>C ; p.Ser16Ser ; 48/1452 ; 48/1452 ; 16/483 ;	synonymous_variant ; V756_RS0100040 ; c.48T>C ; p.Ser16Ser ; 48/1452 ; 48/1452 ; 16/483 ;	upstream_gene_variant ; V756_RS0100030 ; c.-1975T>C ; . ; . ; . ; . ;	upstream_gene_variant ; V756_RS0100055 ; c.-2446A>G ; . ; . ; . ; . ;	upstream_gene_variant ; gene-V756_RS01000000121600 ; n.-4465T>C ; . ; . ; . ; . ;	upstream_gene_variant ; gene-V756_RS01000000121600 ; n.-4447T>C ; . ; . ; . ; . ;
NZ_AYTO01000001.1	5979	T	C	225	hom	182	182	V756_RS0100040	gene-V756_RS0100040	4573	6024	-	missense_variant ; V756_RS0100040 ; c.46A>G ; p.Ser16Gly ; 46/1452 ; 46/1452 ; 16/483 ;	missense_variant ; V756_RS0100040 ; c.46A>G ; p.Ser16Gly ; 46/1452 ; 46/1452 ; 16/483 ;	upstream_gene_variant ; V756_RS0100030 ; c.-1977A>G ; . ; . ; . ; . ;	upstream_gene_variant ; V756_RS0100055 ; c.-2444T>C ; . ; . ; . ; . ;	upstream_gene_variant ; gene-V756_RS01000000121600 ; n.-4467A>G ; . ; . ; . ; . ;	upstream_gene_variant ; gene-V756_RS01000000121600 ; n.-4449A>G ; . ; . ; . ; . ;
NZ_AYTO01000001.1	6027	G	T	225	hom	146	146	.	.	.	.	.	.	upstream_gene_variant ; V756_RS0100030 ; c.-2025C>A ; . ; . ; . ; . ;	upstream_gene_variant ; V756_RS0100040 ; c.-3C>A ; . ; . ; . ; . ;	upstream_gene_variant ; V756_RS0100055 ; c.-2396G>T ; . ; . ; . ; . ;	upstream_gene_variant ; gene-V756_RS01000000121600 ; n.-4515C>A ; . ; . ; . ; . ;	upstream_gene_variant ; gene-V756_RS01000000121600 ; n.-4497C>A ; . ; . ; . ; . ;
NZ_AYTO01000001.1	6056	A	C	225	hom	131	131	.	.	.	.	.	.	upstream_gene_variant ; V756_RS0100030 ; c.-2054T>G ; . ; . ; . ; . ;	upstream_gene_variant ; V756_RS0100040 ; c.-32T>G ; . ; . ; . ; . ;	upstream_gene_variant ; V756_RS0100055 ; c.-2367A>C ; . ; . ; . ; . ;	upstream_gene_variant ; gene-V756_RS01000000121600 ; n.-4544T>G ; . ; . ; . ; . ;	upstream_gene_variant ; gene-V756_RS01000000121600 ; n.-4526T>G ; . ; . ; . ; . ;
NZ_AYTO01000001.1	6085	G	A	225	hom	93	93	.	.	.	.	.	.	upstream_gene_variant ; V756_RS0100030 ; c.-2083C>T ; . ; . ; . ; . ;	upstream_gene_variant ; V756_RS0100040 ; c.-61C>T ; . ; . ; . ; . ;	upstream_gene_variant ; V756_RS0100055 ; c.-2338G>A ; . ; . ; . ; . ;	upstream_gene_variant ; gene-V756_RS01000000121600 ; n.-4573C>T ; . ; . ; . ; . ;	upstream_gene_variant ; gene-V756_RS01000000121600 ; n.-4555C>T ; . ; . ; . ; . ;
NZ_AYTO01000001.1	6089	G	GT	160	hom	8	8	.	.	.	.	.	.	upstream_gene_variant ; V756_RS0100030 ; c.-2088_-2087insA ; . ; . ; . ; . ;	upstream_gene_variant ; V756_RS0100040 ; c.-66_-65insA ; . ; . ; . ; . ;	upstream_gene_variant ; V756_RS0100055 ; c.-2334_-2333insT ; . ; . ; . ; . ;	upstream_gene_variant ; gene-V756_RS01000000121600 ; n.-4578_-4577insA ; . ; . ; . ; . ;	upstream_gene_variant ; gene-V756_RS01000000121600 ; n.-4560_-4559insA ; . ; . ; . ; . ;
NZ_AYTO01000001.1	6110	T	A	225	hom	52	52	.	.	.	.	.	.	upstream_gene_variant ; V756_RS0100030 ; c.-2108A>T ; . ; . ; . ; . ;	upstream_gene_variant ; V756_RS0100040 ; c.-86A>T ; . ; . ; . ; . ;	upstream_gene_variant ; V756_RS0100055 ; c.-2313T>A ; . ; . ; . ; . ;	upstream_gene_variant ; gene-V756_RS01000000121600 ; n.-4598A>T ; . ; . ; . ; . ;	upstream_gene_variant ; gene-V756_RS01000000121600 ; n.-4580A>T ; . ; . ; . ; . ;
NZ_AYTO01000001.1	6112	T	A	225	hom	51	51	.	.	.	.	.	.	upstream_gene_variant ; V756_RS0100030 ; c.-2110A>T ; . ; . ; . ; . ;	upstream_gene_variant ; V756_RS0100040 ; c.-88A>T ; . ; . ; . ; . ;	upstream_gene_variant ; V756_RS0100055 ; c.-2311T>A ; . ; . ; . ; . ;	upstream_gene_variant ; gene-V756_RS01000000121600 ; n.-4600A>T ; . ; . ; . ; . ;	upstream_gene_variant ; gene-V756_RS01000000121600 ; n.-4582A>T ; . ; . ; . ; . ;
NZ_AYTO01000001.1	6116	A	T	225	hom	51	51	.	.	.	.	.	.	upstream_gene_variant ; V756_RS0100030 ; c.-2114T>A ; . ; . ; . ; . ;	upstream_gene_variant ; V756_RS0100040 ; c.-92T>A ; . ; . ; . ; . ;	upstream_gene_variant ; V756_RS0100055 ; c.-2307A>T ; . ; . ; . ; . ;	upstream_gene_variant ; gene-V756_RS01000000121600 ; n.-4604T>A ; . ; . ; . ; . ;	upstream_gene_variant ; gene-V756_RS01000000121600 ; n.-4586T>A ; . ; . ; . ; . ;
NZ_AYTO01000001.1	6117	C	T	225	hom	51	51	.	.	.	.	.	.	upstream_gene_variant ; V756_RS0100030 ; c.-2115G>A ; . ; . ; . ; . ;	upstream_gene_variant ; V756_RS0100040 ; c.-93G>A ; . ; . ; . ; . ;	upstream_gene_variant ; V756_RS0100055 ; c.-2306C>T ; . ; . ; . ; . ;	upstream_gene_variant ; gene-V756_RS01000000121600 ; n.-4605G>A ; . ; . ; . ; . ;	upstream_gene_variant ; gene-V756_RS01000000121600 ; n.-4587G>A ; . ; . ; . ; . ;
NZ_AYTO01000001.1	6118	C	A	228	hom	51	50	.	.	.	.	.	.	upstream_gene_variant ; V756_RS0100030 ; c.-2116G>T ; . ; . ; . ; . ;	upstream_gene_variant ; V756_RS0100040 ; c.-94G>T ; . ; . ; . ; . ;	upstream_gene_variant ; V756_RS0100055 ; c.-2305C>A ; . ; . ; . ; . ;	upstream_gene_variant ; gene-V756_RS01000000121600 ; n.-4606G>T ; . ; . ; . ; . ;	upstream_gene_variant ; gene-V756_RS01000000121600 ; n.-4588G>T ; . ; . ; . ; . ;
NZ_AYTO01000001.1	6137	A	T	225	hom	40	40	.	.	.	.	.	.	upstream_gene_variant ; V756_RS0100030 ; c.-2135T>A ; . ; . ; . ; . ;	upstream_gene_variant ; V756_RS0100040 ; c.-113T>A ; . ; . ; . ; . ;	upstream_gene_variant ; V756_RS0100055 ; c.-2286A>T ; . ; . ; . ; . ;	upstream_gene_variant ; gene-V756_RS01000000121600 ; n.-4625T>A ; . ; . ; . ; . ;	upstream_gene_variant ; gene-V756_RS01000000121600 ; n.-4607T>A ; . ; . ; . ; . ;
NZ_AYTO01000001.1	6140	T	G	225	hom	40	40	.	.	.	.	.	.	upstream_gene_variant ; V756_RS0100030 ; c.-2138A>C ; . ; . ; . ; . ;	upstream_gene_variant ; V756_RS0100040 ; c.-116A>C ; . ; . ; . ; . ;	upstream_gene_variant ; V756_RS0100055 ; c.-2283T>G ; . ; . ; . ; . ;	upstream_gene_variant ; gene-V756_RS01000000121600 ; n.-4628A>C ; . ; . ; . ; . ;	upstream_gene_variant ; gene-V756_RS01000000121600 ; n.-4610A>C ; . ; . ; . ; . ;
NZ_AYTO01000001.1	6175	C	T	194	hom	21	21	V756_RS0100045	gene-V756_RS0100045	6175	6615	-	splice_region_variant&stop_retained_variant ; V756_RS0100045 ; c.441G>A ; p.Ter147Ter ; 441/441 ; 441/441 ; 147/146 ;	splice_region_variant&stop_retained_variant ; V756_RS0100045 ; c.441G>A ; p.Ter147Ter ; 441/441 ; 441/441 ; 147/146 ;	upstream_gene_variant ; V756_RS0100030 ; c.-2173G>A ; . ; . ; . ; . ;	upstream_gene_variant ; V756_RS0100040 ; c.-151G>A ; . ; . ; . ; . ;	upstream_gene_variant ; V756_RS0100055 ; c.-2248C>T ; . ; . ; . ; . ;	upstream_gene_variant ; gene-V756_RS01000000121600 ; n.-4663G>A ; . ; . ; . ; . ;
NZ_AYTO01000001.1	6176	T	C	194	hom	21	21	V756_RS0100045	gene-V756_RS0100045	6175	6615	-	stop_lost&splice_region_variant ; V756_RS0100045 ; c.440A>G ; p.Ter147Trpext*? ; 440/441 ; 440/441 ; 147/146 ;	stop_lost&splice_region_variant ; V756_RS0100045 ; c.440A>G ; p.Ter147Trpext*? ; 440/441 ; 440/441 ; 147/146 ;	upstream_gene_variant ; V756_RS0100030 ; c.-2174A>G ; . ; . ; . ; . ;	upstream_gene_variant ; V756_RS0100040 ; c.-152A>G ; . ; . ; . ; . ;	upstream_gene_variant ; V756_RS0100055 ; c.-2247T>C ; . ; . ; . ; . ;	upstream_gene_variant ; gene-V756_RS01000000121600 ; n.-4664A>G ; . ; . ; . ; . ;
NZ_AYTO01000001.1	6188	C	T	225	hom	28	28	V756_RS0100045	gene-V756_RS0100045	6175	6615	-	missense_variant ; V756_RS0100045 ; c.428G>A ; p.Arg143Lys ; 428/441 ; 428/441 ; 143/146 ;	missense_variant ; V756_RS0100045 ; c.428G>A ; p.Arg143Lys ; 428/441 ; 428/441 ; 143/146 ;	upstream_gene_variant ; V756_RS0100030 ; c.-2186G>A ; . ; . ; . ; . ;	upstream_gene_variant ; V756_RS0100040 ; c.-164G>A ; . ; . ; . ; . ;	upstream_gene_variant ; V756_RS0100055 ; c.-2235C>T ; . ; . ; . ; . ;	upstream_gene_variant ; gene-V756_RS01000000121600 ; n.-4676G>A ; . ; . ; . ; . ;
NZ_AYTO01000001.1	6205	G	A	225	hom	37	37	V756_RS0100045	gene-V756_RS0100045	6175	6615	-	synonymous_variant ; V756_RS0100045 ; c.411C>T ; p.Asp137Asp ; 411/441 ; 411/441 ; 137/146 ;	synonymous_variant ; V756_RS0100045 ; c.411C>T ; p.Asp137Asp ; 411/441 ; 411/441 ; 137/146 ;	upstream_gene_variant ; V756_RS0100030 ; c.-2203C>T ; . ; . ; . ; . ;	upstream_gene_variant ; V756_RS0100040 ; c.-181C>T ; . ; . ; . ; . ;	upstream_gene_variant ; V756_RS0100055 ; c.-2218G>A ; . ; . ; . ; . ;	upstream_gene_variant ; gene-V756_RS01000000121600 ; n.-4693C>T ; . ; . ; . ; . ;
NZ_AYTO01000001.1	6223	A	G	225	hom	48	48	V756_RS0100045	gene-V756_RS0100045	6175	6615	-	synonymous_variant ; V756_RS0100045 ; c.393T>C ; p.Leu131Leu ; 393/441 ; 393/441 ; 131/146 ;	synonymous_variant ; V756_RS0100045 ; c.393T>C ; p.Leu131Leu ; 393/441 ; 393/441 ; 131/146 ;	upstream_gene_variant ; V756_RS0100030 ; c.-2221T>C ; . ; . ; . ; . ;	upstream_gene_variant ; V756_RS0100040 ; c.-199T>C ; . ; . ; . ; . ;	upstream_gene_variant ; V756_RS0100055 ; c.-2200A>G ; . ; . ; . ; . ;	upstream_gene_variant ; gene-V756_RS01000000121600 ; n.-4711T>C ; . ; . ; . ; . ;
NZ_AYTO01000001.1	6241	G	T	225	hom	48	48	V756_RS0100045	gene-V756_RS0100045	6175	6615	-	missense_variant ; V756_RS0100045 ; c.375C>A ; p.Asn125Lys ; 375/441 ; 375/441 ; 125/146 ;	missense_variant ; V756_RS0100045 ; c.375C>A ; p.Asn125Lys ; 375/441 ; 375/441 ; 125/146 ;	upstream_gene_variant ; V756_RS0100030 ; c.-2239C>A ; . ; . ; . ; . ;	upstream_gene_variant ; V756_RS0100040 ; c.-217C>A ; . ; . ; . ; . ;	upstream_gene_variant ; V756_RS0100055 ; c.-2182G>T ; . ; . ; . ; . ;	upstream_gene_variant ; gene-V756_RS01000000121600 ; n.-4729C>A ; . ; . ; . ; . ;
NZ_AYTO01000001.1	6242	T	C	225	hom	48	48	V756_RS0100045	gene-V756_RS0100045	6175	6615	-	missense_variant ; V756_RS0100045 ; c.374A>G ; p.Asn125Ser ; 374/441 ; 374/441 ; 125/146 ;	missense_variant ; V756_RS0100045 ; c.374A>G ; p.Asn125Ser ; 374/441 ; 374/441 ; 125/146 ;	upstream_gene_variant ; V756_RS0100030 ; c.-2240A>G ; . ; . ; . ; . ;	upstream_gene_variant ; V756_RS0100040 ; c.-218A>G ; . ; . ; . ; . ;	upstream_gene_variant ; V756_RS0100055 ; c.-2181T>C ; . ; . ; . ; . ;	upstream_gene_variant ; gene-V756_RS01000000121600 ; n.-4730A>G ; . ; . ; . ; . ;
NZ_AYTO01000001.1	6247	C	T	225	hom	48	48	V756_RS0100045	gene-V756_RS0100045	6175	6615	-	synonymous_variant ; V756_RS0100045 ; c.369G>A ; p.Leu123Leu ; 369/441 ; 369/441 ; 123/146 ;	synonymous_variant ; V756_RS0100045 ; c.369G>A ; p.Leu123Leu ; 369/441 ; 369/441 ; 123/146 ;	upstream_gene_variant ; V756_RS0100030 ; c.-2245G>A ; . ; . ; . ; . ;	upstream_gene_variant ; V756_RS0100040 ; c.-223G>A ; . ; . ; . ; . ;	upstream_gene_variant ; V756_RS0100055 ; c.-2176C>T ; . ; . ; . ; . ;	upstream_gene_variant ; gene-V756_RS01000000121600 ; n.-4735G>A ; . ; . ; . ; . ;
NZ_AYTO01000001.1	6256	A	G	225	hom	52	52	V756_RS0100045	gene-V756_RS0100045	6175	6615	-	synonymous_variant ; V756_RS0100045 ; c.360T>C ; p.Leu120Leu ; 360/441 ; 360/441 ; 120/146 ;	synonymous_variant ; V756_RS0100045 ; c.360T>C ; p.Leu120Leu ; 360/441 ; 360/441 ; 120/146 ;	upstream_gene_variant ; V756_RS0100030 ; c.-2254T>C ; . ; . ; . ; . ;	upstream_gene_variant ; V756_RS0100040 ; c.-232T>C ; . ; . ; . ; . ;	upstream_gene_variant ; V756_RS0100055 ; c.-2167A>G ; . ; . ; . ; . ;	upstream_gene_variant ; gene-V756_RS01000000121600 ; n.-4744T>C ; . ; . ; . ; . ;
NZ_AYTO01000001.1	6259	A	G	225	hom	52	52	V756_RS0100045	gene-V756_RS0100045	6175	6615	-	synonymous_variant ; V756_RS0100045 ; c.357T>C ; p.Tyr119Tyr ; 357/441 ; 357/441 ; 119/146 ;	synonymous_variant ; V756_RS0100045 ; c.357T>C ; p.Tyr119Tyr ; 357/441 ; 357/441 ; 119/146 ;	upstream_gene_variant ; V756_RS0100030 ; c.-2257T>C ; . ; . ; . ; . ;	upstream_gene_variant ; V756_RS0100040 ; c.-235T>C ; . ; . ; . ; . ;	upstream_gene_variant ; V756_RS0100055 ; c.-2164A>G ; . ; . ; . ; . ;	upstream_gene_variant ; gene-V756_RS01000000121600 ; n.-4747T>C ; . ; . ; . ; . ;
NZ_AYTO01000001.1	6267	T	A	225	hom	54	54	V756_RS0100045	gene-V756_RS0100045	6175	6615	-	missense_variant ; V756_RS0100045 ; c.349A>T ; p.Met117Leu ; 349/441 ; 349/441 ; 117/146 ;	missense_variant ; V756_RS0100045 ; c.349A>T ; p.Met117Leu ; 349/441 ; 349/441 ; 117/146 ;	upstream_gene_variant ; V756_RS0100030 ; c.-2265A>T ; . ; . ; . ; . ;	upstream_gene_variant ; V756_RS0100040 ; c.-243A>T ; . ; . ; . ; . ;	upstream_gene_variant ; V756_RS0100055 ; c.-2156T>A ; . ; . ; . ; . ;	upstream_gene_variant ; gene-V756_RS01000000121600 ; n.-4755A>T ; . ; . ; . ; . ;
NZ_AYTO01000001.1	6280	A	C	225	hom	58	58	V756_RS0100045	gene-V756_RS0100045	6175	6615	-	synonymous_variant ; V756_RS0100045 ; c.336T>G ; p.Leu112Leu ; 336/441 ; 336/441 ; 112/146 ;	synonymous_variant ; V756_RS0100045 ; c.336T>G ; p.Leu112Leu ; 336/441 ; 336/441 ; 112/146 ;	upstream_gene_variant ; V756_RS0100030 ; c.-2278T>G ; . ; . ; . ; . ;	upstream_gene_variant ; V756_RS0100040 ; c.-256T>G ; . ; . ; . ; . ;	upstream_gene_variant ; V756_RS0100055 ; c.-2143A>C ; . ; . ; . ; . ;	upstream_gene_variant ; gene-V756_RS01000000121600 ; n.-4768T>G ; . ; . ; . ; . ;
NZ_AYTO01000001.1	6304	T	C	225	hom	69	69	V756_RS0100045	gene-V756_RS0100045	6175	6615	-	synonymous_variant ; V756_RS0100045 ; c.312A>G ; p.Pro104Pro ; 312/441 ; 312/441 ; 104/146 ;	synonymous_variant ; V756_RS0100045 ; c.312A>G ; p.Pro104Pro ; 312/441 ; 312/441 ; 104/146 ;	upstream_gene_variant ; V756_RS0100030 ; c.-2302A>G ; . ; . ; . ; . ;	upstream_gene_variant ; V756_RS0100040 ; c.-280A>G ; . ; . ; . ; . ;	upstream_gene_variant ; V756_RS0100055 ; c.-2119T>C ; . ; . ; . ; . ;	upstream_gene_variant ; gene-V756_RS01000000121600 ; n.-4792A>G ; . ; . ; . ; . ;
NZ_AYTO01000001.1	6307	A	G	225	hom	69	69	V756_RS0100045	gene-V756_RS0100045	6175	6615	-	synonymous_variant ; V756_RS0100045 ; c.309T>C ; p.Ser103Ser ; 309/441 ; 309/441 ; 103/146 ;	synonymous_variant ; V756_RS0100045 ; c.309T>C ; p.Ser103Ser ; 309/441 ; 309/441 ; 103/146 ;	upstream_gene_variant ; V756_RS0100030 ; c.-2305T>C ; . ; . ; . ; . ;	upstream_gene_variant ; V756_RS0100040 ; c.-283T>C ; . ; . ; . ; . ;	upstream_gene_variant ; V756_RS0100055 ; c.-2116A>G ; . ; . ; . ; . ;	upstream_gene_variant ; gene-V756_RS01000000121600 ; n.-4795T>C ; . ; . ; . ; . ;
NZ_AYTO01000001.1	6316	A	G	225	hom	78	78	V756_RS0100045	gene-V756_RS0100045	6175	6615	-	synonymous_variant ; V756_RS0100045 ; c.300T>C ; p.Cys100Cys ; 300/441 ; 300/441 ; 100/146 ;	synonymous_variant ; V756_RS0100045 ; c.300T>C ; p.Cys100Cys ; 300/441 ; 300/441 ; 100/146 ;	upstream_gene_variant ; V756_RS0100030 ; c.-2314T>C ; . ; . ; . ; . ;	upstream_gene_variant ; V756_RS0100040 ; c.-292T>C ; . ; . ; . ; . ;	upstream_gene_variant ; V756_RS0100055 ; c.-2107A>G ; . ; . ; . ; . ;	upstream_gene_variant ; gene-V756_RS01000000121600 ; n.-4804T>C ; . ; . ; . ; . ;
NZ_AYTO01000001.1	6334	G	A	225	hom	81	81	V756_RS0100045	gene-V756_RS0100045	6175	6615	-	synonymous_variant ; V756_RS0100045 ; c.282C>T ; p.Asp94Asp ; 282/441 ; 282/441 ; 94/146 ;	splice_region_variant&non_coding_transcript_exon_variant ; gene-V756_RS01000000121600 ; n.186C>T ; . ; . ; . ; . ;	synonymous_variant ; V756_RS0100045 ; c.282C>T ; p.Asp94Asp ; 282/441 ; 282/441 ; 94/146 ;	upstream_gene_variant ; V756_RS0100030 ; c.-2332C>T ; . ; . ; . ; . ;	upstream_gene_variant ; V756_RS0100040 ; c.-310C>T ; . ; . ; . ; . ;	upstream_gene_variant ; V756_RS0100055 ; c.-2089G>A ; . ; . ; . ; . ;
NZ_AYTO01000001.1	6364	T	C	225	hom	86	86	V756_RS0100045	gene-V756_RS0100045	6175	6615	-	synonymous_variant ; V756_RS0100045 ; c.252A>G ; p.Glu84Glu ; 252/441 ; 252/441 ; 84/146 ;	synonymous_variant ; V756_RS0100045 ; c.252A>G ; p.Glu84Glu ; 252/441 ; 252/441 ; 84/146 ;	upstream_gene_variant ; V756_RS0100030 ; c.-2362A>G ; . ; . ; . ; . ;	upstream_gene_variant ; V756_RS0100040 ; c.-340A>G ; . ; . ; . ; . ;	upstream_gene_variant ; V756_RS0100055 ; c.-2059T>C ; . ; . ; . ; . ;	upstream_gene_variant ; gene-V756_RS01000000121600 ; n.-4852A>G ; . ; . ; . ; . ;
NZ_AYTO01000001.1	6407	G	T	225	hom	108	108	V756_RS0100045	gene-V756_RS0100045	6175	6615	-	missense_variant ; V756_RS0100045 ; c.209C>A ; p.Ala70Asp ; 209/441 ; 209/441 ; 70/146 ;	missense_variant ; V756_RS0100045 ; c.209C>A ; p.Ala70Asp ; 209/441 ; 209/441 ; 70/146 ;	upstream_gene_variant ; V756_RS0100030 ; c.-2405C>A ; . ; . ; . ; . ;	upstream_gene_variant ; V756_RS0100040 ; c.-383C>A ; . ; . ; . ; . ;	upstream_gene_variant ; V756_RS0100055 ; c.-2016G>T ; . ; . ; . ; . ;	upstream_gene_variant ; gene-V756_RS01000000121600 ; n.-4895C>A ; . ; . ; . ; . ;
NZ_AYTO01000001.1	6410	T	A	225	hom	109	109	V756_RS0100045	gene-V756_RS0100045	6175	6615	-	missense_variant ; V756_RS0100045 ; c.206A>T ; p.Lys69Met ; 206/441 ; 206/441 ; 69/146 ;	missense_variant ; V756_RS0100045 ; c.206A>T ; p.Lys69Met ; 206/441 ; 206/441 ; 69/146 ;	upstream_gene_variant ; V756_RS0100030 ; c.-2408A>T ; . ; . ; . ; . ;	upstream_gene_variant ; V756_RS0100040 ; c.-386A>T ; . ; . ; . ; . ;	upstream_gene_variant ; V756_RS0100055 ; c.-2013T>A ; . ; . ; . ; . ;	upstream_gene_variant ; gene-V756_RS01000000121600 ; n.-4898A>T ; . ; . ; . ; . ;
NZ_AYTO01000001.1	6418	G	T	225	hom	110	110	V756_RS0100045	gene-V756_RS0100045	6175	6615	-	synonymous_variant ; V756_RS0100045 ; c.198C>A ; p.Arg66Arg ; 198/441 ; 198/441 ; 66/146 ;	synonymous_variant ; V756_RS0100045 ; c.198C>A ; p.Arg66Arg ; 198/441 ; 198/441 ; 66/146 ;	upstream_gene_variant ; V756_RS0100030 ; c.-2416C>A ; . ; . ; . ; . ;	upstream_gene_variant ; V756_RS0100040 ; c.-394C>A ; . ; . ; . ; . ;	upstream_gene_variant ; V756_RS0100055 ; c.-2005G>T ; . ; . ; . ; . ;	upstream_gene_variant ; gene-V756_RS01000000121600 ; n.-4906C>A ; . ; . ; . ; . ;
NZ_AYTO01000001.1	6424	A	G	225	hom	112	112	V756_RS0100045	gene-V756_RS0100045	6175	6615	-	synonymous_variant ; V756_RS0100045 ; c.192T>C ; p.Gly64Gly ; 192/441 ; 192/441 ; 64/146 ;	synonymous_variant ; V756_RS0100045 ; c.192T>C ; p.Gly64Gly ; 192/441 ; 192/441 ; 64/146 ;	upstream_gene_variant ; V756_RS0100030 ; c.-2422T>C ; . ; . ; . ; . ;	upstream_gene_variant ; V756_RS0100040 ; c.-400T>C ; . ; . ; . ; . ;	upstream_gene_variant ; V756_RS0100055 ; c.-1999A>G ; . ; . ; . ; . ;	upstream_gene_variant ; gene-V756_RS01000000121600 ; n.-4912T>C ; . ; . ; . ; . ;
NZ_AYTO01000001.1	6433	T	C	225	hom	114	114	V756_RS0100045	gene-V756_RS0100045	6175	6615	-	synonymous_variant ; V756_RS0100045 ; c.183A>G ; p.Arg61Arg ; 183/441 ; 183/441 ; 61/146 ;	synonymous_variant ; V756_RS0100045 ; c.183A>G ; p.Arg61Arg ; 183/441 ; 183/441 ; 61/146 ;	upstream_gene_variant ; V756_RS0100030 ; c.-2431A>G ; . ; . ; . ; . ;	upstream_gene_variant ; V756_RS0100040 ; c.-409A>G ; . ; . ; . ; . ;	upstream_gene_variant ; V756_RS0100055 ; c.-1990T>C ; . ; . ; . ; . ;	upstream_gene_variant ; gene-V756_RS01000000121600 ; n.-4921A>G ; . ; . ; . ; . ;
NZ_AYTO01000001.1	6442	G	T	225	hom	116	116	V756_RS0100045	gene-V756_RS0100045	6175	6615	-	synonymous_variant ; V756_RS0100045 ; c.174C>A ; p.Ile58Ile ; 174/441 ; 174/441 ; 58/146 ;	synonymous_variant ; V756_RS0100045 ; c.174C>A ; p.Ile58Ile ; 174/441 ; 174/441 ; 58/146 ;	upstream_gene_variant ; V756_RS0100030 ; c.-2440C>A ; . ; . ; . ; . ;	upstream_gene_variant ; V756_RS0100040 ; c.-418C>A ; . ; . ; . ; . ;	upstream_gene_variant ; V756_RS0100055 ; c.-1981G>T ; . ; . ; . ; . ;	upstream_gene_variant ; gene-V756_RS01000000121600 ; n.-4930C>A ; . ; . ; . ; . ;
NZ_AYTO01000001.1	6453	T	C	225	hom	114	114	V756_RS0100045	gene-V756_RS0100045	6175	6615	-	missense_variant ; V756_RS0100045 ; c.163A>G ; p.Ile55Val ; 163/441 ; 163/441 ; 55/146 ;	missense_variant ; V756_RS0100045 ; c.163A>G ; p.Ile55Val ; 163/441 ; 163/441 ; 55/146 ;	upstream_gene_variant ; V756_RS0100030 ; c.-2451A>G ; . ; . ; . ; . ;	upstream_gene_variant ; V756_RS0100040 ; c.-429A>G ; . ; . ; . ; . ;	upstream_gene_variant ; V756_RS0100055 ; c.-1970T>C ; . ; . ; . ; . ;	upstream_gene_variant ; gene-V756_RS01000000121600 ; n.-4941A>G ; . ; . ; . ; . ;
NZ_AYTO01000001.1	6454	A	G	225	hom	114	114	V756_RS0100045	gene-V756_RS0100045	6175	6615	-	synonymous_variant ; V756_RS0100045 ; c.162T>C ; p.Tyr54Tyr ; 162/441 ; 162/441 ; 54/146 ;	synonymous_variant ; V756_RS0100045 ; c.162T>C ; p.Tyr54Tyr ; 162/441 ; 162/441 ; 54/146 ;	upstream_gene_variant ; V756_RS0100030 ; c.-2452T>C ; . ; . ; . ; . ;	upstream_gene_variant ; V756_RS0100040 ; c.-430T>C ; . ; . ; . ; . ;	upstream_gene_variant ; V756_RS0100055 ; c.-1969A>G ; . ; . ; . ; . ;	upstream_gene_variant ; gene-V756_RS01000000121600 ; n.-4942T>C ; . ; . ; . ; . ;
NZ_AYTO01000001.1	6469	A	G	225	hom	113	113	V756_RS0100045	gene-V756_RS0100045	6175	6615	-	synonymous_variant ; V756_RS0100045 ; c.147T>C ; p.Leu49Leu ; 147/441 ; 147/441 ; 49/146 ;	synonymous_variant ; V756_RS0100045 ; c.147T>C ; p.Leu49Leu ; 147/441 ; 147/441 ; 49/146 ;	upstream_gene_variant ; V756_RS0100030 ; c.-2467T>C ; . ; . ; . ; . ;	upstream_gene_variant ; V756_RS0100040 ; c.-445T>C ; . ; . ; . ; . ;	upstream_gene_variant ; V756_RS0100055 ; c.-1954A>G ; . ; . ; . ; . ;	upstream_gene_variant ; gene-V756_RS01000000121600 ; n.-4957T>C ; . ; . ; . ; . ;
NZ_AYTO01000001.1	6502	G	T	225	hom	112	112	V756_RS0100045	gene-V756_RS0100045	6175	6615	-	synonymous_variant ; V756_RS0100045 ; c.114C>A ; p.Ser38Ser ; 114/441 ; 114/441 ; 38/146 ;	synonymous_variant ; V756_RS0100045 ; c.114C>A ; p.Ser38Ser ; 114/441 ; 114/441 ; 38/146 ;	upstream_gene_variant ; V756_RS0100030 ; c.-2500C>A ; . ; . ; . ; . ;	upstream_gene_variant ; V756_RS0100040 ; c.-478C>A ; . ; . ; . ; . ;	upstream_gene_variant ; V756_RS0100055 ; c.-1921G>T ; . ; . ; . ; . ;	upstream_gene_variant ; gene-V756_RS01000000121600 ; n.-4990C>A ; . ; . ; . ; . ;
NZ_AYTO01000001.1	6535	G	A	225	hom	102	102	V756_RS0100045	gene-V756_RS0100045	6175	6615	-	synonymous_variant ; V756_RS0100045 ; c.81C>T ; p.Asn27Asn ; 81/441 ; 81/441 ; 27/146 ;	synonymous_variant ; V756_RS0100045 ; c.81C>T ; p.Asn27Asn ; 81/441 ; 81/441 ; 27/146 ;	upstream_gene_variant ; V756_RS0100030 ; c.-2533C>T ; . ; . ; . ; . ;	upstream_gene_variant ; V756_RS0100040 ; c.-511C>T ; . ; . ; . ; . ;	upstream_gene_variant ; V756_RS0100055 ; c.-1888G>A ; . ; . ; . ; . ;	upstream_gene_variant ; gene-V756_RS01000000121600 ; n.-4998C>T ; . ; . ; . ; . ;
NZ_AYTO01000001.1	6556	T	C	225	hom	94	94	V756_RS0100045	gene-V756_RS0100045	6175	6615	-	synonymous_variant ; V756_RS0100045 ; c.60A>G ; p.Val20Val ; 60/441 ; 60/441 ; 20/146 ;	synonymous_variant ; V756_RS0100045 ; c.60A>G ; p.Val20Val ; 60/441 ; 60/441 ; 20/146 ;	upstream_gene_variant ; V756_RS0100030 ; c.-2554A>G ; . ; . ; . ; . ;	upstream_gene_variant ; V756_RS0100040 ; c.-532A>G ; . ; . ; . ; . ;	upstream_gene_variant ; V756_RS0100055 ; c.-1867T>C ; . ; . ; . ; . ;	upstream_gene_variant ; gene-V756_RS01000000121600 ; n.-4781A>G ; . ; . ; . ; . ;
NZ_AYTO01000001.1	6557	A	T	225	hom	94	94	V756_RS0100045	gene-V756_RS0100045	6175	6615	-	missense_variant ; V756_RS0100045 ; c.59T>A ; p.Val20Glu ; 59/441 ; 59/441 ; 20/146 ;	missense_variant ; V756_RS0100045 ; c.59T>A ; p.Val20Glu ; 59/441 ; 59/441 ; 20/146 ;	upstream_gene_variant ; V756_RS0100030 ; c.-2555T>A ; . ; . ; . ; . ;	upstream_gene_variant ; V756_RS0100040 ; c.-533T>A ; . ; . ; . ; . ;	upstream_gene_variant ; V756_RS0100055 ; c.-1866A>T ; . ; . ; . ; . ;	upstream_gene_variant ; gene-V756_RS01000000121600 ; n.-4782T>A ; . ; . ; . ; . ;
NZ_AYTO01000001.1	6577	T	C	225	hom	94	94	V756_RS0100045	gene-V756_RS0100045	6175	6615	-	synonymous_variant ; V756_RS0100045 ; c.39A>G ; p.Val13Val ; 39/441 ; 39/441 ; 13/146 ;	synonymous_variant ; V756_RS0100045 ; c.39A>G ; p.Val13Val ; 39/441 ; 39/441 ; 13/146 ;	upstream_gene_variant ; V756_RS0100030 ; c.-2575A>G ; . ; . ; . ; . ;	upstream_gene_variant ; V756_RS0100040 ; c.-553A>G ; . ; . ; . ; . ;	upstream_gene_variant ; V756_RS0100055 ; c.-1846T>C ; . ; . ; . ; . ;	upstream_gene_variant ; gene-V756_RS01000000121600 ; n.-4802A>G ; . ; . ; . ; . ;
NZ_AYTO01000001.1	6598	G	A	225	hom	90	90	V756_RS0100045	gene-V756_RS0100045	6175	6615	-	synonymous_variant ; V756_RS0100045 ; c.18C>T ; p.Tyr6Tyr ; 18/441 ; 18/441 ; 6/146 ;	synonymous_variant ; V756_RS0100045 ; c.18C>T ; p.Tyr6Tyr ; 18/441 ; 18/441 ; 6/146 ;	upstream_gene_variant ; V756_RS0100030 ; c.-2596C>T ; . ; . ; . ; . ;	upstream_gene_variant ; V756_RS0100040 ; c.-574C>T ; . ; . ; . ; . ;	upstream_gene_variant ; V756_RS0100055 ; c.-1825G>A ; . ; . ; . ; . ;	upstream_gene_variant ; gene-V756_RS01000000121600 ; n.-4823C>T ; . ; . ; . ; . ;
NZ_AYTO01000001.1	6604	T	G	225	hom	88	88	V756_RS0100045	gene-V756_RS0100045	6175	6615	-	synonymous_variant ; V756_RS0100045 ; c.12A>C ; p.Thr4Thr ; 12/441 ; 12/441 ; 4/146 ;	synonymous_variant ; V756_RS0100045 ; c.12A>C ; p.Thr4Thr ; 12/441 ; 12/441 ; 4/146 ;	upstream_gene_variant ; V756_RS0100030 ; c.-2602A>C ; . ; . ; . ; . ;	upstream_gene_variant ; V756_RS0100040 ; c.-580A>C ; . ; . ; . ; . ;	upstream_gene_variant ; V756_RS0100055 ; c.-1819T>G ; . ; . ; . ; . ;	upstream_gene_variant ; gene-V756_RS01000000121600 ; n.-4829A>C ; . ; . ; . ; . ;
NZ_AYTO01000001.1	6628	A	G	225	hom	80	80	.	.	.	.	.	.	upstream_gene_variant ; V756_RS0100030 ; c.-2626T>C ; . ; . ; . ; . ;	upstream_gene_variant ; V756_RS0100040 ; c.-604T>C ; . ; . ; . ; . ;	upstream_gene_variant ; V756_RS0100045 ; c.-13T>C ; . ; . ; . ; . ;	upstream_gene_variant ; V756_RS0100055 ; c.-1795A>G ; . ; . ; . ; . ;	upstream_gene_variant ; gene-V756_RS01000000121600 ; n.-4853T>C ; . ; . ; . ; . ;
NZ_AYTO01000001.1	6649	A	T	225	hom	75	75	.	.	.	.	.	.	upstream_gene_variant ; V756_RS0100030 ; c.-2647T>A ; . ; . ; . ; . ;	upstream_gene_variant ; V756_RS0100040 ; c.-625T>A ; . ; . ; . ; . ;	upstream_gene_variant ; V756_RS0100045 ; c.-34T>A ; . ; . ; . ; . ;	upstream_gene_variant ; V756_RS0100055 ; c.-1774A>T ; . ; . ; . ; . ;	upstream_gene_variant ; gene-V756_RS01000000121600 ; n.-4874T>A ; . ; . ; . ; . ;
NZ_AYTO01000001.1	6698	G	A	225	hom	54	54	.	.	.	.	.	.	upstream_gene_variant ; V756_RS0100030 ; c.-2696C>T ; . ; . ; . ; . ;	upstream_gene_variant ; V756_RS0100040 ; c.-674C>T ; . ; . ; . ; . ;	upstream_gene_variant ; V756_RS0100045 ; c.-83C>T ; . ; . ; . ; . ;	upstream_gene_variant ; V756_RS0100055 ; c.-1725G>A ; . ; . ; . ; . ;	upstream_gene_variant ; gene-V756_RS01000000121600 ; n.-4923C>T ; . ; . ; . ; . ;
NZ_AYTO01000001.1	6706	T	A	225	hom	59	59	.	.	.	.	.	.	upstream_gene_variant ; V756_RS0100030 ; c.-2704A>T ; . ; . ; . ; . ;	upstream_gene_variant ; V756_RS0100040 ; c.-682A>T ; . ; . ; . ; . ;	upstream_gene_variant ; V756_RS0100045 ; c.-91A>T ; . ; . ; . ; . ;	upstream_gene_variant ; V756_RS0100055 ; c.-1717T>A ; . ; . ; . ; . ;	upstream_gene_variant ; gene-V756_RS01000000121600 ; n.-4931A>T ; . ; . ; . ; . ;
NZ_AYTO01000001.1	6709	A	T	225	hom	58	58	.	.	.	.	.	.	upstream_gene_variant ; V756_RS0100030 ; c.-2707T>A ; . ; . ; . ; . ;	upstream_gene_variant ; V756_RS0100040 ; c.-685T>A ; . ; . ; . ; . ;	upstream_gene_variant ; V756_RS0100045 ; c.-94T>A ; . ; . ; . ; . ;	upstream_gene_variant ; V756_RS0100055 ; c.-1714A>T ; . ; . ; . ; . ;	upstream_gene_variant ; gene-V756_RS01000000121600 ; n.-4934T>A ; . ; . ; . ; . ;
NZ_AYTO01000001.1	6717	C	T	225	hom	64	64	.	.	.	.	.	.	upstream_gene_variant ; V756_RS0100030 ; c.-2715G>A ; . ; . ; . ; . ;	upstream_gene_variant ; V756_RS0100040 ; c.-693G>A ; . ; . ; . ; . ;	upstream_gene_variant ; V756_RS0100045 ; c.-102G>A ; . ; . ; . ; . ;	upstream_gene_variant ; V756_RS0100055 ; c.-1706C>T ; . ; . ; . ; . ;	upstream_gene_variant ; gene-V756_RS01000000121600 ; n.-4942G>A ; . ; . ; . ; . ;
NZ_AYTO01000001.1	6726	T	C	225	hom	67	67	.	.	.	.	.	.	upstream_gene_variant ; V756_RS0100030 ; c.-2724A>G ; . ; . ; . ; . ;	upstream_gene_variant ; V756_RS0100040 ; c.-702A>G ; . ; . ; . ; . ;	upstream_gene_variant ; V756_RS0100045 ; c.-111A>G ; . ; . ; . ; . ;	upstream_gene_variant ; V756_RS0100055 ; c.-1697T>C ; . ; . ; . ; . ;	upstream_gene_variant ; V756_RS0100065 ; c.-4996T>C ; . ; . ; . ; . ;
NZ_AYTO01000001.1	6735	T	C	225	hom	68	68	V756_RS0100050	gene-V756_RS0100050	6727	8253	-	missense_variant ; V756_RS0100050 ; c.1519A>G ; p.Asn507Asp ; 1519/1527 ; 1519/1527 ; 507/508 ;	missense_variant ; V756_RS0100050 ; c.1519A>G ; p.Asn507Asp ; 1519/1527 ; 1519/1527 ; 507/508 ;	upstream_gene_variant ; V756_RS0100030 ; c.-2733A>G ; . ; . ; . ; . ;	upstream_gene_variant ; V756_RS0100040 ; c.-711A>G ; . ; . ; . ; . ;	upstream_gene_variant ; V756_RS0100045 ; c.-120A>G ; . ; . ; . ; . ;	upstream_gene_variant ; V756_RS0100055 ; c.-1688T>C ; . ; . ; . ; . ;
NZ_AYTO01000001.1	6745	G	A	225	hom	68	68	V756_RS0100050	gene-V756_RS0100050	6727	8253	-	synonymous_variant ; V756_RS0100050 ; c.1509C>T ; p.Asn503Asn ; 1509/1527 ; 1509/1527 ; 503/508 ;	synonymous_variant ; V756_RS0100050 ; c.1509C>T ; p.Asn503Asn ; 1509/1527 ; 1509/1527 ; 503/508 ;	upstream_gene_variant ; V756_RS0100030 ; c.-2743C>T ; . ; . ; . ; . ;	upstream_gene_variant ; V756_RS0100040 ; c.-721C>T ; . ; . ; . ; . ;	upstream_gene_variant ; V756_RS0100045 ; c.-130C>T ; . ; . ; . ; . ;	upstream_gene_variant ; V756_RS0100055 ; c.-1678G>A ; . ; . ; . ; . ;
NZ_AYTO01000001.1	6766	A	T	225	hom	64	64	V756_RS0100050	gene-V756_RS0100050	6727	8253	-	missense_variant ; V756_RS0100050 ; c.1488T>A ; p.Asp496Glu ; 1488/1527 ; 1488/1527 ; 496/508 ;	missense_variant ; V756_RS0100050 ; c.1488T>A ; p.Asp496Glu ; 1488/1527 ; 1488/1527 ; 496/508 ;	upstream_gene_variant ; V756_RS0100030 ; c.-2764T>A ; . ; . ; . ; . ;	upstream_gene_variant ; V756_RS0100040 ; c.-742T>A ; . ; . ; . ; . ;	upstream_gene_variant ; V756_RS0100045 ; c.-151T>A ; . ; . ; . ; . ;	upstream_gene_variant ; V756_RS0100055 ; c.-1657A>T ; . ; . ; . ; . ;
NZ_AYTO01000001.1	6769	A	G	225	hom	63	63	V756_RS0100050	gene-V756_RS0100050	6727	8253	-	synonymous_variant ; V756_RS0100050 ; c.1485T>C ; p.Ser495Ser ; 1485/1527 ; 1485/1527 ; 495/508 ;	synonymous_variant ; V756_RS0100050 ; c.1485T>C ; p.Ser495Ser ; 1485/1527 ; 1485/1527 ; 495/508 ;	upstream_gene_variant ; V756_RS0100030 ; c.-2767T>C ; . ; . ; . ; . ;	upstream_gene_variant ; V756_RS0100040 ; c.-745T>C ; . ; . ; . ; . ;	upstream_gene_variant ; V756_RS0100045 ; c.-154T>C ; . ; . ; . ; . ;	upstream_gene_variant ; V756_RS0100055 ; c.-1654A>G ; . ; . ; . ; . ;
NZ_AYTO01000001.1	6770	C	A	225	hom	63	63	V756_RS0100050	gene-V756_RS0100050	6727	8253	-	missense_variant ; V756_RS0100050 ; c.1484G>T ; p.Ser495Ile ; 1484/1527 ; 1484/1527 ; 495/508 ;	missense_variant ; V756_RS0100050 ; c.1484G>T ; p.Ser495Ile ; 1484/1527 ; 1484/1527 ; 495/508 ;	upstream_gene_variant ; V756_RS0100030 ; c.-2768G>T ; . ; . ; . ; . ;	upstream_gene_variant ; V756_RS0100040 ; c.-746G>T ; . ; . ; . ; . ;	upstream_gene_variant ; V756_RS0100045 ; c.-155G>T ; . ; . ; . ; . ;	upstream_gene_variant ; V756_RS0100055 ; c.-1653C>A ; . ; . ; . ; . ;
NZ_AYTO01000001.1	6775	G	T	225	hom	67	67	V756_RS0100050	gene-V756_RS0100050	6727	8253	-	synonymous_variant ; V756_RS0100050 ; c.1479C>A ; p.Thr493Thr ; 1479/1527 ; 1479/1527 ; 493/508 ;	synonymous_variant ; V756_RS0100050 ; c.1479C>A ; p.Thr493Thr ; 1479/1527 ; 1479/1527 ; 493/508 ;	upstream_gene_variant ; V756_RS0100030 ; c.-2773C>A ; . ; . ; . ; . ;	upstream_gene_variant ; V756_RS0100040 ; c.-751C>A ; . ; . ; . ; . ;	upstream_gene_variant ; V756_RS0100045 ; c.-160C>A ; . ; . ; . ; . ;	upstream_gene_variant ; V756_RS0100055 ; c.-1648G>T ; . ; . ; . ; . ;
NZ_AYTO01000001.1	6800	C	G	225	hom	86	86	V756_RS0100050	gene-V756_RS0100050	6727	8253	-	missense_variant ; V756_RS0100050 ; c.1454G>C ; p.Arg485Thr ; 1454/1527 ; 1454/1527 ; 485/508 ;	missense_variant ; V756_RS0100050 ; c.1454G>C ; p.Arg485Thr ; 1454/1527 ; 1454/1527 ; 485/508 ;	upstream_gene_variant ; V756_RS0100030 ; c.-2798G>C ; . ; . ; . ; . ;	upstream_gene_variant ; V756_RS0100040 ; c.-776G>C ; . ; . ; . ; . ;	upstream_gene_variant ; V756_RS0100045 ; c.-185G>C ; . ; . ; . ; . ;	upstream_gene_variant ; V756_RS0100055 ; c.-1623C>G ; . ; . ; . ; . ;
NZ_AYTO01000001.1	6823	A	T	225	hom	96	96	V756_RS0100050	gene-V756_RS0100050	6727	8253	-	missense_variant ; V756_RS0100050 ; c.1431T>A ; p.Asp477Glu ; 1431/1527 ; 1431/1527 ; 477/508 ;	missense_variant ; V756_RS0100050 ; c.1431T>A ; p.Asp477Glu ; 1431/1527 ; 1431/1527 ; 477/508 ;	upstream_gene_variant ; V756_RS0100030 ; c.-2821T>A ; . ; . ; . ; . ;	upstream_gene_variant ; V756_RS0100040 ; c.-799T>A ; . ; . ; . ; . ;	upstream_gene_variant ; V756_RS0100045 ; c.-208T>A ; . ; . ; . ; . ;	upstream_gene_variant ; V756_RS0100055 ; c.-1600A>T ; . ; . ; . ; . ;
NZ_AYTO01000001.1	6826	T	C	225	hom	96	96	V756_RS0100050	gene-V756_RS0100050	6727	8253	-	synonymous_variant ; V756_RS0100050 ; c.1428A>G ; p.Lys476Lys ; 1428/1527 ; 1428/1527 ; 476/508 ;	synonymous_variant ; V756_RS0100050 ; c.1428A>G ; p.Lys476Lys ; 1428/1527 ; 1428/1527 ; 476/508 ;	upstream_gene_variant ; V756_RS0100030 ; c.-2824A>G ; . ; . ; . ; . ;	upstream_gene_variant ; V756_RS0100040 ; c.-802A>G ; . ; . ; . ; . ;	upstream_gene_variant ; V756_RS0100045 ; c.-211A>G ; . ; . ; . ; . ;	upstream_gene_variant ; V756_RS0100055 ; c.-1597T>C ; . ; . ; . ; . ;
NZ_AYTO01000001.1	6829	T	A	225	hom	96	96	V756_RS0100050	gene-V756_RS0100050	6727	8253	-	synonymous_variant ; V756_RS0100050 ; c.1425A>T ; p.Gly475Gly ; 1425/1527 ; 1425/1527 ; 475/508 ;	synonymous_variant ; V756_RS0100050 ; c.1425A>T ; p.Gly475Gly ; 1425/1527 ; 1425/1527 ; 475/508 ;	upstream_gene_variant ; V756_RS0100030 ; c.-2827A>T ; . ; . ; . ; . ;	upstream_gene_variant ; V756_RS0100040 ; c.-805A>T ; . ; . ; . ; . ;	upstream_gene_variant ; V756_RS0100045 ; c.-214A>T ; . ; . ; . ; . ;	upstream_gene_variant ; V756_RS0100055 ; c.-1594T>A ; . ; . ; . ; . ;
NZ_AYTO01000001.1	6838	A	G	225	hom	118	118	V756_RS0100050	gene-V756_RS0100050	6727	8253	-	synonymous_variant ; V756_RS0100050 ; c.1416T>C ; p.Gly472Gly ; 1416/1527 ; 1416/1527 ; 472/508 ;	synonymous_variant ; V756_RS0100050 ; c.1416T>C ; p.Gly472Gly ; 1416/1527 ; 1416/1527 ; 472/508 ;	upstream_gene_variant ; V756_RS0100030 ; c.-2836T>C ; . ; . ; . ; . ;	upstream_gene_variant ; V756_RS0100040 ; c.-814T>C ; . ; . ; . ; . ;	upstream_gene_variant ; V756_RS0100045 ; c.-223T>C ; . ; . ; . ; . ;	upstream_gene_variant ; V756_RS0100055 ; c.-1585A>G ; . ; . ; . ; . ;
NZ_AYTO01000001.1	6853	G	A	225	hom	127	127	V756_RS0100050	gene-V756_RS0100050	6727	8253	-	synonymous_variant ; V756_RS0100050 ; c.1401C>T ; p.Phe467Phe ; 1401/1527 ; 1401/1527 ; 467/508 ;	synonymous_variant ; V756_RS0100050 ; c.1401C>T ; p.Phe467Phe ; 1401/1527 ; 1401/1527 ; 467/508 ;	upstream_gene_variant ; V756_RS0100030 ; c.-2851C>T ; . ; . ; . ; . ;	upstream_gene_variant ; V756_RS0100040 ; c.-829C>T ; . ; . ; . ; . ;	upstream_gene_variant ; V756_RS0100045 ; c.-238C>T ; . ; . ; . ; . ;	upstream_gene_variant ; V756_RS0100055 ; c.-1570G>A ; . ; . ; . ; . ;
NZ_AYTO01000001.1	6874	T	A	225	hom	131	131	V756_RS0100050	gene-V756_RS0100050	6727	8253	-	synonymous_variant ; V756_RS0100050 ; c.1380A>T ; p.Leu460Leu ; 1380/1527 ; 1380/1527 ; 460/508 ;	synonymous_variant ; V756_RS0100050 ; c.1380A>T ; p.Leu460Leu ; 1380/1527 ; 1380/1527 ; 460/508 ;	upstream_gene_variant ; V756_RS0100030 ; c.-2872A>T ; . ; . ; . ; . ;	upstream_gene_variant ; V756_RS0100040 ; c.-850A>T ; . ; . ; . ; . ;	upstream_gene_variant ; V756_RS0100045 ; c.-259A>T ; . ; . ; . ; . ;	upstream_gene_variant ; V756_RS0100055 ; c.-1549T>A ; . ; . ; . ; . ;
NZ_AYTO01000001.1	6877	C	T	225	hom	130	130	V756_RS0100050	gene-V756_RS0100050	6727	8253	-	synonymous_variant ; V756_RS0100050 ; c.1377G>A ; p.Val459Val ; 1377/1527 ; 1377/1527 ; 459/508 ;	synonymous_variant ; V756_RS0100050 ; c.1377G>A ; p.Val459Val ; 1377/1527 ; 1377/1527 ; 459/508 ;	upstream_gene_variant ; V756_RS0100030 ; c.-2875G>A ; . ; . ; . ; . ;	upstream_gene_variant ; V756_RS0100040 ; c.-853G>A ; . ; . ; . ; . ;	upstream_gene_variant ; V756_RS0100045 ; c.-262G>A ; . ; . ; . ; . ;	upstream_gene_variant ; V756_RS0100055 ; c.-1546C>T ; . ; . ; . ; . ;
NZ_AYTO01000001.1	6880	A	G	225	hom	130	130	V756_RS0100050	gene-V756_RS0100050	6727	8253	-	synonymous_variant ; V756_RS0100050 ; c.1374T>C ; p.Ile458Ile ; 1374/1527 ; 1374/1527 ; 458/508 ;	synonymous_variant ; V756_RS0100050 ; c.1374T>C ; p.Ile458Ile ; 1374/1527 ; 1374/1527 ; 458/508 ;	upstream_gene_variant ; V756_RS0100030 ; c.-2878T>C ; . ; . ; . ; . ;	upstream_gene_variant ; V756_RS0100040 ; c.-856T>C ; . ; . ; . ; . ;	upstream_gene_variant ; V756_RS0100045 ; c.-265T>C ; . ; . ; . ; . ;	upstream_gene_variant ; V756_RS0100055 ; c.-1543A>G ; . ; . ; . ; . ;
NZ_AYTO01000001.1	6889	T	C	225	hom	144	144	V756_RS0100050	gene-V756_RS0100050	6727	8253	-	synonymous_variant ; V756_RS0100050 ; c.1365A>G ; p.Ala455Ala ; 1365/1527 ; 1365/1527 ; 455/508 ;	synonymous_variant ; V756_RS0100050 ; c.1365A>G ; p.Ala455Ala ; 1365/1527 ; 1365/1527 ; 455/508 ;	upstream_gene_variant ; V756_RS0100030 ; c.-2887A>G ; . ; . ; . ; . ;	upstream_gene_variant ; V756_RS0100040 ; c.-865A>G ; . ; . ; . ; . ;	upstream_gene_variant ; V756_RS0100045 ; c.-274A>G ; . ; . ; . ; . ;	upstream_gene_variant ; V756_RS0100055 ; c.-1534T>C ; . ; . ; . ; . ;
NZ_AYTO01000001.1	6898	A	G	225	hom	146	146	V756_RS0100050	gene-V756_RS0100050	6727	8253	-	synonymous_variant ; V756_RS0100050 ; c.1356T>C ; p.Val452Val ; 1356/1527 ; 1356/1527 ; 452/508 ;	synonymous_variant ; V756_RS0100050 ; c.1356T>C ; p.Val452Val ; 1356/1527 ; 1356/1527 ; 452/508 ;	upstream_gene_variant ; V756_RS0100030 ; c.-2896T>C ; . ; . ; . ; . ;	upstream_gene_variant ; V756_RS0100040 ; c.-874T>C ; . ; . ; . ; . ;	upstream_gene_variant ; V756_RS0100045 ; c.-283T>C ; . ; . ; . ; . ;	upstream_gene_variant ; V756_RS0100055 ; c.-1525A>G ; . ; . ; . ; . ;
NZ_AYTO01000001.1	6907	G	C	225	hom	145	145	V756_RS0100050	gene-V756_RS0100050	6727	8253	-	synonymous_variant ; V756_RS0100050 ; c.1347C>G ; p.Ala449Ala ; 1347/1527 ; 1347/1527 ; 449/508 ;	synonymous_variant ; V756_RS0100050 ; c.1347C>G ; p.Ala449Ala ; 1347/1527 ; 1347/1527 ; 449/508 ;	upstream_gene_variant ; V756_RS0100030 ; c.-2905C>G ; . ; . ; . ; . ;	upstream_gene_variant ; V756_RS0100040 ; c.-883C>G ; . ; . ; . ; . ;	upstream_gene_variant ; V756_RS0100045 ; c.-292C>G ; . ; . ; . ; . ;	upstream_gene_variant ; V756_RS0100055 ; c.-1516G>C ; . ; . ; . ; . ;
NZ_AYTO01000001.1	6925	G	A	225	hom	151	151	V756_RS0100050	gene-V756_RS0100050	6727	8253	-	synonymous_variant ; V756_RS0100050 ; c.1329C>T ; p.Asp443Asp ; 1329/1527 ; 1329/1527 ; 443/508 ;	synonymous_variant ; V756_RS0100050 ; c.1329C>T ; p.Asp443Asp ; 1329/1527 ; 1329/1527 ; 443/508 ;	upstream_gene_variant ; V756_RS0100030 ; c.-2923C>T ; . ; . ; . ; . ;	upstream_gene_variant ; V756_RS0100040 ; c.-901C>T ; . ; . ; . ; . ;	upstream_gene_variant ; V756_RS0100045 ; c.-310C>T ; . ; . ; . ; . ;	upstream_gene_variant ; V756_RS0100055 ; c.-1498G>A ; . ; . ; . ; . ;
NZ_AYTO01000001.1	6928	T	C	225	hom	152	152	V756_RS0100050	gene-V756_RS0100050	6727	8253	-	synonymous_variant ; V756_RS0100050 ; c.1326A>G ; p.Leu442Leu ; 1326/1527 ; 1326/1527 ; 442/508 ;	synonymous_variant ; V756_RS0100050 ; c.1326A>G ; p.Leu442Leu ; 1326/1527 ; 1326/1527 ; 442/508 ;	upstream_gene_variant ; V756_RS0100030 ; c.-2926A>G ; . ; . ; . ; . ;	upstream_gene_variant ; V756_RS0100040 ; c.-904A>G ; . ; . ; . ; . ;	upstream_gene_variant ; V756_RS0100045 ; c.-313A>G ; . ; . ; . ; . ;	upstream_gene_variant ; V756_RS0100055 ; c.-1495T>C ; . ; . ; . ; . ;
NZ_AYTO01000001.1	6943	C	A	225	hom	155	155	V756_RS0100050	gene-V756_RS0100050	6727	8253	-	synonymous_variant ; V756_RS0100050 ; c.1311G>T ; p.Ala437Ala ; 1311/1527 ; 1311/1527 ; 437/508 ;	synonymous_variant ; V756_RS0100050 ; c.1311G>T ; p.Ala437Ala ; 1311/1527 ; 1311/1527 ; 437/508 ;	upstream_gene_variant ; V756_RS0100030 ; c.-2941G>T ; . ; . ; . ; . ;	upstream_gene_variant ; V756_RS0100040 ; c.-919G>T ; . ; . ; . ; . ;	upstream_gene_variant ; V756_RS0100045 ; c.-328G>T ; . ; . ; . ; . ;	upstream_gene_variant ; V756_RS0100055 ; c.-1480C>A ; . ; . ; . ; . ;
NZ_AYTO01000001.1	6957	C	T	225	hom	167	167	V756_RS0100050	gene-V756_RS0100050	6727	8253	-	missense_variant ; V756_RS0100050 ; c.1297G>A ; p.Val433Ile ; 1297/1527 ; 1297/1527 ; 433/508 ;	missense_variant ; V756_RS0100050 ; c.1297G>A ; p.Val433Ile ; 1297/1527 ; 1297/1527 ; 433/508 ;	upstream_gene_variant ; V756_RS0100030 ; c.-2955G>A ; . ; . ; . ; . ;	upstream_gene_variant ; V756_RS0100040 ; c.-933G>A ; . ; . ; . ; . ;	upstream_gene_variant ; V756_RS0100045 ; c.-342G>A ; . ; . ; . ; . ;	upstream_gene_variant ; V756_RS0100055 ; c.-1466C>T ; . ; . ; . ; . ;
NZ_AYTO01000001.1	6970	A	G	225	hom	153	153	V756_RS0100050	gene-V756_RS0100050	6727	8253	-	synonymous_variant ; V756_RS0100050 ; c.1284T>C ; p.Ile428Ile ; 1284/1527 ; 1284/1527 ; 428/508 ;	synonymous_variant ; V756_RS0100050 ; c.1284T>C ; p.Ile428Ile ; 1284/1527 ; 1284/1527 ; 428/508 ;	upstream_gene_variant ; V756_RS0100030 ; c.-2968T>C ; . ; . ; . ; . ;	upstream_gene_variant ; V756_RS0100040 ; c.-946T>C ; . ; . ; . ; . ;	upstream_gene_variant ; V756_RS0100045 ; c.-355T>C ; . ; . ; . ; . ;	upstream_gene_variant ; V756_RS0100055 ; c.-1453A>G ; . ; . ; . ; . ;
NZ_AYTO01000001.1	6973	G	A	225	hom	153	153	V756_RS0100050	gene-V756_RS0100050	6727	8253	-	synonymous_variant ; V756_RS0100050 ; c.1281C>T ; p.Ala427Ala ; 1281/1527 ; 1281/1527 ; 427/508 ;	synonymous_variant ; V756_RS0100050 ; c.1281C>T ; p.Ala427Ala ; 1281/1527 ; 1281/1527 ; 427/508 ;	upstream_gene_variant ; V756_RS0100030 ; c.-2971C>T ; . ; . ; . ; . ;	upstream_gene_variant ; V756_RS0100040 ; c.-949C>T ; . ; . ; . ; . ;	upstream_gene_variant ; V756_RS0100045 ; c.-358C>T ; . ; . ; . ; . ;	upstream_gene_variant ; V756_RS0100055 ; c.-1450G>A ; . ; . ; . ; . ;
NZ_AYTO01000001.1	6975	C	G	225	hom	153	153	V756_RS0100050	gene-V756_RS0100050	6727	8253	-	missense_variant ; V756_RS0100050 ; c.1279G>C ; p.Ala427Pro ; 1279/1527 ; 1279/1527 ; 427/508 ;	missense_variant ; V756_RS0100050 ; c.1279G>C ; p.Ala427Pro ; 1279/1527 ; 1279/1527 ; 427/508 ;	upstream_gene_variant ; V756_RS0100030 ; c.-2973G>C ; . ; . ; . ; . ;	upstream_gene_variant ; V756_RS0100040 ; c.-951G>C ; . ; . ; . ; . ;	upstream_gene_variant ; V756_RS0100045 ; c.-360G>C ; . ; . ; . ; . ;	upstream_gene_variant ; V756_RS0100055 ; c.-1448C>G ; . ; . ; . ; . ;
NZ_AYTO01000001.1	6976	G	C	225	hom	153	153	V756_RS0100050	gene-V756_RS0100050	6727	8253	-	synonymous_variant ; V756_RS0100050 ; c.1278C>G ; p.Ala426Ala ; 1278/1527 ; 1278/1527 ; 426/508 ;	synonymous_variant ; V756_RS0100050 ; c.1278C>G ; p.Ala426Ala ; 1278/1527 ; 1278/1527 ; 426/508 ;	upstream_gene_variant ; V756_RS0100030 ; c.-2974C>G ; . ; . ; . ; . ;	upstream_gene_variant ; V756_RS0100040 ; c.-952C>G ; . ; . ; . ; . ;	upstream_gene_variant ; V756_RS0100045 ; c.-361C>G ; . ; . ; . ; . ;	upstream_gene_variant ; V756_RS0100055 ; c.-1447G>C ; . ; . ; . ; . ;
NZ_AYTO01000001.1	7003	G	A	225	hom	178	178	V756_RS0100050	gene-V756_RS0100050	6727	8253	-	synonymous_variant ; V756_RS0100050 ; c.1251C>T ; p.Ile417Ile ; 1251/1527 ; 1251/1527 ; 417/508 ;	synonymous_variant ; V756_RS0100050 ; c.1251C>T ; p.Ile417Ile ; 1251/1527 ; 1251/1527 ; 417/508 ;	upstream_gene_variant ; V756_RS0100030 ; c.-3001C>T ; . ; . ; . ; . ;	upstream_gene_variant ; V756_RS0100040 ; c.-979C>T ; . ; . ; . ; . ;	upstream_gene_variant ; V756_RS0100045 ; c.-388C>T ; . ; . ; . ; . ;	upstream_gene_variant ; V756_RS0100055 ; c.-1420G>A ; . ; . ; . ; . ;
NZ_AYTO01000001.1	7006	G	C	225	hom	179	179	V756_RS0100050	gene-V756_RS0100050	6727	8253	-	missense_variant ; V756_RS0100050 ; c.1248C>G ; p.Ile416Met ; 1248/1527 ; 1248/1527 ; 416/508 ;	missense_variant ; V756_RS0100050 ; c.1248C>G ; p.Ile416Met ; 1248/1527 ; 1248/1527 ; 416/508 ;	upstream_gene_variant ; V756_RS0100030 ; c.-3004C>G ; . ; . ; . ; . ;	upstream_gene_variant ; V756_RS0100040 ; c.-982C>G ; . ; . ; . ; . ;	upstream_gene_variant ; V756_RS0100045 ; c.-391C>G ; . ; . ; . ; . ;	upstream_gene_variant ; V756_RS0100055 ; c.-1417G>C ; . ; . ; . ; . ;
NZ_AYTO01000001.1	7026	G	T	225	hom	180	180	V756_RS0100050	gene-V756_RS0100050	6727	8253	-	synonymous_variant ; V756_RS0100050 ; c.1228C>A ; p.Arg410Arg ; 1228/1527 ; 1228/1527 ; 410/508 ;	synonymous_variant ; V756_RS0100050 ; c.1228C>A ; p.Arg410Arg ; 1228/1527 ; 1228/1527 ; 410/508 ;	upstream_gene_variant ; V756_RS0100030 ; c.-3024C>A ; . ; . ; . ; . ;	upstream_gene_variant ; V756_RS0100040 ; c.-1002C>A ; . ; . ; . ; . ;	upstream_gene_variant ; V756_RS0100045 ; c.-411C>A ; . ; . ; . ; . ;	upstream_gene_variant ; V756_RS0100055 ; c.-1397G>T ; . ; . ; . ; . ;
NZ_AYTO01000001.1	7036	C	T	225	hom	168	168	V756_RS0100050	gene-V756_RS0100050	6727	8253	-	synonymous_variant ; V756_RS0100050 ; c.1218G>A ; p.Gly406Gly ; 1218/1527 ; 1218/1527 ; 406/508 ;	synonymous_variant ; V756_RS0100050 ; c.1218G>A ; p.Gly406Gly ; 1218/1527 ; 1218/1527 ; 406/508 ;	upstream_gene_variant ; V756_RS0100030 ; c.-3034G>A ; . ; . ; . ; . ;	upstream_gene_variant ; V756_RS0100040 ; c.-1012G>A ; . ; . ; . ; . ;	upstream_gene_variant ; V756_RS0100045 ; c.-421G>A ; . ; . ; . ; . ;	upstream_gene_variant ; V756_RS0100055 ; c.-1387C>T ; . ; . ; . ; . ;
NZ_AYTO01000001.1	7039	C	T	228	hom	168	167	V756_RS0100050	gene-V756_RS0100050	6727	8253	-	synonymous_variant ; V756_RS0100050 ; c.1215G>A ; p.Ala405Ala ; 1215/1527 ; 1215/1527 ; 405/508 ;	synonymous_variant ; V756_RS0100050 ; c.1215G>A ; p.Ala405Ala ; 1215/1527 ; 1215/1527 ; 405/508 ;	upstream_gene_variant ; V756_RS0100030 ; c.-3037G>A ; . ; . ; . ; . ;	upstream_gene_variant ; V756_RS0100040 ; c.-1015G>A ; . ; . ; . ; . ;	upstream_gene_variant ; V756_RS0100045 ; c.-424G>A ; . ; . ; . ; . ;	upstream_gene_variant ; V756_RS0100055 ; c.-1384C>T ; . ; . ; . ; . ;
NZ_AYTO01000001.1	7042	A	G	225	hom	172	172	V756_RS0100050	gene-V756_RS0100050	6727	8253	-	synonymous_variant ; V756_RS0100050 ; c.1212T>C ; p.Tyr404Tyr ; 1212/1527 ; 1212/1527 ; 404/508 ;	synonymous_variant ; V756_RS0100050 ; c.1212T>C ; p.Tyr404Tyr ; 1212/1527 ; 1212/1527 ; 404/508 ;	upstream_gene_variant ; V756_RS0100030 ; c.-3040T>C ; . ; . ; . ; . ;	upstream_gene_variant ; V756_RS0100040 ; c.-1018T>C ; . ; . ; . ; . ;	upstream_gene_variant ; V756_RS0100045 ; c.-427T>C ; . ; . ; . ; . ;	upstream_gene_variant ; V756_RS0100055 ; c.-1381A>G ; . ; . ; . ; . ;
NZ_AYTO01000001.1	7053	T	G	225	hom	179	179	V756_RS0100050	gene-V756_RS0100050	6727	8253	-	missense_variant ; V756_RS0100050 ; c.1201A>C ; p.Ile401Leu ; 1201/1527 ; 1201/1527 ; 401/508 ;	missense_variant ; V756_RS0100050 ; c.1201A>C ; p.Ile401Leu ; 1201/1527 ; 1201/1527 ; 401/508 ;	upstream_gene_variant ; V756_RS0100030 ; c.-3051A>C ; . ; . ; . ; . ;	upstream_gene_variant ; V756_RS0100040 ; c.-1029A>C ; . ; . ; . ; . ;	upstream_gene_variant ; V756_RS0100045 ; c.-438A>C ; . ; . ; . ; . ;	upstream_gene_variant ; V756_RS0100055 ; c.-1370T>G ; . ; . ; . ; . ;
NZ_AYTO01000001.1	7054	G	T	228	hom	179	178	V756_RS0100050	gene-V756_RS0100050	6727	8253	-	synonymous_variant ; V756_RS0100050 ; c.1200C>A ; p.Gly400Gly ; 1200/1527 ; 1200/1527 ; 400/508 ;	synonymous_variant ; V756_RS0100050 ; c.1200C>A ; p.Gly400Gly ; 1200/1527 ; 1200/1527 ; 400/508 ;	upstream_gene_variant ; V756_RS0100030 ; c.-3052C>A ; . ; . ; . ; . ;	upstream_gene_variant ; V756_RS0100040 ; c.-1030C>A ; . ; . ; . ; . ;	upstream_gene_variant ; V756_RS0100045 ; c.-439C>A ; . ; . ; . ; . ;	upstream_gene_variant ; V756_RS0100055 ; c.-1369G>T ; . ; . ; . ; . ;
NZ_AYTO01000001.1	7069	A	T	225	hom	193	193	V756_RS0100050	gene-V756_RS0100050	6727	8253	-	synonymous_variant ; V756_RS0100050 ; c.1185T>A ; p.Ala395Ala ; 1185/1527 ; 1185/1527 ; 395/508 ;	synonymous_variant ; V756_RS0100050 ; c.1185T>A ; p.Ala395Ala ; 1185/1527 ; 1185/1527 ; 395/508 ;	upstream_gene_variant ; V756_RS0100030 ; c.-3067T>A ; . ; . ; . ; . ;	upstream_gene_variant ; V756_RS0100040 ; c.-1045T>A ; . ; . ; . ; . ;	upstream_gene_variant ; V756_RS0100045 ; c.-454T>A ; . ; . ; . ; . ;	upstream_gene_variant ; V756_RS0100055 ; c.-1354A>T ; . ; . ; . ; . ;
NZ_AYTO01000001.1	7108	C	G	228	hom	173	172	V756_RS0100050	gene-V756_RS0100050	6727	8253	-	synonymous_variant ; V756_RS0100050 ; c.1146G>C ; p.Ala382Ala ; 1146/1527 ; 1146/1527 ; 382/508 ;	synonymous_variant ; V756_RS0100050 ; c.1146G>C ; p.Ala382Ala ; 1146/1527 ; 1146/1527 ; 382/508 ;	upstream_gene_variant ; V756_RS0100030 ; c.-3106G>C ; . ; . ; . ; . ;	upstream_gene_variant ; V756_RS0100040 ; c.-1084G>C ; . ; . ; . ; . ;	upstream_gene_variant ; V756_RS0100045 ; c.-493G>C ; . ; . ; . ; . ;	upstream_gene_variant ; V756_RS0100055 ; c.-1315C>G ; . ; . ; . ; . ;
NZ_AYTO01000001.1	7114	C	T	225	hom	173	173	V756_RS0100050	gene-V756_RS0100050	6727	8253	-	synonymous_variant ; V756_RS0100050 ; c.1140G>A ; p.Glu380Glu ; 1140/1527 ; 1140/1527 ; 380/508 ;	synonymous_variant ; V756_RS0100050 ; c.1140G>A ; p.Glu380Glu ; 1140/1527 ; 1140/1527 ; 380/508 ;	upstream_gene_variant ; V756_RS0100030 ; c.-3112G>A ; . ; . ; . ; . ;	upstream_gene_variant ; V756_RS0100040 ; c.-1090G>A ; . ; . ; . ; . ;	upstream_gene_variant ; V756_RS0100045 ; c.-499G>A ; . ; . ; . ; . ;	upstream_gene_variant ; V756_RS0100055 ; c.-1309C>T ; . ; . ; . ; . ;
NZ_AYTO01000001.1	7129	A	C	225	hom	164	164	V756_RS0100050	gene-V756_RS0100050	6727	8253	-	synonymous_variant ; V756_RS0100050 ; c.1125T>G ; p.Leu375Leu ; 1125/1527 ; 1125/1527 ; 375/508 ;	synonymous_variant ; V756_RS0100050 ; c.1125T>G ; p.Leu375Leu ; 1125/1527 ; 1125/1527 ; 375/508 ;	upstream_gene_variant ; V756_RS0100030 ; c.-3127T>G ; . ; . ; . ; . ;	upstream_gene_variant ; V756_RS0100040 ; c.-1105T>G ; . ; . ; . ; . ;	upstream_gene_variant ; V756_RS0100045 ; c.-514T>G ; . ; . ; . ; . ;	upstream_gene_variant ; V756_RS0100055 ; c.-1294A>C ; . ; . ; . ; . ;
NZ_AYTO01000001.1	7133	T	C	225	hom	166	166	V756_RS0100050	gene-V756_RS0100050	6727	8253	-	missense_variant ; V756_RS0100050 ; c.1121A>G ; p.Gln374Arg ; 1121/1527 ; 1121/1527 ; 374/508 ;	missense_variant ; V756_RS0100050 ; c.1121A>G ; p.Gln374Arg ; 1121/1527 ; 1121/1527 ; 374/508 ;	upstream_gene_variant ; V756_RS0100030 ; c.-3131A>G ; . ; . ; . ; . ;	upstream_gene_variant ; V756_RS0100040 ; c.-1109A>G ; . ; . ; . ; . ;	upstream_gene_variant ; V756_RS0100045 ; c.-518A>G ; . ; . ; . ; . ;	upstream_gene_variant ; V756_RS0100055 ; c.-1290T>C ; . ; . ; . ; . ;
NZ_AYTO01000001.1	7144	C	A	225	hom	173	173	V756_RS0100050	gene-V756_RS0100050	6727	8253	-	synonymous_variant ; V756_RS0100050 ; c.1110G>T ; p.Leu370Leu ; 1110/1527 ; 1110/1527 ; 370/508 ;	synonymous_variant ; V756_RS0100050 ; c.1110G>T ; p.Leu370Leu ; 1110/1527 ; 1110/1527 ; 370/508 ;	upstream_gene_variant ; V756_RS0100030 ; c.-3142G>T ; . ; . ; . ; . ;	upstream_gene_variant ; V756_RS0100040 ; c.-1120G>T ; . ; . ; . ; . ;	upstream_gene_variant ; V756_RS0100045 ; c.-529G>T ; . ; . ; . ; . ;	upstream_gene_variant ; V756_RS0100055 ; c.-1279C>A ; . ; . ; . ; . ;
NZ_AYTO01000001.1	7153	G	A	225	hom	166	166	V756_RS0100050	gene-V756_RS0100050	6727	8253	-	synonymous_variant ; V756_RS0100050 ; c.1101C>T ; p.Ala367Ala ; 1101/1527 ; 1101/1527 ; 367/508 ;	synonymous_variant ; V756_RS0100050 ; c.1101C>T ; p.Ala367Ala ; 1101/1527 ; 1101/1527 ; 367/508 ;	upstream_gene_variant ; V756_RS0100030 ; c.-3151C>T ; . ; . ; . ; . ;	upstream_gene_variant ; V756_RS0100040 ; c.-1129C>T ; . ; . ; . ; . ;	upstream_gene_variant ; V756_RS0100045 ; c.-538C>T ; . ; . ; . ; . ;	upstream_gene_variant ; V756_RS0100055 ; c.-1270G>A ; . ; . ; . ; . ;
NZ_AYTO01000001.1	7162	C	G	225	hom	163	163	V756_RS0100050	gene-V756_RS0100050	6727	8253	-	synonymous_variant ; V756_RS0100050 ; c.1092G>C ; p.Leu364Leu ; 1092/1527 ; 1092/1527 ; 364/508 ;	synonymous_variant ; V756_RS0100050 ; c.1092G>C ; p.Leu364Leu ; 1092/1527 ; 1092/1527 ; 364/508 ;	upstream_gene_variant ; V756_RS0100030 ; c.-3160G>C ; . ; . ; . ; . ;	upstream_gene_variant ; V756_RS0100040 ; c.-1138G>C ; . ; . ; . ; . ;	upstream_gene_variant ; V756_RS0100045 ; c.-547G>C ; . ; . ; . ; . ;	upstream_gene_variant ; V756_RS0100055 ; c.-1261C>G ; . ; . ; . ; . ;
NZ_AYTO01000001.1	7168	G	A	225	hom	166	166	V756_RS0100050	gene-V756_RS0100050	6727	8253	-	synonymous_variant ; V756_RS0100050 ; c.1086C>T ; p.Ile362Ile ; 1086/1527 ; 1086/1527 ; 362/508 ;	synonymous_variant ; V756_RS0100050 ; c.1086C>T ; p.Ile362Ile ; 1086/1527 ; 1086/1527 ; 362/508 ;	upstream_gene_variant ; V756_RS0100030 ; c.-3166C>T ; . ; . ; . ; . ;	upstream_gene_variant ; V756_RS0100040 ; c.-1144C>T ; . ; . ; . ; . ;	upstream_gene_variant ; V756_RS0100045 ; c.-553C>T ; . ; . ; . ; . ;	upstream_gene_variant ; V756_RS0100055 ; c.-1255G>A ; . ; . ; . ; . ;
NZ_AYTO01000001.1	7174	G	A	225	hom	167	167	V756_RS0100050	gene-V756_RS0100050	6727	8253	-	synonymous_variant ; V756_RS0100050 ; c.1080C>T ; p.Ile360Ile ; 1080/1527 ; 1080/1527 ; 360/508 ;	synonymous_variant ; V756_RS0100050 ; c.1080C>T ; p.Ile360Ile ; 1080/1527 ; 1080/1527 ; 360/508 ;	upstream_gene_variant ; V756_RS0100030 ; c.-3172C>T ; . ; . ; . ; . ;	upstream_gene_variant ; V756_RS0100040 ; c.-1150C>T ; . ; . ; . ; . ;	upstream_gene_variant ; V756_RS0100045 ; c.-559C>T ; . ; . ; . ; . ;	upstream_gene_variant ; V756_RS0100055 ; c.-1249G>A ; . ; . ; . ; . ;
NZ_AYTO01000001.1	7183	G	C	225	hom	163	163	V756_RS0100050	gene-V756_RS0100050	6727	8253	-	synonymous_variant ; V756_RS0100050 ; c.1071C>G ; p.Ala357Ala ; 1071/1527 ; 1071/1527 ; 357/508 ;	synonymous_variant ; V756_RS0100050 ; c.1071C>G ; p.Ala357Ala ; 1071/1527 ; 1071/1527 ; 357/508 ;	upstream_gene_variant ; V756_RS0100030 ; c.-3181C>G ; . ; . ; . ; . ;	upstream_gene_variant ; V756_RS0100040 ; c.-1159C>G ; . ; . ; . ; . ;	upstream_gene_variant ; V756_RS0100045 ; c.-568C>G ; . ; . ; . ; . ;	upstream_gene_variant ; V756_RS0100055 ; c.-1240G>C ; . ; . ; . ; . ;
NZ_AYTO01000001.1	7219	G	T	225	hom	142	142	V756_RS0100050	gene-V756_RS0100050	6727	8253	-	synonymous_variant ; V756_RS0100050 ; c.1035C>A ; p.Ala345Ala ; 1035/1527 ; 1035/1527 ; 345/508 ;	synonymous_variant ; V756_RS0100050 ; c.1035C>A ; p.Ala345Ala ; 1035/1527 ; 1035/1527 ; 345/508 ;	upstream_gene_variant ; V756_RS0100030 ; c.-3217C>A ; . ; . ; . ; . ;	upstream_gene_variant ; V756_RS0100040 ; c.-1195C>A ; . ; . ; . ; . ;	upstream_gene_variant ; V756_RS0100045 ; c.-604C>A ; . ; . ; . ; . ;	upstream_gene_variant ; V756_RS0100055 ; c.-1204G>T ; . ; . ; . ; . ;
NZ_AYTO01000001.1	7222	G	A	225	hom	142	142	V756_RS0100050	gene-V756_RS0100050	6727	8253	-	synonymous_variant ; V756_RS0100050 ; c.1032C>T ; p.Pro344Pro ; 1032/1527 ; 1032/1527 ; 344/508 ;	synonymous_variant ; V756_RS0100050 ; c.1032C>T ; p.Pro344Pro ; 1032/1527 ; 1032/1527 ; 344/508 ;	upstream_gene_variant ; V756_RS0100030 ; c.-3220C>T ; . ; . ; . ; . ;	upstream_gene_variant ; V756_RS0100040 ; c.-1198C>T ; . ; . ; . ; . ;	upstream_gene_variant ; V756_RS0100045 ; c.-607C>T ; . ; . ; . ; . ;	upstream_gene_variant ; V756_RS0100055 ; c.-1201G>A ; . ; . ; . ; . ;
NZ_AYTO01000001.1	7225	C	T	225	hom	142	142	V756_RS0100050	gene-V756_RS0100050	6727	8253	-	synonymous_variant ; V756_RS0100050 ; c.1029G>A ; p.Thr343Thr ; 1029/1527 ; 1029/1527 ; 343/508 ;	synonymous_variant ; V756_RS0100050 ; c.1029G>A ; p.Thr343Thr ; 1029/1527 ; 1029/1527 ; 343/508 ;	upstream_gene_variant ; V756_RS0100030 ; c.-3223G>A ; . ; . ; . ; . ;	upstream_gene_variant ; V756_RS0100040 ; c.-1201G>A ; . ; . ; . ; . ;	upstream_gene_variant ; V756_RS0100045 ; c.-610G>A ; . ; . ; . ; . ;	upstream_gene_variant ; V756_RS0100055 ; c.-1198C>T ; . ; . ; . ; . ;
NZ_AYTO01000001.1	7235	C	T	225	hom	142	142	V756_RS0100050	gene-V756_RS0100050	6727	8253	-	missense_variant ; V756_RS0100050 ; c.1019G>A ; p.Gly340Glu ; 1019/1527 ; 1019/1527 ; 340/508 ;	missense_variant ; V756_RS0100050 ; c.1019G>A ; p.Gly340Glu ; 1019/1527 ; 1019/1527 ; 340/508 ;	upstream_gene_variant ; V756_RS0100030 ; c.-3233G>A ; . ; . ; . ; . ;	upstream_gene_variant ; V756_RS0100040 ; c.-1211G>A ; . ; . ; . ; . ;	upstream_gene_variant ; V756_RS0100045 ; c.-620G>A ; . ; . ; . ; . ;	upstream_gene_variant ; V756_RS0100055 ; c.-1188C>T ; . ; . ; . ; . ;
NZ_AYTO01000001.1	7255	A	G	228	hom	140	139	V756_RS0100050	gene-V756_RS0100050	6727	8253	-	synonymous_variant ; V756_RS0100050 ; c.999T>C ; p.Ala333Ala ; 999/1527 ; 999/1527 ; 333/508 ;	synonymous_variant ; V756_RS0100050 ; c.999T>C ; p.Ala333Ala ; 999/1527 ; 999/1527 ; 333/508 ;	upstream_gene_variant ; V756_RS0100030 ; c.-3253T>C ; . ; . ; . ; . ;	upstream_gene_variant ; V756_RS0100040 ; c.-1231T>C ; . ; . ; . ; . ;	upstream_gene_variant ; V756_RS0100045 ; c.-640T>C ; . ; . ; . ; . ;	upstream_gene_variant ; V756_RS0100055 ; c.-1168A>G ; . ; . ; . ; . ;
NZ_AYTO01000001.1	7256	G	A	228	hom	140	139	V756_RS0100050	gene-V756_RS0100050	6727	8253	-	missense_variant ; V756_RS0100050 ; c.998C>T ; p.Ala333Val ; 998/1527 ; 998/1527 ; 333/508 ;	missense_variant ; V756_RS0100050 ; c.998C>T ; p.Ala333Val ; 998/1527 ; 998/1527 ; 333/508 ;	upstream_gene_variant ; V756_RS0100030 ; c.-3254C>T ; . ; . ; . ; . ;	upstream_gene_variant ; V756_RS0100040 ; c.-1232C>T ; . ; . ; . ; . ;	upstream_gene_variant ; V756_RS0100045 ; c.-641C>T ; . ; . ; . ; . ;	upstream_gene_variant ; V756_RS0100055 ; c.-1167G>A ; . ; . ; . ; . ;
NZ_AYTO01000001.1	7276	G	A	225	hom	138	138	V756_RS0100050	gene-V756_RS0100050	6727	8253	-	synonymous_variant ; V756_RS0100050 ; c.978C>T ; p.His326His ; 978/1527 ; 978/1527 ; 326/508 ;	synonymous_variant ; V756_RS0100050 ; c.978C>T ; p.His326His ; 978/1527 ; 978/1527 ; 326/508 ;	upstream_gene_variant ; V756_RS0100030 ; c.-3274C>T ; . ; . ; . ; . ;	upstream_gene_variant ; V756_RS0100040 ; c.-1252C>T ; . ; . ; . ; . ;	upstream_gene_variant ; V756_RS0100045 ; c.-661C>T ; . ; . ; . ; . ;	upstream_gene_variant ; V756_RS0100055 ; c.-1147G>A ; . ; . ; . ; . ;
NZ_AYTO01000001.1	7285	C	T	225	hom	131	131	V756_RS0100050	gene-V756_RS0100050	6727	8253	-	synonymous_variant ; V756_RS0100050 ; c.969G>A ; p.Gly323Gly ; 969/1527 ; 969/1527 ; 323/508 ;	synonymous_variant ; V756_RS0100050 ; c.969G>A ; p.Gly323Gly ; 969/1527 ; 969/1527 ; 323/508 ;	upstream_gene_variant ; V756_RS0100030 ; c.-3283G>A ; . ; . ; . ; . ;	upstream_gene_variant ; V756_RS0100040 ; c.-1261G>A ; . ; . ; . ; . ;	upstream_gene_variant ; V756_RS0100045 ; c.-670G>A ; . ; . ; . ; . ;	upstream_gene_variant ; V756_RS0100055 ; c.-1138C>T ; . ; . ; . ; . ;
NZ_AYTO01000001.1	7299	T	A	225	hom	108	108	V756_RS0100050	gene-V756_RS0100050	6727	8253	-	missense_variant ; V756_RS0100050 ; c.955A>T ; p.Thr319Ser ; 955/1527 ; 955/1527 ; 319/508 ;	missense_variant ; V756_RS0100050 ; c.955A>T ; p.Thr319Ser ; 955/1527 ; 955/1527 ; 319/508 ;	upstream_gene_variant ; V756_RS0100030 ; c.-3297A>T ; . ; . ; . ; . ;	upstream_gene_variant ; V756_RS0100040 ; c.-1275A>T ; . ; . ; . ; . ;	upstream_gene_variant ; V756_RS0100045 ; c.-684A>T ; . ; . ; . ; . ;	upstream_gene_variant ; V756_RS0100055 ; c.-1124T>A ; . ; . ; . ; . ;
NZ_AYTO01000001.1	7300	G	T	225	hom	108	108	V756_RS0100050	gene-V756_RS0100050	6727	8253	-	missense_variant ; V756_RS0100050 ; c.954C>A ; p.Asn318Lys ; 954/1527 ; 954/1527 ; 318/508 ;	missense_variant ; V756_RS0100050 ; c.954C>A ; p.Asn318Lys ; 954/1527 ; 954/1527 ; 318/508 ;	upstream_gene_variant ; V756_RS0100030 ; c.-3298C>A ; . ; . ; . ; . ;	upstream_gene_variant ; V756_RS0100040 ; c.-1276C>A ; . ; . ; . ; . ;	upstream_gene_variant ; V756_RS0100045 ; c.-685C>A ; . ; . ; . ; . ;	upstream_gene_variant ; V756_RS0100055 ; c.-1123G>T ; . ; . ; . ; . ;
NZ_AYTO01000001.1	7303	T	C	225	hom	108	108	V756_RS0100050	gene-V756_RS0100050	6727	8253	-	missense_variant ; V756_RS0100050 ; c.951A>G ; p.Ile317Met ; 951/1527 ; 951/1527 ; 317/508 ;	missense_variant ; V756_RS0100050 ; c.951A>G ; p.Ile317Met ; 951/1527 ; 951/1527 ; 317/508 ;	upstream_gene_variant ; V756_RS0100030 ; c.-3301A>G ; . ; . ; . ; . ;	upstream_gene_variant ; V756_RS0100040 ; c.-1279A>G ; . ; . ; . ; . ;	upstream_gene_variant ; V756_RS0100045 ; c.-688A>G ; . ; . ; . ; . ;	upstream_gene_variant ; V756_RS0100055 ; c.-1120T>C ; . ; . ; . ; . ;
NZ_AYTO01000001.1	7305	T	C	225	hom	109	109	V756_RS0100050	gene-V756_RS0100050	6727	8253	-	missense_variant ; V756_RS0100050 ; c.949A>G ; p.Ile317Val ; 949/1527 ; 949/1527 ; 317/508 ;	missense_variant ; V756_RS0100050 ; c.949A>G ; p.Ile317Val ; 949/1527 ; 949/1527 ; 317/508 ;	upstream_gene_variant ; V756_RS0100030 ; c.-3303A>G ; . ; . ; . ; . ;	upstream_gene_variant ; V756_RS0100040 ; c.-1281A>G ; . ; . ; . ; . ;	upstream_gene_variant ; V756_RS0100045 ; c.-690A>G ; . ; . ; . ; . ;	upstream_gene_variant ; V756_RS0100055 ; c.-1118T>C ; . ; . ; . ; . ;
NZ_AYTO01000001.1	7321	C	G	225	hom	109	109	V756_RS0100050	gene-V756_RS0100050	6727	8253	-	synonymous_variant ; V756_RS0100050 ; c.933G>C ; p.Leu311Leu ; 933/1527 ; 933/1527 ; 311/508 ;	synonymous_variant ; V756_RS0100050 ; c.933G>C ; p.Leu311Leu ; 933/1527 ; 933/1527 ; 311/508 ;	upstream_gene_variant ; V756_RS0100030 ; c.-3319G>C ; . ; . ; . ; . ;	upstream_gene_variant ; V756_RS0100040 ; c.-1297G>C ; . ; . ; . ; . ;	upstream_gene_variant ; V756_RS0100045 ; c.-706G>C ; . ; . ; . ; . ;	upstream_gene_variant ; V756_RS0100055 ; c.-1102C>G ; . ; . ; . ; . ;
NZ_AYTO01000001.1	7323	G	T	225	hom	109	109	V756_RS0100050	gene-V756_RS0100050	6727	8253	-	missense_variant ; V756_RS0100050 ; c.931C>A ; p.Leu311Met ; 931/1527 ; 931/1527 ; 311/508 ;	missense_variant ; V756_RS0100050 ; c.931C>A ; p.Leu311Met ; 931/1527 ; 931/1527 ; 311/508 ;	upstream_gene_variant ; V756_RS0100030 ; c.-3321C>A ; . ; . ; . ; . ;	upstream_gene_variant ; V756_RS0100040 ; c.-1299C>A ; . ; . ; . ; . ;	upstream_gene_variant ; V756_RS0100045 ; c.-708C>A ; . ; . ; . ; . ;	upstream_gene_variant ; V756_RS0100055 ; c.-1100G>T ; . ; . ; . ; . ;
NZ_AYTO01000001.1	7336	T	A	225	hom	117	117	V756_RS0100050	gene-V756_RS0100050	6727	8253	-	synonymous_variant ; V756_RS0100050 ; c.918A>T ; p.Leu306Leu ; 918/1527 ; 918/1527 ; 306/508 ;	synonymous_variant ; V756_RS0100050 ; c.918A>T ; p.Leu306Leu ; 918/1527 ; 918/1527 ; 306/508 ;	upstream_gene_variant ; V756_RS0100030 ; c.-3334A>T ; . ; . ; . ; . ;	upstream_gene_variant ; V756_RS0100040 ; c.-1312A>T ; . ; . ; . ; . ;	upstream_gene_variant ; V756_RS0100045 ; c.-721A>T ; . ; . ; . ; . ;	upstream_gene_variant ; V756_RS0100055 ; c.-1087T>A ; . ; . ; . ; . ;
NZ_AYTO01000001.1	7351	G	C	225	hom	104	104	V756_RS0100050	gene-V756_RS0100050	6727	8253	-	missense_variant ; V756_RS0100050 ; c.903C>G ; p.Ile301Met ; 903/1527 ; 903/1527 ; 301/508 ;	missense_variant ; V756_RS0100050 ; c.903C>G ; p.Ile301Met ; 903/1527 ; 903/1527 ; 301/508 ;	upstream_gene_variant ; V756_RS0100030 ; c.-3349C>G ; . ; . ; . ; . ;	upstream_gene_variant ; V756_RS0100040 ; c.-1327C>G ; . ; . ; . ; . ;	upstream_gene_variant ; V756_RS0100045 ; c.-736C>G ; . ; . ; . ; . ;	upstream_gene_variant ; V756_RS0100055 ; c.-1072G>C ; . ; . ; . ; . ;
NZ_AYTO01000001.1	7354	G	A	225	hom	101	101	V756_RS0100050	gene-V756_RS0100050	6727	8253	-	synonymous_variant ; V756_RS0100050 ; c.900C>T ; p.Ile300Ile ; 900/1527 ; 900/1527 ; 300/508 ;	synonymous_variant ; V756_RS0100050 ; c.900C>T ; p.Ile300Ile ; 900/1527 ; 900/1527 ; 300/508 ;	upstream_gene_variant ; V756_RS0100030 ; c.-3352C>T ; . ; . ; . ; . ;	upstream_gene_variant ; V756_RS0100040 ; c.-1330C>T ; . ; . ; . ; . ;	upstream_gene_variant ; V756_RS0100045 ; c.-739C>T ; . ; . ; . ; . ;	upstream_gene_variant ; V756_RS0100055 ; c.-1069G>A ; . ; . ; . ; . ;
NZ_AYTO01000001.1	7357	A	G	225	hom	99	99	V756_RS0100050	gene-V756_RS0100050	6727	8253	-	synonymous_variant ; V756_RS0100050 ; c.897T>C ; p.Asn299Asn ; 897/1527 ; 897/1527 ; 299/508 ;	synonymous_variant ; V756_RS0100050 ; c.897T>C ; p.Asn299Asn ; 897/1527 ; 897/1527 ; 299/508 ;	upstream_gene_variant ; V756_RS0100030 ; c.-3355T>C ; . ; . ; . ; . ;	upstream_gene_variant ; V756_RS0100040 ; c.-1333T>C ; . ; . ; . ; . ;	upstream_gene_variant ; V756_RS0100045 ; c.-742T>C ; . ; . ; . ; . ;	upstream_gene_variant ; V756_RS0100055 ; c.-1066A>G ; . ; . ; . ; . ;
NZ_AYTO01000001.1	7378	G	C	225	hom	105	105	V756_RS0100050	gene-V756_RS0100050	6727	8253	-	synonymous_variant ; V756_RS0100050 ; c.876C>G ; p.Thr292Thr ; 876/1527 ; 876/1527 ; 292/508 ;	synonymous_variant ; V756_RS0100050 ; c.876C>G ; p.Thr292Thr ; 876/1527 ; 876/1527 ; 292/508 ;	upstream_gene_variant ; V756_RS0100030 ; c.-3376C>G ; . ; . ; . ; . ;	upstream_gene_variant ; V756_RS0100040 ; c.-1354C>G ; . ; . ; . ; . ;	upstream_gene_variant ; V756_RS0100045 ; c.-763C>G ; . ; . ; . ; . ;	upstream_gene_variant ; V756_RS0100055 ; c.-1045G>C ; . ; . ; . ; . ;
NZ_AYTO01000001.1	7390	G	A	225	hom	105	105	V756_RS0100050	gene-V756_RS0100050	6727	8253	-	synonymous_variant ; V756_RS0100050 ; c.864C>T ; p.Ser288Ser ; 864/1527 ; 864/1527 ; 288/508 ;	synonymous_variant ; V756_RS0100050 ; c.864C>T ; p.Ser288Ser ; 864/1527 ; 864/1527 ; 288/508 ;	upstream_gene_variant ; V756_RS0100030 ; c.-3388C>T ; . ; . ; . ; . ;	upstream_gene_variant ; V756_RS0100040 ; c.-1366C>T ; . ; . ; . ; . ;	upstream_gene_variant ; V756_RS0100045 ; c.-775C>T ; . ; . ; . ; . ;	upstream_gene_variant ; V756_RS0100055 ; c.-1033G>A ; . ; . ; . ; . ;
NZ_AYTO01000001.1	7405	C	T	225	hom	107	107	V756_RS0100050	gene-V756_RS0100050	6727	8253	-	synonymous_variant ; V756_RS0100050 ; c.849G>A ; p.Ser283Ser ; 849/1527 ; 849/1527 ; 283/508 ;	synonymous_variant ; V756_RS0100050 ; c.849G>A ; p.Ser283Ser ; 849/1527 ; 849/1527 ; 283/508 ;	upstream_gene_variant ; V756_RS0100030 ; c.-3403G>A ; . ; . ; . ; . ;	upstream_gene_variant ; V756_RS0100040 ; c.-1381G>A ; . ; . ; . ; . ;	upstream_gene_variant ; V756_RS0100045 ; c.-790G>A ; . ; . ; . ; . ;	upstream_gene_variant ; V756_RS0100055 ; c.-1018C>T ; . ; . ; . ; . ;
NZ_AYTO01000001.1	7423	A	C	225	hom	115	115	V756_RS0100050	gene-V756_RS0100050	6727	8253	-	synonymous_variant ; V756_RS0100050 ; c.831T>G ; p.Leu277Leu ; 831/1527 ; 831/1527 ; 277/508 ;	synonymous_variant ; V756_RS0100050 ; c.831T>G ; p.Leu277Leu ; 831/1527 ; 831/1527 ; 277/508 ;	upstream_gene_variant ; V756_RS0100030 ; c.-3421T>G ; . ; . ; . ; . ;	upstream_gene_variant ; V756_RS0100040 ; c.-1399T>G ; . ; . ; . ; . ;	upstream_gene_variant ; V756_RS0100045 ; c.-808T>G ; . ; . ; . ; . ;	upstream_gene_variant ; V756_RS0100055 ; c.-1000A>C ; . ; . ; . ; . ;
NZ_AYTO01000001.1	7429	G	A	225	hom	114	114	V756_RS0100050	gene-V756_RS0100050	6727	8253	-	synonymous_variant ; V756_RS0100050 ; c.825C>T ; p.Asp275Asp ; 825/1527 ; 825/1527 ; 275/508 ;	synonymous_variant ; V756_RS0100050 ; c.825C>T ; p.Asp275Asp ; 825/1527 ; 825/1527 ; 275/508 ;	upstream_gene_variant ; V756_RS0100030 ; c.-3427C>T ; . ; . ; . ; . ;	upstream_gene_variant ; V756_RS0100040 ; c.-1405C>T ; . ; . ; . ; . ;	upstream_gene_variant ; V756_RS0100045 ; c.-814C>T ; . ; . ; . ; . ;	upstream_gene_variant ; V756_RS0100055 ; c.-994G>A ; . ; . ; . ; . ;
NZ_AYTO01000001.1	7447	A	C	225	hom	118	118	V756_RS0100050	gene-V756_RS0100050	6727	8253	-	synonymous_variant ; V756_RS0100050 ; c.807T>G ; p.Val269Val ; 807/1527 ; 807/1527 ; 269/508 ;	synonymous_variant ; V756_RS0100050 ; c.807T>G ; p.Val269Val ; 807/1527 ; 807/1527 ; 269/508 ;	upstream_gene_variant ; V756_RS0100030 ; c.-3445T>G ; . ; . ; . ; . ;	upstream_gene_variant ; V756_RS0100040 ; c.-1423T>G ; . ; . ; . ; . ;	upstream_gene_variant ; V756_RS0100045 ; c.-832T>G ; . ; . ; . ; . ;	upstream_gene_variant ; V756_RS0100055 ; c.-976A>C ; . ; . ; . ; . ;
NZ_AYTO01000001.1	7453	T	A	225	hom	113	113	V756_RS0100050	gene-V756_RS0100050	6727	8253	-	synonymous_variant ; V756_RS0100050 ; c.801A>T ; p.Ile267Ile ; 801/1527 ; 801/1527 ; 267/508 ;	synonymous_variant ; V756_RS0100050 ; c.801A>T ; p.Ile267Ile ; 801/1527 ; 801/1527 ; 267/508 ;	upstream_gene_variant ; V756_RS0100030 ; c.-3451A>T ; . ; . ; . ; . ;	upstream_gene_variant ; V756_RS0100040 ; c.-1429A>T ; . ; . ; . ; . ;	upstream_gene_variant ; V756_RS0100045 ; c.-838A>T ; . ; . ; . ; . ;	upstream_gene_variant ; V756_RS0100055 ; c.-970T>A ; . ; . ; . ; . ;
NZ_AYTO01000001.1	7456	T	C	225	hom	113	113	V756_RS0100050	gene-V756_RS0100050	6727	8253	-	synonymous_variant ; V756_RS0100050 ; c.798A>G ; p.Leu266Leu ; 798/1527 ; 798/1527 ; 266/508 ;	synonymous_variant ; V756_RS0100050 ; c.798A>G ; p.Leu266Leu ; 798/1527 ; 798/1527 ; 266/508 ;	upstream_gene_variant ; V756_RS0100030 ; c.-3454A>G ; . ; . ; . ; . ;	upstream_gene_variant ; V756_RS0100040 ; c.-1432A>G ; . ; . ; . ; . ;	upstream_gene_variant ; V756_RS0100045 ; c.-841A>G ; . ; . ; . ; . ;	upstream_gene_variant ; V756_RS0100055 ; c.-967T>C ; . ; . ; . ; . ;
NZ_AYTO01000001.1	7458	A	T	225	hom	113	113	V756_RS0100050	gene-V756_RS0100050	6727	8253	-	missense_variant ; V756_RS0100050 ; c.796T>A ; p.Leu266Ile ; 796/1527 ; 796/1527 ; 266/508 ;	missense_variant ; V756_RS0100050 ; c.796T>A ; p.Leu266Ile ; 796/1527 ; 796/1527 ; 266/508 ;	upstream_gene_variant ; V756_RS0100030 ; c.-3456T>A ; . ; . ; . ; . ;	upstream_gene_variant ; V756_RS0100040 ; c.-1434T>A ; . ; . ; . ; . ;	upstream_gene_variant ; V756_RS0100045 ; c.-843T>A ; . ; . ; . ; . ;	upstream_gene_variant ; V756_RS0100055 ; c.-965A>T ; . ; . ; . ; . ;
NZ_AYTO01000001.1	7471	G	A	225	hom	125	125	V756_RS0100050	gene-V756_RS0100050	6727	8253	-	synonymous_variant ; V756_RS0100050 ; c.783C>T ; p.Ala261Ala ; 783/1527 ; 783/1527 ; 261/508 ;	synonymous_variant ; V756_RS0100050 ; c.783C>T ; p.Ala261Ala ; 783/1527 ; 783/1527 ; 261/508 ;	upstream_gene_variant ; V756_RS0100030 ; c.-3469C>T ; . ; . ; . ; . ;	upstream_gene_variant ; V756_RS0100040 ; c.-1447C>T ; . ; . ; . ; . ;	upstream_gene_variant ; V756_RS0100045 ; c.-856C>T ; . ; . ; . ; . ;	upstream_gene_variant ; V756_RS0100055 ; c.-952G>A ; . ; . ; . ; . ;
NZ_AYTO01000001.1	7486	A	G	225	hom	126	126	V756_RS0100050	gene-V756_RS0100050	6727	8253	-	synonymous_variant ; V756_RS0100050 ; c.768T>C ; p.Val256Val ; 768/1527 ; 768/1527 ; 256/508 ;	synonymous_variant ; V756_RS0100050 ; c.768T>C ; p.Val256Val ; 768/1527 ; 768/1527 ; 256/508 ;	upstream_gene_variant ; V756_RS0100030 ; c.-3484T>C ; . ; . ; . ; . ;	upstream_gene_variant ; V756_RS0100040 ; c.-1462T>C ; . ; . ; . ; . ;	upstream_gene_variant ; V756_RS0100045 ; c.-871T>C ; . ; . ; . ; . ;	upstream_gene_variant ; V756_RS0100055 ; c.-937A>G ; . ; . ; . ; . ;
NZ_AYTO01000001.1	7504	A	G	225	hom	126	126	V756_RS0100050	gene-V756_RS0100050	6727	8253	-	synonymous_variant ; V756_RS0100050 ; c.750T>C ; p.Asp250Asp ; 750/1527 ; 750/1527 ; 250/508 ;	synonymous_variant ; V756_RS0100050 ; c.750T>C ; p.Asp250Asp ; 750/1527 ; 750/1527 ; 250/508 ;	upstream_gene_variant ; V756_RS0100030 ; c.-3502T>C ; . ; . ; . ; . ;	upstream_gene_variant ; V756_RS0100040 ; c.-1480T>C ; . ; . ; . ; . ;	upstream_gene_variant ; V756_RS0100045 ; c.-889T>C ; . ; . ; . ; . ;	upstream_gene_variant ; V756_RS0100055 ; c.-919A>G ; . ; . ; . ; . ;
NZ_AYTO01000001.1	7519	A	T	225	hom	123	123	V756_RS0100050	gene-V756_RS0100050	6727	8253	-	synonymous_variant ; V756_RS0100050 ; c.735T>A ; p.Ser245Ser ; 735/1527 ; 735/1527 ; 245/508 ;	synonymous_variant ; V756_RS0100050 ; c.735T>A ; p.Ser245Ser ; 735/1527 ; 735/1527 ; 245/508 ;	upstream_gene_variant ; V756_RS0100030 ; c.-3517T>A ; . ; . ; . ; . ;	upstream_gene_variant ; V756_RS0100040 ; c.-1495T>A ; . ; . ; . ; . ;	upstream_gene_variant ; V756_RS0100045 ; c.-904T>A ; . ; . ; . ; . ;	upstream_gene_variant ; V756_RS0100055 ; c.-904A>T ; . ; . ; . ; . ;
NZ_AYTO01000001.1	7537	G	C	225	hom	121	121	V756_RS0100050	gene-V756_RS0100050	6727	8253	-	synonymous_variant ; V756_RS0100050 ; c.717C>G ; p.Ala239Ala ; 717/1527 ; 717/1527 ; 239/508 ;	synonymous_variant ; V756_RS0100050 ; c.717C>G ; p.Ala239Ala ; 717/1527 ; 717/1527 ; 239/508 ;	upstream_gene_variant ; V756_RS0100030 ; c.-3535C>G ; . ; . ; . ; . ;	upstream_gene_variant ; V756_RS0100040 ; c.-1513C>G ; . ; . ; . ; . ;	upstream_gene_variant ; V756_RS0100045 ; c.-922C>G ; . ; . ; . ; . ;	upstream_gene_variant ; V756_RS0100055 ; c.-886G>C ; . ; . ; . ; . ;
NZ_AYTO01000001.1	7545	G	T	225	hom	124	124	V756_RS0100050	gene-V756_RS0100050	6727	8253	-	synonymous_variant ; V756_RS0100050 ; c.709C>A ; p.Arg237Arg ; 709/1527 ; 709/1527 ; 237/508 ;	synonymous_variant ; V756_RS0100050 ; c.709C>A ; p.Arg237Arg ; 709/1527 ; 709/1527 ; 237/508 ;	upstream_gene_variant ; V756_RS0100030 ; c.-3543C>A ; . ; . ; . ; . ;	upstream_gene_variant ; V756_RS0100040 ; c.-1521C>A ; . ; . ; . ; . ;	upstream_gene_variant ; V756_RS0100045 ; c.-930C>A ; . ; . ; . ; . ;	upstream_gene_variant ; V756_RS0100055 ; c.-878G>T ; . ; . ; . ; . ;
NZ_AYTO01000001.1	7579	A	G	225	hom	119	119	V756_RS0100050	gene-V756_RS0100050	6727	8253	-	synonymous_variant ; V756_RS0100050 ; c.675T>C ; p.Ile225Ile ; 675/1527 ; 675/1527 ; 225/508 ;	synonymous_variant ; V756_RS0100050 ; c.675T>C ; p.Ile225Ile ; 675/1527 ; 675/1527 ; 225/508 ;	upstream_gene_variant ; V756_RS0100030 ; c.-3577T>C ; . ; . ; . ; . ;	upstream_gene_variant ; V756_RS0100040 ; c.-1555T>C ; . ; . ; . ; . ;	upstream_gene_variant ; V756_RS0100045 ; c.-964T>C ; . ; . ; . ; . ;	upstream_gene_variant ; V756_RS0100055 ; c.-844A>G ; . ; . ; . ; . ;
NZ_AYTO01000001.1	7582	G	A	225	hom	119	119	V756_RS0100050	gene-V756_RS0100050	6727	8253	-	synonymous_variant ; V756_RS0100050 ; c.672C>T ; p.Asp224Asp ; 672/1527 ; 672/1527 ; 224/508 ;	synonymous_variant ; V756_RS0100050 ; c.672C>T ; p.Asp224Asp ; 672/1527 ; 672/1527 ; 224/508 ;	upstream_gene_variant ; V756_RS0100030 ; c.-3580C>T ; . ; . ; . ; . ;	upstream_gene_variant ; V756_RS0100040 ; c.-1558C>T ; . ; . ; . ; . ;	upstream_gene_variant ; V756_RS0100045 ; c.-967C>T ; . ; . ; . ; . ;	upstream_gene_variant ; V756_RS0100055 ; c.-841G>A ; . ; . ; . ; . ;
NZ_AYTO01000001.1	7588	T	G	225	hom	118	118	V756_RS0100050	gene-V756_RS0100050	6727	8253	-	synonymous_variant ; V756_RS0100050 ; c.666A>C ; p.Val222Val ; 666/1527 ; 666/1527 ; 222/508 ;	synonymous_variant ; V756_RS0100050 ; c.666A>C ; p.Val222Val ; 666/1527 ; 666/1527 ; 222/508 ;	upstream_gene_variant ; V756_RS0100030 ; c.-3586A>C ; . ; . ; . ; . ;	upstream_gene_variant ; V756_RS0100040 ; c.-1564A>C ; . ; . ; . ; . ;	upstream_gene_variant ; V756_RS0100045 ; c.-973A>C ; . ; . ; . ; . ;	upstream_gene_variant ; V756_RS0100055 ; c.-835T>G ; . ; . ; . ; . ;
NZ_AYTO01000001.1	7591	G	A	225	hom	119	119	V756_RS0100050	gene-V756_RS0100050	6727	8253	-	synonymous_variant ; V756_RS0100050 ; c.663C>T ; p.Leu221Leu ; 663/1527 ; 663/1527 ; 221/508 ;	synonymous_variant ; V756_RS0100050 ; c.663C>T ; p.Leu221Leu ; 663/1527 ; 663/1527 ; 221/508 ;	upstream_gene_variant ; V756_RS0100030 ; c.-3589C>T ; . ; . ; . ; . ;	upstream_gene_variant ; V756_RS0100040 ; c.-1567C>T ; . ; . ; . ; . ;	upstream_gene_variant ; V756_RS0100045 ; c.-976C>T ; . ; . ; . ; . ;	upstream_gene_variant ; V756_RS0100055 ; c.-832G>A ; . ; . ; . ; . ;
NZ_AYTO01000001.1	7597	A	G	225	hom	120	120	V756_RS0100050	gene-V756_RS0100050	6727	8253	-	synonymous_variant ; V756_RS0100050 ; c.657T>C ; p.Ala219Ala ; 657/1527 ; 657/1527 ; 219/508 ;	synonymous_variant ; V756_RS0100050 ; c.657T>C ; p.Ala219Ala ; 657/1527 ; 657/1527 ; 219/508 ;	upstream_gene_variant ; V756_RS0100030 ; c.-3595T>C ; . ; . ; . ; . ;	upstream_gene_variant ; V756_RS0100040 ; c.-1573T>C ; . ; . ; . ; . ;	upstream_gene_variant ; V756_RS0100045 ; c.-982T>C ; . ; . ; . ; . ;	upstream_gene_variant ; V756_RS0100055 ; c.-826A>G ; . ; . ; . ; . ;
NZ_AYTO01000001.1	7600	C	A	225	hom	120	120	V756_RS0100050	gene-V756_RS0100050	6727	8253	-	synonymous_variant ; V756_RS0100050 ; c.654G>T ; p.Val218Val ; 654/1527 ; 654/1527 ; 218/508 ;	synonymous_variant ; V756_RS0100050 ; c.654G>T ; p.Val218Val ; 654/1527 ; 654/1527 ; 218/508 ;	upstream_gene_variant ; V756_RS0100030 ; c.-3598G>T ; . ; . ; . ; . ;	upstream_gene_variant ; V756_RS0100040 ; c.-1576G>T ; . ; . ; . ; . ;	upstream_gene_variant ; V756_RS0100045 ; c.-985G>T ; . ; . ; . ; . ;	upstream_gene_variant ; V756_RS0100055 ; c.-823C>A ; . ; . ; . ; . ;
NZ_AYTO01000001.1	7618	A	T	225	hom	126	126	V756_RS0100050	gene-V756_RS0100050	6727	8253	-	synonymous_variant ; V756_RS0100050 ; c.636T>A ; p.Val212Val ; 636/1527 ; 636/1527 ; 212/508 ;	synonymous_variant ; V756_RS0100050 ; c.636T>A ; p.Val212Val ; 636/1527 ; 636/1527 ; 212/508 ;	upstream_gene_variant ; V756_RS0100030 ; c.-3616T>A ; . ; . ; . ; . ;	upstream_gene_variant ; V756_RS0100040 ; c.-1594T>A ; . ; . ; . ; . ;	upstream_gene_variant ; V756_RS0100045 ; c.-1003T>A ; . ; . ; . ; . ;	upstream_gene_variant ; V756_RS0100055 ; c.-805A>T ; . ; . ; . ; . ;
NZ_AYTO01000001.1	7630	G	C	225	hom	115	115	V756_RS0100050	gene-V756_RS0100050	6727	8253	-	synonymous_variant ; V756_RS0100050 ; c.624C>G ; p.Ala208Ala ; 624/1527 ; 624/1527 ; 208/508 ;	synonymous_variant ; V756_RS0100050 ; c.624C>G ; p.Ala208Ala ; 624/1527 ; 624/1527 ; 208/508 ;	upstream_gene_variant ; V756_RS0100030 ; c.-3628C>G ; . ; . ; . ; . ;	upstream_gene_variant ; V756_RS0100040 ; c.-1606C>G ; . ; . ; . ; . ;	upstream_gene_variant ; V756_RS0100045 ; c.-1015C>G ; . ; . ; . ; . ;	upstream_gene_variant ; V756_RS0100055 ; c.-793G>C ; . ; . ; . ; . ;
NZ_AYTO01000001.1	7633	G	T	225	hom	115	115	V756_RS0100050	gene-V756_RS0100050	6727	8253	-	synonymous_variant ; V756_RS0100050 ; c.621C>A ; p.Ala207Ala ; 621/1527 ; 621/1527 ; 207/508 ;	synonymous_variant ; V756_RS0100050 ; c.621C>A ; p.Ala207Ala ; 621/1527 ; 621/1527 ; 207/508 ;	upstream_gene_variant ; V756_RS0100030 ; c.-3631C>A ; . ; . ; . ; . ;	upstream_gene_variant ; V756_RS0100040 ; c.-1609C>A ; . ; . ; . ; . ;	upstream_gene_variant ; V756_RS0100045 ; c.-1018C>A ; . ; . ; . ; . ;	upstream_gene_variant ; V756_RS0100055 ; c.-790G>T ; . ; . ; . ; . ;
NZ_AYTO01000001.1	7675	G	A	225	hom	104	104	V756_RS0100050	gene-V756_RS0100050	6727	8253	-	synonymous_variant ; V756_RS0100050 ; c.579C>T ; p.Asn193Asn ; 579/1527 ; 579/1527 ; 193/508 ;	synonymous_variant ; V756_RS0100050 ; c.579C>T ; p.Asn193Asn ; 579/1527 ; 579/1527 ; 193/508 ;	upstream_gene_variant ; V756_RS0100030 ; c.-3673C>T ; . ; . ; . ; . ;	upstream_gene_variant ; V756_RS0100040 ; c.-1651C>T ; . ; . ; . ; . ;	upstream_gene_variant ; V756_RS0100045 ; c.-1060C>T ; . ; . ; . ; . ;	upstream_gene_variant ; V756_RS0100055 ; c.-748G>A ; . ; . ; . ; . ;
NZ_AYTO01000001.1	7684	C	A	225	hom	102	102	V756_RS0100050	gene-V756_RS0100050	6727	8253	-	synonymous_variant ; V756_RS0100050 ; c.570G>T ; p.Pro190Pro ; 570/1527 ; 570/1527 ; 190/508 ;	synonymous_variant ; V756_RS0100050 ; c.570G>T ; p.Pro190Pro ; 570/1527 ; 570/1527 ; 190/508 ;	upstream_gene_variant ; V756_RS0100030 ; c.-3682G>T ; . ; . ; . ; . ;	upstream_gene_variant ; V756_RS0100040 ; c.-1660G>T ; . ; . ; . ; . ;	upstream_gene_variant ; V756_RS0100045 ; c.-1069G>T ; . ; . ; . ; . ;	upstream_gene_variant ; V756_RS0100055 ; c.-739C>A ; . ; . ; . ; . ;
NZ_AYTO01000001.1	7687	C	A	228	hom	101	100	V756_RS0100050	gene-V756_RS0100050	6727	8253	-	synonymous_variant ; V756_RS0100050 ; c.567G>T ; p.Gly189Gly ; 567/1527 ; 567/1527 ; 189/508 ;	synonymous_variant ; V756_RS0100050 ; c.567G>T ; p.Gly189Gly ; 567/1527 ; 567/1527 ; 189/508 ;	upstream_gene_variant ; V756_RS0100030 ; c.-3685G>T ; . ; . ; . ; . ;	upstream_gene_variant ; V756_RS0100040 ; c.-1663G>T ; . ; . ; . ; . ;	upstream_gene_variant ; V756_RS0100045 ; c.-1072G>T ; . ; . ; . ; . ;	upstream_gene_variant ; V756_RS0100055 ; c.-736C>A ; . ; . ; . ; . ;
NZ_AYTO01000001.1	7702	A	G	225	hom	95	95	V756_RS0100050	gene-V756_RS0100050	6727	8253	-	synonymous_variant ; V756_RS0100050 ; c.552T>C ; p.Ile184Ile ; 552/1527 ; 552/1527 ; 184/508 ;	synonymous_variant ; V756_RS0100050 ; c.552T>C ; p.Ile184Ile ; 552/1527 ; 552/1527 ; 184/508 ;	upstream_gene_variant ; V756_RS0100030 ; c.-3700T>C ; . ; . ; . ; . ;	upstream_gene_variant ; V756_RS0100040 ; c.-1678T>C ; . ; . ; . ; . ;	upstream_gene_variant ; V756_RS0100045 ; c.-1087T>C ; . ; . ; . ; . ;	upstream_gene_variant ; V756_RS0100055 ; c.-721A>G ; . ; . ; . ; . ;
NZ_AYTO01000001.1	7726	T	C	225	hom	88	88	V756_RS0100050	gene-V756_RS0100050	6727	8253	-	synonymous_variant ; V756_RS0100050 ; c.528A>G ; p.Pro176Pro ; 528/1527 ; 528/1527 ; 176/508 ;	synonymous_variant ; V756_RS0100050 ; c.528A>G ; p.Pro176Pro ; 528/1527 ; 528/1527 ; 176/508 ;	upstream_gene_variant ; V756_RS0100030 ; c.-3724A>G ; . ; . ; . ; . ;	upstream_gene_variant ; V756_RS0100040 ; c.-1702A>G ; . ; . ; . ; . ;	upstream_gene_variant ; V756_RS0100045 ; c.-1111A>G ; . ; . ; . ; . ;	upstream_gene_variant ; V756_RS0100055 ; c.-697T>C ; . ; . ; . ; . ;
NZ_AYTO01000001.1	7735	C	A	225	hom	95	95	V756_RS0100050	gene-V756_RS0100050	6727	8253	-	synonymous_variant ; V756_RS0100050 ; c.519G>T ; p.Val173Val ; 519/1527 ; 519/1527 ; 173/508 ;	synonymous_variant ; V756_RS0100050 ; c.519G>T ; p.Val173Val ; 519/1527 ; 519/1527 ; 173/508 ;	upstream_gene_variant ; V756_RS0100030 ; c.-3733G>T ; . ; . ; . ; . ;	upstream_gene_variant ; V756_RS0100040 ; c.-1711G>T ; . ; . ; . ; . ;	upstream_gene_variant ; V756_RS0100045 ; c.-1120G>T ; . ; . ; . ; . ;	upstream_gene_variant ; V756_RS0100055 ; c.-688C>A ; . ; . ; . ; . ;
NZ_AYTO01000001.1	7764	T	G	225	hom	99	99	V756_RS0100050	gene-V756_RS0100050	6727	8253	-	missense_variant ; V756_RS0100050 ; c.490A>C ; p.Lys164Gln ; 490/1527 ; 490/1527 ; 164/508 ;	missense_variant ; V756_RS0100050 ; c.490A>C ; p.Lys164Gln ; 490/1527 ; 490/1527 ; 164/508 ;	upstream_gene_variant ; V756_RS0100030 ; c.-3762A>C ; . ; . ; . ; . ;	upstream_gene_variant ; V756_RS0100040 ; c.-1740A>C ; . ; . ; . ; . ;	upstream_gene_variant ; V756_RS0100045 ; c.-1149A>C ; . ; . ; . ; . ;	upstream_gene_variant ; V756_RS0100055 ; c.-659T>G ; . ; . ; . ; . ;
NZ_AYTO01000001.1	7771	G	A	225	hom	91	91	V756_RS0100050	gene-V756_RS0100050	6727	8253	-	synonymous_variant ; V756_RS0100050 ; c.483C>T ; p.Ala161Ala ; 483/1527 ; 483/1527 ; 161/508 ;	synonymous_variant ; V756_RS0100050 ; c.483C>T ; p.Ala161Ala ; 483/1527 ; 483/1527 ; 161/508 ;	upstream_gene_variant ; V756_RS0100030 ; c.-3769C>T ; . ; . ; . ; . ;	upstream_gene_variant ; V756_RS0100040 ; c.-1747C>T ; . ; . ; . ; . ;	upstream_gene_variant ; V756_RS0100045 ; c.-1156C>T ; . ; . ; . ; . ;	upstream_gene_variant ; V756_RS0100055 ; c.-652G>A ; . ; . ; . ; . ;
NZ_AYTO01000001.1	7773	C	T	225	hom	93	93	V756_RS0100050	gene-V756_RS0100050	6727	8253	-	missense_variant ; V756_RS0100050 ; c.481G>A ; p.Ala161Thr ; 481/1527 ; 481/1527 ; 161/508 ;	missense_variant ; V756_RS0100050 ; c.481G>A ; p.Ala161Thr ; 481/1527 ; 481/1527 ; 161/508 ;	upstream_gene_variant ; V756_RS0100030 ; c.-3771G>A ; . ; . ; . ; . ;	upstream_gene_variant ; V756_RS0100040 ; c.-1749G>A ; . ; . ; . ; . ;	upstream_gene_variant ; V756_RS0100045 ; c.-1158G>A ; . ; . ; . ; . ;	upstream_gene_variant ; V756_RS0100055 ; c.-650C>T ; . ; . ; . ; . ;
NZ_AYTO01000001.1	7780	T	A	225	hom	100	100	V756_RS0100050	gene-V756_RS0100050	6727	8253	-	synonymous_variant ; V756_RS0100050 ; c.474A>T ; p.Ala158Ala ; 474/1527 ; 474/1527 ; 158/508 ;	synonymous_variant ; V756_RS0100050 ; c.474A>T ; p.Ala158Ala ; 474/1527 ; 474/1527 ; 158/508 ;	upstream_gene_variant ; V756_RS0100030 ; c.-3778A>T ; . ; . ; . ; . ;	upstream_gene_variant ; V756_RS0100040 ; c.-1756A>T ; . ; . ; . ; . ;	upstream_gene_variant ; V756_RS0100045 ; c.-1165A>T ; . ; . ; . ; . ;	upstream_gene_variant ; V756_RS0100055 ; c.-643T>A ; . ; . ; . ; . ;
NZ_AYTO01000001.1	7786	A	G	225	hom	102	102	V756_RS0100050	gene-V756_RS0100050	6727	8253	-	synonymous_variant ; V756_RS0100050 ; c.468T>C ; p.His156His ; 468/1527 ; 468/1527 ; 156/508 ;	synonymous_variant ; V756_RS0100050 ; c.468T>C ; p.His156His ; 468/1527 ; 468/1527 ; 156/508 ;	upstream_gene_variant ; V756_RS0100030 ; c.-3784T>C ; . ; . ; . ; . ;	upstream_gene_variant ; V756_RS0100040 ; c.-1762T>C ; . ; . ; . ; . ;	upstream_gene_variant ; V756_RS0100045 ; c.-1171T>C ; . ; . ; . ; . ;	upstream_gene_variant ; V756_RS0100055 ; c.-637A>G ; . ; . ; . ; . ;
NZ_AYTO01000001.1	7804	A	G	225	hom	96	96	V756_RS0100050	gene-V756_RS0100050	6727	8253	-	synonymous_variant ; V756_RS0100050 ; c.450T>C ; p.Ser150Ser ; 450/1527 ; 450/1527 ; 150/508 ;	synonymous_variant ; V756_RS0100050 ; c.450T>C ; p.Ser150Ser ; 450/1527 ; 450/1527 ; 150/508 ;	upstream_gene_variant ; V756_RS0100030 ; c.-3802T>C ; . ; . ; . ; . ;	upstream_gene_variant ; V756_RS0100040 ; c.-1780T>C ; . ; . ; . ; . ;	upstream_gene_variant ; V756_RS0100045 ; c.-1189T>C ; . ; . ; . ; . ;	upstream_gene_variant ; V756_RS0100055 ; c.-619A>G ; . ; . ; . ; . ;
NZ_AYTO01000001.1	7827	G	A	225	hom	91	91	V756_RS0100050	gene-V756_RS0100050	6727	8253	-	synonymous_variant ; V756_RS0100050 ; c.427C>T ; p.Leu143Leu ; 427/1527 ; 427/1527 ; 143/508 ;	synonymous_variant ; V756_RS0100050 ; c.427C>T ; p.Leu143Leu ; 427/1527 ; 427/1527 ; 143/508 ;	upstream_gene_variant ; V756_RS0100030 ; c.-3825C>T ; . ; . ; . ; . ;	upstream_gene_variant ; V756_RS0100040 ; c.-1803C>T ; . ; . ; . ; . ;	upstream_gene_variant ; V756_RS0100045 ; c.-1212C>T ; . ; . ; . ; . ;	upstream_gene_variant ; V756_RS0100055 ; c.-596G>A ; . ; . ; . ; . ;
NZ_AYTO01000001.1	7879	T	A	225	hom	103	103	V756_RS0100050	gene-V756_RS0100050	6727	8253	-	synonymous_variant ; V756_RS0100050 ; c.375A>T ; p.Val125Val ; 375/1527 ; 375/1527 ; 125/508 ;	synonymous_variant ; V756_RS0100050 ; c.375A>T ; p.Val125Val ; 375/1527 ; 375/1527 ; 125/508 ;	upstream_gene_variant ; V756_RS0100030 ; c.-3877A>T ; . ; . ; . ; . ;	upstream_gene_variant ; V756_RS0100040 ; c.-1855A>T ; . ; . ; . ; . ;	upstream_gene_variant ; V756_RS0100045 ; c.-1264A>T ; . ; . ; . ; . ;	upstream_gene_variant ; V756_RS0100055 ; c.-544T>A ; . ; . ; . ; . ;
NZ_AYTO01000001.1	7888	A	T	225	hom	105	105	V756_RS0100050	gene-V756_RS0100050	6727	8253	-	synonymous_variant ; V756_RS0100050 ; c.366T>A ; p.Ala122Ala ; 366/1527 ; 366/1527 ; 122/508 ;	synonymous_variant ; V756_RS0100050 ; c.366T>A ; p.Ala122Ala ; 366/1527 ; 366/1527 ; 122/508 ;	upstream_gene_variant ; V756_RS0100030 ; c.-3886T>A ; . ; . ; . ; . ;	upstream_gene_variant ; V756_RS0100040 ; c.-1864T>A ; . ; . ; . ; . ;	upstream_gene_variant ; V756_RS0100045 ; c.-1273T>A ; . ; . ; . ; . ;	upstream_gene_variant ; V756_RS0100055 ; c.-535A>T ; . ; . ; . ; . ;
NZ_AYTO01000001.1	7921	C	T	225	hom	111	111	V756_RS0100050	gene-V756_RS0100050	6727	8253	-	synonymous_variant ; V756_RS0100050 ; c.333G>A ; p.Lys111Lys ; 333/1527 ; 333/1527 ; 111/508 ;	synonymous_variant ; V756_RS0100050 ; c.333G>A ; p.Lys111Lys ; 333/1527 ; 333/1527 ; 111/508 ;	upstream_gene_variant ; V756_RS0100030 ; c.-3919G>A ; . ; . ; . ; . ;	upstream_gene_variant ; V756_RS0100040 ; c.-1897G>A ; . ; . ; . ; . ;	upstream_gene_variant ; V756_RS0100045 ; c.-1306G>A ; . ; . ; . ; . ;	upstream_gene_variant ; V756_RS0100055 ; c.-502C>T ; . ; . ; . ; . ;
NZ_AYTO01000001.1	7930	A	G	225	hom	111	111	V756_RS0100050	gene-V756_RS0100050	6727	8253	-	synonymous_variant ; V756_RS0100050 ; c.324T>C ; p.Ser108Ser ; 324/1527 ; 324/1527 ; 108/508 ;	synonymous_variant ; V756_RS0100050 ; c.324T>C ; p.Ser108Ser ; 324/1527 ; 324/1527 ; 108/508 ;	upstream_gene_variant ; V756_RS0100030 ; c.-3928T>C ; . ; . ; . ; . ;	upstream_gene_variant ; V756_RS0100040 ; c.-1906T>C ; . ; . ; . ; . ;	upstream_gene_variant ; V756_RS0100045 ; c.-1315T>C ; . ; . ; . ; . ;	upstream_gene_variant ; V756_RS0100055 ; c.-493A>G ; . ; . ; . ; . ;
NZ_AYTO01000001.1	7939	A	C	228	hom	104	103	V756_RS0100050	gene-V756_RS0100050	6727	8253	-	synonymous_variant ; V756_RS0100050 ; c.315T>G ; p.Ala105Ala ; 315/1527 ; 315/1527 ; 105/508 ;	synonymous_variant ; V756_RS0100050 ; c.315T>G ; p.Ala105Ala ; 315/1527 ; 315/1527 ; 105/508 ;	upstream_gene_variant ; V756_RS0100030 ; c.-3937T>G ; . ; . ; . ; . ;	upstream_gene_variant ; V756_RS0100040 ; c.-1915T>G ; . ; . ; . ; . ;	upstream_gene_variant ; V756_RS0100045 ; c.-1324T>G ; . ; . ; . ; . ;	upstream_gene_variant ; V756_RS0100055 ; c.-484A>C ; . ; . ; . ; . ;
NZ_AYTO01000001.1	7942	G	A	225	hom	104	104	V756_RS0100050	gene-V756_RS0100050	6727	8253	-	synonymous_variant ; V756_RS0100050 ; c.312C>T ; p.Ala104Ala ; 312/1527 ; 312/1527 ; 104/508 ;	synonymous_variant ; V756_RS0100050 ; c.312C>T ; p.Ala104Ala ; 312/1527 ; 312/1527 ; 104/508 ;	upstream_gene_variant ; V756_RS0100030 ; c.-3940C>T ; . ; . ; . ; . ;	upstream_gene_variant ; V756_RS0100040 ; c.-1918C>T ; . ; . ; . ; . ;	upstream_gene_variant ; V756_RS0100045 ; c.-1327C>T ; . ; . ; . ; . ;	upstream_gene_variant ; V756_RS0100055 ; c.-481G>A ; . ; . ; . ; . ;
NZ_AYTO01000001.1	7947	T	C	225	hom	104	104	V756_RS0100050	gene-V756_RS0100050	6727	8253	-	missense_variant ; V756_RS0100050 ; c.307A>G ; p.Thr103Ala ; 307/1527 ; 307/1527 ; 103/508 ;	missense_variant ; V756_RS0100050 ; c.307A>G ; p.Thr103Ala ; 307/1527 ; 307/1527 ; 103/508 ;	upstream_gene_variant ; V756_RS0100030 ; c.-3945A>G ; . ; . ; . ; . ;	upstream_gene_variant ; V756_RS0100040 ; c.-1923A>G ; . ; . ; . ; . ;	upstream_gene_variant ; V756_RS0100045 ; c.-1332A>G ; . ; . ; . ; . ;	upstream_gene_variant ; V756_RS0100055 ; c.-476T>C ; . ; . ; . ; . ;
NZ_AYTO01000001.1	7951	G	C	225	hom	105	105	V756_RS0100050	gene-V756_RS0100050	6727	8253	-	synonymous_variant ; V756_RS0100050 ; c.303C>G ; p.Ala101Ala ; 303/1527 ; 303/1527 ; 101/508 ;	synonymous_variant ; V756_RS0100050 ; c.303C>G ; p.Ala101Ala ; 303/1527 ; 303/1527 ; 101/508 ;	upstream_gene_variant ; V756_RS0100030 ; c.-3949C>G ; . ; . ; . ; . ;	upstream_gene_variant ; V756_RS0100040 ; c.-1927C>G ; . ; . ; . ; . ;	upstream_gene_variant ; V756_RS0100045 ; c.-1336C>G ; . ; . ; . ; . ;	upstream_gene_variant ; V756_RS0100055 ; c.-472G>C ; . ; . ; . ; . ;
NZ_AYTO01000001.1	7954	G	C	225	hom	106	106	V756_RS0100050	gene-V756_RS0100050	6727	8253	-	synonymous_variant ; V756_RS0100050 ; c.300C>G ; p.Ser100Ser ; 300/1527 ; 300/1527 ; 100/508 ;	synonymous_variant ; V756_RS0100050 ; c.300C>G ; p.Ser100Ser ; 300/1527 ; 300/1527 ; 100/508 ;	upstream_gene_variant ; V756_RS0100030 ; c.-3952C>G ; . ; . ; . ; . ;	upstream_gene_variant ; V756_RS0100040 ; c.-1930C>G ; . ; . ; . ; . ;	upstream_gene_variant ; V756_RS0100045 ; c.-1339C>G ; . ; . ; . ; . ;	upstream_gene_variant ; V756_RS0100055 ; c.-469G>C ; . ; . ; . ; . ;
NZ_AYTO01000001.1	7963	G	A	225	hom	113	113	V756_RS0100050	gene-V756_RS0100050	6727	8253	-	synonymous_variant ; V756_RS0100050 ; c.291C>T ; p.Ser97Ser ; 291/1527 ; 291/1527 ; 97/508 ;	synonymous_variant ; V756_RS0100050 ; c.291C>T ; p.Ser97Ser ; 291/1527 ; 291/1527 ; 97/508 ;	upstream_gene_variant ; V756_RS0100030 ; c.-3961C>T ; . ; . ; . ; . ;	upstream_gene_variant ; V756_RS0100040 ; c.-1939C>T ; . ; . ; . ; . ;	upstream_gene_variant ; V756_RS0100045 ; c.-1348C>T ; . ; . ; . ; . ;	upstream_gene_variant ; V756_RS0100055 ; c.-460G>A ; . ; . ; . ; . ;
NZ_AYTO01000001.1	7975	T	C	225	hom	115	115	V756_RS0100050	gene-V756_RS0100050	6727	8253	-	synonymous_variant ; V756_RS0100050 ; c.279A>G ; p.Ser93Ser ; 279/1527 ; 279/1527 ; 93/508 ;	synonymous_variant ; V756_RS0100050 ; c.279A>G ; p.Ser93Ser ; 279/1527 ; 279/1527 ; 93/508 ;	upstream_gene_variant ; V756_RS0100030 ; c.-3973A>G ; . ; . ; . ; . ;	upstream_gene_variant ; V756_RS0100040 ; c.-1951A>G ; . ; . ; . ; . ;	upstream_gene_variant ; V756_RS0100045 ; c.-1360A>G ; . ; . ; . ; . ;	upstream_gene_variant ; V756_RS0100055 ; c.-448T>C ; . ; . ; . ; . ;
NZ_AYTO01000001.1	8026	A	G	228	hom	88	87	V756_RS0100050	gene-V756_RS0100050	6727	8253	-	synonymous_variant ; V756_RS0100050 ; c.228T>C ; p.Ile76Ile ; 228/1527 ; 228/1527 ; 76/508 ;	synonymous_variant ; V756_RS0100050 ; c.228T>C ; p.Ile76Ile ; 228/1527 ; 228/1527 ; 76/508 ;	upstream_gene_variant ; V756_RS0100030 ; c.-4024T>C ; . ; . ; . ; . ;	upstream_gene_variant ; V756_RS0100040 ; c.-2002T>C ; . ; . ; . ; . ;	upstream_gene_variant ; V756_RS0100045 ; c.-1411T>C ; . ; . ; . ; . ;	upstream_gene_variant ; V756_RS0100055 ; c.-397A>G ; . ; . ; . ; . ;
NZ_AYTO01000001.1	8047	A	G	225	hom	75	75	V756_RS0100050	gene-V756_RS0100050	6727	8253	-	synonymous_variant ; V756_RS0100050 ; c.207T>C ; p.Val69Val ; 207/1527 ; 207/1527 ; 69/508 ;	synonymous_variant ; V756_RS0100050 ; c.207T>C ; p.Val69Val ; 207/1527 ; 207/1527 ; 69/508 ;	upstream_gene_variant ; V756_RS0100030 ; c.-4045T>C ; . ; . ; . ; . ;	upstream_gene_variant ; V756_RS0100040 ; c.-2023T>C ; . ; . ; . ; . ;	upstream_gene_variant ; V756_RS0100045 ; c.-1432T>C ; . ; . ; . ; . ;	upstream_gene_variant ; V756_RS0100055 ; c.-376A>G ; . ; . ; . ; . ;
NZ_AYTO01000001.1	8083	T	A	225	hom	90	90	V756_RS0100050	gene-V756_RS0100050	6727	8253	-	synonymous_variant ; V756_RS0100050 ; c.171A>T ; p.Pro57Pro ; 171/1527 ; 171/1527 ; 57/508 ;	synonymous_variant ; V756_RS0100050 ; c.171A>T ; p.Pro57Pro ; 171/1527 ; 171/1527 ; 57/508 ;	upstream_gene_variant ; V756_RS0100030 ; c.-4081A>T ; . ; . ; . ; . ;	upstream_gene_variant ; V756_RS0100040 ; c.-2059A>T ; . ; . ; . ; . ;	upstream_gene_variant ; V756_RS0100045 ; c.-1468A>T ; . ; . ; . ; . ;	upstream_gene_variant ; V756_RS0100055 ; c.-340T>A ; . ; . ; . ; . ;
NZ_AYTO01000001.1	8101	A	G	225	hom	77	77	V756_RS0100050	gene-V756_RS0100050	6727	8253	-	synonymous_variant ; V756_RS0100050 ; c.153T>C ; p.Leu51Leu ; 153/1527 ; 153/1527 ; 51/508 ;	synonymous_variant ; V756_RS0100050 ; c.153T>C ; p.Leu51Leu ; 153/1527 ; 153/1527 ; 51/508 ;	upstream_gene_variant ; V756_RS0100030 ; c.-4099T>C ; . ; . ; . ; . ;	upstream_gene_variant ; V756_RS0100040 ; c.-2077T>C ; . ; . ; . ; . ;	upstream_gene_variant ; V756_RS0100045 ; c.-1486T>C ; . ; . ; . ; . ;	upstream_gene_variant ; V756_RS0100055 ; c.-322A>G ; . ; . ; . ; . ;
NZ_AYTO01000001.1	8104	T	C	225	hom	78	78	V756_RS0100050	gene-V756_RS0100050	6727	8253	-	synonymous_variant ; V756_RS0100050 ; c.150A>G ; p.Lys50Lys ; 150/1527 ; 150/1527 ; 50/508 ;	synonymous_variant ; V756_RS0100050 ; c.150A>G ; p.Lys50Lys ; 150/1527 ; 150/1527 ; 50/508 ;	upstream_gene_variant ; V756_RS0100030 ; c.-4102A>G ; . ; . ; . ; . ;	upstream_gene_variant ; V756_RS0100040 ; c.-2080A>G ; . ; . ; . ; . ;	upstream_gene_variant ; V756_RS0100045 ; c.-1489A>G ; . ; . ; . ; . ;	upstream_gene_variant ; V756_RS0100055 ; c.-319T>C ; . ; . ; . ; . ;
NZ_AYTO01000001.1	8107	A	G	228	hom	78	77	V756_RS0100050	gene-V756_RS0100050	6727	8253	-	synonymous_variant ; V756_RS0100050 ; c.147T>C ; p.Asp49Asp ; 147/1527 ; 147/1527 ; 49/508 ;	synonymous_variant ; V756_RS0100050 ; c.147T>C ; p.Asp49Asp ; 147/1527 ; 147/1527 ; 49/508 ;	upstream_gene_variant ; V756_RS0100030 ; c.-4105T>C ; . ; . ; . ; . ;	upstream_gene_variant ; V756_RS0100040 ; c.-2083T>C ; . ; . ; . ; . ;	upstream_gene_variant ; V756_RS0100045 ; c.-1492T>C ; . ; . ; . ; . ;	upstream_gene_variant ; V756_RS0100055 ; c.-316A>G ; . ; . ; . ; . ;
NZ_AYTO01000001.1	8113	A	G	225	hom	80	80	V756_RS0100050	gene-V756_RS0100050	6727	8253	-	synonymous_variant ; V756_RS0100050 ; c.141T>C ; p.Phe47Phe ; 141/1527 ; 141/1527 ; 47/508 ;	synonymous_variant ; V756_RS0100050 ; c.141T>C ; p.Phe47Phe ; 141/1527 ; 141/1527 ; 47/508 ;	upstream_gene_variant ; V756_RS0100030 ; c.-4111T>C ; . ; . ; . ; . ;	upstream_gene_variant ; V756_RS0100040 ; c.-2089T>C ; . ; . ; . ; . ;	upstream_gene_variant ; V756_RS0100045 ; c.-1498T>C ; . ; . ; . ; . ;	upstream_gene_variant ; V756_RS0100055 ; c.-310A>G ; . ; . ; . ; . ;
[truncated: 261,970+ more rows]
