# Supplementary material for: Genome analysis of biosurfactant producing bacterium, Bacillus tequilensis
Source: PLoS One. 2023 Jun 2;18(6):e0285994. doi: 10.1371/journal.pone.0285994 (PMC10237388; doi:10.1371/journal.pone.0285994)
Supplement: S5 Table — (XLSX) [file pone.0285994.s005.xlsx]

## Sheet: Sheet1
Chromosome	Pos	Ref	Alt	Quality	Hom/Het	Read Depth	Alt Depth	Gene Name	Gene ID	Start	End	Strand	Represented Transcript (Annotation_type ; Gene_name ; codon_change ; protein_change ; cDNA_position/cDNA_len ; CDS_position/CDS_len ; Protein_position/Protein_len)	Transcript1 (Annotation_type ; Gene_name ; codon_change ; protein_change ; cDNA_position/cDNA_len ; CDS_position/CDS_len ; Protein_position/Protein_len)	Transcript2 (Annotation_type ; Gene_name ; codon_change ; protein_change ; cDNA_position/cDNA_len ; CDS_position/CDS_len ; Protein_position/Protein_len)	Transcript3 (Annotation_type ; Gene_name ; codon_change ; protein_change ; cDNA_position/cDNA_len ; CDS_position/CDS_len ; Protein_position/Protein_len)	Transcript4 (Annotation_type ; Gene_name ; codon_change ; protein_change ; cDNA_position/cDNA_len ; CDS_position/CDS_len ; Protein_position/Protein_len)	Transcript5 (Annotation_type ; Gene_name ; codon_change ; protein_change ; cDNA_position/cDNA_len ; CDS_position/CDS_len ; Protein_position/Protein_len)
NZ_CP026362.1	4611	C	T	32.4168	hom	60	60	.	.	.	.	.	.	upstream_gene_variant ; trxB ; c.-631C>T ; . ; . ; . ; . ;	upstream_gene_variant ; rapZ ; n.-2395C>T ; . ; . ; . ; . ;	upstream_gene_variant ; whiA ; n.-4251C>T ; . ; . ; . ; . ;	upstream_gene_variant ; gene-BV11031_RS00005 ; n.-1908C>T ; . ; . ; . ; . ;	upstream_gene_variant ; gene-BV11031_RS00005 ; n.-3279C>T ; . ; . ; . ; . ;
NZ_CP026362.1	8761	C	T	30.4229	hom	77	77	.	.	.	.	.	.	upstream_gene_variant ; BV11031_RS00025 ; c.-2358G>A ; . ; . ; . ; . ;	upstream_gene_variant ; whiA ; n.-101C>T ; . ; . ; . ; . ;	upstream_gene_variant ; BV11031_RS00050 ; c.-1073C>T ; . ; . ; . ; . ;	upstream_gene_variant ; BV11031_RS00070 ; c.-3188C>T ; . ; . ; . ; . ;	upstream_gene_variant ; BV11031_RS00075 ; c.-4341C>T ; . ; . ; . ; . ;
NZ_CP026362.1	8768	C	T	31.4175	hom	73	73	.	.	.	.	.	.	upstream_gene_variant ; BV11031_RS00025 ; c.-2365G>A ; . ; . ; . ; . ;	upstream_gene_variant ; whiA ; n.-94C>T ; . ; . ; . ; . ;	upstream_gene_variant ; BV11031_RS00050 ; c.-1066C>T ; . ; . ; . ; . ;	upstream_gene_variant ; BV11031_RS00070 ; c.-3181C>T ; . ; . ; . ; . ;	upstream_gene_variant ; BV11031_RS00075 ; c.-4334C>T ; . ; . ; . ; . ;
NZ_CP026362.1	8785	T	A	36.4154	hom	67	67	.	.	.	.	.	.	upstream_gene_variant ; BV11031_RS00025 ; c.-2382A>T ; . ; . ; . ; . ;	upstream_gene_variant ; whiA ; n.-77T>A ; . ; . ; . ; . ;	upstream_gene_variant ; BV11031_RS00050 ; c.-1049T>A ; . ; . ; . ; . ;	upstream_gene_variant ; BV11031_RS00070 ; c.-3164T>A ; . ; . ; . ; . ;	upstream_gene_variant ; BV11031_RS00075 ; c.-4317T>A ; . ; . ; . ; . ;
NZ_CP026362.1	13680	A	G	41.4148	hom	93	93	BV11031_RS00075	gene-BV11031_RS00075	13102	13881	+	synonymous_variant ; BV11031_RS00075 ; c.579A>G ; p.Glu193Glu ; 579/780 ; 579/780 ; 193/259 ;	synonymous_variant ; BV11031_RS00075 ; c.579A>G ; p.Glu193Glu ; 579/780 ; 579/780 ; 193/259 ;	upstream_gene_variant ; BV11031_RS00080 ; c.-176A>G ; . ; . ; . ; . ;	upstream_gene_variant ; BV11031_RS00090 ; c.-3535A>G ; . ; . ; . ; . ;	upstream_gene_variant ; BV11031_RS00095 ; c.-4137A>G ; . ; . ; . ; . ;	upstream_gene_variant ; gene-BV11031_RS00005 ; n.-2582T>C ; . ; . ; . ; . ;
NZ_CP026362.1	13707	C	T	30.4183	hom	55	55	BV11031_RS00075	gene-BV11031_RS00075	13102	13881	+	synonymous_variant ; BV11031_RS00075 ; c.606C>T ; p.Val202Val ; 606/780 ; 606/780 ; 202/259 ;	synonymous_variant ; BV11031_RS00075 ; c.606C>T ; p.Val202Val ; 606/780 ; 606/780 ; 202/259 ;	upstream_gene_variant ; BV11031_RS00080 ; c.-149C>T ; . ; . ; . ; . ;	upstream_gene_variant ; BV11031_RS00090 ; c.-3508C>T ; . ; . ; . ; . ;	upstream_gene_variant ; BV11031_RS00095 ; c.-4110C>T ; . ; . ; . ; . ;	upstream_gene_variant ; gene-BV11031_RS00005 ; n.-2609G>A ; . ; . ; . ; . ;
NZ_CP026362.1	13710	A	G	30.4183	hom	56	56	BV11031_RS00075	gene-BV11031_RS00075	13102	13881	+	synonymous_variant ; BV11031_RS00075 ; c.609A>G ; p.Thr203Thr ; 609/780 ; 609/780 ; 203/259 ;	synonymous_variant ; BV11031_RS00075 ; c.609A>G ; p.Thr203Thr ; 609/780 ; 609/780 ; 203/259 ;	upstream_gene_variant ; BV11031_RS00080 ; c.-146A>G ; . ; . ; . ; . ;	upstream_gene_variant ; BV11031_RS00090 ; c.-3505A>G ; . ; . ; . ; . ;	upstream_gene_variant ; BV11031_RS00095 ; c.-4107A>G ; . ; . ; . ; . ;	upstream_gene_variant ; gene-BV11031_RS00005 ; n.-2612T>C ; . ; . ; . ; . ;
NZ_CP026362.1	13719	A	C	31.4175	hom	61	61	BV11031_RS00075	gene-BV11031_RS00075	13102	13881	+	synonymous_variant ; BV11031_RS00075 ; c.618A>C ; p.Ala206Ala ; 618/780 ; 618/780 ; 206/259 ;	synonymous_variant ; BV11031_RS00075 ; c.618A>C ; p.Ala206Ala ; 618/780 ; 618/780 ; 206/259 ;	upstream_gene_variant ; BV11031_RS00080 ; c.-137A>C ; . ; . ; . ; . ;	upstream_gene_variant ; BV11031_RS00090 ; c.-3496A>C ; . ; . ; . ; . ;	upstream_gene_variant ; BV11031_RS00095 ; c.-4098A>C ; . ; . ; . ; . ;	upstream_gene_variant ; gene-BV11031_RS00005 ; n.-2621T>G ; . ; . ; . ; . ;
NZ_CP026362.1	13728	G	A	32.4168	hom	60	60	BV11031_RS00075	gene-BV11031_RS00075	13102	13881	+	synonymous_variant ; BV11031_RS00075 ; c.627G>A ; p.Ala209Ala ; 627/780 ; 627/780 ; 209/259 ;	synonymous_variant ; BV11031_RS00075 ; c.627G>A ; p.Ala209Ala ; 627/780 ; 627/780 ; 209/259 ;	upstream_gene_variant ; BV11031_RS00080 ; c.-128G>A ; . ; . ; . ; . ;	upstream_gene_variant ; BV11031_RS00090 ; c.-3487G>A ; . ; . ; . ; . ;	upstream_gene_variant ; BV11031_RS00095 ; c.-4089G>A ; . ; . ; . ; . ;	upstream_gene_variant ; gene-BV11031_RS00005 ; n.-2630C>T ; . ; . ; . ; . ;
NZ_CP026362.1	13731	C	T	31.4175	hom	59	59	BV11031_RS00075	gene-BV11031_RS00075	13102	13881	+	synonymous_variant ; BV11031_RS00075 ; c.630C>T ; p.Ser210Ser ; 630/780 ; 630/780 ; 210/259 ;	synonymous_variant ; BV11031_RS00075 ; c.630C>T ; p.Ser210Ser ; 630/780 ; 630/780 ; 210/259 ;	upstream_gene_variant ; BV11031_RS00080 ; c.-125C>T ; . ; . ; . ; . ;	upstream_gene_variant ; BV11031_RS00090 ; c.-3484C>T ; . ; . ; . ; . ;	upstream_gene_variant ; BV11031_RS00095 ; c.-4086C>T ; . ; . ; . ; . ;	upstream_gene_variant ; gene-BV11031_RS00005 ; n.-2633G>A ; . ; . ; . ; . ;
NZ_CP026362.1	16725	T	G	30.4183	hom	71	71	.	.	.	.	.	.	upstream_gene_variant ; BV11031_RS00090 ; c.-490T>G ; . ; . ; . ; . ;	upstream_gene_variant ; BV11031_RS00095 ; c.-1092T>G ; . ; . ; . ; . ;	upstream_gene_variant ; BV11031_RS00105 ; c.-3156T>G ; . ; . ; . ; . ;	upstream_gene_variant ; BV11031_RS00115 ; c.-4647T>G ; . ; . ; . ; . ;	upstream_gene_variant ; BV11031_RS00120 ; c.-4875T>G ; . ; . ; . ; . ;
NZ_CP026362.1	22094	C	A	34.4159	hom	38	38	BV11031_RS00120	gene-BV11031_RS00120	21600	22115	+	missense_variant ; BV11031_RS00120 ; c.495C>A ; p.His165Gln ; 495/516 ; 495/516 ; 165/171 ;	missense_variant ; BV11031_RS00120 ; c.495C>A ; p.His165Gln ; 495/516 ; 495/516 ; 165/171 ;	upstream_gene_variant ; BV11031_RS00100 ; c.-2329G>T ; . ; . ; . ; . ;	upstream_gene_variant ; clpP ; c.-992G>T ; . ; . ; . ; . ;	downstream_gene_variant ; BV11031_RS00090 ; c.*4295C>A ; . ; . ; . ; . ;	downstream_gene_variant ; BV11031_RS00095 ; c.*2676C>A ; . ; . ; . ; . ;
NZ_CP026362.1	22097	C	A	34.4159	hom	37	37	BV11031_RS00120	gene-BV11031_RS00120	21600	22115	+	missense_variant ; BV11031_RS00120 ; c.498C>A ; p.Asn166Lys ; 498/516 ; 498/516 ; 166/171 ;	missense_variant ; BV11031_RS00120 ; c.498C>A ; p.Asn166Lys ; 498/516 ; 498/516 ; 166/171 ;	upstream_gene_variant ; BV11031_RS00100 ; c.-2332G>T ; . ; . ; . ; . ;	upstream_gene_variant ; clpP ; c.-995G>T ; . ; . ; . ; . ;	downstream_gene_variant ; BV11031_RS00090 ; c.*4298C>A ; . ; . ; . ; . ;	downstream_gene_variant ; BV11031_RS00095 ; c.*2679C>A ; . ; . ; . ; . ;
NZ_CP026362.1	22122	G	A	32.4168	hom	32	32	.	.	.	.	.	.	upstream_gene_variant ; BV11031_RS00100 ; c.-2357C>T ; . ; . ; . ; . ;	upstream_gene_variant ; clpP ; c.-1020C>T ; . ; . ; . ; . ;	downstream_gene_variant ; BV11031_RS00090 ; c.*4323G>A ; . ; . ; . ; . ;	downstream_gene_variant ; BV11031_RS00095 ; c.*2704G>A ; . ; . ; . ; . ;	downstream_gene_variant ; BV11031_RS00105 ; c.*1666G>A ; . ; . ; . ; . ;
NZ_CP026362.1	42778	G	C	43.4147	hom	95	95	BV11031_RS00225	gene-BV11031_RS00225	42212	42949	+	missense_variant ; BV11031_RS00225 ; c.567G>C ; p.Glu189Asp ; 567/738 ; 567/738 ; 189/245 ;	missense_variant ; BV11031_RS00225 ; c.567G>C ; p.Glu189Asp ; 567/738 ; 567/738 ; 189/245 ;	upstream_gene_variant ; BV11031_RS00210 ; c.-2593C>G ; . ; . ; . ; . ;	upstream_gene_variant ; BV11031_RS00215 ; c.-1751C>G ; . ; . ; . ; . ;	upstream_gene_variant ; BV11031_RS00230 ; c.-175G>C ; . ; . ; . ; . ;	upstream_gene_variant ; BV11031_RS00235 ; c.-1307G>C ; . ; . ; . ; . ;
NZ_CP026362.1	42779	G	A	43.4147	hom	95	95	BV11031_RS00225	gene-BV11031_RS00225	42212	42949	+	missense_variant ; BV11031_RS00225 ; c.568G>A ; p.Val190Met ; 568/738 ; 568/738 ; 190/245 ;	missense_variant ; BV11031_RS00225 ; c.568G>A ; p.Val190Met ; 568/738 ; 568/738 ; 190/245 ;	upstream_gene_variant ; BV11031_RS00210 ; c.-2594C>T ; . ; . ; . ; . ;	upstream_gene_variant ; BV11031_RS00215 ; c.-1752C>T ; . ; . ; . ; . ;	upstream_gene_variant ; BV11031_RS00230 ; c.-174G>A ; . ; . ; . ; . ;	upstream_gene_variant ; BV11031_RS00235 ; c.-1306G>A ; . ; . ; . ; . ;
NZ_CP026362.1	42789	A	G	58	hom	98	98	BV11031_RS00225	gene-BV11031_RS00225	42212	42949	+	missense_variant ; BV11031_RS00225 ; c.578A>G ; p.Asn193Ser ; 578/738 ; 578/738 ; 193/245 ;	missense_variant ; BV11031_RS00225 ; c.578A>G ; p.Asn193Ser ; 578/738 ; 578/738 ; 193/245 ;	upstream_gene_variant ; BV11031_RS00210 ; c.-2604T>C ; . ; . ; . ; . ;	upstream_gene_variant ; BV11031_RS00215 ; c.-1762T>C ; . ; . ; . ; . ;	upstream_gene_variant ; BV11031_RS00230 ; c.-164A>G ; . ; . ; . ; . ;	upstream_gene_variant ; BV11031_RS00235 ; c.-1296A>G ; . ; . ; . ; . ;
NZ_CP026362.1	42798	G	A	62	hom	93	93	BV11031_RS00225	gene-BV11031_RS00225	42212	42949	+	missense_variant ; BV11031_RS00225 ; c.587G>A ; p.Arg196Gln ; 587/738 ; 587/738 ; 196/245 ;	missense_variant ; BV11031_RS00225 ; c.587G>A ; p.Arg196Gln ; 587/738 ; 587/738 ; 196/245 ;	upstream_gene_variant ; BV11031_RS00210 ; c.-2613C>T ; . ; . ; . ; . ;	upstream_gene_variant ; BV11031_RS00215 ; c.-1771C>T ; . ; . ; . ; . ;	upstream_gene_variant ; BV11031_RS00230 ; c.-155G>A ; . ; . ; . ; . ;	upstream_gene_variant ; BV11031_RS00235 ; c.-1287G>A ; . ; . ; . ; . ;
NZ_CP026362.1	42823	T	G	77	hom	78	78	BV11031_RS00225	gene-BV11031_RS00225	42212	42949	+	synonymous_variant ; BV11031_RS00225 ; c.612T>G ; p.Gly204Gly ; 612/738 ; 612/738 ; 204/245 ;	synonymous_variant ; BV11031_RS00225 ; c.612T>G ; p.Gly204Gly ; 612/738 ; 612/738 ; 204/245 ;	upstream_gene_variant ; BV11031_RS00210 ; c.-2638A>C ; . ; . ; . ; . ;	upstream_gene_variant ; BV11031_RS00215 ; c.-1796A>C ; . ; . ; . ; . ;	upstream_gene_variant ; BV11031_RS00230 ; c.-130T>G ; . ; . ; . ; . ;	upstream_gene_variant ; BV11031_RS00235 ; c.-1262T>G ; . ; . ; . ; . ;
NZ_CP026362.1	42825	A	G	77	hom	77	77	BV11031_RS00225	gene-BV11031_RS00225	42212	42949	+	missense_variant ; BV11031_RS00225 ; c.614A>G ; p.Asn205Ser ; 614/738 ; 614/738 ; 205/245 ;	missense_variant ; BV11031_RS00225 ; c.614A>G ; p.Asn205Ser ; 614/738 ; 614/738 ; 205/245 ;	upstream_gene_variant ; BV11031_RS00210 ; c.-2640T>C ; . ; . ; . ; . ;	upstream_gene_variant ; BV11031_RS00215 ; c.-1798T>C ; . ; . ; . ; . ;	upstream_gene_variant ; BV11031_RS00230 ; c.-128A>G ; . ; . ; . ; . ;	upstream_gene_variant ; BV11031_RS00235 ; c.-1260A>G ; . ; . ; . ; . ;
NZ_CP026362.1	42844	T	C	90	hom	41	41	BV11031_RS00225	gene-BV11031_RS00225	42212	42949	+	synonymous_variant ; BV11031_RS00225 ; c.633T>C ; p.Val211Val ; 633/738 ; 633/738 ; 211/245 ;	synonymous_variant ; BV11031_RS00225 ; c.633T>C ; p.Val211Val ; 633/738 ; 633/738 ; 211/245 ;	upstream_gene_variant ; BV11031_RS00210 ; c.-2659A>G ; . ; . ; . ; . ;	upstream_gene_variant ; BV11031_RS00215 ; c.-1817A>G ; . ; . ; . ; . ;	upstream_gene_variant ; BV11031_RS00230 ; c.-109T>C ; . ; . ; . ; . ;	upstream_gene_variant ; BV11031_RS00235 ; c.-1241T>C ; . ; . ; . ; . ;
NZ_CP026362.1	42847	A	G	89	hom	40	40	BV11031_RS00225	gene-BV11031_RS00225	42212	42949	+	synonymous_variant ; BV11031_RS00225 ; c.636A>G ; p.Arg212Arg ; 636/738 ; 636/738 ; 212/245 ;	synonymous_variant ; BV11031_RS00225 ; c.636A>G ; p.Arg212Arg ; 636/738 ; 636/738 ; 212/245 ;	upstream_gene_variant ; BV11031_RS00210 ; c.-2662T>C ; . ; . ; . ; . ;	upstream_gene_variant ; BV11031_RS00215 ; c.-1820T>C ; . ; . ; . ; . ;	upstream_gene_variant ; BV11031_RS00230 ; c.-106A>G ; . ; . ; . ; . ;	upstream_gene_variant ; BV11031_RS00235 ; c.-1238A>G ; . ; . ; . ; . ;
NZ_CP026362.1	42850	C	T	83	hom	40	40	BV11031_RS00225	gene-BV11031_RS00225	42212	42949	+	synonymous_variant ; BV11031_RS00225 ; c.639C>T ; p.Gly213Gly ; 639/738 ; 639/738 ; 213/245 ;	synonymous_variant ; BV11031_RS00225 ; c.639C>T ; p.Gly213Gly ; 639/738 ; 639/738 ; 213/245 ;	upstream_gene_variant ; BV11031_RS00210 ; c.-2665G>A ; . ; . ; . ; . ;	upstream_gene_variant ; BV11031_RS00215 ; c.-1823G>A ; . ; . ; . ; . ;	upstream_gene_variant ; BV11031_RS00230 ; c.-103C>T ; . ; . ; . ; . ;	upstream_gene_variant ; BV11031_RS00235 ; c.-1235C>T ; . ; . ; . ; . ;
NZ_CP026362.1	42854	G	A	90	hom	40	40	BV11031_RS00225	gene-BV11031_RS00225	42212	42949	+	missense_variant ; BV11031_RS00225 ; c.643G>A ; p.Gly215Ser ; 643/738 ; 643/738 ; 215/245 ;	missense_variant ; BV11031_RS00225 ; c.643G>A ; p.Gly215Ser ; 643/738 ; 643/738 ; 215/245 ;	upstream_gene_variant ; BV11031_RS00210 ; c.-2669C>T ; . ; . ; . ; . ;	upstream_gene_variant ; BV11031_RS00215 ; c.-1827C>T ; . ; . ; . ; . ;	upstream_gene_variant ; BV11031_RS00230 ; c.-99G>A ; . ; . ; . ; . ;	upstream_gene_variant ; BV11031_RS00235 ; c.-1231G>A ; . ; . ; . ; . ;
NZ_CP026362.1	42856	C	T	79	hom	40	40	BV11031_RS00225	gene-BV11031_RS00225	42212	42949	+	synonymous_variant ; BV11031_RS00225 ; c.645C>T ; p.Gly215Gly ; 645/738 ; 645/738 ; 215/245 ;	synonymous_variant ; BV11031_RS00225 ; c.645C>T ; p.Gly215Gly ; 645/738 ; 645/738 ; 215/245 ;	upstream_gene_variant ; BV11031_RS00210 ; c.-2671G>A ; . ; . ; . ; . ;	upstream_gene_variant ; BV11031_RS00215 ; c.-1829G>A ; . ; . ; . ; . ;	upstream_gene_variant ; BV11031_RS00230 ; c.-97C>T ; . ; . ; . ; . ;	upstream_gene_variant ; BV11031_RS00235 ; c.-1229C>T ; . ; . ; . ; . ;
NZ_CP026362.1	42859	A	G	90	hom	40	40	BV11031_RS00225	gene-BV11031_RS00225	42212	42949	+	synonymous_variant ; BV11031_RS00225 ; c.648A>G ; p.Pro216Pro ; 648/738 ; 648/738 ; 216/245 ;	synonymous_variant ; BV11031_RS00225 ; c.648A>G ; p.Pro216Pro ; 648/738 ; 648/738 ; 216/245 ;	upstream_gene_variant ; BV11031_RS00210 ; c.-2674T>C ; . ; . ; . ; . ;	upstream_gene_variant ; BV11031_RS00215 ; c.-1832T>C ; . ; . ; . ; . ;	upstream_gene_variant ; BV11031_RS00230 ; c.-94A>G ; . ; . ; . ; . ;	upstream_gene_variant ; BV11031_RS00235 ; c.-1226A>G ; . ; . ; . ; . ;
NZ_CP026362.1	42860	T	A	68	hom	40	40	BV11031_RS00225	gene-BV11031_RS00225	42212	42949	+	missense_variant ; BV11031_RS00225 ; c.649T>A ; p.Ser217Thr ; 649/738 ; 649/738 ; 217/245 ;	missense_variant ; BV11031_RS00225 ; c.649T>A ; p.Ser217Thr ; 649/738 ; 649/738 ; 217/245 ;	upstream_gene_variant ; BV11031_RS00210 ; c.-2675A>T ; . ; . ; . ; . ;	upstream_gene_variant ; BV11031_RS00215 ; c.-1833A>T ; . ; . ; . ; . ;	upstream_gene_variant ; BV11031_RS00230 ; c.-93T>A ; . ; . ; . ; . ;	upstream_gene_variant ; BV11031_RS00235 ; c.-1225T>A ; . ; . ; . ; . ;
NZ_CP026362.1	42862	A	T	81	hom	40	40	BV11031_RS00225	gene-BV11031_RS00225	42212	42949	+	synonymous_variant ; BV11031_RS00225 ; c.651A>T ; p.Ser217Ser ; 651/738 ; 651/738 ; 217/245 ;	synonymous_variant ; BV11031_RS00225 ; c.651A>T ; p.Ser217Ser ; 651/738 ; 651/738 ; 217/245 ;	upstream_gene_variant ; BV11031_RS00210 ; c.-2677T>A ; . ; . ; . ; . ;	upstream_gene_variant ; BV11031_RS00215 ; c.-1835T>A ; . ; . ; . ; . ;	upstream_gene_variant ; BV11031_RS00230 ; c.-91A>T ; . ; . ; . ; . ;	upstream_gene_variant ; BV11031_RS00235 ; c.-1223A>T ; . ; . ; . ; . ;
NZ_CP026362.1	42866	G	A	90	hom	40	40	BV11031_RS00225	gene-BV11031_RS00225	42212	42949	+	missense_variant ; BV11031_RS00225 ; c.655G>A ; p.Glu219Lys ; 655/738 ; 655/738 ; 219/245 ;	missense_variant ; BV11031_RS00225 ; c.655G>A ; p.Glu219Lys ; 655/738 ; 655/738 ; 219/245 ;	upstream_gene_variant ; BV11031_RS00210 ; c.-2681C>T ; . ; . ; . ; . ;	upstream_gene_variant ; BV11031_RS00215 ; c.-1839C>T ; . ; . ; . ; . ;	upstream_gene_variant ; BV11031_RS00230 ; c.-87G>A ; . ; . ; . ; . ;	upstream_gene_variant ; BV11031_RS00235 ; c.-1219G>A ; . ; . ; . ; . ;
NZ_CP026362.1	42875	T	C	120	hom	61	61	BV11031_RS00225	gene-BV11031_RS00225	42212	42949	+	synonymous_variant ; BV11031_RS00225 ; c.664T>C ; p.Leu222Leu ; 664/738 ; 664/738 ; 222/245 ;	synonymous_variant ; BV11031_RS00225 ; c.664T>C ; p.Leu222Leu ; 664/738 ; 664/738 ; 222/245 ;	upstream_gene_variant ; BV11031_RS00210 ; c.-2690A>G ; . ; . ; . ; . ;	upstream_gene_variant ; BV11031_RS00215 ; c.-1848A>G ; . ; . ; . ; . ;	upstream_gene_variant ; BV11031_RS00230 ; c.-78T>C ; . ; . ; . ; . ;	upstream_gene_variant ; BV11031_RS00235 ; c.-1210T>C ; . ; . ; . ; . ;
NZ_CP026362.1	42881	C	T	126	hom	63	63	BV11031_RS00225	gene-BV11031_RS00225	42212	42949	+	synonymous_variant ; BV11031_RS00225 ; c.670C>T ; p.Leu224Leu ; 670/738 ; 670/738 ; 224/245 ;	synonymous_variant ; BV11031_RS00225 ; c.670C>T ; p.Leu224Leu ; 670/738 ; 670/738 ; 224/245 ;	upstream_gene_variant ; BV11031_RS00210 ; c.-2696G>A ; . ; . ; . ; . ;	upstream_gene_variant ; BV11031_RS00215 ; c.-1854G>A ; . ; . ; . ; . ;	upstream_gene_variant ; BV11031_RS00230 ; c.-72C>T ; . ; . ; . ; . ;	upstream_gene_variant ; BV11031_RS00235 ; c.-1204C>T ; . ; . ; . ; . ;
NZ_CP026362.1	42887	A	G	124	hom	65	65	BV11031_RS00225	gene-BV11031_RS00225	42212	42949	+	missense_variant ; BV11031_RS00225 ; c.676A>G ; p.Thr226Ala ; 676/738 ; 676/738 ; 226/245 ;	missense_variant ; BV11031_RS00225 ; c.676A>G ; p.Thr226Ala ; 676/738 ; 676/738 ; 226/245 ;	upstream_gene_variant ; BV11031_RS00210 ; c.-2702T>C ; . ; . ; . ; . ;	upstream_gene_variant ; BV11031_RS00215 ; c.-1860T>C ; . ; . ; . ; . ;	upstream_gene_variant ; BV11031_RS00230 ; c.-66A>G ; . ; . ; . ; . ;	upstream_gene_variant ; BV11031_RS00235 ; c.-1198A>G ; . ; . ; . ; . ;
NZ_CP026362.1	42893	T	A	126	hom	68	68	BV11031_RS00225	gene-BV11031_RS00225	42212	42949	+	missense_variant ; BV11031_RS00225 ; c.682T>A ; p.Leu228Met ; 682/738 ; 682/738 ; 228/245 ;	missense_variant ; BV11031_RS00225 ; c.682T>A ; p.Leu228Met ; 682/738 ; 682/738 ; 228/245 ;	upstream_gene_variant ; BV11031_RS00210 ; c.-2708A>T ; . ; . ; . ; . ;	upstream_gene_variant ; BV11031_RS00215 ; c.-1866A>T ; . ; . ; . ; . ;	upstream_gene_variant ; BV11031_RS00230 ; c.-60T>A ; . ; . ; . ; . ;	upstream_gene_variant ; BV11031_RS00235 ; c.-1192T>A ; . ; . ; . ; . ;
NZ_CP026362.1	42919	G	A	129	hom	59	59	BV11031_RS00225	gene-BV11031_RS00225	42212	42949	+	synonymous_variant ; BV11031_RS00225 ; c.708G>A ; p.Lys236Lys ; 708/738 ; 708/738 ; 236/245 ;	synonymous_variant ; BV11031_RS00225 ; c.708G>A ; p.Lys236Lys ; 708/738 ; 708/738 ; 236/245 ;	upstream_gene_variant ; BV11031_RS00210 ; c.-2734C>T ; . ; . ; . ; . ;	upstream_gene_variant ; BV11031_RS00215 ; c.-1892C>T ; . ; . ; . ; . ;	upstream_gene_variant ; BV11031_RS00230 ; c.-34G>A ; . ; . ; . ; . ;	upstream_gene_variant ; BV11031_RS00235 ; c.-1166G>A ; . ; . ; . ; . ;
NZ_CP026362.1	42928	C	A	132	hom	56	56	BV11031_RS00225	gene-BV11031_RS00225	42212	42949	+	missense_variant ; BV11031_RS00225 ; c.717C>A ; p.Ser239Arg ; 717/738 ; 717/738 ; 239/245 ;	missense_variant ; BV11031_RS00225 ; c.717C>A ; p.Ser239Arg ; 717/738 ; 717/738 ; 239/245 ;	upstream_gene_variant ; BV11031_RS00210 ; c.-2743G>T ; . ; . ; . ; . ;	upstream_gene_variant ; BV11031_RS00215 ; c.-1901G>T ; . ; . ; . ; . ;	upstream_gene_variant ; BV11031_RS00230 ; c.-25C>A ; . ; . ; . ; . ;	upstream_gene_variant ; BV11031_RS00235 ; c.-1157C>A ; . ; . ; . ; . ;
NZ_CP026362.1	42948	G	A	37.4152	hom	4	4	BV11031_RS00225	gene-BV11031_RS00225	42212	42949	+	splice_region_variant&stop_retained_variant ; BV11031_RS00225 ; c.737G>A ; p.Ter246Ter ; 737/738 ; 737/738 ; 246/245 ;	splice_region_variant&stop_retained_variant ; BV11031_RS00225 ; c.737G>A ; p.Ter246Ter ; 737/738 ; 737/738 ; 246/245 ;	upstream_gene_variant ; BV11031_RS00210 ; c.-2763C>T ; . ; . ; . ; . ;	upstream_gene_variant ; BV11031_RS00215 ; c.-1921C>T ; . ; . ; . ; . ;	upstream_gene_variant ; BV11031_RS00230 ; c.-5G>A ; . ; . ; . ; . ;	upstream_gene_variant ; BV11031_RS00235 ; c.-1137G>A ; . ; . ; . ; . ;
NZ_CP026362.1	42952	T	C	34.4159	hom	3	3	.	.	.	.	.	.	upstream_gene_variant ; BV11031_RS00210 ; c.-2767A>G ; . ; . ; . ; . ;	upstream_gene_variant ; BV11031_RS00215 ; c.-1925A>G ; . ; . ; . ; . ;	upstream_gene_variant ; BV11031_RS00230 ; c.-1T>C ; . ; . ; . ; . ;	upstream_gene_variant ; BV11031_RS00235 ; c.-1133T>C ; . ; . ; . ; . ;	upstream_gene_variant ; BV11031_RS00240 ; c.-1923T>C ; . ; . ; . ; . ;
NZ_CP026362.1	42979	T	G	205	hom	19	19	BV11031_RS00230	gene-BV11031_RS00230	42953	44068	+	synonymous_variant ; BV11031_RS00230 ; c.27T>G ; p.Pro9Pro ; 27/1116 ; 27/1116 ; 9/371 ;	synonymous_variant ; BV11031_RS00230 ; c.27T>G ; p.Pro9Pro ; 27/1116 ; 27/1116 ; 9/371 ;	upstream_gene_variant ; BV11031_RS00210 ; c.-2794A>C ; . ; . ; . ; . ;	upstream_gene_variant ; BV11031_RS00215 ; c.-1952A>C ; . ; . ; . ; . ;	upstream_gene_variant ; BV11031_RS00235 ; c.-1106T>G ; . ; . ; . ; . ;	upstream_gene_variant ; BV11031_RS00240 ; c.-1896T>G ; . ; . ; . ; . ;
NZ_CP026362.1	42983	C	G	225	hom	23	23	BV11031_RS00230	gene-BV11031_RS00230	42953	44068	+	missense_variant ; BV11031_RS00230 ; c.31C>G ; p.Gln11Glu ; 31/1116 ; 31/1116 ; 11/371 ;	missense_variant ; BV11031_RS00230 ; c.31C>G ; p.Gln11Glu ; 31/1116 ; 31/1116 ; 11/371 ;	upstream_gene_variant ; BV11031_RS00210 ; c.-2798G>C ; . ; . ; . ; . ;	upstream_gene_variant ; BV11031_RS00215 ; c.-1956G>C ; . ; . ; . ; . ;	upstream_gene_variant ; BV11031_RS00235 ; c.-1102C>G ; . ; . ; . ; . ;	upstream_gene_variant ; BV11031_RS00240 ; c.-1892C>G ; . ; . ; . ; . ;
NZ_CP026362.1	42991	T	G	225	hom	85	85	BV11031_RS00230	gene-BV11031_RS00230	42953	44068	+	synonymous_variant ; BV11031_RS00230 ; c.39T>G ; p.Gly13Gly ; 39/1116 ; 39/1116 ; 13/371 ;	synonymous_variant ; BV11031_RS00230 ; c.39T>G ; p.Gly13Gly ; 39/1116 ; 39/1116 ; 13/371 ;	upstream_gene_variant ; BV11031_RS00210 ; c.-2806A>C ; . ; . ; . ; . ;	upstream_gene_variant ; BV11031_RS00215 ; c.-1964A>C ; . ; . ; . ; . ;	upstream_gene_variant ; BV11031_RS00235 ; c.-1094T>G ; . ; . ; . ; . ;	upstream_gene_variant ; BV11031_RS00240 ; c.-1884T>G ; . ; . ; . ; . ;
NZ_CP026362.1	43018	C	T	225	hom	114	114	BV11031_RS00230	gene-BV11031_RS00230	42953	44068	+	synonymous_variant ; BV11031_RS00230 ; c.66C>T ; p.Tyr22Tyr ; 66/1116 ; 66/1116 ; 22/371 ;	synonymous_variant ; BV11031_RS00230 ; c.66C>T ; p.Tyr22Tyr ; 66/1116 ; 66/1116 ; 22/371 ;	upstream_gene_variant ; BV11031_RS00210 ; c.-2833G>A ; . ; . ; . ; . ;	upstream_gene_variant ; BV11031_RS00215 ; c.-1991G>A ; . ; . ; . ; . ;	upstream_gene_variant ; BV11031_RS00235 ; c.-1067C>T ; . ; . ; . ; . ;	upstream_gene_variant ; BV11031_RS00240 ; c.-1857C>T ; . ; . ; . ; . ;
NZ_CP026362.1	43021	C	G	225	hom	116	116	BV11031_RS00230	gene-BV11031_RS00230	42953	44068	+	synonymous_variant ; BV11031_RS00230 ; c.69C>G ; p.Thr23Thr ; 69/1116 ; 69/1116 ; 23/371 ;	synonymous_variant ; BV11031_RS00230 ; c.69C>G ; p.Thr23Thr ; 69/1116 ; 69/1116 ; 23/371 ;	upstream_gene_variant ; BV11031_RS00210 ; c.-2836G>C ; . ; . ; . ; . ;	upstream_gene_variant ; BV11031_RS00215 ; c.-1994G>C ; . ; . ; . ; . ;	upstream_gene_variant ; BV11031_RS00235 ; c.-1064C>G ; . ; . ; . ; . ;	upstream_gene_variant ; BV11031_RS00240 ; c.-1854C>G ; . ; . ; . ; . ;
NZ_CP026362.1	43024	C	T	225	hom	118	118	BV11031_RS00230	gene-BV11031_RS00230	42953	44068	+	synonymous_variant ; BV11031_RS00230 ; c.72C>T ; p.Ile24Ile ; 72/1116 ; 72/1116 ; 24/371 ;	synonymous_variant ; BV11031_RS00230 ; c.72C>T ; p.Ile24Ile ; 72/1116 ; 72/1116 ; 24/371 ;	upstream_gene_variant ; BV11031_RS00210 ; c.-2839G>A ; . ; . ; . ; . ;	upstream_gene_variant ; BV11031_RS00215 ; c.-1997G>A ; . ; . ; . ; . ;	upstream_gene_variant ; BV11031_RS00235 ; c.-1061C>T ; . ; . ; . ; . ;	upstream_gene_variant ; BV11031_RS00240 ; c.-1851C>T ; . ; . ; . ; . ;
NZ_CP026362.1	43033	T	C	225	hom	127	127	BV11031_RS00230	gene-BV11031_RS00230	42953	44068	+	synonymous_variant ; BV11031_RS00230 ; c.81T>C ; p.Phe27Phe ; 81/1116 ; 81/1116 ; 27/371 ;	synonymous_variant ; BV11031_RS00230 ; c.81T>C ; p.Phe27Phe ; 81/1116 ; 81/1116 ; 27/371 ;	upstream_gene_variant ; BV11031_RS00210 ; c.-2848A>G ; . ; . ; . ; . ;	upstream_gene_variant ; BV11031_RS00215 ; c.-2006A>G ; . ; . ; . ; . ;	upstream_gene_variant ; BV11031_RS00235 ; c.-1052T>C ; . ; . ; . ; . ;	upstream_gene_variant ; BV11031_RS00240 ; c.-1842T>C ; . ; . ; . ; . ;
NZ_CP026362.1	43036	T	C	225	hom	128	128	BV11031_RS00230	gene-BV11031_RS00230	42953	44068	+	synonymous_variant ; BV11031_RS00230 ; c.84T>C ; p.Leu28Leu ; 84/1116 ; 84/1116 ; 28/371 ;	synonymous_variant ; BV11031_RS00230 ; c.84T>C ; p.Leu28Leu ; 84/1116 ; 84/1116 ; 28/371 ;	upstream_gene_variant ; BV11031_RS00210 ; c.-2851A>G ; . ; . ; . ; . ;	upstream_gene_variant ; BV11031_RS00215 ; c.-2009A>G ; . ; . ; . ; . ;	upstream_gene_variant ; BV11031_RS00235 ; c.-1049T>C ; . ; . ; . ; . ;	upstream_gene_variant ; BV11031_RS00240 ; c.-1839T>C ; . ; . ; . ; . ;
NZ_CP026362.1	43045	G	A	225	hom	133	133	BV11031_RS00230	gene-BV11031_RS00230	42953	44068	+	synonymous_variant ; BV11031_RS00230 ; c.93G>A ; p.Leu31Leu ; 93/1116 ; 93/1116 ; 31/371 ;	synonymous_variant ; BV11031_RS00230 ; c.93G>A ; p.Leu31Leu ; 93/1116 ; 93/1116 ; 31/371 ;	upstream_gene_variant ; BV11031_RS00210 ; c.-2860C>T ; . ; . ; . ; . ;	upstream_gene_variant ; BV11031_RS00215 ; c.-2018C>T ; . ; . ; . ; . ;	upstream_gene_variant ; BV11031_RS00235 ; c.-1040G>A ; . ; . ; . ; . ;	upstream_gene_variant ; BV11031_RS00240 ; c.-1830G>A ; . ; . ; . ; . ;
NZ_CP026362.1	43047	G	A	225	hom	133	133	BV11031_RS00230	gene-BV11031_RS00230	42953	44068	+	missense_variant ; BV11031_RS00230 ; c.95G>A ; p.Arg32Lys ; 95/1116 ; 95/1116 ; 32/371 ;	missense_variant ; BV11031_RS00230 ; c.95G>A ; p.Arg32Lys ; 95/1116 ; 95/1116 ; 32/371 ;	upstream_gene_variant ; BV11031_RS00210 ; c.-2862C>T ; . ; . ; . ; . ;	upstream_gene_variant ; BV11031_RS00215 ; c.-2020C>T ; . ; . ; . ; . ;	upstream_gene_variant ; BV11031_RS00235 ; c.-1038G>A ; . ; . ; . ; . ;	upstream_gene_variant ; BV11031_RS00240 ; c.-1828G>A ; . ; . ; . ; . ;
NZ_CP026362.1	43052	A	T	225	hom	135	135	BV11031_RS00230	gene-BV11031_RS00230	42953	44068	+	missense_variant ; BV11031_RS00230 ; c.100A>T ; p.Thr34Ser ; 100/1116 ; 100/1116 ; 34/371 ;	missense_variant ; BV11031_RS00230 ; c.100A>T ; p.Thr34Ser ; 100/1116 ; 100/1116 ; 34/371 ;	upstream_gene_variant ; BV11031_RS00210 ; c.-2867T>A ; . ; . ; . ; . ;	upstream_gene_variant ; BV11031_RS00215 ; c.-2025T>A ; . ; . ; . ; . ;	upstream_gene_variant ; BV11031_RS00235 ; c.-1033A>T ; . ; . ; . ; . ;	upstream_gene_variant ; BV11031_RS00240 ; c.-1823A>T ; . ; . ; . ; . ;
NZ_CP026362.1	43057	C	T	225	hom	139	139	BV11031_RS00230	gene-BV11031_RS00230	42953	44068	+	synonymous_variant ; BV11031_RS00230 ; c.105C>T ; p.Gly35Gly ; 105/1116 ; 105/1116 ; 35/371 ;	synonymous_variant ; BV11031_RS00230 ; c.105C>T ; p.Gly35Gly ; 105/1116 ; 105/1116 ; 35/371 ;	upstream_gene_variant ; BV11031_RS00210 ; c.-2872G>A ; . ; . ; . ; . ;	upstream_gene_variant ; BV11031_RS00215 ; c.-2030G>A ; . ; . ; . ; . ;	upstream_gene_variant ; BV11031_RS00235 ; c.-1028C>T ; . ; . ; . ; . ;	upstream_gene_variant ; BV11031_RS00240 ; c.-1818C>T ; . ; . ; . ; . ;
NZ_CP026362.1	43068	T	G	225	hom	147	147	BV11031_RS00230	gene-BV11031_RS00230	42953	44068	+	missense_variant ; BV11031_RS00230 ; c.116T>G ; p.Val39Gly ; 116/1116 ; 116/1116 ; 39/371 ;	missense_variant ; BV11031_RS00230 ; c.116T>G ; p.Val39Gly ; 116/1116 ; 116/1116 ; 39/371 ;	upstream_gene_variant ; BV11031_RS00210 ; c.-2883A>C ; . ; . ; . ; . ;	upstream_gene_variant ; BV11031_RS00215 ; c.-2041A>C ; . ; . ; . ; . ;	upstream_gene_variant ; BV11031_RS00235 ; c.-1017T>G ; . ; . ; . ; . ;	upstream_gene_variant ; BV11031_RS00240 ; c.-1807T>G ; . ; . ; . ; . ;
NZ_CP026362.1	43070	C	A	225	hom	149	149	BV11031_RS00230	gene-BV11031_RS00230	42953	44068	+	missense_variant ; BV11031_RS00230 ; c.118C>A ; p.Leu40Ile ; 118/1116 ; 118/1116 ; 40/371 ;	missense_variant ; BV11031_RS00230 ; c.118C>A ; p.Leu40Ile ; 118/1116 ; 118/1116 ; 40/371 ;	upstream_gene_variant ; BV11031_RS00210 ; c.-2885G>T ; . ; . ; . ; . ;	upstream_gene_variant ; BV11031_RS00215 ; c.-2043G>T ; . ; . ; . ; . ;	upstream_gene_variant ; BV11031_RS00235 ; c.-1015C>A ; . ; . ; . ; . ;	upstream_gene_variant ; BV11031_RS00240 ; c.-1805C>A ; . ; . ; . ; . ;
NZ_CP026362.1	43091	T	C	225	hom	154	154	BV11031_RS00230	gene-BV11031_RS00230	42953	44068	+	missense_variant ; BV11031_RS00230 ; c.139T>C ; p.Phe47Leu ; 139/1116 ; 139/1116 ; 47/371 ;	missense_variant ; BV11031_RS00230 ; c.139T>C ; p.Phe47Leu ; 139/1116 ; 139/1116 ; 47/371 ;	upstream_gene_variant ; BV11031_RS00210 ; c.-2906A>G ; . ; . ; . ; . ;	upstream_gene_variant ; BV11031_RS00215 ; c.-2064A>G ; . ; . ; . ; . ;	upstream_gene_variant ; BV11031_RS00235 ; c.-994T>C ; . ; . ; . ; . ;	upstream_gene_variant ; BV11031_RS00240 ; c.-1784T>C ; . ; . ; . ; . ;
NZ_CP026362.1	43099	C	A	225	hom	105	105	BV11031_RS00230	gene-BV11031_RS00230	42953	44068	+	synonymous_variant ; BV11031_RS00230 ; c.147C>A ; p.Val49Val ; 147/1116 ; 147/1116 ; 49/371 ;	synonymous_variant ; BV11031_RS00230 ; c.147C>A ; p.Val49Val ; 147/1116 ; 147/1116 ; 49/371 ;	upstream_gene_variant ; BV11031_RS00210 ; c.-2914G>T ; . ; . ; . ; . ;	upstream_gene_variant ; BV11031_RS00215 ; c.-2072G>T ; . ; . ; . ; . ;	upstream_gene_variant ; BV11031_RS00235 ; c.-986C>A ; . ; . ; . ; . ;	upstream_gene_variant ; BV11031_RS00240 ; c.-1776C>A ; . ; . ; . ; . ;
NZ_CP026362.1	43100	A	G	225	hom	105	105	BV11031_RS00230	gene-BV11031_RS00230	42953	44068	+	missense_variant ; BV11031_RS00230 ; c.148A>G ; p.Ile50Val ; 148/1116 ; 148/1116 ; 50/371 ;	missense_variant ; BV11031_RS00230 ; c.148A>G ; p.Ile50Val ; 148/1116 ; 148/1116 ; 50/371 ;	upstream_gene_variant ; BV11031_RS00210 ; c.-2915T>C ; . ; . ; . ; . ;	upstream_gene_variant ; BV11031_RS00215 ; c.-2073T>C ; . ; . ; . ; . ;	upstream_gene_variant ; BV11031_RS00235 ; c.-985A>G ; . ; . ; . ; . ;	upstream_gene_variant ; BV11031_RS00240 ; c.-1775A>G ; . ; . ; . ; . ;
NZ_CP026362.1	43101	T	C	225	hom	105	105	BV11031_RS00230	gene-BV11031_RS00230	42953	44068	+	missense_variant ; BV11031_RS00230 ; c.149T>C ; p.Ile50Thr ; 149/1116 ; 149/1116 ; 50/371 ;	missense_variant ; BV11031_RS00230 ; c.149T>C ; p.Ile50Thr ; 149/1116 ; 149/1116 ; 50/371 ;	upstream_gene_variant ; BV11031_RS00210 ; c.-2916A>G ; . ; . ; . ; . ;	upstream_gene_variant ; BV11031_RS00215 ; c.-2074A>G ; . ; . ; . ; . ;	upstream_gene_variant ; BV11031_RS00235 ; c.-984T>C ; . ; . ; . ; . ;	upstream_gene_variant ; BV11031_RS00240 ; c.-1774T>C ; . ; . ; . ; . ;
NZ_CP026362.1	43102	A	G	225	hom	105	105	BV11031_RS00230	gene-BV11031_RS00230	42953	44068	+	missense_variant ; BV11031_RS00230 ; c.150A>G ; p.Ile50Met ; 150/1116 ; 150/1116 ; 50/371 ;	missense_variant ; BV11031_RS00230 ; c.150A>G ; p.Ile50Met ; 150/1116 ; 150/1116 ; 50/371 ;	upstream_gene_variant ; BV11031_RS00210 ; c.-2917T>C ; . ; . ; . ; . ;	upstream_gene_variant ; BV11031_RS00215 ; c.-2075T>C ; . ; . ; . ; . ;	upstream_gene_variant ; BV11031_RS00235 ; c.-983A>G ; . ; . ; . ; . ;	upstream_gene_variant ; BV11031_RS00240 ; c.-1773A>G ; . ; . ; . ; . ;
NZ_CP026362.1	43105	C	A	225	hom	106	106	BV11031_RS00230	gene-BV11031_RS00230	42953	44068	+	synonymous_variant ; BV11031_RS00230 ; c.153C>A ; p.Ala51Ala ; 153/1116 ; 153/1116 ; 51/371 ;	synonymous_variant ; BV11031_RS00230 ; c.153C>A ; p.Ala51Ala ; 153/1116 ; 153/1116 ; 51/371 ;	upstream_gene_variant ; BV11031_RS00210 ; c.-2920G>T ; . ; . ; . ; . ;	upstream_gene_variant ; BV11031_RS00215 ; c.-2078G>T ; . ; . ; . ; . ;	upstream_gene_variant ; BV11031_RS00235 ; c.-980C>A ; . ; . ; . ; . ;	upstream_gene_variant ; BV11031_RS00240 ; c.-1770C>A ; . ; . ; . ; . ;
NZ_CP026362.1	43117	G	A	225	hom	150	150	BV11031_RS00230	gene-BV11031_RS00230	42953	44068	+	synonymous_variant ; BV11031_RS00230 ; c.165G>A ; p.Leu55Leu ; 165/1116 ; 165/1116 ; 55/371 ;	synonymous_variant ; BV11031_RS00230 ; c.165G>A ; p.Leu55Leu ; 165/1116 ; 165/1116 ; 55/371 ;	upstream_gene_variant ; BV11031_RS00210 ; c.-2932C>T ; . ; . ; . ; . ;	upstream_gene_variant ; BV11031_RS00215 ; c.-2090C>T ; . ; . ; . ; . ;	upstream_gene_variant ; BV11031_RS00235 ; c.-968G>A ; . ; . ; . ; . ;	upstream_gene_variant ; BV11031_RS00240 ; c.-1758G>A ; . ; . ; . ; . ;
NZ_CP026362.1	43120	T	C	225	hom	150	150	BV11031_RS00230	gene-BV11031_RS00230	42953	44068	+	synonymous_variant ; BV11031_RS00230 ; c.168T>C ; p.Phe56Phe ; 168/1116 ; 168/1116 ; 56/371 ;	synonymous_variant ; BV11031_RS00230 ; c.168T>C ; p.Phe56Phe ; 168/1116 ; 168/1116 ; 56/371 ;	upstream_gene_variant ; BV11031_RS00210 ; c.-2935A>G ; . ; . ; . ; . ;	upstream_gene_variant ; BV11031_RS00215 ; c.-2093A>G ; . ; . ; . ; . ;	upstream_gene_variant ; BV11031_RS00235 ; c.-965T>C ; . ; . ; . ; . ;	upstream_gene_variant ; BV11031_RS00240 ; c.-1755T>C ; . ; . ; . ; . ;
NZ_CP026362.1	43125	A	G	225	hom	150	150	BV11031_RS00230	gene-BV11031_RS00230	42953	44068	+	missense_variant ; BV11031_RS00230 ; c.173A>G ; p.Asn58Ser ; 173/1116 ; 173/1116 ; 58/371 ;	missense_variant ; BV11031_RS00230 ; c.173A>G ; p.Asn58Ser ; 173/1116 ; 173/1116 ; 58/371 ;	upstream_gene_variant ; BV11031_RS00210 ; c.-2940T>C ; . ; . ; . ; . ;	upstream_gene_variant ; BV11031_RS00215 ; c.-2098T>C ; . ; . ; . ; . ;	upstream_gene_variant ; BV11031_RS00235 ; c.-960A>G ; . ; . ; . ; . ;	upstream_gene_variant ; BV11031_RS00240 ; c.-1750A>G ; . ; . ; . ; . ;
NZ_CP026362.1	43126	T	C	225	hom	150	150	BV11031_RS00230	gene-BV11031_RS00230	42953	44068	+	synonymous_variant ; BV11031_RS00230 ; c.174T>C ; p.Asn58Asn ; 174/1116 ; 174/1116 ; 58/371 ;	synonymous_variant ; BV11031_RS00230 ; c.174T>C ; p.Asn58Asn ; 174/1116 ; 174/1116 ; 58/371 ;	upstream_gene_variant ; BV11031_RS00210 ; c.-2941A>G ; . ; . ; . ; . ;	upstream_gene_variant ; BV11031_RS00215 ; c.-2099A>G ; . ; . ; . ; . ;	upstream_gene_variant ; BV11031_RS00235 ; c.-959T>C ; . ; . ; . ; . ;	upstream_gene_variant ; BV11031_RS00240 ; c.-1749T>C ; . ; . ; . ; . ;
NZ_CP026362.1	43134	G	A	225	hom	168	168	BV11031_RS00230	gene-BV11031_RS00230	42953	44068	+	missense_variant ; BV11031_RS00230 ; c.182G>A ; p.Arg61Lys ; 182/1116 ; 182/1116 ; 61/371 ;	missense_variant ; BV11031_RS00230 ; c.182G>A ; p.Arg61Lys ; 182/1116 ; 182/1116 ; 61/371 ;	upstream_gene_variant ; BV11031_RS00210 ; c.-2949C>T ; . ; . ; . ; . ;	upstream_gene_variant ; BV11031_RS00215 ; c.-2107C>T ; . ; . ; . ; . ;	upstream_gene_variant ; BV11031_RS00235 ; c.-951G>A ; . ; . ; . ; . ;	upstream_gene_variant ; BV11031_RS00240 ; c.-1741G>A ; . ; . ; . ; . ;
NZ_CP026362.1	43147	G	A	225	hom	182	182	BV11031_RS00230	gene-BV11031_RS00230	42953	44068	+	synonymous_variant ; BV11031_RS00230 ; c.195G>A ; p.Thr65Thr ; 195/1116 ; 195/1116 ; 65/371 ;	synonymous_variant ; BV11031_RS00230 ; c.195G>A ; p.Thr65Thr ; 195/1116 ; 195/1116 ; 65/371 ;	upstream_gene_variant ; BV11031_RS00210 ; c.-2962C>T ; . ; . ; . ; . ;	upstream_gene_variant ; BV11031_RS00215 ; c.-2120C>T ; . ; . ; . ; . ;	upstream_gene_variant ; BV11031_RS00235 ; c.-938G>A ; . ; . ; . ; . ;	upstream_gene_variant ; BV11031_RS00240 ; c.-1728G>A ; . ; . ; . ; . ;
NZ_CP026362.1	43160	G	A	225	hom	190	190	BV11031_RS00230	gene-BV11031_RS00230	42953	44068	+	missense_variant ; BV11031_RS00230 ; c.208G>A ; p.Val70Met ; 208/1116 ; 208/1116 ; 70/371 ;	missense_variant ; BV11031_RS00230 ; c.208G>A ; p.Val70Met ; 208/1116 ; 208/1116 ; 70/371 ;	upstream_gene_variant ; BV11031_RS00210 ; c.-2975C>T ; . ; . ; . ; . ;	upstream_gene_variant ; BV11031_RS00215 ; c.-2133C>T ; . ; . ; . ; . ;	upstream_gene_variant ; BV11031_RS00235 ; c.-925G>A ; . ; . ; . ; . ;	upstream_gene_variant ; BV11031_RS00240 ; c.-1715G>A ; . ; . ; . ; . ;
NZ_CP026362.1	43180	C	G	225	hom	188	188	BV11031_RS00230	gene-BV11031_RS00230	42953	44068	+	missense_variant ; BV11031_RS00230 ; c.228C>G ; p.Phe76Leu ; 228/1116 ; 228/1116 ; 76/371 ;	missense_variant ; BV11031_RS00230 ; c.228C>G ; p.Phe76Leu ; 228/1116 ; 228/1116 ; 76/371 ;	upstream_gene_variant ; BV11031_RS00210 ; c.-2995G>C ; . ; . ; . ; . ;	upstream_gene_variant ; BV11031_RS00215 ; c.-2153G>C ; . ; . ; . ; . ;	upstream_gene_variant ; BV11031_RS00235 ; c.-905C>G ; . ; . ; . ; . ;	upstream_gene_variant ; BV11031_RS00240 ; c.-1695C>G ; . ; . ; . ; . ;
NZ_CP026362.1	43183	C	A	225	hom	188	188	BV11031_RS00230	gene-BV11031_RS00230	42953	44068	+	synonymous_variant ; BV11031_RS00230 ; c.231C>A ; p.Ile77Ile ; 231/1116 ; 231/1116 ; 77/371 ;	synonymous_variant ; BV11031_RS00230 ; c.231C>A ; p.Ile77Ile ; 231/1116 ; 231/1116 ; 77/371 ;	upstream_gene_variant ; BV11031_RS00210 ; c.-2998G>T ; . ; . ; . ; . ;	upstream_gene_variant ; BV11031_RS00215 ; c.-2156G>T ; . ; . ; . ; . ;	upstream_gene_variant ; BV11031_RS00235 ; c.-902C>A ; . ; . ; . ; . ;	upstream_gene_variant ; BV11031_RS00240 ; c.-1692C>A ; . ; . ; . ; . ;
NZ_CP026362.1	43213	C	A	225	hom	187	187	BV11031_RS00230	gene-BV11031_RS00230	42953	44068	+	synonymous_variant ; BV11031_RS00230 ; c.261C>A ; p.Ile87Ile ; 261/1116 ; 261/1116 ; 87/371 ;	synonymous_variant ; BV11031_RS00230 ; c.261C>A ; p.Ile87Ile ; 261/1116 ; 261/1116 ; 87/371 ;	upstream_gene_variant ; BV11031_RS00210 ; c.-3028G>T ; . ; . ; . ; . ;	upstream_gene_variant ; BV11031_RS00215 ; c.-2186G>T ; . ; . ; . ; . ;	upstream_gene_variant ; BV11031_RS00235 ; c.-872C>A ; . ; . ; . ; . ;	upstream_gene_variant ; BV11031_RS00240 ; c.-1662C>A ; . ; . ; . ; . ;
NZ_CP026362.1	43216	T	C	225	hom	185	185	BV11031_RS00230	gene-BV11031_RS00230	42953	44068	+	synonymous_variant ; BV11031_RS00230 ; c.264T>C ; p.Tyr88Tyr ; 264/1116 ; 264/1116 ; 88/371 ;	synonymous_variant ; BV11031_RS00230 ; c.264T>C ; p.Tyr88Tyr ; 264/1116 ; 264/1116 ; 88/371 ;	upstream_gene_variant ; BV11031_RS00210 ; c.-3031A>G ; . ; . ; . ; . ;	upstream_gene_variant ; BV11031_RS00215 ; c.-2189A>G ; . ; . ; . ; . ;	upstream_gene_variant ; BV11031_RS00235 ; c.-869T>C ; . ; . ; . ; . ;	upstream_gene_variant ; BV11031_RS00240 ; c.-1659T>C ; . ; . ; . ; . ;
NZ_CP026362.1	43222	G	T	228	hom	180	176	BV11031_RS00230	gene-BV11031_RS00230	42953	44068	+	synonymous_variant ; BV11031_RS00230 ; c.270G>T ; p.Gly90Gly ; 270/1116 ; 270/1116 ; 90/371 ;	synonymous_variant ; BV11031_RS00230 ; c.270G>T ; p.Gly90Gly ; 270/1116 ; 270/1116 ; 90/371 ;	upstream_gene_variant ; BV11031_RS00210 ; c.-3037C>A ; . ; . ; . ; . ;	upstream_gene_variant ; BV11031_RS00215 ; c.-2195C>A ; . ; . ; . ; . ;	upstream_gene_variant ; BV11031_RS00235 ; c.-863G>T ; . ; . ; . ; . ;	upstream_gene_variant ; BV11031_RS00240 ; c.-1653G>T ; . ; . ; . ; . ;
NZ_CP026362.1	43228	T	C	228	hom	181	174	BV11031_RS00230	gene-BV11031_RS00230	42953	44068	+	synonymous_variant ; BV11031_RS00230 ; c.276T>C ; p.Phe92Phe ; 276/1116 ; 276/1116 ; 92/371 ;	synonymous_variant ; BV11031_RS00230 ; c.276T>C ; p.Phe92Phe ; 276/1116 ; 276/1116 ; 92/371 ;	upstream_gene_variant ; BV11031_RS00210 ; c.-3043A>G ; . ; . ; . ; . ;	upstream_gene_variant ; BV11031_RS00215 ; c.-2201A>G ; . ; . ; . ; . ;	upstream_gene_variant ; BV11031_RS00235 ; c.-857T>C ; . ; . ; . ; . ;	upstream_gene_variant ; BV11031_RS00240 ; c.-1647T>C ; . ; . ; . ; . ;
NZ_CP026362.1	43257	A	G	225	hom	164	164	BV11031_RS00230	gene-BV11031_RS00230	42953	44068	+	missense_variant ; BV11031_RS00230 ; c.305A>G ; p.Glu102Gly ; 305/1116 ; 305/1116 ; 102/371 ;	missense_variant ; BV11031_RS00230 ; c.305A>G ; p.Glu102Gly ; 305/1116 ; 305/1116 ; 102/371 ;	upstream_gene_variant ; BV11031_RS00210 ; c.-3072T>C ; . ; . ; . ; . ;	upstream_gene_variant ; BV11031_RS00215 ; c.-2230T>C ; . ; . ; . ; . ;	upstream_gene_variant ; BV11031_RS00235 ; c.-828A>G ; . ; . ; . ; . ;	upstream_gene_variant ; BV11031_RS00240 ; c.-1618A>G ; . ; . ; . ; . ;
NZ_CP026362.1	43264	A	G	225	hom	151	151	BV11031_RS00230	gene-BV11031_RS00230	42953	44068	+	synonymous_variant ; BV11031_RS00230 ; c.312A>G ; p.Thr104Thr ; 312/1116 ; 312/1116 ; 104/371 ;	synonymous_variant ; BV11031_RS00230 ; c.312A>G ; p.Thr104Thr ; 312/1116 ; 312/1116 ; 104/371 ;	upstream_gene_variant ; BV11031_RS00210 ; c.-3079T>C ; . ; . ; . ; . ;	upstream_gene_variant ; BV11031_RS00215 ; c.-2237T>C ; . ; . ; . ; . ;	upstream_gene_variant ; BV11031_RS00235 ; c.-821A>G ; . ; . ; . ; . ;	upstream_gene_variant ; BV11031_RS00240 ; c.-1611A>G ; . ; . ; . ; . ;
NZ_CP026362.1	43267	G	T	225	hom	150	150	BV11031_RS00230	gene-BV11031_RS00230	42953	44068	+	missense_variant ; BV11031_RS00230 ; c.315G>T ; p.Lys105Asn ; 315/1116 ; 315/1116 ; 105/371 ;	missense_variant ; BV11031_RS00230 ; c.315G>T ; p.Lys105Asn ; 315/1116 ; 315/1116 ; 105/371 ;	upstream_gene_variant ; BV11031_RS00210 ; c.-3082C>A ; . ; . ; . ; . ;	upstream_gene_variant ; BV11031_RS00215 ; c.-2240C>A ; . ; . ; . ; . ;	upstream_gene_variant ; BV11031_RS00235 ; c.-818G>T ; . ; . ; . ; . ;	upstream_gene_variant ; BV11031_RS00240 ; c.-1608G>T ; . ; . ; . ; . ;
NZ_CP026362.1	43287	G	C	225	hom	134	134	BV11031_RS00230	gene-BV11031_RS00230	42953	44068	+	missense_variant ; BV11031_RS00230 ; c.335G>C ; p.Gly112Ala ; 335/1116 ; 335/1116 ; 112/371 ;	missense_variant ; BV11031_RS00230 ; c.335G>C ; p.Gly112Ala ; 335/1116 ; 335/1116 ; 112/371 ;	upstream_gene_variant ; BV11031_RS00210 ; c.-3102C>G ; . ; . ; . ; . ;	upstream_gene_variant ; BV11031_RS00215 ; c.-2260C>G ; . ; . ; . ; . ;	upstream_gene_variant ; BV11031_RS00235 ; c.-798G>C ; . ; . ; . ; . ;	upstream_gene_variant ; BV11031_RS00240 ; c.-1588G>C ; . ; . ; . ; . ;
NZ_CP026362.1	43292	C	A	225	hom	131	131	BV11031_RS00230	gene-BV11031_RS00230	42953	44068	+	missense_variant ; BV11031_RS00230 ; c.340C>A ; p.Leu114Ile ; 340/1116 ; 340/1116 ; 114/371 ;	missense_variant ; BV11031_RS00230 ; c.340C>A ; p.Leu114Ile ; 340/1116 ; 340/1116 ; 114/371 ;	upstream_gene_variant ; BV11031_RS00210 ; c.-3107G>T ; . ; . ; . ; . ;	upstream_gene_variant ; BV11031_RS00215 ; c.-2265G>T ; . ; . ; . ; . ;	upstream_gene_variant ; BV11031_RS00235 ; c.-793C>A ; . ; . ; . ; . ;	upstream_gene_variant ; BV11031_RS00240 ; c.-1583C>A ; . ; . ; . ; . ;
NZ_CP026362.1	43295	C	T	225	hom	131	131	BV11031_RS00230	gene-BV11031_RS00230	42953	44068	+	missense_variant ; BV11031_RS00230 ; c.343C>T ; p.Leu115Phe ; 343/1116 ; 343/1116 ; 115/371 ;	missense_variant ; BV11031_RS00230 ; c.343C>T ; p.Leu115Phe ; 343/1116 ; 343/1116 ; 115/371 ;	upstream_gene_variant ; BV11031_RS00210 ; c.-3110G>A ; . ; . ; . ; . ;	upstream_gene_variant ; BV11031_RS00215 ; c.-2268G>A ; . ; . ; . ; . ;	upstream_gene_variant ; BV11031_RS00235 ; c.-790C>T ; . ; . ; . ; . ;	upstream_gene_variant ; BV11031_RS00240 ; c.-1580C>T ; . ; . ; . ; . ;
NZ_CP026362.1	43300	G	A	225	hom	128	128	BV11031_RS00230	gene-BV11031_RS00230	42953	44068	+	missense_variant ; BV11031_RS00230 ; c.348G>A ; p.Met116Ile ; 348/1116 ; 348/1116 ; 116/371 ;	missense_variant ; BV11031_RS00230 ; c.348G>A ; p.Met116Ile ; 348/1116 ; 348/1116 ; 116/371 ;	upstream_gene_variant ; BV11031_RS00210 ; c.-3115C>T ; . ; . ; . ; . ;	upstream_gene_variant ; BV11031_RS00215 ; c.-2273C>T ; . ; . ; . ; . ;	upstream_gene_variant ; BV11031_RS00235 ; c.-785G>A ; . ; . ; . ; . ;	upstream_gene_variant ; BV11031_RS00240 ; c.-1575G>A ; . ; . ; . ; . ;
NZ_CP026362.1	43312	G	A	83	hom	6	6	BV11031_RS00230	gene-BV11031_RS00230	42953	44068	+	synonymous_variant ; BV11031_RS00230 ; c.360G>A ; p.Pro120Pro ; 360/1116 ; 360/1116 ; 120/371 ;	synonymous_variant ; BV11031_RS00230 ; c.360G>A ; p.Pro120Pro ; 360/1116 ; 360/1116 ; 120/371 ;	upstream_gene_variant ; BV11031_RS00210 ; c.-3127C>T ; . ; . ; . ; . ;	upstream_gene_variant ; BV11031_RS00215 ; c.-2285C>T ; . ; . ; . ; . ;	upstream_gene_variant ; BV11031_RS00235 ; c.-773G>A ; . ; . ; . ; . ;	upstream_gene_variant ; BV11031_RS00240 ; c.-1563G>A ; . ; . ; . ; . ;
NZ_CP026362.1	43315	T	C	49.4146	hom	3	3	BV11031_RS00230	gene-BV11031_RS00230	42953	44068	+	synonymous_variant ; BV11031_RS00230 ; c.363T>C ; p.Cys121Cys ; 363/1116 ; 363/1116 ; 121/371 ;	synonymous_variant ; BV11031_RS00230 ; c.363T>C ; p.Cys121Cys ; 363/1116 ; 363/1116 ; 121/371 ;	upstream_gene_variant ; BV11031_RS00210 ; c.-3130A>G ; . ; . ; . ; . ;	upstream_gene_variant ; BV11031_RS00215 ; c.-2288A>G ; . ; . ; . ; . ;	upstream_gene_variant ; BV11031_RS00235 ; c.-770T>C ; . ; . ; . ; . ;	upstream_gene_variant ; BV11031_RS00240 ; c.-1560T>C ; . ; . ; . ; . ;
NZ_CP026362.1	43316	T	C	49.4146	hom	3	3	BV11031_RS00230	gene-BV11031_RS00230	42953	44068	+	missense_variant ; BV11031_RS00230 ; c.364T>C ; p.Phe122Leu ; 364/1116 ; 364/1116 ; 122/371 ;	missense_variant ; BV11031_RS00230 ; c.364T>C ; p.Phe122Leu ; 364/1116 ; 364/1116 ; 122/371 ;	upstream_gene_variant ; BV11031_RS00210 ; c.-3131A>G ; . ; . ; . ; . ;	upstream_gene_variant ; BV11031_RS00215 ; c.-2289A>G ; . ; . ; . ; . ;	upstream_gene_variant ; BV11031_RS00235 ; c.-769T>C ; . ; . ; . ; . ;	upstream_gene_variant ; BV11031_RS00240 ; c.-1559T>C ; . ; . ; . ; . ;
NZ_CP026362.1	43318	T	A	49.4146	hom	3	3	BV11031_RS00230	gene-BV11031_RS00230	42953	44068	+	missense_variant ; BV11031_RS00230 ; c.366T>A ; p.Phe122Leu ; 366/1116 ; 366/1116 ; 122/371 ;	missense_variant ; BV11031_RS00230 ; c.366T>A ; p.Phe122Leu ; 366/1116 ; 366/1116 ; 122/371 ;	upstream_gene_variant ; BV11031_RS00210 ; c.-3133A>T ; . ; . ; . ; . ;	upstream_gene_variant ; BV11031_RS00215 ; c.-2291A>T ; . ; . ; . ; . ;	upstream_gene_variant ; BV11031_RS00235 ; c.-767T>A ; . ; . ; . ; . ;	upstream_gene_variant ; BV11031_RS00240 ; c.-1557T>A ; . ; . ; . ; . ;
NZ_CP026362.1	43321	T	C	49.4146	hom	3	3	BV11031_RS00230	gene-BV11031_RS00230	42953	44068	+	synonymous_variant ; BV11031_RS00230 ; c.369T>C ; p.Tyr123Tyr ; 369/1116 ; 369/1116 ; 123/371 ;	synonymous_variant ; BV11031_RS00230 ; c.369T>C ; p.Tyr123Tyr ; 369/1116 ; 369/1116 ; 123/371 ;	upstream_gene_variant ; BV11031_RS00210 ; c.-3136A>G ; . ; . ; . ; . ;	upstream_gene_variant ; BV11031_RS00215 ; c.-2294A>G ; . ; . ; . ; . ;	upstream_gene_variant ; BV11031_RS00235 ; c.-764T>C ; . ; . ; . ; . ;	upstream_gene_variant ; BV11031_RS00240 ; c.-1554T>C ; . ; . ; . ; . ;
NZ_CP026362.1	43342	T	C	111	hom	5	5	BV11031_RS00230	gene-BV11031_RS00230	42953	44068	+	synonymous_variant ; BV11031_RS00230 ; c.390T>C ; p.Val130Val ; 390/1116 ; 390/1116 ; 130/371 ;	synonymous_variant ; BV11031_RS00230 ; c.390T>C ; p.Val130Val ; 390/1116 ; 390/1116 ; 130/371 ;	upstream_gene_variant ; BV11031_RS00210 ; c.-3157A>G ; . ; . ; . ; . ;	upstream_gene_variant ; BV11031_RS00215 ; c.-2315A>G ; . ; . ; . ; . ;	upstream_gene_variant ; BV11031_RS00235 ; c.-743T>C ; . ; . ; . ; . ;	upstream_gene_variant ; BV11031_RS00240 ; c.-1533T>C ; . ; . ; . ; . ;
NZ_CP026362.1	43345	A	G	107	hom	5	5	BV11031_RS00230	gene-BV11031_RS00230	42953	44068	+	synonymous_variant ; BV11031_RS00230 ; c.393A>G ; p.Ser131Ser ; 393/1116 ; 393/1116 ; 131/371 ;	synonymous_variant ; BV11031_RS00230 ; c.393A>G ; p.Ser131Ser ; 393/1116 ; 393/1116 ; 131/371 ;	upstream_gene_variant ; BV11031_RS00210 ; c.-3160T>C ; . ; . ; . ; . ;	upstream_gene_variant ; BV11031_RS00215 ; c.-2318T>C ; . ; . ; . ; . ;	upstream_gene_variant ; BV11031_RS00235 ; c.-740A>G ; . ; . ; . ; . ;	upstream_gene_variant ; BV11031_RS00240 ; c.-1530A>G ; . ; . ; . ; . ;
NZ_CP026362.1	43348	C	T	111	hom	5	5	BV11031_RS00230	gene-BV11031_RS00230	42953	44068	+	synonymous_variant ; BV11031_RS00230 ; c.396C>T ; p.Leu132Leu ; 396/1116 ; 396/1116 ; 132/371 ;	synonymous_variant ; BV11031_RS00230 ; c.396C>T ; p.Leu132Leu ; 396/1116 ; 396/1116 ; 132/371 ;	upstream_gene_variant ; BV11031_RS00210 ; c.-3163G>A ; . ; . ; . ; . ;	upstream_gene_variant ; BV11031_RS00215 ; c.-2321G>A ; . ; . ; . ; . ;	upstream_gene_variant ; BV11031_RS00235 ; c.-737C>T ; . ; . ; . ; . ;	upstream_gene_variant ; BV11031_RS00240 ; c.-1527C>T ; . ; . ; . ; . ;
NZ_CP026362.1	43350	A	G	118	hom	6	6	BV11031_RS00230	gene-BV11031_RS00230	42953	44068	+	missense_variant ; BV11031_RS00230 ; c.398A>G ; p.Gln133Arg ; 398/1116 ; 398/1116 ; 133/371 ;	missense_variant ; BV11031_RS00230 ; c.398A>G ; p.Gln133Arg ; 398/1116 ; 398/1116 ; 133/371 ;	upstream_gene_variant ; BV11031_RS00210 ; c.-3165T>C ; . ; . ; . ; . ;	upstream_gene_variant ; BV11031_RS00215 ; c.-2323T>C ; . ; . ; . ; . ;	upstream_gene_variant ; BV11031_RS00235 ; c.-735A>G ; . ; . ; . ; . ;	upstream_gene_variant ; BV11031_RS00240 ; c.-1525A>G ; . ; . ; . ; . ;
NZ_CP026362.1	43361	C	T	225	hom	114	114	BV11031_RS00230	gene-BV11031_RS00230	42953	44068	+	missense_variant ; BV11031_RS00230 ; c.409C>T ; p.Pro137Ser ; 409/1116 ; 409/1116 ; 137/371 ;	missense_variant ; BV11031_RS00230 ; c.409C>T ; p.Pro137Ser ; 409/1116 ; 409/1116 ; 137/371 ;	upstream_gene_variant ; BV11031_RS00210 ; c.-3176G>A ; . ; . ; . ; . ;	upstream_gene_variant ; BV11031_RS00215 ; c.-2334G>A ; . ; . ; . ; . ;	upstream_gene_variant ; BV11031_RS00235 ; c.-724C>T ; . ; . ; . ; . ;	upstream_gene_variant ; BV11031_RS00240 ; c.-1514C>T ; . ; . ; . ; . ;
NZ_CP026362.1	43369	T	C	225	hom	117	117	BV11031_RS00230	gene-BV11031_RS00230	42953	44068	+	synonymous_variant ; BV11031_RS00230 ; c.417T>C ; p.Leu139Leu ; 417/1116 ; 417/1116 ; 139/371 ;	synonymous_variant ; BV11031_RS00230 ; c.417T>C ; p.Leu139Leu ; 417/1116 ; 417/1116 ; 139/371 ;	upstream_gene_variant ; BV11031_RS00210 ; c.-3184A>G ; . ; . ; . ; . ;	upstream_gene_variant ; BV11031_RS00215 ; c.-2342A>G ; . ; . ; . ; . ;	upstream_gene_variant ; BV11031_RS00235 ; c.-716T>C ; . ; . ; . ; . ;	upstream_gene_variant ; BV11031_RS00240 ; c.-1506T>C ; . ; . ; . ; . ;
NZ_CP026362.1	43384	C	T	225	hom	123	123	BV11031_RS00230	gene-BV11031_RS00230	42953	44068	+	synonymous_variant ; BV11031_RS00230 ; c.432C>T ; p.Ile144Ile ; 432/1116 ; 432/1116 ; 144/371 ;	synonymous_variant ; BV11031_RS00230 ; c.432C>T ; p.Ile144Ile ; 432/1116 ; 432/1116 ; 144/371 ;	upstream_gene_variant ; BV11031_RS00210 ; c.-3199G>A ; . ; . ; . ; . ;	upstream_gene_variant ; BV11031_RS00215 ; c.-2357G>A ; . ; . ; . ; . ;	upstream_gene_variant ; BV11031_RS00235 ; c.-701C>T ; . ; . ; . ; . ;	upstream_gene_variant ; BV11031_RS00240 ; c.-1491C>T ; . ; . ; . ; . ;
NZ_CP026362.1	43408	C	T	225	hom	125	125	BV11031_RS00230	gene-BV11031_RS00230	42953	44068	+	synonymous_variant ; BV11031_RS00230 ; c.456C>T ; p.Ile152Ile ; 456/1116 ; 456/1116 ; 152/371 ;	synonymous_variant ; BV11031_RS00230 ; c.456C>T ; p.Ile152Ile ; 456/1116 ; 456/1116 ; 152/371 ;	upstream_gene_variant ; BV11031_RS00210 ; c.-3223G>A ; . ; . ; . ; . ;	upstream_gene_variant ; BV11031_RS00215 ; c.-2381G>A ; . ; . ; . ; . ;	upstream_gene_variant ; BV11031_RS00235 ; c.-677C>T ; . ; . ; . ; . ;	upstream_gene_variant ; BV11031_RS00240 ; c.-1467C>T ; . ; . ; . ; . ;
NZ_CP026362.1	43432	A	G	225	hom	60	60	BV11031_RS00230	gene-BV11031_RS00230	42953	44068	+	synonymous_variant ; BV11031_RS00230 ; c.480A>G ; p.Glu160Glu ; 480/1116 ; 480/1116 ; 160/371 ;	synonymous_variant ; BV11031_RS00230 ; c.480A>G ; p.Glu160Glu ; 480/1116 ; 480/1116 ; 160/371 ;	upstream_gene_variant ; BV11031_RS00210 ; c.-3247T>C ; . ; . ; . ; . ;	upstream_gene_variant ; BV11031_RS00215 ; c.-2405T>C ; . ; . ; . ; . ;	upstream_gene_variant ; BV11031_RS00235 ; c.-653A>G ; . ; . ; . ; . ;	upstream_gene_variant ; BV11031_RS00240 ; c.-1443A>G ; . ; . ; . ; . ;
NZ_CP026362.1	43435	C	T	225	hom	57	57	BV11031_RS00230	gene-BV11031_RS00230	42953	44068	+	synonymous_variant ; BV11031_RS00230 ; c.483C>T ; p.Leu161Leu ; 483/1116 ; 483/1116 ; 161/371 ;	synonymous_variant ; BV11031_RS00230 ; c.483C>T ; p.Leu161Leu ; 483/1116 ; 483/1116 ; 161/371 ;	upstream_gene_variant ; BV11031_RS00210 ; c.-3250G>A ; . ; . ; . ; . ;	upstream_gene_variant ; BV11031_RS00215 ; c.-2408G>A ; . ; . ; . ; . ;	upstream_gene_variant ; BV11031_RS00235 ; c.-650C>T ; . ; . ; . ; . ;	upstream_gene_variant ; BV11031_RS00240 ; c.-1440C>T ; . ; . ; . ; . ;
NZ_CP026362.1	43438	G	A	225	hom	57	57	BV11031_RS00230	gene-BV11031_RS00230	42953	44068	+	synonymous_variant ; BV11031_RS00230 ; c.486G>A ; p.Glu162Glu ; 486/1116 ; 486/1116 ; 162/371 ;	synonymous_variant ; BV11031_RS00230 ; c.486G>A ; p.Glu162Glu ; 486/1116 ; 486/1116 ; 162/371 ;	upstream_gene_variant ; BV11031_RS00210 ; c.-3253C>T ; . ; . ; . ; . ;	upstream_gene_variant ; BV11031_RS00215 ; c.-2411C>T ; . ; . ; . ; . ;	upstream_gene_variant ; BV11031_RS00235 ; c.-647G>A ; . ; . ; . ; . ;	upstream_gene_variant ; BV11031_RS00240 ; c.-1437G>A ; . ; . ; . ; . ;
NZ_CP026362.1	43439	A	G	225	hom	57	57	BV11031_RS00230	gene-BV11031_RS00230	42953	44068	+	missense_variant ; BV11031_RS00230 ; c.487A>G ; p.Thr163Ala ; 487/1116 ; 487/1116 ; 163/371 ;	missense_variant ; BV11031_RS00230 ; c.487A>G ; p.Thr163Ala ; 487/1116 ; 487/1116 ; 163/371 ;	upstream_gene_variant ; BV11031_RS00210 ; c.-3254T>C ; . ; . ; . ; . ;	upstream_gene_variant ; BV11031_RS00215 ; c.-2412T>C ; . ; . ; . ; . ;	upstream_gene_variant ; BV11031_RS00235 ; c.-646A>G ; . ; . ; . ; . ;	upstream_gene_variant ; BV11031_RS00240 ; c.-1436A>G ; . ; . ; . ; . ;
NZ_CP026362.1	43441	C	T	225	hom	57	57	BV11031_RS00230	gene-BV11031_RS00230	42953	44068	+	synonymous_variant ; BV11031_RS00230 ; c.489C>T ; p.Thr163Thr ; 489/1116 ; 489/1116 ; 163/371 ;	synonymous_variant ; BV11031_RS00230 ; c.489C>T ; p.Thr163Thr ; 489/1116 ; 489/1116 ; 163/371 ;	upstream_gene_variant ; BV11031_RS00210 ; c.-3256G>A ; . ; . ; . ; . ;	upstream_gene_variant ; BV11031_RS00215 ; c.-2414G>A ; . ; . ; . ; . ;	upstream_gene_variant ; BV11031_RS00235 ; c.-644C>T ; . ; . ; . ; . ;	upstream_gene_variant ; BV11031_RS00240 ; c.-1434C>T ; . ; . ; . ; . ;
NZ_CP026362.1	43444	A	G	225	hom	57	57	BV11031_RS00230	gene-BV11031_RS00230	42953	44068	+	synonymous_variant ; BV11031_RS00230 ; c.492A>G ; p.Lys164Lys ; 492/1116 ; 492/1116 ; 164/371 ;	synonymous_variant ; BV11031_RS00230 ; c.492A>G ; p.Lys164Lys ; 492/1116 ; 492/1116 ; 164/371 ;	upstream_gene_variant ; BV11031_RS00210 ; c.-3259T>C ; . ; . ; . ; . ;	upstream_gene_variant ; BV11031_RS00215 ; c.-2417T>C ; . ; . ; . ; . ;	upstream_gene_variant ; BV11031_RS00235 ; c.-641A>G ; . ; . ; . ; . ;	upstream_gene_variant ; BV11031_RS00240 ; c.-1431A>G ; . ; . ; . ; . ;
NZ_CP026362.1	43450	C	A	225	hom	76	76	BV11031_RS00230	gene-BV11031_RS00230	42953	44068	+	synonymous_variant ; BV11031_RS00230 ; c.498C>A ; p.Ala166Ala ; 498/1116 ; 498/1116 ; 166/371 ;	synonymous_variant ; BV11031_RS00230 ; c.498C>A ; p.Ala166Ala ; 498/1116 ; 498/1116 ; 166/371 ;	upstream_gene_variant ; BV11031_RS00210 ; c.-3265G>T ; . ; . ; . ; . ;	upstream_gene_variant ; BV11031_RS00215 ; c.-2423G>T ; . ; . ; . ; . ;	upstream_gene_variant ; BV11031_RS00235 ; c.-635C>A ; . ; . ; . ; . ;	upstream_gene_variant ; BV11031_RS00240 ; c.-1425C>A ; . ; . ; . ; . ;
NZ_CP026362.1	43459	T	C	225	hom	88	88	BV11031_RS00230	gene-BV11031_RS00230	42953	44068	+	synonymous_variant ; BV11031_RS00230 ; c.507T>C ; p.Asn169Asn ; 507/1116 ; 507/1116 ; 169/371 ;	synonymous_variant ; BV11031_RS00230 ; c.507T>C ; p.Asn169Asn ; 507/1116 ; 507/1116 ; 169/371 ;	upstream_gene_variant ; BV11031_RS00210 ; c.-3274A>G ; . ; . ; . ; . ;	upstream_gene_variant ; BV11031_RS00215 ; c.-2432A>G ; . ; . ; . ; . ;	upstream_gene_variant ; BV11031_RS00235 ; c.-626T>C ; . ; . ; . ; . ;	upstream_gene_variant ; BV11031_RS00240 ; c.-1416T>C ; . ; . ; . ; . ;
NZ_CP026362.1	43480	C	T	225	hom	95	95	BV11031_RS00230	gene-BV11031_RS00230	42953	44068	+	synonymous_variant ; BV11031_RS00230 ; c.528C>T ; p.Ser176Ser ; 528/1116 ; 528/1116 ; 176/371 ;	synonymous_variant ; BV11031_RS00230 ; c.528C>T ; p.Ser176Ser ; 528/1116 ; 528/1116 ; 176/371 ;	upstream_gene_variant ; BV11031_RS00210 ; c.-3295G>A ; . ; . ; . ; . ;	upstream_gene_variant ; BV11031_RS00215 ; c.-2453G>A ; . ; . ; . ; . ;	upstream_gene_variant ; BV11031_RS00235 ; c.-605C>T ; . ; . ; . ; . ;	upstream_gene_variant ; BV11031_RS00240 ; c.-1395C>T ; . ; . ; . ; . ;
NZ_CP026362.1	43486	G	A	225	hom	95	95	BV11031_RS00230	gene-BV11031_RS00230	42953	44068	+	synonymous_variant ; BV11031_RS00230 ; c.534G>A ; p.Arg178Arg ; 534/1116 ; 534/1116 ; 178/371 ;	synonymous_variant ; BV11031_RS00230 ; c.534G>A ; p.Arg178Arg ; 534/1116 ; 534/1116 ; 178/371 ;	upstream_gene_variant ; BV11031_RS00210 ; c.-3301C>T ; . ; . ; . ; . ;	upstream_gene_variant ; BV11031_RS00215 ; c.-2459C>T ; . ; . ; . ; . ;	upstream_gene_variant ; BV11031_RS00235 ; c.-599G>A ; . ; . ; . ; . ;	upstream_gene_variant ; BV11031_RS00240 ; c.-1389G>A ; . ; . ; . ; . ;
NZ_CP026362.1	43516	C	T	142	hom	97	97	BV11031_RS00230	gene-BV11031_RS00230	42953	44068	+	synonymous_variant ; BV11031_RS00230 ; c.564C>T ; p.Leu188Leu ; 564/1116 ; 564/1116 ; 188/371 ;	synonymous_variant ; BV11031_RS00230 ; c.564C>T ; p.Leu188Leu ; 564/1116 ; 564/1116 ; 188/371 ;	upstream_gene_variant ; BV11031_RS00210 ; c.-3331G>A ; . ; . ; . ; . ;	upstream_gene_variant ; BV11031_RS00215 ; c.-2489G>A ; . ; . ; . ; . ;	upstream_gene_variant ; BV11031_RS00235 ; c.-569C>T ; . ; . ; . ; . ;	upstream_gene_variant ; BV11031_RS00240 ; c.-1359C>T ; . ; . ; . ; . ;
NZ_CP026362.1	43525	G	T	135	hom	77	77	BV11031_RS00230	gene-BV11031_RS00230	42953	44068	+	synonymous_variant ; BV11031_RS00230 ; c.573G>T ; p.Thr191Thr ; 573/1116 ; 573/1116 ; 191/371 ;	synonymous_variant ; BV11031_RS00230 ; c.573G>T ; p.Thr191Thr ; 573/1116 ; 573/1116 ; 191/371 ;	upstream_gene_variant ; BV11031_RS00210 ; c.-3340C>A ; . ; . ; . ; . ;	upstream_gene_variant ; BV11031_RS00215 ; c.-2498C>A ; . ; . ; . ; . ;	upstream_gene_variant ; BV11031_RS00235 ; c.-560G>T ; . ; . ; . ; . ;	upstream_gene_variant ; BV11031_RS00240 ; c.-1350G>T ; . ; . ; . ; . ;
NZ_CP026362.1	43528	C	T	136	hom	77	77	BV11031_RS00230	gene-BV11031_RS00230	42953	44068	+	synonymous_variant ; BV11031_RS00230 ; c.576C>T ; p.Leu192Leu ; 576/1116 ; 576/1116 ; 192/371 ;	synonymous_variant ; BV11031_RS00230 ; c.576C>T ; p.Leu192Leu ; 576/1116 ; 576/1116 ; 192/371 ;	upstream_gene_variant ; BV11031_RS00210 ; c.-3343G>A ; . ; . ; . ; . ;	upstream_gene_variant ; BV11031_RS00215 ; c.-2501G>A ; . ; . ; . ; . ;	upstream_gene_variant ; BV11031_RS00235 ; c.-557C>T ; . ; . ; . ; . ;	upstream_gene_variant ; BV11031_RS00240 ; c.-1347C>T ; . ; . ; . ; . ;
NZ_CP026362.1	43531	T	C	136	hom	78	78	BV11031_RS00230	gene-BV11031_RS00230	42953	44068	+	synonymous_variant ; BV11031_RS00230 ; c.579T>C ; p.Gly193Gly ; 579/1116 ; 579/1116 ; 193/371 ;	synonymous_variant ; BV11031_RS00230 ; c.579T>C ; p.Gly193Gly ; 579/1116 ; 579/1116 ; 193/371 ;	upstream_gene_variant ; BV11031_RS00210 ; c.-3346A>G ; . ; . ; . ; . ;	upstream_gene_variant ; BV11031_RS00215 ; c.-2504A>G ; . ; . ; . ; . ;	upstream_gene_variant ; BV11031_RS00235 ; c.-554T>C ; . ; . ; . ; . ;	upstream_gene_variant ; BV11031_RS00240 ; c.-1344T>C ; . ; . ; . ; . ;
NZ_CP026362.1	43534	T	C	133	hom	82	82	BV11031_RS00230	gene-BV11031_RS00230	42953	44068	+	synonymous_variant ; BV11031_RS00230 ; c.582T>C ; p.His194His ; 582/1116 ; 582/1116 ; 194/371 ;	synonymous_variant ; BV11031_RS00230 ; c.582T>C ; p.His194His ; 582/1116 ; 582/1116 ; 194/371 ;	upstream_gene_variant ; BV11031_RS00210 ; c.-3349A>G ; . ; . ; . ; . ;	upstream_gene_variant ; BV11031_RS00215 ; c.-2507A>G ; . ; . ; . ; . ;	upstream_gene_variant ; BV11031_RS00235 ; c.-551T>C ; . ; . ; . ; . ;	upstream_gene_variant ; BV11031_RS00240 ; c.-1341T>C ; . ; . ; . ; . ;
NZ_CP026362.1	43540	T	G	134	hom	89	89	BV11031_RS00230	gene-BV11031_RS00230	42953	44068	+	synonymous_variant ; BV11031_RS00230 ; c.588T>G ; p.Leu196Leu ; 588/1116 ; 588/1116 ; 196/371 ;	synonymous_variant ; BV11031_RS00230 ; c.588T>G ; p.Leu196Leu ; 588/1116 ; 588/1116 ; 196/371 ;	upstream_gene_variant ; BV11031_RS00210 ; c.-3355A>C ; . ; . ; . ; . ;	upstream_gene_variant ; BV11031_RS00215 ; c.-2513A>C ; . ; . ; . ; . ;	upstream_gene_variant ; BV11031_RS00235 ; c.-545T>G ; . ; . ; . ; . ;	upstream_gene_variant ; BV11031_RS00240 ; c.-1335T>G ; . ; . ; . ; . ;
NZ_CP026362.1	43546	T	G	129	hom	89	89	BV11031_RS00230	gene-BV11031_RS00230	42953	44068	+	synonymous_variant ; BV11031_RS00230 ; c.594T>G ; p.Leu198Leu ; 594/1116 ; 594/1116 ; 198/371 ;	synonymous_variant ; BV11031_RS00230 ; c.594T>G ; p.Leu198Leu ; 594/1116 ; 594/1116 ; 198/371 ;	upstream_gene_variant ; BV11031_RS00210 ; c.-3361A>C ; . ; . ; . ; . ;	upstream_gene_variant ; BV11031_RS00215 ; c.-2519A>C ; . ; . ; . ; . ;	upstream_gene_variant ; BV11031_RS00235 ; c.-539T>G ; . ; . ; . ; . ;	upstream_gene_variant ; BV11031_RS00240 ; c.-1329T>G ; . ; . ; . ; . ;
NZ_CP026362.1	43552	G	A	127	hom	88	88	BV11031_RS00230	gene-BV11031_RS00230	42953	44068	+	synonymous_variant ; BV11031_RS00230 ; c.600G>A ; p.Thr200Thr ; 600/1116 ; 600/1116 ; 200/371 ;	synonymous_variant ; BV11031_RS00230 ; c.600G>A ; p.Thr200Thr ; 600/1116 ; 600/1116 ; 200/371 ;	upstream_gene_variant ; BV11031_RS00210 ; c.-3367C>T ; . ; . ; . ; . ;	upstream_gene_variant ; BV11031_RS00215 ; c.-2525C>T ; . ; . ; . ; . ;	upstream_gene_variant ; BV11031_RS00235 ; c.-533G>A ; . ; . ; . ; . ;	upstream_gene_variant ; BV11031_RS00240 ; c.-1323G>A ; . ; . ; . ; . ;
NZ_CP026362.1	43555	G	A	127	hom	88	88	BV11031_RS00230	gene-BV11031_RS00230	42953	44068	+	synonymous_variant ; BV11031_RS00230 ; c.603G>A ; p.Leu201Leu ; 603/1116 ; 603/1116 ; 201/371 ;	synonymous_variant ; BV11031_RS00230 ; c.603G>A ; p.Leu201Leu ; 603/1116 ; 603/1116 ; 201/371 ;	upstream_gene_variant ; BV11031_RS00210 ; c.-3370C>T ; . ; . ; . ; . ;	upstream_gene_variant ; BV11031_RS00215 ; c.-2528C>T ; . ; . ; . ; . ;	upstream_gene_variant ; BV11031_RS00235 ; c.-530G>A ; . ; . ; . ; . ;	upstream_gene_variant ; BV11031_RS00240 ; c.-1320G>A ; . ; . ; . ; . ;
NZ_CP026362.1	43567	G	C	125	hom	94	94	BV11031_RS00230	gene-BV11031_RS00230	42953	44068	+	synonymous_variant ; BV11031_RS00230 ; c.615G>C ; p.Leu205Leu ; 615/1116 ; 615/1116 ; 205/371 ;	synonymous_variant ; BV11031_RS00230 ; c.615G>C ; p.Leu205Leu ; 615/1116 ; 615/1116 ; 205/371 ;	upstream_gene_variant ; BV11031_RS00210 ; c.-3382C>G ; . ; . ; . ; . ;	upstream_gene_variant ; BV11031_RS00215 ; c.-2540C>G ; . ; . ; . ; . ;	upstream_gene_variant ; BV11031_RS00235 ; c.-518G>C ; . ; . ; . ; . ;	upstream_gene_variant ; BV11031_RS00240 ; c.-1308G>C ; . ; . ; . ; . ;
NZ_CP026362.1	43582	A	T	95	hom	87	87	BV11031_RS00230	gene-BV11031_RS00230	42953	44068	+	synonymous_variant ; BV11031_RS00230 ; c.630A>T ; p.Ala210Ala ; 630/1116 ; 630/1116 ; 210/371 ;	synonymous_variant ; BV11031_RS00230 ; c.630A>T ; p.Ala210Ala ; 630/1116 ; 630/1116 ; 210/371 ;	upstream_gene_variant ; BV11031_RS00210 ; c.-3397T>A ; . ; . ; . ; . ;	upstream_gene_variant ; BV11031_RS00215 ; c.-2555T>A ; . ; . ; . ; . ;	upstream_gene_variant ; BV11031_RS00235 ; c.-503A>T ; . ; . ; . ; . ;	upstream_gene_variant ; BV11031_RS00240 ; c.-1293A>T ; . ; . ; . ; . ;
NZ_CP026362.1	43583	A	G	92	hom	87	87	BV11031_RS00230	gene-BV11031_RS00230	42953	44068	+	missense_variant ; BV11031_RS00230 ; c.631A>G ; p.Thr211Ala ; 631/1116 ; 631/1116 ; 211/371 ;	missense_variant ; BV11031_RS00230 ; c.631A>G ; p.Thr211Ala ; 631/1116 ; 631/1116 ; 211/371 ;	upstream_gene_variant ; BV11031_RS00210 ; c.-3398T>C ; . ; . ; . ; . ;	upstream_gene_variant ; BV11031_RS00215 ; c.-2556T>C ; . ; . ; . ; . ;	upstream_gene_variant ; BV11031_RS00235 ; c.-502A>G ; . ; . ; . ; . ;	upstream_gene_variant ; BV11031_RS00240 ; c.-1292A>G ; . ; . ; . ; . ;
NZ_CP026362.1	43594	G	A	80	hom	86	86	BV11031_RS00230	gene-BV11031_RS00230	42953	44068	+	synonymous_variant ; BV11031_RS00230 ; c.642G>A ; p.Pro214Pro ; 642/1116 ; 642/1116 ; 214/371 ;	synonymous_variant ; BV11031_RS00230 ; c.642G>A ; p.Pro214Pro ; 642/1116 ; 642/1116 ; 214/371 ;	upstream_gene_variant ; BV11031_RS00210 ; c.-3409C>T ; . ; . ; . ; . ;	upstream_gene_variant ; BV11031_RS00215 ; c.-2567C>T ; . ; . ; . ; . ;	upstream_gene_variant ; BV11031_RS00235 ; c.-491G>A ; . ; . ; . ; . ;	upstream_gene_variant ; BV11031_RS00240 ; c.-1281G>A ; . ; . ; . ; . ;
NZ_CP026362.1	43604	C	A	68	hom	79	79	BV11031_RS00230	gene-BV11031_RS00230	42953	44068	+	synonymous_variant ; BV11031_RS00230 ; c.652C>A ; p.Arg218Arg ; 652/1116 ; 652/1116 ; 218/371 ;	synonymous_variant ; BV11031_RS00230 ; c.652C>A ; p.Arg218Arg ; 652/1116 ; 652/1116 ; 218/371 ;	upstream_gene_variant ; BV11031_RS00210 ; c.-3419G>T ; . ; . ; . ; . ;	upstream_gene_variant ; BV11031_RS00215 ; c.-2577G>T ; . ; . ; . ; . ;	upstream_gene_variant ; BV11031_RS00235 ; c.-481C>A ; . ; . ; . ; . ;	upstream_gene_variant ; BV11031_RS00240 ; c.-1271C>A ; . ; . ; . ; . ;
NZ_CP026362.1	43605	G	A	67	hom	79	79	BV11031_RS00230	gene-BV11031_RS00230	42953	44068	+	missense_variant ; BV11031_RS00230 ; c.653G>A ; p.Arg218Gln ; 653/1116 ; 653/1116 ; 218/371 ;	missense_variant ; BV11031_RS00230 ; c.653G>A ; p.Arg218Gln ; 653/1116 ; 653/1116 ; 218/371 ;	upstream_gene_variant ; BV11031_RS00210 ; c.-3420C>T ; . ; . ; . ; . ;	upstream_gene_variant ; BV11031_RS00215 ; c.-2578C>T ; . ; . ; . ; . ;	upstream_gene_variant ; BV11031_RS00235 ; c.-480G>A ; . ; . ; . ; . ;	upstream_gene_variant ; BV11031_RS00240 ; c.-1270G>A ; . ; . ; . ; . ;
NZ_CP026362.1	43612	A	G	56	hom	83	83	BV11031_RS00230	gene-BV11031_RS00230	42953	44068	+	synonymous_variant ; BV11031_RS00230 ; c.660A>G ; p.Glu220Glu ; 660/1116 ; 660/1116 ; 220/371 ;	synonymous_variant ; BV11031_RS00230 ; c.660A>G ; p.Glu220Glu ; 660/1116 ; 660/1116 ; 220/371 ;	upstream_gene_variant ; BV11031_RS00210 ; c.-3427T>C ; . ; . ; . ; . ;	upstream_gene_variant ; BV11031_RS00215 ; c.-2585T>C ; . ; . ; . ; . ;	upstream_gene_variant ; BV11031_RS00235 ; c.-473A>G ; . ; . ; . ; . ;	upstream_gene_variant ; BV11031_RS00240 ; c.-1263A>G ; . ; . ; . ; . ;
NZ_CP026362.1	43637	A	C	50	hom	84	84	BV11031_RS00230	gene-BV11031_RS00230	42953	44068	+	synonymous_variant ; BV11031_RS00230 ; c.685A>C ; p.Arg229Arg ; 685/1116 ; 685/1116 ; 229/371 ;	synonymous_variant ; BV11031_RS00230 ; c.685A>C ; p.Arg229Arg ; 685/1116 ; 685/1116 ; 229/371 ;	upstream_gene_variant ; BV11031_RS00210 ; c.-3452T>G ; . ; . ; . ; . ;	upstream_gene_variant ; BV11031_RS00215 ; c.-2610T>G ; . ; . ; . ; . ;	upstream_gene_variant ; BV11031_RS00235 ; c.-448A>C ; . ; . ; . ; . ;	upstream_gene_variant ; BV11031_RS00240 ; c.-1238A>C ; . ; . ; . ; . ;
NZ_CP026362.1	43639	A	C	51	hom	83	83	BV11031_RS00230	gene-BV11031_RS00230	42953	44068	+	missense_variant ; BV11031_RS00230 ; c.687A>C ; p.Arg229Ser ; 687/1116 ; 687/1116 ; 229/371 ;	missense_variant ; BV11031_RS00230 ; c.687A>C ; p.Arg229Ser ; 687/1116 ; 687/1116 ; 229/371 ;	upstream_gene_variant ; BV11031_RS00210 ; c.-3454T>G ; . ; . ; . ; . ;	upstream_gene_variant ; BV11031_RS00215 ; c.-2612T>G ; . ; . ; . ; . ;	upstream_gene_variant ; BV11031_RS00235 ; c.-446A>C ; . ; . ; . ; . ;	upstream_gene_variant ; BV11031_RS00240 ; c.-1236A>C ; . ; . ; . ; . ;
NZ_CP026362.1	43640	G	T	51	hom	83	83	BV11031_RS00230	gene-BV11031_RS00230	42953	44068	+	missense_variant ; BV11031_RS00230 ; c.688G>T ; p.Ala230Ser ; 688/1116 ; 688/1116 ; 230/371 ;	missense_variant ; BV11031_RS00230 ; c.688G>T ; p.Ala230Ser ; 688/1116 ; 688/1116 ; 230/371 ;	upstream_gene_variant ; BV11031_RS00210 ; c.-3455C>A ; . ; . ; . ; . ;	upstream_gene_variant ; BV11031_RS00215 ; c.-2613C>A ; . ; . ; . ; . ;	upstream_gene_variant ; BV11031_RS00235 ; c.-445G>T ; . ; . ; . ; . ;	upstream_gene_variant ; BV11031_RS00240 ; c.-1235G>T ; . ; . ; . ; . ;
NZ_CP026362.1	43660	G	A	47.4146	hom	91	91	BV11031_RS00230	gene-BV11031_RS00230	42953	44068	+	synonymous_variant ; BV11031_RS00230 ; c.708G>A ; p.Arg236Arg ; 708/1116 ; 708/1116 ; 236/371 ;	synonymous_variant ; BV11031_RS00230 ; c.708G>A ; p.Arg236Arg ; 708/1116 ; 708/1116 ; 236/371 ;	upstream_gene_variant ; BV11031_RS00210 ; c.-3475C>T ; . ; . ; . ; . ;	upstream_gene_variant ; BV11031_RS00215 ; c.-2633C>T ; . ; . ; . ; . ;	upstream_gene_variant ; BV11031_RS00235 ; c.-425G>A ; . ; . ; . ; . ;	upstream_gene_variant ; BV11031_RS00240 ; c.-1215G>A ; . ; . ; . ; . ;
NZ_CP026362.1	43693	G	A	37.4152	hom	92	92	BV11031_RS00230	gene-BV11031_RS00230	42953	44068	+	missense_variant ; BV11031_RS00230 ; c.741G>A ; p.Met247Ile ; 741/1116 ; 741/1116 ; 247/371 ;	missense_variant ; BV11031_RS00230 ; c.741G>A ; p.Met247Ile ; 741/1116 ; 741/1116 ; 247/371 ;	upstream_gene_variant ; BV11031_RS00210 ; c.-3508C>T ; . ; . ; . ; . ;	upstream_gene_variant ; BV11031_RS00215 ; c.-2666C>T ; . ; . ; . ; . ;	upstream_gene_variant ; BV11031_RS00235 ; c.-392G>A ; . ; . ; . ; . ;	upstream_gene_variant ; BV11031_RS00240 ; c.-1182G>A ; . ; . ; . ; . ;
NZ_CP026362.1	43723	C	A	30.4183	hom	91	91	BV11031_RS00230	gene-BV11031_RS00230	42953	44068	+	synonymous_variant ; BV11031_RS00230 ; c.771C>A ; p.Ile257Ile ; 771/1116 ; 771/1116 ; 257/371 ;	synonymous_variant ; BV11031_RS00230 ; c.771C>A ; p.Ile257Ile ; 771/1116 ; 771/1116 ; 257/371 ;	upstream_gene_variant ; BV11031_RS00210 ; c.-3538G>T ; . ; . ; . ; . ;	upstream_gene_variant ; BV11031_RS00215 ; c.-2696G>T ; . ; . ; . ; . ;	upstream_gene_variant ; BV11031_RS00235 ; c.-362C>A ; . ; . ; . ; . ;	upstream_gene_variant ; BV11031_RS00240 ; c.-1152C>A ; . ; . ; . ; . ;
NZ_CP026362.1	43730	T	G	45.4146	hom	87	87	BV11031_RS00230	gene-BV11031_RS00230	42953	44068	+	missense_variant ; BV11031_RS00230 ; c.778T>G ; p.Ser260Ala ; 778/1116 ; 778/1116 ; 260/371 ;	missense_variant ; BV11031_RS00230 ; c.778T>G ; p.Ser260Ala ; 778/1116 ; 778/1116 ; 260/371 ;	upstream_gene_variant ; BV11031_RS00210 ; c.-3545A>C ; . ; . ; . ; . ;	upstream_gene_variant ; BV11031_RS00215 ; c.-2703A>C ; . ; . ; . ; . ;	upstream_gene_variant ; BV11031_RS00235 ; c.-355T>G ; . ; . ; . ; . ;	upstream_gene_variant ; BV11031_RS00240 ; c.-1145T>G ; . ; . ; . ; . ;
NZ_CP026362.1	43735	A	G	44.4146	hom	80	80	BV11031_RS00230	gene-BV11031_RS00230	42953	44068	+	synonymous_variant ; BV11031_RS00230 ; c.783A>G ; p.Gly261Gly ; 783/1116 ; 783/1116 ; 261/371 ;	synonymous_variant ; BV11031_RS00230 ; c.783A>G ; p.Gly261Gly ; 783/1116 ; 783/1116 ; 261/371 ;	upstream_gene_variant ; BV11031_RS00210 ; c.-3550T>C ; . ; . ; . ; . ;	upstream_gene_variant ; BV11031_RS00215 ; c.-2708T>C ; . ; . ; . ; . ;	upstream_gene_variant ; BV11031_RS00235 ; c.-350A>G ; . ; . ; . ; . ;	upstream_gene_variant ; BV11031_RS00240 ; c.-1140A>G ; . ; . ; . ; . ;
NZ_CP026362.1	43744	G	C	55	hom	81	81	BV11031_RS00230	gene-BV11031_RS00230	42953	44068	+	synonymous_variant ; BV11031_RS00230 ; c.792G>C ; p.Thr264Thr ; 792/1116 ; 792/1116 ; 264/371 ;	synonymous_variant ; BV11031_RS00230 ; c.792G>C ; p.Thr264Thr ; 792/1116 ; 792/1116 ; 264/371 ;	upstream_gene_variant ; BV11031_RS00210 ; c.-3559C>G ; . ; . ; . ; . ;	upstream_gene_variant ; BV11031_RS00215 ; c.-2717C>G ; . ; . ; . ; . ;	upstream_gene_variant ; BV11031_RS00235 ; c.-341G>C ; . ; . ; . ; . ;	upstream_gene_variant ; BV11031_RS00240 ; c.-1131G>C ; . ; . ; . ; . ;
NZ_CP026362.1	43759	G	A	78	hom	77	77	BV11031_RS00230	gene-BV11031_RS00230	42953	44068	+	synonymous_variant ; BV11031_RS00230 ; c.807G>A ; p.Gly269Gly ; 807/1116 ; 807/1116 ; 269/371 ;	synonymous_variant ; BV11031_RS00230 ; c.807G>A ; p.Gly269Gly ; 807/1116 ; 807/1116 ; 269/371 ;	upstream_gene_variant ; BV11031_RS00210 ; c.-3574C>T ; . ; . ; . ; . ;	upstream_gene_variant ; BV11031_RS00215 ; c.-2732C>T ; . ; . ; . ; . ;	upstream_gene_variant ; BV11031_RS00235 ; c.-326G>A ; . ; . ; . ; . ;	upstream_gene_variant ; BV11031_RS00240 ; c.-1116G>A ; . ; . ; . ; . ;
NZ_CP026362.1	43761	A	C	85	hom	77	76	BV11031_RS00230	gene-BV11031_RS00230	42953	44068	+	missense_variant ; BV11031_RS00230 ; c.809A>C ; p.Asp270Ala ; 809/1116 ; 809/1116 ; 270/371 ;	missense_variant ; BV11031_RS00230 ; c.809A>C ; p.Asp270Ala ; 809/1116 ; 809/1116 ; 270/371 ;	upstream_gene_variant ; BV11031_RS00210 ; c.-3576T>G ; . ; . ; . ; . ;	upstream_gene_variant ; BV11031_RS00215 ; c.-2734T>G ; . ; . ; . ; . ;	upstream_gene_variant ; BV11031_RS00235 ; c.-324A>C ; . ; . ; . ; . ;	upstream_gene_variant ; BV11031_RS00240 ; c.-1114A>C ; . ; . ; . ; . ;
NZ_CP026362.1	43765	A	T	92	hom	80	80	BV11031_RS00230	gene-BV11031_RS00230	42953	44068	+	missense_variant ; BV11031_RS00230 ; c.813A>T ; p.Glu271Asp ; 813/1116 ; 813/1116 ; 271/371 ;	missense_variant ; BV11031_RS00230 ; c.813A>T ; p.Glu271Asp ; 813/1116 ; 813/1116 ; 271/371 ;	upstream_gene_variant ; BV11031_RS00210 ; c.-3580T>A ; . ; . ; . ; . ;	upstream_gene_variant ; BV11031_RS00215 ; c.-2738T>A ; . ; . ; . ; . ;	upstream_gene_variant ; BV11031_RS00235 ; c.-320A>T ; . ; . ; . ; . ;	upstream_gene_variant ; BV11031_RS00240 ; c.-1110A>T ; . ; . ; . ; . ;
NZ_CP026362.1	43776	C	T	105	hom	83	83	BV11031_RS00230	gene-BV11031_RS00230	42953	44068	+	missense_variant ; BV11031_RS00230 ; c.824C>T ; p.Ala275Val ; 824/1116 ; 824/1116 ; 275/371 ;	missense_variant ; BV11031_RS00230 ; c.824C>T ; p.Ala275Val ; 824/1116 ; 824/1116 ; 275/371 ;	upstream_gene_variant ; BV11031_RS00210 ; c.-3591G>A ; . ; . ; . ; . ;	upstream_gene_variant ; BV11031_RS00215 ; c.-2749G>A ; . ; . ; . ; . ;	upstream_gene_variant ; BV11031_RS00235 ; c.-309C>T ; . ; . ; . ; . ;	upstream_gene_variant ; BV11031_RS00240 ; c.-1099C>T ; . ; . ; . ; . ;
NZ_CP026362.1	43780	C	A	111	hom	83	83	BV11031_RS00230	gene-BV11031_RS00230	42953	44068	+	synonymous_variant ; BV11031_RS00230 ; c.828C>A ; p.Ile276Ile ; 828/1116 ; 828/1116 ; 276/371 ;	synonymous_variant ; BV11031_RS00230 ; c.828C>A ; p.Ile276Ile ; 828/1116 ; 828/1116 ; 276/371 ;	upstream_gene_variant ; BV11031_RS00210 ; c.-3595G>T ; . ; . ; . ; . ;	upstream_gene_variant ; BV11031_RS00215 ; c.-2753G>T ; . ; . ; . ; . ;	upstream_gene_variant ; BV11031_RS00235 ; c.-305C>A ; . ; . ; . ; . ;	upstream_gene_variant ; BV11031_RS00240 ; c.-1095C>A ; . ; . ; . ; . ;
NZ_CP026362.1	43792	A	T	116	hom	93	93	BV11031_RS00230	gene-BV11031_RS00230	42953	44068	+	synonymous_variant ; BV11031_RS00230 ; c.840A>T ; p.Thr280Thr ; 840/1116 ; 840/1116 ; 280/371 ;	synonymous_variant ; BV11031_RS00230 ; c.840A>T ; p.Thr280Thr ; 840/1116 ; 840/1116 ; 280/371 ;	upstream_gene_variant ; BV11031_RS00210 ; c.-3607T>A ; . ; . ; . ; . ;	upstream_gene_variant ; BV11031_RS00215 ; c.-2765T>A ; . ; . ; . ; . ;	upstream_gene_variant ; BV11031_RS00235 ; c.-293A>T ; . ; . ; . ; . ;	upstream_gene_variant ; BV11031_RS00240 ; c.-1083A>T ; . ; . ; . ; . ;
NZ_CP026362.1	43801	G	T	132	hom	100	100	BV11031_RS00230	gene-BV11031_RS00230	42953	44068	+	missense_variant ; BV11031_RS00230 ; c.849G>T ; p.Met283Ile ; 849/1116 ; 849/1116 ; 283/371 ;	missense_variant ; BV11031_RS00230 ; c.849G>T ; p.Met283Ile ; 849/1116 ; 849/1116 ; 283/371 ;	upstream_gene_variant ; BV11031_RS00210 ; c.-3616C>A ; . ; . ; . ; . ;	upstream_gene_variant ; BV11031_RS00215 ; c.-2774C>A ; . ; . ; . ; . ;	upstream_gene_variant ; BV11031_RS00235 ; c.-284G>T ; . ; . ; . ; . ;	upstream_gene_variant ; BV11031_RS00240 ; c.-1074G>T ; . ; . ; . ; . ;
NZ_CP026362.1	43819	G	A	155	hom	116	116	BV11031_RS00230	gene-BV11031_RS00230	42953	44068	+	synonymous_variant ; BV11031_RS00230 ; c.867G>A ; p.Arg289Arg ; 867/1116 ; 867/1116 ; 289/371 ;	synonymous_variant ; BV11031_RS00230 ; c.867G>A ; p.Arg289Arg ; 867/1116 ; 867/1116 ; 289/371 ;	upstream_gene_variant ; BV11031_RS00210 ; c.-3634C>T ; . ; . ; . ; . ;	upstream_gene_variant ; BV11031_RS00215 ; c.-2792C>T ; . ; . ; . ; . ;	upstream_gene_variant ; BV11031_RS00235 ; c.-266G>A ; . ; . ; . ; . ;	upstream_gene_variant ; BV11031_RS00240 ; c.-1056G>A ; . ; . ; . ; . ;
NZ_CP026362.1	43825	T	C	156	hom	112	112	BV11031_RS00230	gene-BV11031_RS00230	42953	44068	+	synonymous_variant ; BV11031_RS00230 ; c.873T>C ; p.Ala291Ala ; 873/1116 ; 873/1116 ; 291/371 ;	synonymous_variant ; BV11031_RS00230 ; c.873T>C ; p.Ala291Ala ; 873/1116 ; 873/1116 ; 291/371 ;	upstream_gene_variant ; BV11031_RS00210 ; c.-3640A>G ; . ; . ; . ; . ;	upstream_gene_variant ; BV11031_RS00215 ; c.-2798A>G ; . ; . ; . ; . ;	upstream_gene_variant ; BV11031_RS00235 ; c.-260T>C ; . ; . ; . ; . ;	upstream_gene_variant ; BV11031_RS00240 ; c.-1050T>C ; . ; . ; . ; . ;
NZ_CP026362.1	43831	C	T	163	hom	106	106	BV11031_RS00230	gene-BV11031_RS00230	42953	44068	+	synonymous_variant ; BV11031_RS00230 ; c.879C>T ; p.Thr293Thr ; 879/1116 ; 879/1116 ; 293/371 ;	synonymous_variant ; BV11031_RS00230 ; c.879C>T ; p.Thr293Thr ; 879/1116 ; 879/1116 ; 293/371 ;	upstream_gene_variant ; BV11031_RS00210 ; c.-3646G>A ; . ; . ; . ; . ;	upstream_gene_variant ; BV11031_RS00215 ; c.-2804G>A ; . ; . ; . ; . ;	upstream_gene_variant ; BV11031_RS00235 ; c.-254C>T ; . ; . ; . ; . ;	upstream_gene_variant ; BV11031_RS00240 ; c.-1044C>T ; . ; . ; . ; . ;
NZ_CP026362.1	43834	T	C	165	hom	106	106	BV11031_RS00230	gene-BV11031_RS00230	42953	44068	+	synonymous_variant ; BV11031_RS00230 ; c.882T>C ; p.Asn294Asn ; 882/1116 ; 882/1116 ; 294/371 ;	synonymous_variant ; BV11031_RS00230 ; c.882T>C ; p.Asn294Asn ; 882/1116 ; 882/1116 ; 294/371 ;	upstream_gene_variant ; BV11031_RS00210 ; c.-3649A>G ; . ; . ; . ; . ;	upstream_gene_variant ; BV11031_RS00215 ; c.-2807A>G ; . ; . ; . ; . ;	upstream_gene_variant ; BV11031_RS00235 ; c.-251T>C ; . ; . ; . ; . ;	upstream_gene_variant ; BV11031_RS00240 ; c.-1041T>C ; . ; . ; . ; . ;
NZ_CP026362.1	43837	C	T	166	hom	108	108	BV11031_RS00230	gene-BV11031_RS00230	42953	44068	+	synonymous_variant ; BV11031_RS00230 ; c.885C>T ; p.Ile295Ile ; 885/1116 ; 885/1116 ; 295/371 ;	synonymous_variant ; BV11031_RS00230 ; c.885C>T ; p.Ile295Ile ; 885/1116 ; 885/1116 ; 295/371 ;	upstream_gene_variant ; BV11031_RS00210 ; c.-3652G>A ; . ; . ; . ; . ;	upstream_gene_variant ; BV11031_RS00215 ; c.-2810G>A ; . ; . ; . ; . ;	upstream_gene_variant ; BV11031_RS00235 ; c.-248C>T ; . ; . ; . ; . ;	upstream_gene_variant ; BV11031_RS00240 ; c.-1038C>T ; . ; . ; . ; . ;
NZ_CP026362.1	43855	C	A	189	hom	130	130	BV11031_RS00230	gene-BV11031_RS00230	42953	44068	+	synonymous_variant ; BV11031_RS00230 ; c.903C>A ; p.Ala301Ala ; 903/1116 ; 903/1116 ; 301/371 ;	synonymous_variant ; BV11031_RS00230 ; c.903C>A ; p.Ala301Ala ; 903/1116 ; 903/1116 ; 301/371 ;	upstream_gene_variant ; BV11031_RS00210 ; c.-3670G>T ; . ; . ; . ; . ;	upstream_gene_variant ; BV11031_RS00215 ; c.-2828G>T ; . ; . ; . ; . ;	upstream_gene_variant ; BV11031_RS00235 ; c.-230C>A ; . ; . ; . ; . ;	upstream_gene_variant ; BV11031_RS00240 ; c.-1020C>A ; . ; . ; . ; . ;
NZ_CP026362.1	43864	C	T	201	hom	136	136	BV11031_RS00230	gene-BV11031_RS00230	42953	44068	+	synonymous_variant ; BV11031_RS00230 ; c.912C>T ; p.Cys304Cys ; 912/1116 ; 912/1116 ; 304/371 ;	synonymous_variant ; BV11031_RS00230 ; c.912C>T ; p.Cys304Cys ; 912/1116 ; 912/1116 ; 304/371 ;	upstream_gene_variant ; BV11031_RS00210 ; c.-3679G>A ; . ; . ; . ; . ;	upstream_gene_variant ; BV11031_RS00215 ; c.-2837G>A ; . ; . ; . ; . ;	upstream_gene_variant ; BV11031_RS00235 ; c.-221C>T ; . ; . ; . ; . ;	upstream_gene_variant ; BV11031_RS00240 ; c.-1011C>T ; . ; . ; . ; . ;
NZ_CP026362.1	43870	T	C	205	hom	131	131	BV11031_RS00230	gene-BV11031_RS00230	42953	44068	+	synonymous_variant ; BV11031_RS00230 ; c.918T>C ; p.Ile306Ile ; 918/1116 ; 918/1116 ; 306/371 ;	synonymous_variant ; BV11031_RS00230 ; c.918T>C ; p.Ile306Ile ; 918/1116 ; 918/1116 ; 306/371 ;	upstream_gene_variant ; BV11031_RS00210 ; c.-3685A>G ; . ; . ; . ; . ;	upstream_gene_variant ; BV11031_RS00215 ; c.-2843A>G ; . ; . ; . ; . ;	upstream_gene_variant ; BV11031_RS00235 ; c.-215T>C ; . ; . ; . ; . ;	upstream_gene_variant ; BV11031_RS00240 ; c.-1005T>C ; . ; . ; . ; . ;
NZ_CP026362.1	43871	G	A	199	hom	131	131	BV11031_RS00230	gene-BV11031_RS00230	42953	44068	+	missense_variant ; BV11031_RS00230 ; c.919G>A ; p.Ala307Thr ; 919/1116 ; 919/1116 ; 307/371 ;	missense_variant ; BV11031_RS00230 ; c.919G>A ; p.Ala307Thr ; 919/1116 ; 919/1116 ; 307/371 ;	upstream_gene_variant ; BV11031_RS00210 ; c.-3686C>T ; . ; . ; . ; . ;	upstream_gene_variant ; BV11031_RS00215 ; c.-2844C>T ; . ; . ; . ; . ;	upstream_gene_variant ; BV11031_RS00235 ; c.-214G>A ; . ; . ; . ; . ;	upstream_gene_variant ; BV11031_RS00240 ; c.-1004G>A ; . ; . ; . ; . ;
NZ_CP026362.1	43879	T	C	211	hom	139	139	BV11031_RS00230	gene-BV11031_RS00230	42953	44068	+	synonymous_variant ; BV11031_RS00230 ; c.927T>C ; p.Ser309Ser ; 927/1116 ; 927/1116 ; 309/371 ;	synonymous_variant ; BV11031_RS00230 ; c.927T>C ; p.Ser309Ser ; 927/1116 ; 927/1116 ; 309/371 ;	upstream_gene_variant ; BV11031_RS00210 ; c.-3694A>G ; . ; . ; . ; . ;	upstream_gene_variant ; BV11031_RS00215 ; c.-2852A>G ; . ; . ; . ; . ;	upstream_gene_variant ; BV11031_RS00235 ; c.-206T>C ; . ; . ; . ; . ;	upstream_gene_variant ; BV11031_RS00240 ; c.-996T>C ; . ; . ; . ; . ;
NZ_CP026362.1	43899	A	G	217	hom	127	127	BV11031_RS00230	gene-BV11031_RS00230	42953	44068	+	missense_variant ; BV11031_RS00230 ; c.947A>G ; p.Lys316Arg ; 947/1116 ; 947/1116 ; 316/371 ;	missense_variant ; BV11031_RS00230 ; c.947A>G ; p.Lys316Arg ; 947/1116 ; 947/1116 ; 316/371 ;	upstream_gene_variant ; BV11031_RS00210 ; c.-3714T>C ; . ; . ; . ; . ;	upstream_gene_variant ; BV11031_RS00215 ; c.-2872T>C ; . ; . ; . ; . ;	upstream_gene_variant ; BV11031_RS00235 ; c.-186A>G ; . ; . ; . ; . ;	upstream_gene_variant ; BV11031_RS00240 ; c.-976A>G ; . ; . ; . ; . ;
NZ_CP026362.1	43900	A	G	215	hom	127	127	BV11031_RS00230	gene-BV11031_RS00230	42953	44068	+	synonymous_variant ; BV11031_RS00230 ; c.948A>G ; p.Lys316Lys ; 948/1116 ; 948/1116 ; 316/371 ;	synonymous_variant ; BV11031_RS00230 ; c.948A>G ; p.Lys316Lys ; 948/1116 ; 948/1116 ; 316/371 ;	upstream_gene_variant ; BV11031_RS00210 ; c.-3715T>C ; . ; . ; . ; . ;	upstream_gene_variant ; BV11031_RS00215 ; c.-2873T>C ; . ; . ; . ; . ;	upstream_gene_variant ; BV11031_RS00235 ; c.-185A>G ; . ; . ; . ; . ;	upstream_gene_variant ; BV11031_RS00240 ; c.-975A>G ; . ; . ; . ; . ;
NZ_CP026362.1	43901	G	A	216	hom	127	127	BV11031_RS00230	gene-BV11031_RS00230	42953	44068	+	missense_variant ; BV11031_RS00230 ; c.949G>A ; p.Val317Ile ; 949/1116 ; 949/1116 ; 317/371 ;	missense_variant ; BV11031_RS00230 ; c.949G>A ; p.Val317Ile ; 949/1116 ; 949/1116 ; 317/371 ;	upstream_gene_variant ; BV11031_RS00210 ; c.-3716C>T ; . ; . ; . ; . ;	upstream_gene_variant ; BV11031_RS00215 ; c.-2874C>T ; . ; . ; . ; . ;	upstream_gene_variant ; BV11031_RS00235 ; c.-184G>A ; . ; . ; . ; . ;	upstream_gene_variant ; BV11031_RS00240 ; c.-974G>A ; . ; . ; . ; . ;
NZ_CP026362.1	43903	T	C	219	hom	127	127	BV11031_RS00230	gene-BV11031_RS00230	42953	44068	+	synonymous_variant ; BV11031_RS00230 ; c.951T>C ; p.Val317Val ; 951/1116 ; 951/1116 ; 317/371 ;	synonymous_variant ; BV11031_RS00230 ; c.951T>C ; p.Val317Val ; 951/1116 ; 951/1116 ; 317/371 ;	upstream_gene_variant ; BV11031_RS00210 ; c.-3718A>G ; . ; . ; . ; . ;	upstream_gene_variant ; BV11031_RS00215 ; c.-2876A>G ; . ; . ; . ; . ;	upstream_gene_variant ; BV11031_RS00235 ; c.-182T>C ; . ; . ; . ; . ;	upstream_gene_variant ; BV11031_RS00240 ; c.-972T>C ; . ; . ; . ; . ;
NZ_CP026362.1	43927	T	A	225	hom	143	143	BV11031_RS00230	gene-BV11031_RS00230	42953	44068	+	synonymous_variant ; BV11031_RS00230 ; c.975T>A ; p.Gly325Gly ; 975/1116 ; 975/1116 ; 325/371 ;	synonymous_variant ; BV11031_RS00230 ; c.975T>A ; p.Gly325Gly ; 975/1116 ; 975/1116 ; 325/371 ;	upstream_gene_variant ; BV11031_RS00210 ; c.-3742A>T ; . ; . ; . ; . ;	upstream_gene_variant ; BV11031_RS00215 ; c.-2900A>T ; . ; . ; . ; . ;	upstream_gene_variant ; BV11031_RS00235 ; c.-158T>A ; . ; . ; . ; . ;	upstream_gene_variant ; BV11031_RS00240 ; c.-948T>A ; . ; . ; . ; . ;
NZ_CP026362.1	43931	G	C	225	hom	149	149	BV11031_RS00230	gene-BV11031_RS00230	42953	44068	+	missense_variant ; BV11031_RS00230 ; c.979G>C ; p.Ala327Pro ; 979/1116 ; 979/1116 ; 327/371 ;	missense_variant ; BV11031_RS00230 ; c.979G>C ; p.Ala327Pro ; 979/1116 ; 979/1116 ; 327/371 ;	upstream_gene_variant ; BV11031_RS00210 ; c.-3746C>G ; . ; . ; . ; . ;	upstream_gene_variant ; BV11031_RS00215 ; c.-2904C>G ; . ; . ; . ; . ;	upstream_gene_variant ; BV11031_RS00235 ; c.-154G>C ; . ; . ; . ; . ;	upstream_gene_variant ; BV11031_RS00240 ; c.-944G>C ; . ; . ; . ; . ;
NZ_CP026362.1	43942	C	A	225	hom	134	134	BV11031_RS00230	gene-BV11031_RS00230	42953	44068	+	missense_variant ; BV11031_RS00230 ; c.990C>A ; p.Asn330Lys ; 990/1116 ; 990/1116 ; 330/371 ;	missense_variant ; BV11031_RS00230 ; c.990C>A ; p.Asn330Lys ; 990/1116 ; 990/1116 ; 330/371 ;	upstream_gene_variant ; BV11031_RS00210 ; c.-3757G>T ; . ; . ; . ; . ;	upstream_gene_variant ; BV11031_RS00215 ; c.-2915G>T ; . ; . ; . ; . ;	upstream_gene_variant ; BV11031_RS00235 ; c.-143C>A ; . ; . ; . ; . ;	upstream_gene_variant ; BV11031_RS00240 ; c.-933C>A ; . ; . ; . ; . ;
NZ_CP026362.1	43944	C	T	225	hom	134	134	BV11031_RS00230	gene-BV11031_RS00230	42953	44068	+	missense_variant ; BV11031_RS00230 ; c.992C>T ; p.Thr331Ile ; 992/1116 ; 992/1116 ; 331/371 ;	missense_variant ; BV11031_RS00230 ; c.992C>T ; p.Thr331Ile ; 992/1116 ; 992/1116 ; 331/371 ;	upstream_gene_variant ; BV11031_RS00210 ; c.-3759G>A ; . ; . ; . ; . ;	upstream_gene_variant ; BV11031_RS00215 ; c.-2917G>A ; . ; . ; . ; . ;	upstream_gene_variant ; BV11031_RS00235 ; c.-141C>T ; . ; . ; . ; . ;	upstream_gene_variant ; BV11031_RS00240 ; c.-931C>T ; . ; . ; . ; . ;
NZ_CP026362.1	43945	A	G	225	hom	134	134	BV11031_RS00230	gene-BV11031_RS00230	42953	44068	+	synonymous_variant ; BV11031_RS00230 ; c.993A>G ; p.Thr331Thr ; 993/1116 ; 993/1116 ; 331/371 ;	synonymous_variant ; BV11031_RS00230 ; c.993A>G ; p.Thr331Thr ; 993/1116 ; 993/1116 ; 331/371 ;	upstream_gene_variant ; BV11031_RS00210 ; c.-3760T>C ; . ; . ; . ; . ;	upstream_gene_variant ; BV11031_RS00215 ; c.-2918T>C ; . ; . ; . ; . ;	upstream_gene_variant ; BV11031_RS00235 ; c.-140A>G ; . ; . ; . ; . ;	upstream_gene_variant ; BV11031_RS00240 ; c.-930A>G ; . ; . ; . ; . ;
NZ_CP026362.1	43972	A	G	225	hom	145	145	BV11031_RS00230	gene-BV11031_RS00230	42953	44068	+	synonymous_variant ; BV11031_RS00230 ; c.1020A>G ; p.Glu340Glu ; 1020/1116 ; 1020/1116 ; 340/371 ;	synonymous_variant ; BV11031_RS00230 ; c.1020A>G ; p.Glu340Glu ; 1020/1116 ; 1020/1116 ; 340/371 ;	upstream_gene_variant ; BV11031_RS00210 ; c.-3787T>C ; . ; . ; . ; . ;	upstream_gene_variant ; BV11031_RS00215 ; c.-2945T>C ; . ; . ; . ; . ;	upstream_gene_variant ; BV11031_RS00235 ; c.-113A>G ; . ; . ; . ; . ;	upstream_gene_variant ; BV11031_RS00240 ; c.-903A>G ; . ; . ; . ; . ;
NZ_CP026362.1	43975	G	A	225	hom	145	145	BV11031_RS00230	gene-BV11031_RS00230	42953	44068	+	synonymous_variant ; BV11031_RS00230 ; c.1023G>A ; p.Glu341Glu ; 1023/1116 ; 1023/1116 ; 341/371 ;	synonymous_variant ; BV11031_RS00230 ; c.1023G>A ; p.Glu341Glu ; 1023/1116 ; 1023/1116 ; 341/371 ;	upstream_gene_variant ; BV11031_RS00210 ; c.-3790C>T ; . ; . ; . ; . ;	upstream_gene_variant ; BV11031_RS00215 ; c.-2948C>T ; . ; . ; . ; . ;	upstream_gene_variant ; BV11031_RS00235 ; c.-110G>A ; . ; . ; . ; . ;	upstream_gene_variant ; BV11031_RS00240 ; c.-900G>A ; . ; . ; . ; . ;
NZ_CP026362.1	43981	G	C	225	hom	151	151	BV11031_RS00230	gene-BV11031_RS00230	42953	44068	+	synonymous_variant ; BV11031_RS00230 ; c.1029G>C ; p.Leu343Leu ; 1029/1116 ; 1029/1116 ; 343/371 ;	synonymous_variant ; BV11031_RS00230 ; c.1029G>C ; p.Leu343Leu ; 1029/1116 ; 1029/1116 ; 343/371 ;	upstream_gene_variant ; BV11031_RS00210 ; c.-3796C>G ; . ; . ; . ; . ;	upstream_gene_variant ; BV11031_RS00215 ; c.-2954C>G ; . ; . ; . ; . ;	upstream_gene_variant ; BV11031_RS00235 ; c.-104G>C ; . ; . ; . ; . ;	upstream_gene_variant ; BV11031_RS00240 ; c.-894G>C ; . ; . ; . ; . ;
NZ_CP026362.1	43993	G	A	228	hom	151	148	BV11031_RS00230	gene-BV11031_RS00230	42953	44068	+	synonymous_variant ; BV11031_RS00230 ; c.1041G>A ; p.Glu347Glu ; 1041/1116 ; 1041/1116 ; 347/371 ;	synonymous_variant ; BV11031_RS00230 ; c.1041G>A ; p.Glu347Glu ; 1041/1116 ; 1041/1116 ; 347/371 ;	upstream_gene_variant ; BV11031_RS00210 ; c.-3808C>T ; . ; . ; . ; . ;	upstream_gene_variant ; BV11031_RS00215 ; c.-2966C>T ; . ; . ; . ; . ;	upstream_gene_variant ; BV11031_RS00235 ; c.-92G>A ; . ; . ; . ; . ;	upstream_gene_variant ; BV11031_RS00240 ; c.-882G>A ; . ; . ; . ; . ;
NZ_CP026362.1	43996	C	G	225	hom	148	148	BV11031_RS00230	gene-BV11031_RS00230	42953	44068	+	synonymous_variant ; BV11031_RS00230 ; c.1044C>G ; p.Gly348Gly ; 1044/1116 ; 1044/1116 ; 348/371 ;	synonymous_variant ; BV11031_RS00230 ; c.1044C>G ; p.Gly348Gly ; 1044/1116 ; 1044/1116 ; 348/371 ;	upstream_gene_variant ; BV11031_RS00210 ; c.-3811G>C ; . ; . ; . ; . ;	upstream_gene_variant ; BV11031_RS00215 ; c.-2969G>C ; . ; . ; . ; . ;	upstream_gene_variant ; BV11031_RS00235 ; c.-89C>G ; . ; . ; . ; . ;	upstream_gene_variant ; BV11031_RS00240 ; c.-879C>G ; . ; . ; . ; . ;
NZ_CP026362.1	44006	C	G	225	hom	149	149	BV11031_RS00230	gene-BV11031_RS00230	42953	44068	+	missense_variant ; BV11031_RS00230 ; c.1054C>G ; p.Leu352Val ; 1054/1116 ; 1054/1116 ; 352/371 ;	missense_variant ; BV11031_RS00230 ; c.1054C>G ; p.Leu352Val ; 1054/1116 ; 1054/1116 ; 352/371 ;	upstream_gene_variant ; BV11031_RS00210 ; c.-3821G>C ; . ; . ; . ; . ;	upstream_gene_variant ; BV11031_RS00215 ; c.-2979G>C ; . ; . ; . ; . ;	upstream_gene_variant ; BV11031_RS00235 ; c.-79C>G ; . ; . ; . ; . ;	upstream_gene_variant ; BV11031_RS00240 ; c.-869C>G ; . ; . ; . ; . ;
NZ_CP026362.1	44013	C	A	225	hom	152	152	BV11031_RS00230	gene-BV11031_RS00230	42953	44068	+	missense_variant ; BV11031_RS00230 ; c.1061C>A ; p.Ala354Asp ; 1061/1116 ; 1061/1116 ; 354/371 ;	missense_variant ; BV11031_RS00230 ; c.1061C>A ; p.Ala354Asp ; 1061/1116 ; 1061/1116 ; 354/371 ;	upstream_gene_variant ; BV11031_RS00210 ; c.-3828G>T ; . ; . ; . ; . ;	upstream_gene_variant ; BV11031_RS00215 ; c.-2986G>T ; . ; . ; . ; . ;	upstream_gene_variant ; BV11031_RS00235 ; c.-72C>A ; . ; . ; . ; . ;	upstream_gene_variant ; BV11031_RS00240 ; c.-862C>A ; . ; . ; . ; . ;
NZ_CP026362.1	44017	T	A	228	hom	153	152	BV11031_RS00230	gene-BV11031_RS00230	42953	44068	+	missense_variant ; BV11031_RS00230 ; c.1065T>A ; p.His355Gln ; 1065/1116 ; 1065/1116 ; 355/371 ;	missense_variant ; BV11031_RS00230 ; c.1065T>A ; p.His355Gln ; 1065/1116 ; 1065/1116 ; 355/371 ;	upstream_gene_variant ; BV11031_RS00210 ; c.-3832A>T ; . ; . ; . ; . ;	upstream_gene_variant ; BV11031_RS00215 ; c.-2990A>T ; . ; . ; . ; . ;	upstream_gene_variant ; BV11031_RS00235 ; c.-68T>A ; . ; . ; . ; . ;	upstream_gene_variant ; BV11031_RS00240 ; c.-858T>A ; . ; . ; . ; . ;
NZ_CP026362.1	44029	G	T	228	hom	156	155	BV11031_RS00230	gene-BV11031_RS00230	42953	44068	+	synonymous_variant ; BV11031_RS00230 ; c.1077G>T ; p.Val359Val ; 1077/1116 ; 1077/1116 ; 359/371 ;	synonymous_variant ; BV11031_RS00230 ; c.1077G>T ; p.Val359Val ; 1077/1116 ; 1077/1116 ; 359/371 ;	upstream_gene_variant ; BV11031_RS00210 ; c.-3844C>A ; . ; . ; . ; . ;	upstream_gene_variant ; BV11031_RS00215 ; c.-3002C>A ; . ; . ; . ; . ;	upstream_gene_variant ; BV11031_RS00235 ; c.-56G>T ; . ; . ; . ; . ;	upstream_gene_variant ; BV11031_RS00240 ; c.-846G>T ; . ; . ; . ; . ;
NZ_CP026362.1	44030	T	G	228	hom	156	155	BV11031_RS00230	gene-BV11031_RS00230	42953	44068	+	missense_variant ; BV11031_RS00230 ; c.1078T>G ; p.Leu360Val ; 1078/1116 ; 1078/1116 ; 360/371 ;	missense_variant ; BV11031_RS00230 ; c.1078T>G ; p.Leu360Val ; 1078/1116 ; 1078/1116 ; 360/371 ;	upstream_gene_variant ; BV11031_RS00210 ; c.-3845A>C ; . ; . ; . ; . ;	upstream_gene_variant ; BV11031_RS00215 ; c.-3003A>C ; . ; . ; . ; . ;	upstream_gene_variant ; BV11031_RS00235 ; c.-55T>G ; . ; . ; . ; . ;	upstream_gene_variant ; BV11031_RS00240 ; c.-845T>G ; . ; . ; . ; . ;
NZ_CP026362.1	44033	A	G	225	hom	156	156	BV11031_RS00230	gene-BV11031_RS00230	42953	44068	+	missense_variant ; BV11031_RS00230 ; c.1081A>G ; p.Thr361Ala ; 1081/1116 ; 1081/1116 ; 361/371 ;	missense_variant ; BV11031_RS00230 ; c.1081A>G ; p.Thr361Ala ; 1081/1116 ; 1081/1116 ; 361/371 ;	upstream_gene_variant ; BV11031_RS00210 ; c.-3848T>C ; . ; . ; . ; . ;	upstream_gene_variant ; BV11031_RS00215 ; c.-3006T>C ; . ; . ; . ; . ;	upstream_gene_variant ; BV11031_RS00235 ; c.-52A>G ; . ; . ; . ; . ;	upstream_gene_variant ; BV11031_RS00240 ; c.-842A>G ; . ; . ; . ; . ;
NZ_CP026362.1	44065	T	A	225	hom	163	163	BV11031_RS00230	gene-BV11031_RS00230	42953	44068	+	missense_variant ; BV11031_RS00230 ; c.1113T>A ; p.Asp371Glu ; 1113/1116 ; 1113/1116 ; 371/371 ;	missense_variant ; BV11031_RS00230 ; c.1113T>A ; p.Asp371Glu ; 1113/1116 ; 1113/1116 ; 371/371 ;	upstream_gene_variant ; BV11031_RS00210 ; c.-3880A>T ; . ; . ; . ; . ;	upstream_gene_variant ; BV11031_RS00215 ; c.-3038A>T ; . ; . ; . ; . ;	upstream_gene_variant ; BV11031_RS00235 ; c.-20T>A ; . ; . ; . ; . ;	upstream_gene_variant ; BV11031_RS00240 ; c.-810T>A ; . ; . ; . ; . ;
NZ_CP026362.1	44070	A	T	225	hom	163	163	.	.	.	.	.	.	upstream_gene_variant ; BV11031_RS00210 ; c.-3885T>A ; . ; . ; . ; . ;	upstream_gene_variant ; BV11031_RS00215 ; c.-3043T>A ; . ; . ; . ; . ;	upstream_gene_variant ; BV11031_RS00235 ; c.-15A>T ; . ; . ; . ; . ;	upstream_gene_variant ; BV11031_RS00240 ; c.-805A>T ; . ; . ; . ; . ;	upstream_gene_variant ; BV11031_RS00245 ; c.-1547A>T ; . ; . ; . ; . ;
NZ_CP026362.1	44099	G	T	225	hom	154	154	BV11031_RS00235	gene-BV11031_RS00235	44085	44687	+	missense_variant ; BV11031_RS00235 ; c.15G>T ; p.Leu5Phe ; 15/603 ; 15/603 ; 5/200 ;	missense_variant ; BV11031_RS00235 ; c.15G>T ; p.Leu5Phe ; 15/603 ; 15/603 ; 5/200 ;	upstream_gene_variant ; BV11031_RS00210 ; c.-3914C>A ; . ; . ; . ; . ;	upstream_gene_variant ; BV11031_RS00215 ; c.-3072C>A ; . ; . ; . ; . ;	upstream_gene_variant ; BV11031_RS00240 ; c.-776G>T ; . ; . ; . ; . ;	upstream_gene_variant ; BV11031_RS00245 ; c.-1518G>T ; . ; . ; . ; . ;
NZ_CP026362.1	44142	C	T	225	hom	131	131	BV11031_RS00235	gene-BV11031_RS00235	44085	44687	+	synonymous_variant ; BV11031_RS00235 ; c.58C>T ; p.Leu20Leu ; 58/603 ; 58/603 ; 20/200 ;	synonymous_variant ; BV11031_RS00235 ; c.58C>T ; p.Leu20Leu ; 58/603 ; 58/603 ; 20/200 ;	upstream_gene_variant ; BV11031_RS00210 ; c.-3957G>A ; . ; . ; . ; . ;	upstream_gene_variant ; BV11031_RS00215 ; c.-3115G>A ; . ; . ; . ; . ;	upstream_gene_variant ; BV11031_RS00240 ; c.-733C>T ; . ; . ; . ; . ;	upstream_gene_variant ; BV11031_RS00245 ; c.-1475C>T ; . ; . ; . ; . ;
NZ_CP026362.1	44166	G	A	225	hom	133	133	BV11031_RS00235	gene-BV11031_RS00235	44085	44687	+	missense_variant ; BV11031_RS00235 ; c.82G>A ; p.Glu28Lys ; 82/603 ; 82/603 ; 28/200 ;	missense_variant ; BV11031_RS00235 ; c.82G>A ; p.Glu28Lys ; 82/603 ; 82/603 ; 28/200 ;	upstream_gene_variant ; BV11031_RS00210 ; c.-3981C>T ; . ; . ; . ; . ;	upstream_gene_variant ; BV11031_RS00215 ; c.-3139C>T ; . ; . ; . ; . ;	upstream_gene_variant ; BV11031_RS00240 ; c.-709G>A ; . ; . ; . ; . ;	upstream_gene_variant ; BV11031_RS00245 ; c.-1451G>A ; . ; . ; . ; . ;
NZ_CP026362.1	44167	A	C	225	hom	133	133	BV11031_RS00235	gene-BV11031_RS00235	44085	44687	+	missense_variant ; BV11031_RS00235 ; c.83A>C ; p.Glu28Ala ; 83/603 ; 83/603 ; 28/200 ;	missense_variant ; BV11031_RS00235 ; c.83A>C ; p.Glu28Ala ; 83/603 ; 83/603 ; 28/200 ;	upstream_gene_variant ; BV11031_RS00210 ; c.-3982T>G ; . ; . ; . ; . ;	upstream_gene_variant ; BV11031_RS00215 ; c.-3140T>G ; . ; . ; . ; . ;	upstream_gene_variant ; BV11031_RS00240 ; c.-708A>C ; . ; . ; . ; . ;	upstream_gene_variant ; BV11031_RS00245 ; c.-1450A>C ; . ; . ; . ; . ;
NZ_CP026362.1	44184	C	T	225	hom	144	144	BV11031_RS00235	gene-BV11031_RS00235	44085	44687	+	stop_gained ; BV11031_RS00235 ; c.100C>T ; p.Arg34* ; 100/603 ; 100/603 ; 34/200 ;	stop_gained ; BV11031_RS00235 ; c.100C>T ; p.Arg34* ; 100/603 ; 100/603 ; 34/200 ;	upstream_gene_variant ; BV11031_RS00210 ; c.-3999G>A ; . ; . ; . ; . ;	upstream_gene_variant ; BV11031_RS00215 ; c.-3157G>A ; . ; . ; . ; . ;	upstream_gene_variant ; BV11031_RS00240 ; c.-691C>T ; . ; . ; . ; . ;	upstream_gene_variant ; BV11031_RS00245 ; c.-1433C>T ; . ; . ; . ; . ;
NZ_CP026362.1	44185	G	T	225	hom	144	144	BV11031_RS00235	gene-BV11031_RS00235	44085	44687	+	missense_variant ; BV11031_RS00235 ; c.101G>T ; p.Arg34Leu ; 101/603 ; 101/603 ; 34/200 ;	missense_variant ; BV11031_RS00235 ; c.101G>T ; p.Arg34Leu ; 101/603 ; 101/603 ; 34/200 ;	upstream_gene_variant ; BV11031_RS00210 ; c.-4000C>A ; . ; . ; . ; . ;	upstream_gene_variant ; BV11031_RS00215 ; c.-3158C>A ; . ; . ; . ; . ;	upstream_gene_variant ; BV11031_RS00240 ; c.-690G>T ; . ; . ; . ; . ;	upstream_gene_variant ; BV11031_RS00245 ; c.-1432G>T ; . ; . ; . ; . ;
NZ_CP026362.1	44198	A	G	225	hom	124	124	BV11031_RS00235	gene-BV11031_RS00235	44085	44687	+	synonymous_variant ; BV11031_RS00235 ; c.114A>G ; p.Glu38Glu ; 114/603 ; 114/603 ; 38/200 ;	synonymous_variant ; BV11031_RS00235 ; c.114A>G ; p.Glu38Glu ; 114/603 ; 114/603 ; 38/200 ;	upstream_gene_variant ; BV11031_RS00210 ; c.-4013T>C ; . ; . ; . ; . ;	upstream_gene_variant ; BV11031_RS00215 ; c.-3171T>C ; . ; . ; . ; . ;	upstream_gene_variant ; BV11031_RS00240 ; c.-677A>G ; . ; . ; . ; . ;	upstream_gene_variant ; BV11031_RS00245 ; c.-1419A>G ; . ; . ; . ; . ;
NZ_CP026362.1	44202	T	C	225	hom	117	117	BV11031_RS00235	gene-BV11031_RS00235	44085	44687	+	missense_variant ; BV11031_RS00235 ; c.118T>C ; p.Phe40Leu ; 118/603 ; 118/603 ; 40/200 ;	missense_variant ; BV11031_RS00235 ; c.118T>C ; p.Phe40Leu ; 118/603 ; 118/603 ; 40/200 ;	upstream_gene_variant ; BV11031_RS00210 ; c.-4017A>G ; . ; . ; . ; . ;	upstream_gene_variant ; BV11031_RS00215 ; c.-3175A>G ; . ; . ; . ; . ;	upstream_gene_variant ; BV11031_RS00240 ; c.-673T>C ; . ; . ; . ; . ;	upstream_gene_variant ; BV11031_RS00245 ; c.-1415T>C ; . ; . ; . ; . ;
NZ_CP026362.1	44204	C	A	225	hom	117	117	BV11031_RS00235	gene-BV11031_RS00235	44085	44687	+	missense_variant ; BV11031_RS00235 ; c.120C>A ; p.Phe40Leu ; 120/603 ; 120/603 ; 40/200 ;	missense_variant ; BV11031_RS00235 ; c.120C>A ; p.Phe40Leu ; 120/603 ; 120/603 ; 40/200 ;	upstream_gene_variant ; BV11031_RS00210 ; c.-4019G>T ; . ; . ; . ; . ;	upstream_gene_variant ; BV11031_RS00215 ; c.-3177G>T ; . ; . ; . ; . ;	upstream_gene_variant ; BV11031_RS00240 ; c.-671C>A ; . ; . ; . ; . ;	upstream_gene_variant ; BV11031_RS00245 ; c.-1413C>A ; . ; . ; . ; . ;
NZ_CP026362.1	44205	A	C	225	hom	117	117	BV11031_RS00235	gene-BV11031_RS00235	44085	44687	+	missense_variant ; BV11031_RS00235 ; c.121A>C ; p.Lys41Gln ; 121/603 ; 121/603 ; 41/200 ;	missense_variant ; BV11031_RS00235 ; c.121A>C ; p.Lys41Gln ; 121/603 ; 121/603 ; 41/200 ;	upstream_gene_variant ; BV11031_RS00210 ; c.-4020T>G ; . ; . ; . ; . ;	upstream_gene_variant ; BV11031_RS00215 ; c.-3178T>G ; . ; . ; . ; . ;	upstream_gene_variant ; BV11031_RS00240 ; c.-670A>C ; . ; . ; . ; . ;	upstream_gene_variant ; BV11031_RS00245 ; c.-1412A>C ; . ; . ; . ; . ;
NZ_CP026362.1	44207	A	T	225	hom	117	117	BV11031_RS00235	gene-BV11031_RS00235	44085	44687	+	missense_variant ; BV11031_RS00235 ; c.123A>T ; p.Lys41Asn ; 123/603 ; 123/603 ; 41/200 ;	missense_variant ; BV11031_RS00235 ; c.123A>T ; p.Lys41Asn ; 123/603 ; 123/603 ; 41/200 ;	upstream_gene_variant ; BV11031_RS00210 ; c.-4022T>A ; . ; . ; . ; . ;	upstream_gene_variant ; BV11031_RS00215 ; c.-3180T>A ; . ; . ; . ; . ;	upstream_gene_variant ; BV11031_RS00240 ; c.-668A>T ; . ; . ; . ; . ;	upstream_gene_variant ; BV11031_RS00245 ; c.-1410A>T ; . ; . ; . ; . ;
NZ_CP026362.1	44210	C	T	225	hom	117	117	BV11031_RS00235	gene-BV11031_RS00235	44085	44687	+	synonymous_variant ; BV11031_RS00235 ; c.126C>T ; p.Ala42Ala ; 126/603 ; 126/603 ; 42/200 ;	synonymous_variant ; BV11031_RS00235 ; c.126C>T ; p.Ala42Ala ; 126/603 ; 126/603 ; 42/200 ;	upstream_gene_variant ; BV11031_RS00210 ; c.-4025G>A ; . ; . ; . ; . ;	upstream_gene_variant ; BV11031_RS00215 ; c.-3183G>A ; . ; . ; . ; . ;	upstream_gene_variant ; BV11031_RS00240 ; c.-665C>T ; . ; . ; . ; . ;	upstream_gene_variant ; BV11031_RS00245 ; c.-1407C>T ; . ; . ; . ; . ;
NZ_CP026362.1	44217	G	A	225	hom	158	158	BV11031_RS00235	gene-BV11031_RS00235	44085	44687	+	missense_variant ; BV11031_RS00235 ; c.133G>A ; p.Glu45Lys ; 133/603 ; 133/603 ; 45/200 ;	missense_variant ; BV11031_RS00235 ; c.133G>A ; p.Glu45Lys ; 133/603 ; 133/603 ; 45/200 ;	upstream_gene_variant ; BV11031_RS00210 ; c.-4032C>T ; . ; . ; . ; . ;	upstream_gene_variant ; BV11031_RS00215 ; c.-3190C>T ; . ; . ; . ; . ;	upstream_gene_variant ; BV11031_RS00240 ; c.-658G>A ; . ; . ; . ; . ;	upstream_gene_variant ; BV11031_RS00245 ; c.-1400G>A ; . ; . ; . ; . ;
NZ_CP026362.1	44240	C	T	225	hom	176	176	BV11031_RS00235	gene-BV11031_RS00235	44085	44687	+	synonymous_variant ; BV11031_RS00235 ; c.156C>T ; p.Ile52Ile ; 156/603 ; 156/603 ; 52/200 ;	synonymous_variant ; BV11031_RS00235 ; c.156C>T ; p.Ile52Ile ; 156/603 ; 156/603 ; 52/200 ;	upstream_gene_variant ; BV11031_RS00210 ; c.-4055G>A ; . ; . ; . ; . ;	upstream_gene_variant ; BV11031_RS00215 ; c.-3213G>A ; . ; . ; . ; . ;	upstream_gene_variant ; BV11031_RS00240 ; c.-635C>T ; . ; . ; . ; . ;	upstream_gene_variant ; BV11031_RS00245 ; c.-1377C>T ; . ; . ; . ; . ;
NZ_CP026362.1	44260	C	T	225	hom	149	149	BV11031_RS00235	gene-BV11031_RS00235	44085	44687	+	missense_variant ; BV11031_RS00235 ; c.176C>T ; p.Ala59Val ; 176/603 ; 176/603 ; 59/200 ;	missense_variant ; BV11031_RS00235 ; c.176C>T ; p.Ala59Val ; 176/603 ; 176/603 ; 59/200 ;	upstream_gene_variant ; BV11031_RS00210 ; c.-4075G>A ; . ; . ; . ; . ;	upstream_gene_variant ; BV11031_RS00215 ; c.-3233G>A ; . ; . ; . ; . ;	upstream_gene_variant ; BV11031_RS00240 ; c.-615C>T ; . ; . ; . ; . ;	upstream_gene_variant ; BV11031_RS00245 ; c.-1357C>T ; . ; . ; . ; . ;
NZ_CP026362.1	44261	C	T	225	hom	149	149	BV11031_RS00235	gene-BV11031_RS00235	44085	44687	+	synonymous_variant ; BV11031_RS00235 ; c.177C>T ; p.Ala59Ala ; 177/603 ; 177/603 ; 59/200 ;	synonymous_variant ; BV11031_RS00235 ; c.177C>T ; p.Ala59Ala ; 177/603 ; 177/603 ; 59/200 ;	upstream_gene_variant ; BV11031_RS00210 ; c.-4076G>A ; . ; . ; . ; . ;	upstream_gene_variant ; BV11031_RS00215 ; c.-3234G>A ; . ; . ; . ; . ;	upstream_gene_variant ; BV11031_RS00240 ; c.-614C>T ; . ; . ; . ; . ;	upstream_gene_variant ; BV11031_RS00245 ; c.-1356C>T ; . ; . ; . ; . ;
NZ_CP026362.1	44264	G	A	225	hom	151	151	BV11031_RS00235	gene-BV11031_RS00235	44085	44687	+	synonymous_variant ; BV11031_RS00235 ; c.180G>A ; p.Arg60Arg ; 180/603 ; 180/603 ; 60/200 ;	synonymous_variant ; BV11031_RS00235 ; c.180G>A ; p.Arg60Arg ; 180/603 ; 180/603 ; 60/200 ;	upstream_gene_variant ; BV11031_RS00210 ; c.-4079C>T ; . ; . ; . ; . ;	upstream_gene_variant ; BV11031_RS00215 ; c.-3237C>T ; . ; . ; . ; . ;	upstream_gene_variant ; BV11031_RS00240 ; c.-611G>A ; . ; . ; . ; . ;	upstream_gene_variant ; BV11031_RS00245 ; c.-1353G>A ; . ; . ; . ; . ;
NZ_CP026362.1	44271	T	C	225	hom	156	156	BV11031_RS00235	gene-BV11031_RS00235	44085	44687	+	synonymous_variant ; BV11031_RS00235 ; c.187T>C ; p.Leu63Leu ; 187/603 ; 187/603 ; 63/200 ;	synonymous_variant ; BV11031_RS00235 ; c.187T>C ; p.Leu63Leu ; 187/603 ; 187/603 ; 63/200 ;	upstream_gene_variant ; BV11031_RS00210 ; c.-4086A>G ; . ; . ; . ; . ;	upstream_gene_variant ; BV11031_RS00215 ; c.-3244A>G ; . ; . ; . ; . ;	upstream_gene_variant ; BV11031_RS00240 ; c.-604T>C ; . ; . ; . ; . ;	upstream_gene_variant ; BV11031_RS00245 ; c.-1346T>C ; . ; . ; . ; . ;
NZ_CP026362.1	44274	G	A	225	hom	156	156	BV11031_RS00235	gene-BV11031_RS00235	44085	44687	+	missense_variant ; BV11031_RS00235 ; c.190G>A ; p.Asp64Asn ; 190/603 ; 190/603 ; 64/200 ;	missense_variant ; BV11031_RS00235 ; c.190G>A ; p.Asp64Asn ; 190/603 ; 190/603 ; 64/200 ;	upstream_gene_variant ; BV11031_RS00210 ; c.-4089C>T ; . ; . ; . ; . ;	upstream_gene_variant ; BV11031_RS00215 ; c.-3247C>T ; . ; . ; . ; . ;	upstream_gene_variant ; BV11031_RS00240 ; c.-601G>A ; . ; . ; . ; . ;	upstream_gene_variant ; BV11031_RS00245 ; c.-1343G>A ; . ; . ; . ; . ;
NZ_CP026362.1	44291	G	A	225	hom	177	177	BV11031_RS00235	gene-BV11031_RS00235	44085	44687	+	synonymous_variant ; BV11031_RS00235 ; c.207G>A ; p.Leu69Leu ; 207/603 ; 207/603 ; 69/200 ;	synonymous_variant ; BV11031_RS00235 ; c.207G>A ; p.Leu69Leu ; 207/603 ; 207/603 ; 69/200 ;	upstream_gene_variant ; BV11031_RS00210 ; c.-4106C>T ; . ; . ; . ; . ;	upstream_gene_variant ; BV11031_RS00215 ; c.-3264C>T ; . ; . ; . ; . ;	upstream_gene_variant ; BV11031_RS00240 ; c.-584G>A ; . ; . ; . ; . ;	upstream_gene_variant ; BV11031_RS00245 ; c.-1326G>A ; . ; . ; . ; . ;
NZ_CP026362.1	44295	C	A	225	hom	175	175	BV11031_RS00235	gene-BV11031_RS00235	44085	44687	+	missense_variant ; BV11031_RS00235 ; c.211C>A ; p.Gln71Lys ; 211/603 ; 211/603 ; 71/200 ;	missense_variant ; BV11031_RS00235 ; c.211C>A ; p.Gln71Lys ; 211/603 ; 211/603 ; 71/200 ;	upstream_gene_variant ; BV11031_RS00210 ; c.-4110G>T ; . ; . ; . ; . ;	upstream_gene_variant ; BV11031_RS00215 ; c.-3268G>T ; . ; . ; . ; . ;	upstream_gene_variant ; BV11031_RS00240 ; c.-580C>A ; . ; . ; . ; . ;	upstream_gene_variant ; BV11031_RS00245 ; c.-1322C>A ; . ; . ; . ; . ;
NZ_CP026362.1	44304	A	T	225	hom	178	178	BV11031_RS00235	gene-BV11031_RS00235	44085	44687	+	missense_variant ; BV11031_RS00235 ; c.220A>T ; p.Ser74Cys ; 220/603 ; 220/603 ; 74/200 ;	missense_variant ; BV11031_RS00235 ; c.220A>T ; p.Ser74Cys ; 220/603 ; 220/603 ; 74/200 ;	upstream_gene_variant ; BV11031_RS00210 ; c.-4119T>A ; . ; . ; . ; . ;	upstream_gene_variant ; BV11031_RS00215 ; c.-3277T>A ; . ; . ; . ; . ;	upstream_gene_variant ; BV11031_RS00240 ; c.-571A>T ; . ; . ; . ; . ;	upstream_gene_variant ; BV11031_RS00245 ; c.-1313A>T ; . ; . ; . ; . ;
NZ_CP026362.1	44308	G	T	228	hom	177	176	BV11031_RS00235	gene-BV11031_RS00235	44085	44687	+	missense_variant ; BV11031_RS00235 ; c.224G>T ; p.Gly75Val ; 224/603 ; 224/603 ; 75/200 ;	missense_variant ; BV11031_RS00235 ; c.224G>T ; p.Gly75Val ; 224/603 ; 224/603 ; 75/200 ;	upstream_gene_variant ; BV11031_RS00210 ; c.-4123C>A ; . ; . ; . ; . ;	upstream_gene_variant ; BV11031_RS00215 ; c.-3281C>A ; . ; . ; . ; . ;	upstream_gene_variant ; BV11031_RS00240 ; c.-567G>T ; . ; . ; . ; . ;	upstream_gene_variant ; BV11031_RS00245 ; c.-1309G>T ; . ; . ; . ; . ;
NZ_CP026362.1	44316	A	G	225	hom	175	175	BV11031_RS00235	gene-BV11031_RS00235	44085	44687	+	missense_variant ; BV11031_RS00235 ; c.232A>G ; p.Ile78Val ; 232/603 ; 232/603 ; 78/200 ;	missense_variant ; BV11031_RS00235 ; c.232A>G ; p.Ile78Val ; 232/603 ; 232/603 ; 78/200 ;	upstream_gene_variant ; BV11031_RS00210 ; c.-4131T>C ; . ; . ; . ; . ;	upstream_gene_variant ; BV11031_RS00215 ; c.-3289T>C ; . ; . ; . ; . ;	upstream_gene_variant ; BV11031_RS00240 ; c.-559A>G ; . ; . ; . ; . ;	upstream_gene_variant ; BV11031_RS00245 ; c.-1301A>G ; . ; . ; . ; . ;
NZ_CP026362.1	44318	T	C	225	hom	174	174	BV11031_RS00235	gene-BV11031_RS00235	44085	44687	+	synonymous_variant ; BV11031_RS00235 ; c.234T>C ; p.Ile78Ile ; 234/603 ; 234/603 ; 78/200 ;	synonymous_variant ; BV11031_RS00235 ; c.234T>C ; p.Ile78Ile ; 234/603 ; 234/603 ; 78/200 ;	upstream_gene_variant ; BV11031_RS00210 ; c.-4133A>G ; . ; . ; . ; . ;	upstream_gene_variant ; BV11031_RS00215 ; c.-3291A>G ; . ; . ; . ; . ;	upstream_gene_variant ; BV11031_RS00240 ; c.-557T>C ; . ; . ; . ; . ;	upstream_gene_variant ; BV11031_RS00245 ; c.-1299T>C ; . ; . ; . ; . ;
NZ_CP026362.1	44330	A	C	225	hom	176	176	BV11031_RS00235	gene-BV11031_RS00235	44085	44687	+	synonymous_variant ; BV11031_RS00235 ; c.246A>C ; p.Thr82Thr ; 246/603 ; 246/603 ; 82/200 ;	synonymous_variant ; BV11031_RS00235 ; c.246A>C ; p.Thr82Thr ; 246/603 ; 246/603 ; 82/200 ;	upstream_gene_variant ; BV11031_RS00210 ; c.-4145T>G ; . ; . ; . ; . ;	upstream_gene_variant ; BV11031_RS00215 ; c.-3303T>G ; . ; . ; . ; . ;	upstream_gene_variant ; BV11031_RS00240 ; c.-545A>C ; . ; . ; . ; . ;	upstream_gene_variant ; BV11031_RS00245 ; c.-1287A>C ; . ; . ; . ; . ;
NZ_CP026362.1	44339	C	T	225	hom	177	177	BV11031_RS00235	gene-BV11031_RS00235	44085	44687	+	synonymous_variant ; BV11031_RS00235 ; c.255C>T ; p.Ala85Ala ; 255/603 ; 255/603 ; 85/200 ;	synonymous_variant ; BV11031_RS00235 ; c.255C>T ; p.Ala85Ala ; 255/603 ; 255/603 ; 85/200 ;	upstream_gene_variant ; BV11031_RS00210 ; c.-4154G>A ; . ; . ; . ; . ;	upstream_gene_variant ; BV11031_RS00215 ; c.-3312G>A ; . ; . ; . ; . ;	upstream_gene_variant ; BV11031_RS00240 ; c.-536C>T ; . ; . ; . ; . ;	upstream_gene_variant ; BV11031_RS00245 ; c.-1278C>T ; . ; . ; . ; . ;
NZ_CP026362.1	44342	T	C	225	hom	174	174	BV11031_RS00235	gene-BV11031_RS00235	44085	44687	+	synonymous_variant ; BV11031_RS00235 ; c.258T>C ; p.Arg86Arg ; 258/603 ; 258/603 ; 86/200 ;	synonymous_variant ; BV11031_RS00235 ; c.258T>C ; p.Arg86Arg ; 258/603 ; 258/603 ; 86/200 ;	upstream_gene_variant ; BV11031_RS00210 ; c.-4157A>G ; . ; . ; . ; . ;	upstream_gene_variant ; BV11031_RS00215 ; c.-3315A>G ; . ; . ; . ; . ;	upstream_gene_variant ; BV11031_RS00240 ; c.-533T>C ; . ; . ; . ; . ;	upstream_gene_variant ; BV11031_RS00245 ; c.-1275T>C ; . ; . ; . ; . ;
NZ_CP026362.1	44348	C	A	228	hom	185	183	BV11031_RS00235	gene-BV11031_RS00235	44085	44687	+	synonymous_variant ; BV11031_RS00235 ; c.264C>A ; p.Gly88Gly ; 264/603 ; 264/603 ; 88/200 ;	synonymous_variant ; BV11031_RS00235 ; c.264C>A ; p.Gly88Gly ; 264/603 ; 264/603 ; 88/200 ;	upstream_gene_variant ; BV11031_RS00210 ; c.-4163G>T ; . ; . ; . ; . ;	upstream_gene_variant ; BV11031_RS00215 ; c.-3321G>T ; . ; . ; . ; . ;	upstream_gene_variant ; BV11031_RS00240 ; c.-527C>A ; . ; . ; . ; . ;	upstream_gene_variant ; BV11031_RS00245 ; c.-1269C>A ; . ; . ; . ; . ;
NZ_CP026362.1	44366	T	A	225	hom	191	191	BV11031_RS00235	gene-BV11031_RS00235	44085	44687	+	synonymous_variant ; BV11031_RS00235 ; c.282T>A ; p.Val94Val ; 282/603 ; 282/603 ; 94/200 ;	synonymous_variant ; BV11031_RS00235 ; c.282T>A ; p.Val94Val ; 282/603 ; 282/603 ; 94/200 ;	upstream_gene_variant ; BV11031_RS00210 ; c.-4181A>T ; . ; . ; . ; . ;	upstream_gene_variant ; BV11031_RS00215 ; c.-3339A>T ; . ; . ; . ; . ;	upstream_gene_variant ; BV11031_RS00240 ; c.-509T>A ; . ; . ; . ; . ;	upstream_gene_variant ; BV11031_RS00245 ; c.-1251T>A ; . ; . ; . ; . ;
NZ_CP026362.1	44369	A	G	225	hom	191	191	BV11031_RS00235	gene-BV11031_RS00235	44085	44687	+	synonymous_variant ; BV11031_RS00235 ; c.285A>G ; p.Lys95Lys ; 285/603 ; 285/603 ; 95/200 ;	synonymous_variant ; BV11031_RS00235 ; c.285A>G ; p.Lys95Lys ; 285/603 ; 285/603 ; 95/200 ;	upstream_gene_variant ; BV11031_RS00210 ; c.-4184T>C ; . ; . ; . ; . ;	upstream_gene_variant ; BV11031_RS00215 ; c.-3342T>C ; . ; . ; . ; . ;	upstream_gene_variant ; BV11031_RS00240 ; c.-506A>G ; . ; . ; . ; . ;	upstream_gene_variant ; BV11031_RS00245 ; c.-1248A>G ; . ; . ; . ; . ;
NZ_CP026362.1	44375	C	T	225	hom	187	187	BV11031_RS00235	gene-BV11031_RS00235	44085	44687	+	synonymous_variant ; BV11031_RS00235 ; c.291C>T ; p.Gly97Gly ; 291/603 ; 291/603 ; 97/200 ;	synonymous_variant ; BV11031_RS00235 ; c.291C>T ; p.Gly97Gly ; 291/603 ; 291/603 ; 97/200 ;	upstream_gene_variant ; BV11031_RS00210 ; c.-4190G>A ; . ; . ; . ; . ;	upstream_gene_variant ; BV11031_RS00215 ; c.-3348G>A ; . ; . ; . ; . ;	upstream_gene_variant ; BV11031_RS00240 ; c.-500C>T ; . ; . ; . ; . ;	upstream_gene_variant ; BV11031_RS00245 ; c.-1242C>T ; . ; . ; . ; . ;
NZ_CP026362.1	44377	T	C	228	hom	187	186	BV11031_RS00235	gene-BV11031_RS00235	44085	44687	+	missense_variant ; BV11031_RS00235 ; c.293T>C ; p.Val98Ala ; 293/603 ; 293/603 ; 98/200 ;	missense_variant ; BV11031_RS00235 ; c.293T>C ; p.Val98Ala ; 293/603 ; 293/603 ; 98/200 ;	upstream_gene_variant ; BV11031_RS00210 ; c.-4192A>G ; . ; . ; . ; . ;	upstream_gene_variant ; BV11031_RS00215 ; c.-3350A>G ; . ; . ; . ; . ;	upstream_gene_variant ; BV11031_RS00240 ; c.-498T>C ; . ; . ; . ; . ;	upstream_gene_variant ; BV11031_RS00245 ; c.-1240T>C ; . ; . ; . ; . ;
NZ_CP026362.1	44390	C	G	225	hom	210	210	BV11031_RS00235	gene-BV11031_RS00235	44085	44687	+	synonymous_variant ; BV11031_RS00235 ; c.306C>G ; p.Leu102Leu ; 306/603 ; 306/603 ; 102/200 ;	synonymous_variant ; BV11031_RS00235 ; c.306C>G ; p.Leu102Leu ; 306/603 ; 306/603 ; 102/200 ;	upstream_gene_variant ; BV11031_RS00210 ; c.-4205G>C ; . ; . ; . ; . ;	upstream_gene_variant ; BV11031_RS00215 ; c.-3363G>C ; . ; . ; . ; . ;	upstream_gene_variant ; BV11031_RS00240 ; c.-485C>G ; . ; . ; . ; . ;	upstream_gene_variant ; BV11031_RS00245 ; c.-1227C>G ; . ; . ; . ; . ;
NZ_CP026362.1	44415	T	C	225	hom	207	207	BV11031_RS00235	gene-BV11031_RS00235	44085	44687	+	synonymous_variant ; BV11031_RS00235 ; c.331T>C ; p.Leu111Leu ; 331/603 ; 331/603 ; 111/200 ;	synonymous_variant ; BV11031_RS00235 ; c.331T>C ; p.Leu111Leu ; 331/603 ; 331/603 ; 111/200 ;	upstream_gene_variant ; BV11031_RS00210 ; c.-4230A>G ; . ; . ; . ; . ;	upstream_gene_variant ; BV11031_RS00215 ; c.-3388A>G ; . ; . ; . ; . ;	upstream_gene_variant ; BV11031_RS00240 ; c.-460T>C ; . ; . ; . ; . ;	upstream_gene_variant ; BV11031_RS00245 ; c.-1202T>C ; . ; . ; . ; . ;
NZ_CP026362.1	44423	C	T	225	hom	209	209	BV11031_RS00235	gene-BV11031_RS00235	44085	44687	+	synonymous_variant ; BV11031_RS00235 ; c.339C>T ; p.Asp113Asp ; 339/603 ; 339/603 ; 113/200 ;	synonymous_variant ; BV11031_RS00235 ; c.339C>T ; p.Asp113Asp ; 339/603 ; 339/603 ; 113/200 ;	upstream_gene_variant ; BV11031_RS00210 ; c.-4238G>A ; . ; . ; . ; . ;	upstream_gene_variant ; BV11031_RS00215 ; c.-3396G>A ; . ; . ; . ; . ;	upstream_gene_variant ; BV11031_RS00240 ; c.-452C>T ; . ; . ; . ; . ;	upstream_gene_variant ; BV11031_RS00245 ; c.-1194C>T ; . ; . ; . ; . ;
NZ_CP026362.1	44429	C	T	225	hom	204	204	BV11031_RS00235	gene-BV11031_RS00235	44085	44687	+	synonymous_variant ; BV11031_RS00235 ; c.345C>T ; p.Ile115Ile ; 345/603 ; 345/603 ; 115/200 ;	synonymous_variant ; BV11031_RS00235 ; c.345C>T ; p.Ile115Ile ; 345/603 ; 345/603 ; 115/200 ;	upstream_gene_variant ; BV11031_RS00210 ; c.-4244G>A ; . ; . ; . ; . ;	upstream_gene_variant ; BV11031_RS00215 ; c.-3402G>A ; . ; . ; . ; . ;	upstream_gene_variant ; BV11031_RS00240 ; c.-446C>T ; . ; . ; . ; . ;	upstream_gene_variant ; BV11031_RS00245 ; c.-1188C>T ; . ; . ; . ; . ;
NZ_CP026362.1	44435	G	A	225	hom	196	196	BV11031_RS00235	gene-BV11031_RS00235	44085	44687	+	synonymous_variant ; BV11031_RS00235 ; c.351G>A ; p.Lys117Lys ; 351/603 ; 351/603 ; 117/200 ;	synonymous_variant ; BV11031_RS00235 ; c.351G>A ; p.Lys117Lys ; 351/603 ; 351/603 ; 117/200 ;	upstream_gene_variant ; BV11031_RS00210 ; c.-4250C>T ; . ; . ; . ; . ;	upstream_gene_variant ; BV11031_RS00215 ; c.-3408C>T ; . ; . ; . ; . ;	upstream_gene_variant ; BV11031_RS00240 ; c.-440G>A ; . ; . ; . ; . ;	upstream_gene_variant ; BV11031_RS00245 ; c.-1182G>A ; . ; . ; . ; . ;
NZ_CP026362.1	44436	A	T	225	hom	196	196	BV11031_RS00235	gene-BV11031_RS00235	44085	44687	+	missense_variant ; BV11031_RS00235 ; c.352A>T ; p.Ser118Cys ; 352/603 ; 352/603 ; 118/200 ;	missense_variant ; BV11031_RS00235 ; c.352A>T ; p.Ser118Cys ; 352/603 ; 352/603 ; 118/200 ;	upstream_gene_variant ; BV11031_RS00210 ; c.-4251T>A ; . ; . ; . ; . ;	upstream_gene_variant ; BV11031_RS00215 ; c.-3409T>A ; . ; . ; . ; . ;	upstream_gene_variant ; BV11031_RS00240 ; c.-439A>T ; . ; . ; . ; . ;	upstream_gene_variant ; BV11031_RS00245 ; c.-1181A>T ; . ; . ; . ; . ;
NZ_CP026362.1	44447	T	A	225	hom	218	218	BV11031_RS00235	gene-BV11031_RS00235	44085	44687	+	synonymous_variant ; BV11031_RS00235 ; c.363T>A ; p.Gly121Gly ; 363/603 ; 363/603 ; 121/200 ;	synonymous_variant ; BV11031_RS00235 ; c.363T>A ; p.Gly121Gly ; 363/603 ; 363/603 ; 121/200 ;	upstream_gene_variant ; BV11031_RS00210 ; c.-4262A>T ; . ; . ; . ; . ;	upstream_gene_variant ; BV11031_RS00215 ; c.-3420A>T ; . ; . ; . ; . ;	upstream_gene_variant ; BV11031_RS00240 ; c.-428T>A ; . ; . ; . ; . ;	upstream_gene_variant ; BV11031_RS00245 ; c.-1170T>A ; . ; . ; . ; . ;
NZ_CP026362.1	44453	A	T	225	hom	212	212	BV11031_RS00235	gene-BV11031_RS00235	44085	44687	+	synonymous_variant ; BV11031_RS00235 ; c.369A>T ; p.Arg123Arg ; 369/603 ; 369/603 ; 123/200 ;	synonymous_variant ; BV11031_RS00235 ; c.369A>T ; p.Arg123Arg ; 369/603 ; 369/603 ; 123/200 ;	upstream_gene_variant ; BV11031_RS00210 ; c.-4268T>A ; . ; . ; . ; . ;	upstream_gene_variant ; BV11031_RS00215 ; c.-3426T>A ; . ; . ; . ; . ;	upstream_gene_variant ; BV11031_RS00240 ; c.-422A>T ; . ; . ; . ; . ;	upstream_gene_variant ; BV11031_RS00245 ; c.-1164A>T ; . ; . ; . ; . ;
NZ_CP026362.1	44465	G	T	225	hom	211	211	BV11031_RS00235	gene-BV11031_RS00235	44085	44687	+	synonymous_variant ; BV11031_RS00235 ; c.381G>T ; p.Pro127Pro ; 381/603 ; 381/603 ; 127/200 ;	synonymous_variant ; BV11031_RS00235 ; c.381G>T ; p.Pro127Pro ; 381/603 ; 381/603 ; 127/200 ;	upstream_gene_variant ; BV11031_RS00210 ; c.-4280C>A ; . ; . ; . ; . ;	upstream_gene_variant ; BV11031_RS00215 ; c.-3438C>A ; . ; . ; . ; . ;	upstream_gene_variant ; BV11031_RS00240 ; c.-410G>T ; . ; . ; . ; . ;	upstream_gene_variant ; BV11031_RS00245 ; c.-1152G>T ; . ; . ; . ; . ;
NZ_CP026362.1	44501	A	G	225	hom	207	207	BV11031_RS00235	gene-BV11031_RS00235	44085	44687	+	synonymous_variant ; BV11031_RS00235 ; c.417A>G ; p.Pro139Pro ; 417/603 ; 417/603 ; 139/200 ;	synonymous_variant ; BV11031_RS00235 ; c.417A>G ; p.Pro139Pro ; 417/603 ; 417/603 ; 139/200 ;	upstream_gene_variant ; BV11031_RS00210 ; c.-4316T>C ; . ; . ; . ; . ;	upstream_gene_variant ; BV11031_RS00215 ; c.-3474T>C ; . ; . ; . ; . ;	upstream_gene_variant ; BV11031_RS00240 ; c.-374A>G ; . ; . ; . ; . ;	upstream_gene_variant ; BV11031_RS00245 ; c.-1116A>G ; . ; . ; . ; . ;
NZ_CP026362.1	44504	C	A	225	hom	207	207	BV11031_RS00235	gene-BV11031_RS00235	44085	44687	+	synonymous_variant ; BV11031_RS00235 ; c.420C>A ; p.Leu140Leu ; 420/603 ; 420/603 ; 140/200 ;	synonymous_variant ; BV11031_RS00235 ; c.420C>A ; p.Leu140Leu ; 420/603 ; 420/603 ; 140/200 ;	upstream_gene_variant ; BV11031_RS00210 ; c.-4319G>T ; . ; . ; . ; . ;	upstream_gene_variant ; BV11031_RS00215 ; c.-3477G>T ; . ; . ; . ; . ;	upstream_gene_variant ; BV11031_RS00240 ; c.-371C>A ; . ; . ; . ; . ;	upstream_gene_variant ; BV11031_RS00245 ; c.-1113C>A ; . ; . ; . ; . ;
NZ_CP026362.1	44510	A	T	225	hom	216	216	BV11031_RS00235	gene-BV11031_RS00235	44085	44687	+	synonymous_variant ; BV11031_RS00235 ; c.426A>T ; p.Val142Val ; 426/603 ; 426/603 ; 142/200 ;	synonymous_variant ; BV11031_RS00235 ; c.426A>T ; p.Val142Val ; 426/603 ; 426/603 ; 142/200 ;	upstream_gene_variant ; BV11031_RS00210 ; c.-4325T>A ; . ; . ; . ; . ;	upstream_gene_variant ; BV11031_RS00215 ; c.-3483T>A ; . ; . ; . ; . ;	upstream_gene_variant ; BV11031_RS00240 ; c.-365A>T ; . ; . ; . ; . ;	upstream_gene_variant ; BV11031_RS00245 ; c.-1107A>T ; . ; . ; . ; . ;
NZ_CP026362.1	44516	A	G	225	hom	209	209	BV11031_RS00235	gene-BV11031_RS00235	44085	44687	+	synonymous_variant ; BV11031_RS00235 ; c.432A>G ; p.Glu144Glu ; 432/603 ; 432/603 ; 144/200 ;	synonymous_variant ; BV11031_RS00235 ; c.432A>G ; p.Glu144Glu ; 432/603 ; 432/603 ; 144/200 ;	upstream_gene_variant ; BV11031_RS00210 ; c.-4331T>C ; . ; . ; . ; . ;	upstream_gene_variant ; BV11031_RS00215 ; c.-3489T>C ; . ; . ; . ; . ;	upstream_gene_variant ; BV11031_RS00240 ; c.-359A>G ; . ; . ; . ; . ;	upstream_gene_variant ; BV11031_RS00245 ; c.-1101A>G ; . ; . ; . ; . ;
NZ_CP026362.1	44529	C	A	225	hom	213	213	BV11031_RS00235	gene-BV11031_RS00235	44085	44687	+	synonymous_variant ; BV11031_RS00235 ; c.445C>A ; p.Arg149Arg ; 445/603 ; 445/603 ; 149/200 ;	synonymous_variant ; BV11031_RS00235 ; c.445C>A ; p.Arg149Arg ; 445/603 ; 445/603 ; 149/200 ;	upstream_gene_variant ; BV11031_RS00210 ; c.-4344G>T ; . ; . ; . ; . ;	upstream_gene_variant ; BV11031_RS00215 ; c.-3502G>T ; . ; . ; . ; . ;	upstream_gene_variant ; BV11031_RS00240 ; c.-346C>A ; . ; . ; . ; . ;	upstream_gene_variant ; BV11031_RS00245 ; c.-1088C>A ; . ; . ; . ; . ;
NZ_CP026362.1	44534	G	T	225	hom	212	212	BV11031_RS00235	gene-BV11031_RS00235	44085	44687	+	synonymous_variant ; BV11031_RS00235 ; c.450G>T ; p.Leu150Leu ; 450/603 ; 450/603 ; 150/200 ;	synonymous_variant ; BV11031_RS00235 ; c.450G>T ; p.Leu150Leu ; 450/603 ; 450/603 ; 150/200 ;	upstream_gene_variant ; BV11031_RS00210 ; c.-4349C>A ; . ; . ; . ; . ;	upstream_gene_variant ; BV11031_RS00215 ; c.-3507C>A ; . ; . ; . ; . ;	upstream_gene_variant ; BV11031_RS00240 ; c.-341G>T ; . ; . ; . ; . ;	upstream_gene_variant ; BV11031_RS00245 ; c.-1083G>T ; . ; . ; . ; . ;
NZ_CP026362.1	44561	T	C	225	hom	205	205	BV11031_RS00235	gene-BV11031_RS00235	44085	44687	+	synonymous_variant ; BV11031_RS00235 ; c.477T>C ; p.Asp159Asp ; 477/603 ; 477/603 ; 159/200 ;	synonymous_variant ; BV11031_RS00235 ; c.477T>C ; p.Asp159Asp ; 477/603 ; 477/603 ; 159/200 ;	upstream_gene_variant ; BV11031_RS00210 ; c.-4376A>G ; . ; . ; . ; . ;	upstream_gene_variant ; BV11031_RS00215 ; c.-3534A>G ; . ; . ; . ; . ;	upstream_gene_variant ; BV11031_RS00240 ; c.-314T>C ; . ; . ; . ; . ;	upstream_gene_variant ; BV11031_RS00245 ; c.-1056T>C ; . ; . ; . ; . ;
NZ_CP026362.1	44570	T	G	225	hom	189	189	BV11031_RS00235	gene-BV11031_RS00235	44085	44687	+	synonymous_variant ; BV11031_RS00235 ; c.486T>G ; p.Leu162Leu ; 486/603 ; 486/603 ; 162/200 ;	synonymous_variant ; BV11031_RS00235 ; c.486T>G ; p.Leu162Leu ; 486/603 ; 486/603 ; 162/200 ;	upstream_gene_variant ; BV11031_RS00210 ; c.-4385A>C ; . ; . ; . ; . ;	upstream_gene_variant ; BV11031_RS00215 ; c.-3543A>C ; . ; . ; . ; . ;	upstream_gene_variant ; BV11031_RS00240 ; c.-305T>G ; . ; . ; . ; . ;	upstream_gene_variant ; BV11031_RS00245 ; c.-1047T>G ; . ; . ; . ; . ;
NZ_CP026362.1	44573	A	G	225	hom	186	186	BV11031_RS00235	gene-BV11031_RS00235	44085	44687	+	synonymous_variant ; BV11031_RS00235 ; c.489A>G ; p.Glu163Glu ; 489/603 ; 489/603 ; 163/200 ;	synonymous_variant ; BV11031_RS00235 ; c.489A>G ; p.Glu163Glu ; 489/603 ; 489/603 ; 163/200 ;	upstream_gene_variant ; BV11031_RS00210 ; c.-4388T>C ; . ; . ; . ; . ;	upstream_gene_variant ; BV11031_RS00215 ; c.-3546T>C ; . ; . ; . ; . ;	upstream_gene_variant ; BV11031_RS00240 ; c.-302A>G ; . ; . ; . ; . ;	upstream_gene_variant ; BV11031_RS00245 ; c.-1044A>G ; . ; . ; . ; . ;
NZ_CP026362.1	44597	C	T	225	hom	173	173	BV11031_RS00235	gene-BV11031_RS00235	44085	44687	+	synonymous_variant ; BV11031_RS00235 ; c.513C>T ; p.Val171Val ; 513/603 ; 513/603 ; 171/200 ;	synonymous_variant ; BV11031_RS00235 ; c.513C>T ; p.Val171Val ; 513/603 ; 513/603 ; 171/200 ;	upstream_gene_variant ; BV11031_RS00210 ; c.-4412G>A ; . ; . ; . ; . ;	upstream_gene_variant ; BV11031_RS00215 ; c.-3570G>A ; . ; . ; . ; . ;	upstream_gene_variant ; BV11031_RS00240 ; c.-278C>T ; . ; . ; . ; . ;	upstream_gene_variant ; BV11031_RS00245 ; c.-1020C>T ; . ; . ; . ; . ;
NZ_CP026362.1	44609	T	C	225	hom	166	166	BV11031_RS00235	gene-BV11031_RS00235	44085	44687	+	synonymous_variant ; BV11031_RS00235 ; c.525T>C ; p.Ile175Ile ; 525/603 ; 525/603 ; 175/200 ;	synonymous_variant ; BV11031_RS00235 ; c.525T>C ; p.Ile175Ile ; 525/603 ; 525/603 ; 175/200 ;	upstream_gene_variant ; BV11031_RS00210 ; c.-4424A>G ; . ; . ; . ; . ;	upstream_gene_variant ; BV11031_RS00215 ; c.-3582A>G ; . ; . ; . ; . ;	upstream_gene_variant ; BV11031_RS00240 ; c.-266T>C ; . ; . ; . ; . ;	upstream_gene_variant ; BV11031_RS00245 ; c.-1008T>C ; . ; . ; . ; . ;
NZ_CP026362.1	44630	C	T	225	hom	153	153	BV11031_RS00235	gene-BV11031_RS00235	44085	44687	+	synonymous_variant ; BV11031_RS00235 ; c.546C>T ; p.Leu182Leu ; 546/603 ; 546/603 ; 182/200 ;	synonymous_variant ; BV11031_RS00235 ; c.546C>T ; p.Leu182Leu ; 546/603 ; 546/603 ; 182/200 ;	upstream_gene_variant ; BV11031_RS00210 ; c.-4445G>A ; . ; . ; . ; . ;	upstream_gene_variant ; BV11031_RS00215 ; c.-3603G>A ; . ; . ; . ; . ;	upstream_gene_variant ; BV11031_RS00240 ; c.-245C>T ; . ; . ; . ; . ;	upstream_gene_variant ; BV11031_RS00245 ; c.-987C>T ; . ; . ; . ; . ;
NZ_CP026362.1	44631	G	C	225	hom	153	153	BV11031_RS00235	gene-BV11031_RS00235	44085	44687	+	missense_variant ; BV11031_RS00235 ; c.547G>C ; p.Asp183His ; 547/603 ; 547/603 ; 183/200 ;	missense_variant ; BV11031_RS00235 ; c.547G>C ; p.Asp183His ; 547/603 ; 547/603 ; 183/200 ;	upstream_gene_variant ; BV11031_RS00210 ; c.-4446C>G ; . ; . ; . ; . ;	upstream_gene_variant ; BV11031_RS00215 ; c.-3604C>G ; . ; . ; . ; . ;	upstream_gene_variant ; BV11031_RS00240 ; c.-244G>C ; . ; . ; . ; . ;	upstream_gene_variant ; BV11031_RS00245 ; c.-986G>C ; . ; . ; . ; . ;
NZ_CP026362.1	44642	C	T	225	hom	156	156	BV11031_RS00235	gene-BV11031_RS00235	44085	44687	+	synonymous_variant ; BV11031_RS00235 ; c.558C>T ; p.Asn186Asn ; 558/603 ; 558/603 ; 186/200 ;	synonymous_variant ; BV11031_RS00235 ; c.558C>T ; p.Asn186Asn ; 558/603 ; 558/603 ; 186/200 ;	upstream_gene_variant ; BV11031_RS00210 ; c.-4457G>A ; . ; . ; . ; . ;	upstream_gene_variant ; BV11031_RS00215 ; c.-3615G>A ; . ; . ; . ; . ;	upstream_gene_variant ; BV11031_RS00240 ; c.-233C>T ; . ; . ; . ; . ;	upstream_gene_variant ; BV11031_RS00245 ; c.-975C>T ; . ; . ; . ; . ;
NZ_CP026362.1	44663	T	C	225	hom	146	146	BV11031_RS00235	gene-BV11031_RS00235	44085	44687	+	synonymous_variant ; BV11031_RS00235 ; c.579T>C ; p.Ile193Ile ; 579/603 ; 579/603 ; 193/200 ;	synonymous_variant ; BV11031_RS00235 ; c.579T>C ; p.Ile193Ile ; 579/603 ; 579/603 ; 193/200 ;	upstream_gene_variant ; BV11031_RS00210 ; c.-4478A>G ; . ; . ; . ; . ;	upstream_gene_variant ; BV11031_RS00215 ; c.-3636A>G ; . ; . ; . ; . ;	upstream_gene_variant ; BV11031_RS00240 ; c.-212T>C ; . ; . ; . ; . ;	upstream_gene_variant ; BV11031_RS00245 ; c.-954T>C ; . ; . ; . ; . ;
NZ_CP026362.1	44675	A	G	225	hom	135	135	BV11031_RS00235	gene-BV11031_RS00235	44085	44687	+	synonymous_variant ; BV11031_RS00235 ; c.591A>G ; p.Lys197Lys ; 591/603 ; 591/603 ; 197/200 ;	synonymous_variant ; BV11031_RS00235 ; c.591A>G ; p.Lys197Lys ; 591/603 ; 591/603 ; 197/200 ;	upstream_gene_variant ; BV11031_RS00210 ; c.-4490T>C ; . ; . ; . ; . ;	upstream_gene_variant ; BV11031_RS00215 ; c.-3648T>C ; . ; . ; . ; . ;	upstream_gene_variant ; BV11031_RS00240 ; c.-200A>G ; . ; . ; . ; . ;	upstream_gene_variant ; BV11031_RS00245 ; c.-942A>G ; . ; . ; . ; . ;
NZ_CP026362.1	44684	C	T	225	hom	126	126	BV11031_RS00235	gene-BV11031_RS00235	44085	44687	+	synonymous_variant ; BV11031_RS00235 ; c.600C>T ; p.Ile200Ile ; 600/603 ; 600/603 ; 200/200 ;	synonymous_variant ; BV11031_RS00235 ; c.600C>T ; p.Ile200Ile ; 600/603 ; 600/603 ; 200/200 ;	upstream_gene_variant ; BV11031_RS00210 ; c.-4499G>A ; . ; . ; . ; . ;	upstream_gene_variant ; BV11031_RS00215 ; c.-3657G>A ; . ; . ; . ; . ;	upstream_gene_variant ; BV11031_RS00240 ; c.-191C>T ; . ; . ; . ; . ;	upstream_gene_variant ; BV11031_RS00245 ; c.-933C>T ; . ; . ; . ; . ;
NZ_CP026362.1	44757	T	A	225	hom	69	69	.	.	.	.	.	.	upstream_gene_variant ; BV11031_RS00210 ; c.-4572A>T ; . ; . ; . ; . ;	upstream_gene_variant ; BV11031_RS00215 ; c.-3730A>T ; . ; . ; . ; . ;	upstream_gene_variant ; BV11031_RS00240 ; c.-118T>A ; . ; . ; . ; . ;	upstream_gene_variant ; BV11031_RS00245 ; c.-860T>A ; . ; . ; . ; . ;	upstream_gene_variant ; BV11031_RS00250 ; c.-2299T>A ; . ; . ; . ; . ;
NZ_CP026362.1	44761	A	C	225	hom	69	69	.	.	.	.	.	.	upstream_gene_variant ; BV11031_RS00210 ; c.-4576T>G ; . ; . ; . ; . ;	upstream_gene_variant ; BV11031_RS00215 ; c.-3734T>G ; . ; . ; . ; . ;	upstream_gene_variant ; BV11031_RS00240 ; c.-114A>C ; . ; . ; . ; . ;	upstream_gene_variant ; BV11031_RS00245 ; c.-856A>C ; . ; . ; . ; . ;	upstream_gene_variant ; BV11031_RS00250 ; c.-2295A>C ; . ; . ; . ; . ;
NZ_CP026362.1	44764	C	T	225	hom	69	69	.	.	.	.	.	.	upstream_gene_variant ; BV11031_RS00210 ; c.-4579G>A ; . ; . ; . ; . ;	upstream_gene_variant ; BV11031_RS00215 ; c.-3737G>A ; . ; . ; . ; . ;	upstream_gene_variant ; BV11031_RS00240 ; c.-111C>T ; . ; . ; . ; . ;	upstream_gene_variant ; BV11031_RS00245 ; c.-853C>T ; . ; . ; . ; . ;	upstream_gene_variant ; BV11031_RS00250 ; c.-2292C>T ; . ; . ; . ; . ;
NZ_CP026362.1	44776	T	C	225	hom	81	81	.	.	.	.	.	.	upstream_gene_variant ; BV11031_RS00210 ; c.-4591A>G ; . ; . ; . ; . ;	upstream_gene_variant ; BV11031_RS00215 ; c.-3749A>G ; . ; . ; . ; . ;	upstream_gene_variant ; BV11031_RS00240 ; c.-99T>C ; . ; . ; . ; . ;	upstream_gene_variant ; BV11031_RS00245 ; c.-841T>C ; . ; . ; . ; . ;	upstream_gene_variant ; BV11031_RS00250 ; c.-2280T>C ; . ; . ; . ; . ;
NZ_CP026362.1	44782	C	T	225	hom	97	97	.	.	.	.	.	.	upstream_gene_variant ; BV11031_RS00210 ; c.-4597G>A ; . ; . ; . ; . ;	upstream_gene_variant ; BV11031_RS00215 ; c.-3755G>A ; . ; . ; . ; . ;	upstream_gene_variant ; BV11031_RS00240 ; c.-93C>T ; . ; . ; . ; . ;	upstream_gene_variant ; BV11031_RS00245 ; c.-835C>T ; . ; . ; . ; . ;	upstream_gene_variant ; BV11031_RS00250 ; c.-2274C>T ; . ; . ; . ; . ;
NZ_CP026362.1	44786	G	A	225	hom	101	101	.	.	.	.	.	.	upstream_gene_variant ; BV11031_RS00210 ; c.-4601C>T ; . ; . ; . ; . ;	upstream_gene_variant ; BV11031_RS00215 ; c.-3759C>T ; . ; . ; . ; . ;	upstream_gene_variant ; BV11031_RS00240 ; c.-89G>A ; . ; . ; . ; . ;	upstream_gene_variant ; BV11031_RS00245 ; c.-831G>A ; . ; . ; . ; . ;	upstream_gene_variant ; BV11031_RS00250 ; c.-2270G>A ; . ; . ; . ; . ;
NZ_CP026362.1	44842	A	T	225	hom	122	122	.	.	.	.	.	.	upstream_gene_variant ; BV11031_RS00210 ; c.-4657T>A ; . ; . ; . ; . ;	upstream_gene_variant ; BV11031_RS00215 ; c.-3815T>A ; . ; . ; . ; . ;	upstream_gene_variant ; BV11031_RS00240 ; c.-33A>T ; . ; . ; . ; . ;	upstream_gene_variant ; BV11031_RS00245 ; c.-775A>T ; . ; . ; . ; . ;	upstream_gene_variant ; BV11031_RS00250 ; c.-2214A>T ; . ; . ; . ; . ;
NZ_CP026362.1	44851	AT	ATT	225	hom	128	128	.	.	.	.	.	.	upstream_gene_variant ; BV11031_RS00210 ; c.-4668_-4667insA ; . ; . ; . ; . ;	upstream_gene_variant ; BV11031_RS00215 ; c.-3826_-3825insA ; . ; . ; . ; . ;	upstream_gene_variant ; BV11031_RS00240 ; c.-23_-22insT ; . ; . ; . ; . ;	upstream_gene_variant ; BV11031_RS00245 ; c.-765_-764insT ; . ; . ; . ; . ;	upstream_gene_variant ; BV11031_RS00250 ; c.-2204_-2203insT ; . ; . ; . ; . ;
NZ_CP026362.1	44937	G	A	225	hom	150	150	BV11031_RS00240	gene-BV11031_RS00240	44875	45591	+	synonymous_variant ; BV11031_RS00240 ; c.63G>A ; p.Ala21Ala ; 63/717 ; 63/717 ; 21/238 ;	synonymous_variant ; BV11031_RS00240 ; c.63G>A ; p.Ala21Ala ; 63/717 ; 63/717 ; 21/238 ;	upstream_gene_variant ; BV11031_RS00210 ; c.-4752C>T ; . ; . ; . ; . ;	upstream_gene_variant ; BV11031_RS00215 ; c.-3910C>T ; . ; . ; . ; . ;	upstream_gene_variant ; BV11031_RS00245 ; c.-680G>A ; . ; . ; . ; . ;	upstream_gene_variant ; BV11031_RS00250 ; c.-2119G>A ; . ; . ; . ; . ;
NZ_CP026362.1	44950	T	C	225	hom	161	161	BV11031_RS00240	gene-BV11031_RS00240	44875	45591	+	synonymous_variant ; BV11031_RS00240 ; c.76T>C ; p.Leu26Leu ; 76/717 ; 76/717 ; 26/238 ;	synonymous_variant ; BV11031_RS00240 ; c.76T>C ; p.Leu26Leu ; 76/717 ; 76/717 ; 26/238 ;	upstream_gene_variant ; BV11031_RS00210 ; c.-4765A>G ; . ; . ; . ; . ;	upstream_gene_variant ; BV11031_RS00215 ; c.-3923A>G ; . ; . ; . ; . ;	upstream_gene_variant ; BV11031_RS00245 ; c.-667T>C ; . ; . ; . ; . ;	upstream_gene_variant ; BV11031_RS00250 ; c.-2106T>C ; . ; . ; . ; . ;
NZ_CP026362.1	44964	A	G	225	hom	157	157	BV11031_RS00240	gene-BV11031_RS00240	44875	45591	+	synonymous_variant ; BV11031_RS00240 ; c.90A>G ; p.Gly30Gly ; 90/717 ; 90/717 ; 30/238 ;	synonymous_variant ; BV11031_RS00240 ; c.90A>G ; p.Gly30Gly ; 90/717 ; 90/717 ; 30/238 ;	upstream_gene_variant ; BV11031_RS00210 ; c.-4779T>C ; . ; . ; . ; . ;	upstream_gene_variant ; BV11031_RS00215 ; c.-3937T>C ; . ; . ; . ; . ;	upstream_gene_variant ; BV11031_RS00245 ; c.-653A>G ; . ; . ; . ; . ;	upstream_gene_variant ; BV11031_RS00250 ; c.-2092A>G ; . ; . ; . ; . ;
NZ_CP026362.1	44985	G	A	225	hom	156	156	BV11031_RS00240	gene-BV11031_RS00240	44875	45591	+	synonymous_variant ; BV11031_RS00240 ; c.111G>A ; p.Glu37Glu ; 111/717 ; 111/717 ; 37/238 ;	synonymous_variant ; BV11031_RS00240 ; c.111G>A ; p.Glu37Glu ; 111/717 ; 111/717 ; 37/238 ;	upstream_gene_variant ; BV11031_RS00210 ; c.-4800C>T ; . ; . ; . ; . ;	upstream_gene_variant ; BV11031_RS00215 ; c.-3958C>T ; . ; . ; . ; . ;	upstream_gene_variant ; BV11031_RS00245 ; c.-632G>A ; . ; . ; . ; . ;	upstream_gene_variant ; BV11031_RS00250 ; c.-2071G>A ; . ; . ; . ; . ;
NZ_CP026362.1	44994	C	T	225	hom	160	160	BV11031_RS00240	gene-BV11031_RS00240	44875	45591	+	synonymous_variant ; BV11031_RS00240 ; c.120C>T ; p.Ile40Ile ; 120/717 ; 120/717 ; 40/238 ;	synonymous_variant ; BV11031_RS00240 ; c.120C>T ; p.Ile40Ile ; 120/717 ; 120/717 ; 40/238 ;	upstream_gene_variant ; BV11031_RS00210 ; c.-4809G>A ; . ; . ; . ; . ;	upstream_gene_variant ; BV11031_RS00215 ; c.-3967G>A ; . ; . ; . ; . ;	upstream_gene_variant ; BV11031_RS00245 ; c.-623C>T ; . ; . ; . ; . ;	upstream_gene_variant ; BV11031_RS00250 ; c.-2062C>T ; . ; . ; . ; . ;
NZ_CP026362.1	45015	T	C	225	hom	167	167	BV11031_RS00240	gene-BV11031_RS00240	44875	45591	+	synonymous_variant ; BV11031_RS00240 ; c.141T>C ; p.Tyr47Tyr ; 141/717 ; 141/717 ; 47/238 ;	synonymous_variant ; BV11031_RS00240 ; c.141T>C ; p.Tyr47Tyr ; 141/717 ; 141/717 ; 47/238 ;	upstream_gene_variant ; BV11031_RS00210 ; c.-4830A>G ; . ; . ; . ; . ;	upstream_gene_variant ; BV11031_RS00215 ; c.-3988A>G ; . ; . ; . ; . ;	upstream_gene_variant ; BV11031_RS00245 ; c.-602T>C ; . ; . ; . ; . ;	upstream_gene_variant ; BV11031_RS00250 ; c.-2041T>C ; . ; . ; . ; . ;
NZ_CP026362.1	45030	G	A	225	hom	161	161	BV11031_RS00240	gene-BV11031_RS00240	44875	45591	+	synonymous_variant ; BV11031_RS00240 ; c.156G>A ; p.Val52Val ; 156/717 ; 156/717 ; 52/238 ;	synonymous_variant ; BV11031_RS00240 ; c.156G>A ; p.Val52Val ; 156/717 ; 156/717 ; 52/238 ;	upstream_gene_variant ; BV11031_RS00210 ; c.-4845C>T ; . ; . ; . ; . ;	upstream_gene_variant ; BV11031_RS00215 ; c.-4003C>T ; . ; . ; . ; . ;	upstream_gene_variant ; BV11031_RS00245 ; c.-587G>A ; . ; . ; . ; . ;	upstream_gene_variant ; BV11031_RS00250 ; c.-2026G>A ; . ; . ; . ; . ;
NZ_CP026362.1	45032	G	A	225	hom	161	161	BV11031_RS00240	gene-BV11031_RS00240	44875	45591	+	missense_variant ; BV11031_RS00240 ; c.158G>A ; p.Ser53Asn ; 158/717 ; 158/717 ; 53/238 ;	missense_variant ; BV11031_RS00240 ; c.158G>A ; p.Ser53Asn ; 158/717 ; 158/717 ; 53/238 ;	upstream_gene_variant ; BV11031_RS00210 ; c.-4847C>T ; . ; . ; . ; . ;	upstream_gene_variant ; BV11031_RS00215 ; c.-4005C>T ; . ; . ; . ; . ;	upstream_gene_variant ; BV11031_RS00245 ; c.-585G>A ; . ; . ; . ; . ;	upstream_gene_variant ; BV11031_RS00250 ; c.-2024G>A ; . ; . ; . ; . ;
NZ_CP026362.1	45072	C	T	225	hom	169	169	BV11031_RS00240	gene-BV11031_RS00240	44875	45591	+	synonymous_variant ; BV11031_RS00240 ; c.198C>T ; p.Phe66Phe ; 198/717 ; 198/717 ; 66/238 ;	synonymous_variant ; BV11031_RS00240 ; c.198C>T ; p.Phe66Phe ; 198/717 ; 198/717 ; 66/238 ;	upstream_gene_variant ; BV11031_RS00210 ; c.-4887G>A ; . ; . ; . ; . ;	upstream_gene_variant ; BV11031_RS00215 ; c.-4045G>A ; . ; . ; . ; . ;	upstream_gene_variant ; BV11031_RS00245 ; c.-545C>T ; . ; . ; . ; . ;	upstream_gene_variant ; BV11031_RS00250 ; c.-1984C>T ; . ; . ; . ; . ;
NZ_CP026362.1	45090	C	T	225	hom	177	177	BV11031_RS00240	gene-BV11031_RS00240	44875	45591	+	synonymous_variant ; BV11031_RS00240 ; c.216C>T ; p.Val72Val ; 216/717 ; 216/717 ; 72/238 ;	synonymous_variant ; BV11031_RS00240 ; c.216C>T ; p.Val72Val ; 216/717 ; 216/717 ; 72/238 ;	upstream_gene_variant ; BV11031_RS00210 ; c.-4905G>A ; . ; . ; . ; . ;	upstream_gene_variant ; BV11031_RS00215 ; c.-4063G>A ; . ; . ; . ; . ;	upstream_gene_variant ; BV11031_RS00245 ; c.-527C>T ; . ; . ; . ; . ;	upstream_gene_variant ; BV11031_RS00250 ; c.-1966C>T ; . ; . ; . ; . ;
NZ_CP026362.1	45126	A	G	225	hom	184	184	BV11031_RS00240	gene-BV11031_RS00240	44875	45591	+	synonymous_variant ; BV11031_RS00240 ; c.252A>G ; p.Arg84Arg ; 252/717 ; 252/717 ; 84/238 ;	synonymous_variant ; BV11031_RS00240 ; c.252A>G ; p.Arg84Arg ; 252/717 ; 252/717 ; 84/238 ;	upstream_gene_variant ; BV11031_RS00210 ; c.-4941T>C ; . ; . ; . ; . ;	upstream_gene_variant ; BV11031_RS00215 ; c.-4099T>C ; . ; . ; . ; . ;	upstream_gene_variant ; BV11031_RS00245 ; c.-491A>G ; . ; . ; . ; . ;	upstream_gene_variant ; BV11031_RS00250 ; c.-1930A>G ; . ; . ; . ; . ;
NZ_CP026362.1	45129	A	G	225	hom	184	184	BV11031_RS00240	gene-BV11031_RS00240	44875	45591	+	synonymous_variant ; BV11031_RS00240 ; c.255A>G ; p.Glu85Glu ; 255/717 ; 255/717 ; 85/238 ;	synonymous_variant ; BV11031_RS00240 ; c.255A>G ; p.Glu85Glu ; 255/717 ; 255/717 ; 85/238 ;	upstream_gene_variant ; BV11031_RS00210 ; c.-4944T>C ; . ; . ; . ; . ;	upstream_gene_variant ; BV11031_RS00215 ; c.-4102T>C ; . ; . ; . ; . ;	upstream_gene_variant ; BV11031_RS00245 ; c.-488A>G ; . ; . ; . ; . ;	upstream_gene_variant ; BV11031_RS00250 ; c.-1927A>G ; . ; . ; . ; . ;
NZ_CP026362.1	45153	C	T	225	hom	189	189	BV11031_RS00240	gene-BV11031_RS00240	44875	45591	+	synonymous_variant ; BV11031_RS00240 ; c.279C>T ; p.Asp93Asp ; 279/717 ; 279/717 ; 93/238 ;	synonymous_variant ; BV11031_RS00240 ; c.279C>T ; p.Asp93Asp ; 279/717 ; 279/717 ; 93/238 ;	upstream_gene_variant ; BV11031_RS00210 ; c.-4968G>A ; . ; . ; . ; . ;	upstream_gene_variant ; BV11031_RS00215 ; c.-4126G>A ; . ; . ; . ; . ;	upstream_gene_variant ; BV11031_RS00245 ; c.-464C>T ; . ; . ; . ; . ;	upstream_gene_variant ; BV11031_RS00250 ; c.-1903C>T ; . ; . ; . ; . ;
NZ_CP026362.1	45157	C	A	225	hom	195	195	BV11031_RS00240	gene-BV11031_RS00240	44875	45591	+	missense_variant ; BV11031_RS00240 ; c.283C>A ; p.Gln95Lys ; 283/717 ; 283/717 ; 95/238 ;	missense_variant ; BV11031_RS00240 ; c.283C>A ; p.Gln95Lys ; 283/717 ; 283/717 ; 95/238 ;	upstream_gene_variant ; BV11031_RS00210 ; c.-4972G>T ; . ; . ; . ; . ;	upstream_gene_variant ; BV11031_RS00215 ; c.-4130G>T ; . ; . ; . ; . ;	upstream_gene_variant ; BV11031_RS00245 ; c.-460C>A ; . ; . ; . ; . ;	upstream_gene_variant ; BV11031_RS00250 ; c.-1899C>A ; . ; . ; . ; . ;
NZ_CP026362.1	45175	A	C	225	hom	199	199	BV11031_RS00240	gene-BV11031_RS00240	44875	45591	+	missense_variant ; BV11031_RS00240 ; c.301A>C ; p.Lys101Gln ; 301/717 ; 301/717 ; 101/238 ;	missense_variant ; BV11031_RS00240 ; c.301A>C ; p.Lys101Gln ; 301/717 ; 301/717 ; 101/238 ;	upstream_gene_variant ; BV11031_RS00210 ; c.-4990T>G ; . ; . ; . ; . ;	upstream_gene_variant ; BV11031_RS00215 ; c.-4148T>G ; . ; . ; . ; . ;	upstream_gene_variant ; BV11031_RS00245 ; c.-442A>C ; . ; . ; . ; . ;	upstream_gene_variant ; BV11031_RS00250 ; c.-1881A>C ; . ; . ; . ; . ;
NZ_CP026362.1	45207	C	A	225	hom	194	194	BV11031_RS00240	gene-BV11031_RS00240	44875	45591	+	synonymous_variant ; BV11031_RS00240 ; c.333C>A ; p.Thr111Thr ; 333/717 ; 333/717 ; 111/238 ;	synonymous_variant ; BV11031_RS00240 ; c.333C>A ; p.Thr111Thr ; 333/717 ; 333/717 ; 111/238 ;	upstream_gene_variant ; BV11031_RS00215 ; c.-4180G>T ; . ; . ; . ; . ;	upstream_gene_variant ; BV11031_RS00245 ; c.-410C>A ; . ; . ; . ; . ;	upstream_gene_variant ; BV11031_RS00250 ; c.-1849C>A ; . ; . ; . ; . ;	upstream_gene_variant ; BV11031_RS00255 ; c.-2676C>A ; . ; . ; . ; . ;
NZ_CP026362.1	45216	C	T	225	hom	201	201	BV11031_RS00240	gene-BV11031_RS00240	44875	45591	+	synonymous_variant ; BV11031_RS00240 ; c.342C>T ; p.Ile114Ile ; 342/717 ; 342/717 ; 114/238 ;	synonymous_variant ; BV11031_RS00240 ; c.342C>T ; p.Ile114Ile ; 342/717 ; 342/717 ; 114/238 ;	upstream_gene_variant ; BV11031_RS00215 ; c.-4189G>A ; . ; . ; . ; . ;	upstream_gene_variant ; BV11031_RS00245 ; c.-401C>T ; . ; . ; . ; . ;	upstream_gene_variant ; BV11031_RS00250 ; c.-1840C>T ; . ; . ; . ; . ;	upstream_gene_variant ; BV11031_RS00255 ; c.-2667C>T ; . ; . ; . ; . ;
NZ_CP026362.1	45225	C	A	225	hom	202	202	BV11031_RS00240	gene-BV11031_RS00240	44875	45591	+	synonymous_variant ; BV11031_RS00240 ; c.351C>A ; p.Val117Val ; 351/717 ; 351/717 ; 117/238 ;	synonymous_variant ; BV11031_RS00240 ; c.351C>A ; p.Val117Val ; 351/717 ; 351/717 ; 117/238 ;	upstream_gene_variant ; BV11031_RS00215 ; c.-4198G>T ; . ; . ; . ; . ;	upstream_gene_variant ; BV11031_RS00245 ; c.-392C>A ; . ; . ; . ; . ;	upstream_gene_variant ; BV11031_RS00250 ; c.-1831C>A ; . ; . ; . ; . ;	upstream_gene_variant ; BV11031_RS00255 ; c.-2658C>A ; . ; . ; . ; . ;
NZ_CP026362.1	45231	C	A	225	hom	198	198	BV11031_RS00240	gene-BV11031_RS00240	44875	45591	+	synonymous_variant ; BV11031_RS00240 ; c.357C>A ; p.Gly119Gly ; 357/717 ; 357/717 ; 119/238 ;	synonymous_variant ; BV11031_RS00240 ; c.357C>A ; p.Gly119Gly ; 357/717 ; 357/717 ; 119/238 ;	upstream_gene_variant ; BV11031_RS00215 ; c.-4204G>T ; . ; . ; . ; . ;	upstream_gene_variant ; BV11031_RS00245 ; c.-386C>A ; . ; . ; . ; . ;	upstream_gene_variant ; BV11031_RS00250 ; c.-1825C>A ; . ; . ; . ; . ;	upstream_gene_variant ; BV11031_RS00255 ; c.-2652C>A ; . ; . ; . ; . ;
NZ_CP026362.1	45234	T	A	225	hom	201	201	BV11031_RS00240	gene-BV11031_RS00240	44875	45591	+	synonymous_variant ; BV11031_RS00240 ; c.360T>A ; p.Val120Val ; 360/717 ; 360/717 ; 120/238 ;	synonymous_variant ; BV11031_RS00240 ; c.360T>A ; p.Val120Val ; 360/717 ; 360/717 ; 120/238 ;	upstream_gene_variant ; BV11031_RS00215 ; c.-4207A>T ; . ; . ; . ; . ;	upstream_gene_variant ; BV11031_RS00245 ; c.-383T>A ; . ; . ; . ; . ;	upstream_gene_variant ; BV11031_RS00250 ; c.-1822T>A ; . ; . ; . ; . ;	upstream_gene_variant ; BV11031_RS00255 ; c.-2649T>A ; . ; . ; . ; . ;
NZ_CP026362.1	45246	A	C	225	hom	201	201	BV11031_RS00240	gene-BV11031_RS00240	44875	45591	+	synonymous_variant ; BV11031_RS00240 ; c.372A>C ; p.Gly124Gly ; 372/717 ; 372/717 ; 124/238 ;	synonymous_variant ; BV11031_RS00240 ; c.372A>C ; p.Gly124Gly ; 372/717 ; 372/717 ; 124/238 ;	upstream_gene_variant ; BV11031_RS00215 ; c.-4219T>G ; . ; . ; . ; . ;	upstream_gene_variant ; BV11031_RS00245 ; c.-371A>C ; . ; . ; . ; . ;	upstream_gene_variant ; BV11031_RS00250 ; c.-1810A>C ; . ; . ; . ; . ;	upstream_gene_variant ; BV11031_RS00255 ; c.-2637A>C ; . ; . ; . ; . ;
NZ_CP026362.1	45251	G	C	225	hom	201	201	BV11031_RS00240	gene-BV11031_RS00240	44875	45591	+	missense_variant ; BV11031_RS00240 ; c.377G>C ; p.Ser126Thr ; 377/717 ; 377/717 ; 126/238 ;	missense_variant ; BV11031_RS00240 ; c.377G>C ; p.Ser126Thr ; 377/717 ; 377/717 ; 126/238 ;	upstream_gene_variant ; BV11031_RS00215 ; c.-4224C>G ; . ; . ; . ; . ;	upstream_gene_variant ; BV11031_RS00245 ; c.-366G>C ; . ; . ; . ; . ;	upstream_gene_variant ; BV11031_RS00250 ; c.-1805G>C ; . ; . ; . ; . ;	upstream_gene_variant ; BV11031_RS00255 ; c.-2632G>C ; . ; . ; . ; . ;
NZ_CP026362.1	45292	T	A	225	hom	175	175	BV11031_RS00240	gene-BV11031_RS00240	44875	45591	+	missense_variant ; BV11031_RS00240 ; c.418T>A ; p.Ser140Thr ; 418/717 ; 418/717 ; 140/238 ;	missense_variant ; BV11031_RS00240 ; c.418T>A ; p.Ser140Thr ; 418/717 ; 418/717 ; 140/238 ;	upstream_gene_variant ; BV11031_RS00215 ; c.-4265A>T ; . ; . ; . ; . ;	upstream_gene_variant ; BV11031_RS00245 ; c.-325T>A ; . ; . ; . ; . ;	upstream_gene_variant ; BV11031_RS00250 ; c.-1764T>A ; . ; . ; . ; . ;	upstream_gene_variant ; BV11031_RS00255 ; c.-2591T>A ; . ; . ; . ; . ;
NZ_CP026362.1	45294	G	A	225	hom	175	175	BV11031_RS00240	gene-BV11031_RS00240	44875	45591	+	synonymous_variant ; BV11031_RS00240 ; c.420G>A ; p.Ser140Ser ; 420/717 ; 420/717 ; 140/238 ;	synonymous_variant ; BV11031_RS00240 ; c.420G>A ; p.Ser140Ser ; 420/717 ; 420/717 ; 140/238 ;	upstream_gene_variant ; BV11031_RS00215 ; c.-4267C>T ; . ; . ; . ; . ;	upstream_gene_variant ; BV11031_RS00245 ; c.-323G>A ; . ; . ; . ; . ;	upstream_gene_variant ; BV11031_RS00250 ; c.-1762G>A ; . ; . ; . ; . ;	upstream_gene_variant ; BV11031_RS00255 ; c.-2589G>A ; . ; . ; . ; . ;
NZ_CP026362.1	45295	C	A	225	hom	175	175	BV11031_RS00240	gene-BV11031_RS00240	44875	45591	+	synonymous_variant ; BV11031_RS00240 ; c.421C>A ; p.Arg141Arg ; 421/717 ; 421/717 ; 141/238 ;	synonymous_variant ; BV11031_RS00240 ; c.421C>A ; p.Arg141Arg ; 421/717 ; 421/717 ; 141/238 ;	upstream_gene_variant ; BV11031_RS00215 ; c.-4268G>T ; . ; . ; . ; . ;	upstream_gene_variant ; BV11031_RS00245 ; c.-322C>A ; . ; . ; . ; . ;	upstream_gene_variant ; BV11031_RS00250 ; c.-1761C>A ; . ; . ; . ; . ;	upstream_gene_variant ; BV11031_RS00255 ; c.-2588C>A ; . ; . ; . ; . ;
NZ_CP026362.1	45303	C	G	225	hom	189	189	BV11031_RS00240	gene-BV11031_RS00240	44875	45591	+	synonymous_variant ; BV11031_RS00240 ; c.429C>G ; p.Leu143Leu ; 429/717 ; 429/717 ; 143/238 ;	synonymous_variant ; BV11031_RS00240 ; c.429C>G ; p.Leu143Leu ; 429/717 ; 429/717 ; 143/238 ;	upstream_gene_variant ; BV11031_RS00215 ; c.-4276G>C ; . ; . ; . ; . ;	upstream_gene_variant ; BV11031_RS00245 ; c.-314C>G ; . ; . ; . ; . ;	upstream_gene_variant ; BV11031_RS00250 ; c.-1753C>G ; . ; . ; . ; . ;	upstream_gene_variant ; BV11031_RS00255 ; c.-2580C>G ; . ; . ; . ; . ;
NZ_CP026362.1	45306	A	T	225	hom	192	192	BV11031_RS00240	gene-BV11031_RS00240	44875	45591	+	synonymous_variant ; BV11031_RS00240 ; c.432A>T ; p.Gly144Gly ; 432/717 ; 432/717 ; 144/238 ;	synonymous_variant ; BV11031_RS00240 ; c.432A>T ; p.Gly144Gly ; 432/717 ; 432/717 ; 144/238 ;	upstream_gene_variant ; BV11031_RS00215 ; c.-4279T>A ; . ; . ; . ; . ;	upstream_gene_variant ; BV11031_RS00245 ; c.-311A>T ; . ; . ; . ; . ;	upstream_gene_variant ; BV11031_RS00250 ; c.-1750A>T ; . ; . ; . ; . ;	upstream_gene_variant ; BV11031_RS00255 ; c.-2577A>T ; . ; . ; . ; . ;
NZ_CP026362.1	45330	C	G	225	hom	213	213	BV11031_RS00240	gene-BV11031_RS00240	44875	45591	+	synonymous_variant ; BV11031_RS00240 ; c.456C>G ; p.Leu152Leu ; 456/717 ; 456/717 ; 152/238 ;	synonymous_variant ; BV11031_RS00240 ; c.456C>G ; p.Leu152Leu ; 456/717 ; 456/717 ; 152/238 ;	upstream_gene_variant ; BV11031_RS00215 ; c.-4303G>C ; . ; . ; . ; . ;	upstream_gene_variant ; BV11031_RS00245 ; c.-287C>G ; . ; . ; . ; . ;	upstream_gene_variant ; BV11031_RS00250 ; c.-1726C>G ; . ; . ; . ; . ;	upstream_gene_variant ; BV11031_RS00255 ; c.-2553C>G ; . ; . ; . ; . ;
NZ_CP026362.1	45336	C	T	225	hom	217	217	BV11031_RS00240	gene-BV11031_RS00240	44875	45591	+	synonymous_variant ; BV11031_RS00240 ; c.462C>T ; p.Ser154Ser ; 462/717 ; 462/717 ; 154/238 ;	synonymous_variant ; BV11031_RS00240 ; c.462C>T ; p.Ser154Ser ; 462/717 ; 462/717 ; 154/238 ;	upstream_gene_variant ; BV11031_RS00215 ; c.-4309G>A ; . ; . ; . ; . ;	upstream_gene_variant ; BV11031_RS00245 ; c.-281C>T ; . ; . ; . ; . ;	upstream_gene_variant ; BV11031_RS00250 ; c.-1720C>T ; . ; . ; . ; . ;	upstream_gene_variant ; BV11031_RS00255 ; c.-2547C>T ; . ; . ; . ; . ;
NZ_CP026362.1	45351	A	G	225	hom	193	193	BV11031_RS00240	gene-BV11031_RS00240	44875	45591	+	synonymous_variant ; BV11031_RS00240 ; c.477A>G ; p.Leu159Leu ; 477/717 ; 477/717 ; 159/238 ;	synonymous_variant ; BV11031_RS00240 ; c.477A>G ; p.Leu159Leu ; 477/717 ; 477/717 ; 159/238 ;	upstream_gene_variant ; BV11031_RS00215 ; c.-4324T>C ; . ; . ; . ; . ;	upstream_gene_variant ; BV11031_RS00245 ; c.-266A>G ; . ; . ; . ; . ;	upstream_gene_variant ; BV11031_RS00250 ; c.-1705A>G ; . ; . ; . ; . ;	upstream_gene_variant ; BV11031_RS00255 ; c.-2532A>G ; . ; . ; . ; . ;
NZ_CP026362.1	45352	G	C	225	hom	193	193	BV11031_RS00240	gene-BV11031_RS00240	44875	45591	+	missense_variant ; BV11031_RS00240 ; c.478G>C ; p.Glu160Gln ; 478/717 ; 478/717 ; 160/238 ;	missense_variant ; BV11031_RS00240 ; c.478G>C ; p.Glu160Gln ; 478/717 ; 478/717 ; 160/238 ;	upstream_gene_variant ; BV11031_RS00215 ; c.-4325C>G ; . ; . ; . ; . ;	upstream_gene_variant ; BV11031_RS00245 ; c.-265G>C ; . ; . ; . ; . ;	upstream_gene_variant ; BV11031_RS00250 ; c.-1704G>C ; . ; . ; . ; . ;	upstream_gene_variant ; BV11031_RS00255 ; c.-2531G>C ; . ; . ; . ; . ;
NZ_CP026362.1	45357	C	T	225	hom	200	200	BV11031_RS00240	gene-BV11031_RS00240	44875	45591	+	synonymous_variant ; BV11031_RS00240 ; c.483C>T ; p.Phe161Phe ; 483/717 ; 483/717 ; 161/238 ;	synonymous_variant ; BV11031_RS00240 ; c.483C>T ; p.Phe161Phe ; 483/717 ; 483/717 ; 161/238 ;	upstream_gene_variant ; BV11031_RS00215 ; c.-4330G>A ; . ; . ; . ; . ;	upstream_gene_variant ; BV11031_RS00245 ; c.-260C>T ; . ; . ; . ; . ;	upstream_gene_variant ; BV11031_RS00250 ; c.-1699C>T ; . ; . ; . ; . ;	upstream_gene_variant ; BV11031_RS00255 ; c.-2526C>T ; . ; . ; . ; . ;
NZ_CP026362.1	45362	C	A	225	hom	209	209	BV11031_RS00240	gene-BV11031_RS00240	44875	45591	+	missense_variant ; BV11031_RS00240 ; c.488C>A ; p.Ala163Glu ; 488/717 ; 488/717 ; 163/238 ;	missense_variant ; BV11031_RS00240 ; c.488C>A ; p.Ala163Glu ; 488/717 ; 488/717 ; 163/238 ;	upstream_gene_variant ; BV11031_RS00215 ; c.-4335G>T ; . ; . ; . ; . ;	upstream_gene_variant ; BV11031_RS00245 ; c.-255C>A ; . ; . ; . ; . ;	upstream_gene_variant ; BV11031_RS00250 ; c.-1694C>A ; . ; . ; . ; . ;	upstream_gene_variant ; BV11031_RS00255 ; c.-2521C>A ; . ; . ; . ; . ;
NZ_CP026362.1	45402	A	G	189	hom	236	236	BV11031_RS00240	gene-BV11031_RS00240	44875	45591	+	synonymous_variant ; BV11031_RS00240 ; c.528A>G ; p.Thr176Thr ; 528/717 ; 528/717 ; 176/238 ;	synonymous_variant ; BV11031_RS00240 ; c.528A>G ; p.Thr176Thr ; 528/717 ; 528/717 ; 176/238 ;	upstream_gene_variant ; BV11031_RS00215 ; c.-4375T>C ; . ; . ; . ; . ;	upstream_gene_variant ; BV11031_RS00245 ; c.-215A>G ; . ; . ; . ; . ;	upstream_gene_variant ; BV11031_RS00250 ; c.-1654A>G ; . ; . ; . ; . ;	upstream_gene_variant ; BV11031_RS00255 ; c.-2481A>G ; . ; . ; . ; . ;
NZ_CP026362.1	45414	A	G	178	hom	244	244	BV11031_RS00240	gene-BV11031_RS00240	44875	45591	+	synonymous_variant ; BV11031_RS00240 ; c.540A>G ; p.Lys180Lys ; 540/717 ; 540/717 ; 180/238 ;	synonymous_variant ; BV11031_RS00240 ; c.540A>G ; p.Lys180Lys ; 540/717 ; 540/717 ; 180/238 ;	upstream_gene_variant ; BV11031_RS00215 ; c.-4387T>C ; . ; . ; . ; . ;	upstream_gene_variant ; BV11031_RS00245 ; c.-203A>G ; . ; . ; . ; . ;	upstream_gene_variant ; BV11031_RS00250 ; c.-1642A>G ; . ; . ; . ; . ;	upstream_gene_variant ; BV11031_RS00255 ; c.-2469A>G ; . ; . ; . ; . ;
NZ_CP026362.1	45432	A	G	164	hom	255	255	BV11031_RS00240	gene-BV11031_RS00240	44875	45591	+	synonymous_variant ; BV11031_RS00240 ; c.558A>G ; p.Glu186Glu ; 558/717 ; 558/717 ; 186/238 ;	synonymous_variant ; BV11031_RS00240 ; c.558A>G ; p.Glu186Glu ; 558/717 ; 558/717 ; 186/238 ;	upstream_gene_variant ; BV11031_RS00215 ; c.-4405T>C ; . ; . ; . ; . ;	upstream_gene_variant ; BV11031_RS00245 ; c.-185A>G ; . ; . ; . ; . ;	upstream_gene_variant ; BV11031_RS00250 ; c.-1624A>G ; . ; . ; . ; . ;	upstream_gene_variant ; BV11031_RS00255 ; c.-2451A>G ; . ; . ; . ; . ;
NZ_CP026362.1	45444	C	T	161	hom	265	265	BV11031_RS00240	gene-BV11031_RS00240	44875	45591	+	synonymous_variant ; BV11031_RS00240 ; c.570C>T ; p.Asp190Asp ; 570/717 ; 570/717 ; 190/238 ;	synonymous_variant ; BV11031_RS00240 ; c.570C>T ; p.Asp190Asp ; 570/717 ; 570/717 ; 190/238 ;	upstream_gene_variant ; BV11031_RS00215 ; c.-4417G>A ; . ; . ; . ; . ;	upstream_gene_variant ; BV11031_RS00245 ; c.-173C>T ; . ; . ; . ; . ;	upstream_gene_variant ; BV11031_RS00250 ; c.-1612C>T ; . ; . ; . ; . ;	upstream_gene_variant ; BV11031_RS00255 ; c.-2439C>T ; . ; . ; . ; . ;
NZ_CP026362.1	45455	C	A	136	hom	265	265	BV11031_RS00240	gene-BV11031_RS00240	44875	45591	+	missense_variant ; BV11031_RS00240 ; c.581C>A ; p.Ala194Glu ; 581/717 ; 581/717 ; 194/238 ;	missense_variant ; BV11031_RS00240 ; c.581C>A ; p.Ala194Glu ; 581/717 ; 581/717 ; 194/238 ;	upstream_gene_variant ; BV11031_RS00215 ; c.-4428G>T ; . ; . ; . ; . ;	upstream_gene_variant ; BV11031_RS00245 ; c.-162C>A ; . ; . ; . ; . ;	upstream_gene_variant ; BV11031_RS00250 ; c.-1601C>A ; . ; . ; . ; . ;	upstream_gene_variant ; BV11031_RS00255 ; c.-2428C>A ; . ; . ; . ; . ;
NZ_CP026362.1	45459	C	T	129	hom	261	261	BV11031_RS00240	gene-BV11031_RS00240	44875	45591	+	synonymous_variant ; BV11031_RS00240 ; c.585C>T ; p.Cys195Cys ; 585/717 ; 585/717 ; 195/238 ;	synonymous_variant ; BV11031_RS00240 ; c.585C>T ; p.Cys195Cys ; 585/717 ; 585/717 ; 195/238 ;	upstream_gene_variant ; BV11031_RS00215 ; c.-4432G>A ; . ; . ; . ; . ;	upstream_gene_variant ; BV11031_RS00245 ; c.-158C>T ; . ; . ; . ; . ;	upstream_gene_variant ; BV11031_RS00250 ; c.-1597C>T ; . ; . ; . ; . ;	upstream_gene_variant ; BV11031_RS00255 ; c.-2424C>T ; . ; . ; . ; . ;
NZ_CP026362.1	45468	T	A	173	hom	274	273	BV11031_RS00240	gene-BV11031_RS00240	44875	45591	+	missense_variant ; BV11031_RS00240 ; c.594T>A ; p.Asp198Glu ; 594/717 ; 594/717 ; 198/238 ;	missense_variant ; BV11031_RS00240 ; c.594T>A ; p.Asp198Glu ; 594/717 ; 594/717 ; 198/238 ;	upstream_gene_variant ; BV11031_RS00215 ; c.-4441A>T ; . ; . ; . ; . ;	upstream_gene_variant ; BV11031_RS00245 ; c.-149T>A ; . ; . ; . ; . ;	upstream_gene_variant ; BV11031_RS00250 ; c.-1588T>A ; . ; . ; . ; . ;	upstream_gene_variant ; BV11031_RS00255 ; c.-2415T>A ; . ; . ; . ; . ;
NZ_CP026362.1	45474	T	A	186	hom	268	268	BV11031_RS00240	gene-BV11031_RS00240	44875	45591	+	synonymous_variant ; BV11031_RS00240 ; c.600T>A ; p.Gly200Gly ; 600/717 ; 600/717 ; 200/238 ;	synonymous_variant ; BV11031_RS00240 ; c.600T>A ; p.Gly200Gly ; 600/717 ; 600/717 ; 200/238 ;	upstream_gene_variant ; BV11031_RS00215 ; c.-4447A>T ; . ; . ; . ; . ;	upstream_gene_variant ; BV11031_RS00245 ; c.-143T>A ; . ; . ; . ; . ;	upstream_gene_variant ; BV11031_RS00250 ; c.-1582T>A ; . ; . ; . ; . ;	upstream_gene_variant ; BV11031_RS00255 ; c.-2409T>A ; . ; . ; . ; . ;
NZ_CP026362.1	45477	G	A	188	hom	269	269	BV11031_RS00240	gene-BV11031_RS00240	44875	45591	+	synonymous_variant ; BV11031_RS00240 ; c.603G>A ; p.Ala201Ala ; 603/717 ; 603/717 ; 201/238 ;	synonymous_variant ; BV11031_RS00240 ; c.603G>A ; p.Ala201Ala ; 603/717 ; 603/717 ; 201/238 ;	upstream_gene_variant ; BV11031_RS00215 ; c.-4450C>T ; . ; . ; . ; . ;	upstream_gene_variant ; BV11031_RS00245 ; c.-140G>A ; . ; . ; . ; . ;	upstream_gene_variant ; BV11031_RS00250 ; c.-1579G>A ; . ; . ; . ; . ;	upstream_gene_variant ; BV11031_RS00255 ; c.-2406G>A ; . ; . ; . ; . ;
NZ_CP026362.1	45483	A	G	186	hom	278	278	BV11031_RS00240	gene-BV11031_RS00240	44875	45591	+	synonymous_variant ; BV11031_RS00240 ; c.609A>G ; p.Val203Val ; 609/717 ; 609/717 ; 203/238 ;	synonymous_variant ; BV11031_RS00240 ; c.609A>G ; p.Val203Val ; 609/717 ; 609/717 ; 203/238 ;	upstream_gene_variant ; BV11031_RS00215 ; c.-4456T>C ; . ; . ; . ; . ;	upstream_gene_variant ; BV11031_RS00245 ; c.-134A>G ; . ; . ; . ; . ;	upstream_gene_variant ; BV11031_RS00250 ; c.-1573A>G ; . ; . ; . ; . ;	upstream_gene_variant ; BV11031_RS00255 ; c.-2400A>G ; . ; . ; . ; . ;
NZ_CP026362.1	45492	A	T	153	hom	284	284	BV11031_RS00240	gene-BV11031_RS00240	44875	45591	+	synonymous_variant ; BV11031_RS00240 ; c.618A>T ; p.Gly206Gly ; 618/717 ; 618/717 ; 206/238 ;	synonymous_variant ; BV11031_RS00240 ; c.618A>T ; p.Gly206Gly ; 618/717 ; 618/717 ; 206/238 ;	upstream_gene_variant ; BV11031_RS00215 ; c.-4465T>A ; . ; . ; . ; . ;	upstream_gene_variant ; BV11031_RS00245 ; c.-125A>T ; . ; . ; . ; . ;	upstream_gene_variant ; BV11031_RS00250 ; c.-1564A>T ; . ; . ; . ; . ;	upstream_gene_variant ; BV11031_RS00255 ; c.-2391A>T ; . ; . ; . ; . ;
NZ_CP026362.1	45525	C	A	130	hom	286	286	BV11031_RS00240	gene-BV11031_RS00240	44875	45591	+	synonymous_variant ; BV11031_RS00240 ; c.651C>A ; p.Gly217Gly ; 651/717 ; 651/717 ; 217/238 ;	synonymous_variant ; BV11031_RS00240 ; c.651C>A ; p.Gly217Gly ; 651/717 ; 651/717 ; 217/238 ;	upstream_gene_variant ; BV11031_RS00215 ; c.-4498G>T ; . ; . ; . ; . ;	upstream_gene_variant ; BV11031_RS00245 ; c.-92C>A ; . ; . ; . ; . ;	upstream_gene_variant ; BV11031_RS00250 ; c.-1531C>A ; . ; . ; . ; . ;	upstream_gene_variant ; BV11031_RS00255 ; c.-2358C>A ; . ; . ; . ; . ;
NZ_CP026362.1	45533	A	G	138	hom	296	296	BV11031_RS00240	gene-BV11031_RS00240	44875	45591	+	missense_variant ; BV11031_RS00240 ; c.659A>G ; p.Asp220Gly ; 659/717 ; 659/717 ; 220/238 ;	missense_variant ; BV11031_RS00240 ; c.659A>G ; p.Asp220Gly ; 659/717 ; 659/717 ; 220/238 ;	upstream_gene_variant ; BV11031_RS00215 ; c.-4506T>C ; . ; . ; . ; . ;	upstream_gene_variant ; BV11031_RS00245 ; c.-84A>G ; . ; . ; . ; . ;	upstream_gene_variant ; BV11031_RS00250 ; c.-1523A>G ; . ; . ; . ; . ;	upstream_gene_variant ; BV11031_RS00255 ; c.-2350A>G ; . ; . ; . ; . ;
NZ_CP026362.1	45543	C	T	116	hom	300	300	BV11031_RS00240	gene-BV11031_RS00240	44875	45591	+	synonymous_variant ; BV11031_RS00240 ; c.669C>T ; p.Asp223Asp ; 669/717 ; 669/717 ; 223/238 ;	synonymous_variant ; BV11031_RS00240 ; c.669C>T ; p.Asp223Asp ; 669/717 ; 669/717 ; 223/238 ;	upstream_gene_variant ; BV11031_RS00215 ; c.-4516G>A ; . ; . ; . ; . ;	upstream_gene_variant ; BV11031_RS00245 ; c.-74C>T ; . ; . ; . ; . ;	upstream_gene_variant ; BV11031_RS00250 ; c.-1513C>T ; . ; . ; . ; . ;	upstream_gene_variant ; BV11031_RS00255 ; c.-2340C>T ; . ; . ; . ; . ;
NZ_CP026362.1	45546	A	G	132	hom	295	295	BV11031_RS00240	gene-BV11031_RS00240	44875	45591	+	synonymous_variant ; BV11031_RS00240 ; c.672A>G ; p.Lys224Lys ; 672/717 ; 672/717 ; 224/238 ;	synonymous_variant ; BV11031_RS00240 ; c.672A>G ; p.Lys224Lys ; 672/717 ; 672/717 ; 224/238 ;	upstream_gene_variant ; BV11031_RS00215 ; c.-4519T>C ; . ; . ; . ; . ;	upstream_gene_variant ; BV11031_RS00245 ; c.-71A>G ; . ; . ; . ; . ;	upstream_gene_variant ; BV11031_RS00250 ; c.-1510A>G ; . ; . ; . ; . ;	upstream_gene_variant ; BV11031_RS00255 ; c.-2337A>G ; . ; . ; . ; . ;
NZ_CP026362.1	45600	T	A	121	hom	336	336	.	.	.	.	.	.	upstream_gene_variant ; BV11031_RS00215 ; c.-4573A>T ; . ; . ; . ; . ;	upstream_gene_variant ; BV11031_RS00245 ; c.-17T>A ; . ; . ; . ; . ;	upstream_gene_variant ; BV11031_RS00250 ; c.-1456T>A ; . ; . ; . ; . ;	upstream_gene_variant ; BV11031_RS00255 ; c.-2283T>A ; . ; . ; . ; . ;	upstream_gene_variant ; BV11031_RS00260 ; c.-3719T>A ; . ; . ; . ; . ;
NZ_CP026362.1	45609	GAA	GAAA	124	hom	349	349	.	.	.	.	.	.	upstream_gene_variant ; BV11031_RS00215 ; c.-4585_-4584insT ; . ; . ; . ; . ;	upstream_gene_variant ; BV11031_RS00245 ; c.-6_-5insA ; . ; . ; . ; . ;	upstream_gene_variant ; BV11031_RS00250 ; c.-1445_-1444insA ; . ; . ; . ; . ;	upstream_gene_variant ; BV11031_RS00255 ; c.-2272_-2271insA ; . ; . ; . ; . ;	upstream_gene_variant ; BV11031_RS00260 ; c.-3708_-3707insA ; . ; . ; . ; . ;
NZ_CP026362.1	45691	T	C	119	hom	243	243	BV11031_RS00245	gene-BV11031_RS00245	45617	47059	+	synonymous_variant ; BV11031_RS00245 ; c.75T>C ; p.Gly25Gly ; 75/1443 ; 75/1443 ; 25/480 ;	synonymous_variant ; BV11031_RS00245 ; c.75T>C ; p.Gly25Gly ; 75/1443 ; 75/1443 ; 25/480 ;	upstream_gene_variant ; BV11031_RS00215 ; c.-4664A>G ; . ; . ; . ; . ;	upstream_gene_variant ; BV11031_RS00250 ; c.-1365T>C ; . ; . ; . ; . ;	upstream_gene_variant ; BV11031_RS00255 ; c.-2192T>C ; . ; . ; . ; . ;	upstream_gene_variant ; BV11031_RS00260 ; c.-3628T>C ; . ; . ; . ; . ;
NZ_CP026362.1	45700	T	G	125	hom	233	233	BV11031_RS00245	gene-BV11031_RS00245	45617	47059	+	synonymous_variant ; BV11031_RS00245 ; c.84T>G ; p.Ser28Ser ; 84/1443 ; 84/1443 ; 28/480 ;	synonymous_variant ; BV11031_RS00245 ; c.84T>G ; p.Ser28Ser ; 84/1443 ; 84/1443 ; 28/480 ;	upstream_gene_variant ; BV11031_RS00215 ; c.-4673A>C ; . ; . ; . ; . ;	upstream_gene_variant ; BV11031_RS00250 ; c.-1356T>G ; . ; . ; . ; . ;	upstream_gene_variant ; BV11031_RS00255 ; c.-2183T>G ; . ; . ; . ; . ;	upstream_gene_variant ; BV11031_RS00260 ; c.-3619T>G ; . ; . ; . ; . ;
NZ_CP026362.1	45706	G	A	126	hom	232	232	BV11031_RS00245	gene-BV11031_RS00245	45617	47059	+	synonymous_variant ; BV11031_RS00245 ; c.90G>A ; p.Ala30Ala ; 90/1443 ; 90/1443 ; 30/480 ;	synonymous_variant ; BV11031_RS00245 ; c.90G>A ; p.Ala30Ala ; 90/1443 ; 90/1443 ; 30/480 ;	upstream_gene_variant ; BV11031_RS00215 ; c.-4679C>T ; . ; . ; . ; . ;	upstream_gene_variant ; BV11031_RS00250 ; c.-1350G>A ; . ; . ; . ; . ;	upstream_gene_variant ; BV11031_RS00255 ; c.-2177G>A ; . ; . ; . ; . ;	upstream_gene_variant ; BV11031_RS00260 ; c.-3613G>A ; . ; . ; . ; . ;
NZ_CP026362.1	45712	A	G	124	hom	227	227	BV11031_RS00245	gene-BV11031_RS00245	45617	47059	+	synonymous_variant ; BV11031_RS00245 ; c.96A>G ; p.Glu32Glu ; 96/1443 ; 96/1443 ; 32/480 ;	synonymous_variant ; BV11031_RS00245 ; c.96A>G ; p.Glu32Glu ; 96/1443 ; 96/1443 ; 32/480 ;	upstream_gene_variant ; BV11031_RS00215 ; c.-4685T>C ; . ; . ; . ; . ;	upstream_gene_variant ; BV11031_RS00250 ; c.-1344A>G ; . ; . ; . ; . ;	upstream_gene_variant ; BV11031_RS00255 ; c.-2171A>G ; . ; . ; . ; . ;	upstream_gene_variant ; BV11031_RS00260 ; c.-3607A>G ; . ; . ; . ; . ;
NZ_CP026362.1	45724	A	G	112	hom	219	219	BV11031_RS00245	gene-BV11031_RS00245	45617	47059	+	synonymous_variant ; BV11031_RS00245 ; c.108A>G ; p.Thr36Thr ; 108/1443 ; 108/1443 ; 36/480 ;	synonymous_variant ; BV11031_RS00245 ; c.108A>G ; p.Thr36Thr ; 108/1443 ; 108/1443 ; 36/480 ;	upstream_gene_variant ; BV11031_RS00215 ; c.-4697T>C ; . ; . ; . ; . ;	upstream_gene_variant ; BV11031_RS00250 ; c.-1332A>G ; . ; . ; . ; . ;	upstream_gene_variant ; BV11031_RS00255 ; c.-2159A>G ; . ; . ; . ; . ;	upstream_gene_variant ; BV11031_RS00260 ; c.-3595A>G ; . ; . ; . ; . ;
NZ_CP026362.1	45733	T	A	69	hom	182	182	BV11031_RS00245	gene-BV11031_RS00245	45617	47059	+	synonymous_variant ; BV11031_RS00245 ; c.117T>A ; p.Leu39Leu ; 117/1443 ; 117/1443 ; 39/480 ;	synonymous_variant ; BV11031_RS00245 ; c.117T>A ; p.Leu39Leu ; 117/1443 ; 117/1443 ; 39/480 ;	upstream_gene_variant ; BV11031_RS00215 ; c.-4706A>T ; . ; . ; . ; . ;	upstream_gene_variant ; BV11031_RS00250 ; c.-1323T>A ; . ; . ; . ; . ;	upstream_gene_variant ; BV11031_RS00255 ; c.-2150T>A ; . ; . ; . ; . ;	upstream_gene_variant ; BV11031_RS00260 ; c.-3586T>A ; . ; . ; . ; . ;
NZ_CP026362.1	45736	A	G	63	hom	182	182	BV11031_RS00245	gene-BV11031_RS00245	45617	47059	+	synonymous_variant ; BV11031_RS00245 ; c.120A>G ; p.Glu40Glu ; 120/1443 ; 120/1443 ; 40/480 ;	synonymous_variant ; BV11031_RS00245 ; c.120A>G ; p.Glu40Glu ; 120/1443 ; 120/1443 ; 40/480 ;	upstream_gene_variant ; BV11031_RS00215 ; c.-4709T>C ; . ; . ; . ; . ;	upstream_gene_variant ; BV11031_RS00250 ; c.-1320A>G ; . ; . ; . ; . ;	upstream_gene_variant ; BV11031_RS00255 ; c.-2147A>G ; . ; . ; . ; . ;	upstream_gene_variant ; BV11031_RS00260 ; c.-3583A>G ; . ; . ; . ; . ;
NZ_CP026362.1	45739	G	A	59	hom	182	182	BV11031_RS00245	gene-BV11031_RS00245	45617	47059	+	synonymous_variant ; BV11031_RS00245 ; c.123G>A ; p.Ala41Ala ; 123/1443 ; 123/1443 ; 41/480 ;	synonymous_variant ; BV11031_RS00245 ; c.123G>A ; p.Ala41Ala ; 123/1443 ; 123/1443 ; 41/480 ;	upstream_gene_variant ; BV11031_RS00215 ; c.-4712C>T ; . ; . ; . ; . ;	upstream_gene_variant ; BV11031_RS00250 ; c.-1317G>A ; . ; . ; . ; . ;	upstream_gene_variant ; BV11031_RS00255 ; c.-2144G>A ; . ; . ; . ; . ;	upstream_gene_variant ; BV11031_RS00260 ; c.-3580G>A ; . ; . ; . ; . ;
NZ_CP026362.1	45742	C	A	63	hom	182	182	BV11031_RS00245	gene-BV11031_RS00245	45617	47059	+	synonymous_variant ; BV11031_RS00245 ; c.126C>A ; p.Ala42Ala ; 126/1443 ; 126/1443 ; 42/480 ;	synonymous_variant ; BV11031_RS00245 ; c.126C>A ; p.Ala42Ala ; 126/1443 ; 126/1443 ; 42/480 ;	upstream_gene_variant ; BV11031_RS00215 ; c.-4715G>T ; . ; . ; . ; . ;	upstream_gene_variant ; BV11031_RS00250 ; c.-1314C>A ; . ; . ; . ; . ;	upstream_gene_variant ; BV11031_RS00255 ; c.-2141C>A ; . ; . ; . ; . ;	upstream_gene_variant ; BV11031_RS00260 ; c.-3577C>A ; . ; . ; . ; . ;
NZ_CP026362.1	45748	G	A	63	hom	197	197	BV11031_RS00245	gene-BV11031_RS00245	45617	47059	+	synonymous_variant ; BV11031_RS00245 ; c.132G>A ; p.Glu44Glu ; 132/1443 ; 132/1443 ; 44/480 ;	synonymous_variant ; BV11031_RS00245 ; c.132G>A ; p.Glu44Glu ; 132/1443 ; 132/1443 ; 44/480 ;	upstream_gene_variant ; BV11031_RS00215 ; c.-4721C>T ; . ; . ; . ; . ;	upstream_gene_variant ; BV11031_RS00250 ; c.-1308G>A ; . ; . ; . ; . ;	upstream_gene_variant ; BV11031_RS00255 ; c.-2135G>A ; . ; . ; . ; . ;	upstream_gene_variant ; BV11031_RS00260 ; c.-3571G>A ; . ; . ; . ; . ;
NZ_CP026362.1	45763	A	G	55	hom	184	184	BV11031_RS00245	gene-BV11031_RS00245	45617	47059	+	synonymous_variant ; BV11031_RS00245 ; c.147A>G ; p.Glu49Glu ; 147/1443 ; 147/1443 ; 49/480 ;	synonymous_variant ; BV11031_RS00245 ; c.147A>G ; p.Glu49Glu ; 147/1443 ; 147/1443 ; 49/480 ;	upstream_gene_variant ; BV11031_RS00215 ; c.-4736T>C ; . ; . ; . ; . ;	upstream_gene_variant ; BV11031_RS00250 ; c.-1293A>G ; . ; . ; . ; . ;	upstream_gene_variant ; BV11031_RS00255 ; c.-2120A>G ; . ; . ; . ; . ;	upstream_gene_variant ; BV11031_RS00260 ; c.-3556A>G ; . ; . ; . ; . ;
NZ_CP026362.1	45766	A	G	54	hom	181	181	BV11031_RS00245	gene-BV11031_RS00245	45617	47059	+	synonymous_variant ; BV11031_RS00245 ; c.150A>G ; p.Glu50Glu ; 150/1443 ; 150/1443 ; 50/480 ;	synonymous_variant ; BV11031_RS00245 ; c.150A>G ; p.Glu50Glu ; 150/1443 ; 150/1443 ; 50/480 ;	upstream_gene_variant ; BV11031_RS00215 ; c.-4739T>C ; . ; . ; . ; . ;	upstream_gene_variant ; BV11031_RS00250 ; c.-1290A>G ; . ; . ; . ; . ;	upstream_gene_variant ; BV11031_RS00255 ; c.-2117A>G ; . ; . ; . ; . ;	upstream_gene_variant ; BV11031_RS00260 ; c.-3553A>G ; . ; . ; . ; . ;
NZ_CP026362.1	45775	C	A	52	hom	184	184	BV11031_RS00245	gene-BV11031_RS00245	45617	47059	+	synonymous_variant ; BV11031_RS00245 ; c.159C>A ; p.Ser53Ser ; 159/1443 ; 159/1443 ; 53/480 ;	synonymous_variant ; BV11031_RS00245 ; c.159C>A ; p.Ser53Ser ; 159/1443 ; 159/1443 ; 53/480 ;	upstream_gene_variant ; BV11031_RS00215 ; c.-4748G>T ; . ; . ; . ; . ;	upstream_gene_variant ; BV11031_RS00250 ; c.-1281C>A ; . ; . ; . ; . ;	upstream_gene_variant ; BV11031_RS00255 ; c.-2108C>A ; . ; . ; . ; . ;	upstream_gene_variant ; BV11031_RS00260 ; c.-3544C>A ; . ; . ; . ; . ;
NZ_CP026362.1	45967	G	A	55	hom	127	127	BV11031_RS00245	gene-BV11031_RS00245	45617	47059	+	synonymous_variant ; BV11031_RS00245 ; c.351G>A ; p.Thr117Thr ; 351/1443 ; 351/1443 ; 117/480 ;	synonymous_variant ; BV11031_RS00245 ; c.351G>A ; p.Thr117Thr ; 351/1443 ; 351/1443 ; 117/480 ;	upstream_gene_variant ; BV11031_RS00215 ; c.-4940C>T ; . ; . ; . ; . ;	upstream_gene_variant ; BV11031_RS00250 ; c.-1089G>A ; . ; . ; . ; . ;	upstream_gene_variant ; BV11031_RS00255 ; c.-1916G>A ; . ; . ; . ; . ;	upstream_gene_variant ; BV11031_RS00260 ; c.-3352G>A ; . ; . ; . ; . ;
NZ_CP026362.1	46012	G	A	95	hom	114	114	BV11031_RS00245	gene-BV11031_RS00245	45617	47059	+	synonymous_variant ; BV11031_RS00245 ; c.396G>A ; p.Glu132Glu ; 396/1443 ; 396/1443 ; 132/480 ;	synonymous_variant ; BV11031_RS00245 ; c.396G>A ; p.Glu132Glu ; 396/1443 ; 396/1443 ; 132/480 ;	upstream_gene_variant ; BV11031_RS00215 ; c.-4985C>T ; . ; . ; . ; . ;	upstream_gene_variant ; BV11031_RS00250 ; c.-1044G>A ; . ; . ; . ; . ;	upstream_gene_variant ; BV11031_RS00255 ; c.-1871G>A ; . ; . ; . ; . ;	upstream_gene_variant ; BV11031_RS00260 ; c.-3307G>A ; . ; . ; . ; . ;
NZ_CP026362.1	46018	T	A	99	hom	112	112	BV11031_RS00245	gene-BV11031_RS00245	45617	47059	+	synonymous_variant ; BV11031_RS00245 ; c.402T>A ; p.Val134Val ; 402/1443 ; 402/1443 ; 134/480 ;	synonymous_variant ; BV11031_RS00245 ; c.402T>A ; p.Val134Val ; 402/1443 ; 402/1443 ; 134/480 ;	upstream_gene_variant ; BV11031_RS00215 ; c.-4991A>T ; . ; . ; . ; . ;	upstream_gene_variant ; BV11031_RS00250 ; c.-1038T>A ; . ; . ; . ; . ;	upstream_gene_variant ; BV11031_RS00255 ; c.-1865T>A ; . ; . ; . ; . ;	upstream_gene_variant ; BV11031_RS00260 ; c.-3301T>A ; . ; . ; . ; . ;
NZ_CP026362.1	46030	T	C	104	hom	107	107	BV11031_RS00245	gene-BV11031_RS00245	45617	47059	+	synonymous_variant ; BV11031_RS00245 ; c.414T>C ; p.Leu138Leu ; 414/1443 ; 414/1443 ; 138/480 ;	synonymous_variant ; BV11031_RS00245 ; c.414T>C ; p.Leu138Leu ; 414/1443 ; 414/1443 ; 138/480 ;	upstream_gene_variant ; BV11031_RS00250 ; c.-1026T>C ; . ; . ; . ; . ;	upstream_gene_variant ; BV11031_RS00255 ; c.-1853T>C ; . ; . ; . ; . ;	upstream_gene_variant ; BV11031_RS00260 ; c.-3289T>C ; . ; . ; . ; . ;	downstream_gene_variant ; BV11031_RS00220 ; c.*3819T>C ; . ; . ; . ; . ;
NZ_CP026362.1	46033	C	G	104	hom	108	108	BV11031_RS00245	gene-BV11031_RS00245	45617	47059	+	synonymous_variant ; BV11031_RS00245 ; c.417C>G ; p.Gly139Gly ; 417/1443 ; 417/1443 ; 139/480 ;	synonymous_variant ; BV11031_RS00245 ; c.417C>G ; p.Gly139Gly ; 417/1443 ; 417/1443 ; 139/480 ;	upstream_gene_variant ; BV11031_RS00250 ; c.-1023C>G ; . ; . ; . ; . ;	upstream_gene_variant ; BV11031_RS00255 ; c.-1850C>G ; . ; . ; . ; . ;	upstream_gene_variant ; BV11031_RS00260 ; c.-3286C>G ; . ; . ; . ; . ;	downstream_gene_variant ; BV11031_RS00220 ; c.*3822C>G ; . ; . ; . ; . ;
NZ_CP026362.1	46054	C	T	112	hom	112	112	BV11031_RS00245	gene-BV11031_RS00245	45617	47059	+	synonymous_variant ; BV11031_RS00245 ; c.438C>T ; p.Asp146Asp ; 438/1443 ; 438/1443 ; 146/480 ;	synonymous_variant ; BV11031_RS00245 ; c.438C>T ; p.Asp146Asp ; 438/1443 ; 438/1443 ; 146/480 ;	upstream_gene_variant ; BV11031_RS00250 ; c.-1002C>T ; . ; . ; . ; . ;	upstream_gene_variant ; BV11031_RS00255 ; c.-1829C>T ; . ; . ; . ; . ;	upstream_gene_variant ; BV11031_RS00260 ; c.-3265C>T ; . ; . ; . ; . ;	downstream_gene_variant ; BV11031_RS00220 ; c.*3843C>T ; . ; . ; . ; . ;
NZ_CP026362.1	46108	A	G	141	hom	105	105	BV11031_RS00245	gene-BV11031_RS00245	45617	47059	+	synonymous_variant ; BV11031_RS00245 ; c.492A>G ; p.Glu164Glu ; 492/1443 ; 492/1443 ; 164/480 ;	synonymous_variant ; BV11031_RS00245 ; c.492A>G ; p.Glu164Glu ; 492/1443 ; 492/1443 ; 164/480 ;	upstream_gene_variant ; BV11031_RS00250 ; c.-948A>G ; . ; . ; . ; . ;	upstream_gene_variant ; BV11031_RS00255 ; c.-1775A>G ; . ; . ; . ; . ;	upstream_gene_variant ; BV11031_RS00260 ; c.-3211A>G ; . ; . ; . ; . ;	downstream_gene_variant ; BV11031_RS00220 ; c.*3897A>G ; . ; . ; . ; . ;
NZ_CP026362.1	46135	G	A	158	hom	123	123	BV11031_RS00245	gene-BV11031_RS00245	45617	47059	+	synonymous_variant ; BV11031_RS00245 ; c.519G>A ; p.Arg173Arg ; 519/1443 ; 519/1443 ; 173/480 ;	synonymous_variant ; BV11031_RS00245 ; c.519G>A ; p.Arg173Arg ; 519/1443 ; 519/1443 ; 173/480 ;	upstream_gene_variant ; BV11031_RS00250 ; c.-921G>A ; . ; . ; . ; . ;	upstream_gene_variant ; BV11031_RS00255 ; c.-1748G>A ; . ; . ; . ; . ;	upstream_gene_variant ; BV11031_RS00260 ; c.-3184G>A ; . ; . ; . ; . ;	upstream_gene_variant ; BV11031_RS00270 ; c.-4978G>A ; . ; . ; . ; . ;
NZ_CP026362.1	46171	T	G	209	hom	138	138	BV11031_RS00245	gene-BV11031_RS00245	45617	47059	+	synonymous_variant ; BV11031_RS00245 ; c.555T>G ; p.Leu185Leu ; 555/1443 ; 555/1443 ; 185/480 ;	synonymous_variant ; BV11031_RS00245 ; c.555T>G ; p.Leu185Leu ; 555/1443 ; 555/1443 ; 185/480 ;	upstream_gene_variant ; BV11031_RS00250 ; c.-885T>G ; . ; . ; . ; . ;	upstream_gene_variant ; BV11031_RS00255 ; c.-1712T>G ; . ; . ; . ; . ;	upstream_gene_variant ; BV11031_RS00260 ; c.-3148T>G ; . ; . ; . ; . ;	upstream_gene_variant ; BV11031_RS00270 ; c.-4942T>G ; . ; . ; . ; . ;
NZ_CP026362.1	46192	C	T	225	hom	143	143	BV11031_RS00245	gene-BV11031_RS00245	45617	47059	+	synonymous_variant ; BV11031_RS00245 ; c.576C>T ; p.Ile192Ile ; 576/1443 ; 576/1443 ; 192/480 ;	synonymous_variant ; BV11031_RS00245 ; c.576C>T ; p.Ile192Ile ; 576/1443 ; 576/1443 ; 192/480 ;	upstream_gene_variant ; BV11031_RS00250 ; c.-864C>T ; . ; . ; . ; . ;	upstream_gene_variant ; BV11031_RS00255 ; c.-1691C>T ; . ; . ; . ; . ;	upstream_gene_variant ; BV11031_RS00260 ; c.-3127C>T ; . ; . ; . ; . ;	upstream_gene_variant ; BV11031_RS00270 ; c.-4921C>T ; . ; . ; . ; . ;
NZ_CP026362.1	46199	G	A	225	hom	143	143	BV11031_RS00245	gene-BV11031_RS00245	45617	47059	+	missense_variant ; BV11031_RS00245 ; c.583G>A ; p.Glu195Lys ; 583/1443 ; 583/1443 ; 195/480 ;	missense_variant ; BV11031_RS00245 ; c.583G>A ; p.Glu195Lys ; 583/1443 ; 583/1443 ; 195/480 ;	upstream_gene_variant ; BV11031_RS00250 ; c.-857G>A ; . ; . ; . ; . ;	upstream_gene_variant ; BV11031_RS00255 ; c.-1684G>A ; . ; . ; . ; . ;	upstream_gene_variant ; BV11031_RS00260 ; c.-3120G>A ; . ; . ; . ; . ;	upstream_gene_variant ; BV11031_RS00270 ; c.-4914G>A ; . ; . ; . ; . ;
NZ_CP026362.1	46210	C	G	225	hom	158	158	BV11031_RS00245	gene-BV11031_RS00245	45617	47059	+	synonymous_variant ; BV11031_RS00245 ; c.594C>G ; p.Leu198Leu ; 594/1443 ; 594/1443 ; 198/480 ;	synonymous_variant ; BV11031_RS00245 ; c.594C>G ; p.Leu198Leu ; 594/1443 ; 594/1443 ; 198/480 ;	upstream_gene_variant ; BV11031_RS00250 ; c.-846C>G ; . ; . ; . ; . ;	upstream_gene_variant ; BV11031_RS00255 ; c.-1673C>G ; . ; . ; . ; . ;	upstream_gene_variant ; BV11031_RS00260 ; c.-3109C>G ; . ; . ; . ; . ;	upstream_gene_variant ; BV11031_RS00270 ; c.-4903C>G ; . ; . ; . ; . ;
NZ_CP026362.1	46231	A	C	225	hom	186	186	BV11031_RS00245	gene-BV11031_RS00245	45617	47059	+	synonymous_variant ; BV11031_RS00245 ; c.615A>C ; p.Thr205Thr ; 615/1443 ; 615/1443 ; 205/480 ;	synonymous_variant ; BV11031_RS00245 ; c.615A>C ; p.Thr205Thr ; 615/1443 ; 615/1443 ; 205/480 ;	upstream_gene_variant ; BV11031_RS00250 ; c.-825A>C ; . ; . ; . ; . ;	upstream_gene_variant ; BV11031_RS00255 ; c.-1652A>C ; . ; . ; . ; . ;	upstream_gene_variant ; BV11031_RS00260 ; c.-3088A>C ; . ; . ; . ; . ;	upstream_gene_variant ; BV11031_RS00270 ; c.-4882A>C ; . ; . ; . ; . ;
NZ_CP026362.1	46255	T	C	225	hom	203	203	BV11031_RS00245	gene-BV11031_RS00245	45617	47059	+	synonymous_variant ; BV11031_RS00245 ; c.639T>C ; p.Asp213Asp ; 639/1443 ; 639/1443 ; 213/480 ;	synonymous_variant ; BV11031_RS00245 ; c.639T>C ; p.Asp213Asp ; 639/1443 ; 639/1443 ; 213/480 ;	upstream_gene_variant ; BV11031_RS00250 ; c.-801T>C ; . ; . ; . ; . ;	upstream_gene_variant ; BV11031_RS00255 ; c.-1628T>C ; . ; . ; . ; . ;	upstream_gene_variant ; BV11031_RS00260 ; c.-3064T>C ; . ; . ; . ; . ;	upstream_gene_variant ; BV11031_RS00270 ; c.-4858T>C ; . ; . ; . ; . ;
NZ_CP026362.1	46288	C	A	225	hom	224	224	BV11031_RS00245	gene-BV11031_RS00245	45617	47059	+	synonymous_variant ; BV11031_RS00245 ; c.672C>A ; p.Gly224Gly ; 672/1443 ; 672/1443 ; 224/480 ;	synonymous_variant ; BV11031_RS00245 ; c.672C>A ; p.Gly224Gly ; 672/1443 ; 672/1443 ; 224/480 ;	upstream_gene_variant ; BV11031_RS00250 ; c.-768C>A ; . ; . ; . ; . ;	upstream_gene_variant ; BV11031_RS00255 ; c.-1595C>A ; . ; . ; . ; . ;	upstream_gene_variant ; BV11031_RS00260 ; c.-3031C>A ; . ; . ; . ; . ;	upstream_gene_variant ; BV11031_RS00270 ; c.-4825C>A ; . ; . ; . ; . ;
NZ_CP026362.1	46309	A	C	225	hom	243	243	BV11031_RS00245	gene-BV11031_RS00245	45617	47059	+	synonymous_variant ; BV11031_RS00245 ; c.693A>C ; p.Thr231Thr ; 693/1443 ; 693/1443 ; 231/480 ;	synonymous_variant ; BV11031_RS00245 ; c.693A>C ; p.Thr231Thr ; 693/1443 ; 693/1443 ; 231/480 ;	upstream_gene_variant ; BV11031_RS00250 ; c.-747A>C ; . ; . ; . ; . ;	upstream_gene_variant ; BV11031_RS00255 ; c.-1574A>C ; . ; . ; . ; . ;	upstream_gene_variant ; BV11031_RS00260 ; c.-3010A>C ; . ; . ; . ; . ;	upstream_gene_variant ; BV11031_RS00270 ; c.-4804A>C ; . ; . ; . ; . ;
NZ_CP026362.1	46315	A	G	225	hom	229	229	BV11031_RS00245	gene-BV11031_RS00245	45617	47059	+	synonymous_variant ; BV11031_RS00245 ; c.699A>G ; p.Pro233Pro ; 699/1443 ; 699/1443 ; 233/480 ;	synonymous_variant ; BV11031_RS00245 ; c.699A>G ; p.Pro233Pro ; 699/1443 ; 699/1443 ; 233/480 ;	upstream_gene_variant ; BV11031_RS00250 ; c.-741A>G ; . ; . ; . ; . ;	upstream_gene_variant ; BV11031_RS00255 ; c.-1568A>G ; . ; . ; . ; . ;	upstream_gene_variant ; BV11031_RS00260 ; c.-3004A>G ; . ; . ; . ; . ;	upstream_gene_variant ; BV11031_RS00270 ; c.-4798A>G ; . ; . ; . ; . ;
NZ_CP026362.1	46321	G	A	225	hom	240	240	BV11031_RS00245	gene-BV11031_RS00245	45617	47059	+	synonymous_variant ; BV11031_RS00245 ; c.705G>A ; p.Thr235Thr ; 705/1443 ; 705/1443 ; 235/480 ;	synonymous_variant ; BV11031_RS00245 ; c.705G>A ; p.Thr235Thr ; 705/1443 ; 705/1443 ; 235/480 ;	upstream_gene_variant ; BV11031_RS00250 ; c.-735G>A ; . ; . ; . ; . ;	upstream_gene_variant ; BV11031_RS00255 ; c.-1562G>A ; . ; . ; . ; . ;	upstream_gene_variant ; BV11031_RS00260 ; c.-2998G>A ; . ; . ; . ; . ;	upstream_gene_variant ; BV11031_RS00270 ; c.-4792G>A ; . ; . ; . ; . ;
NZ_CP026362.1	46327	C	T	225	hom	241	241	BV11031_RS00245	gene-BV11031_RS00245	45617	47059	+	synonymous_variant ; BV11031_RS00245 ; c.711C>T ; p.Ile237Ile ; 711/1443 ; 711/1443 ; 237/480 ;	synonymous_variant ; BV11031_RS00245 ; c.711C>T ; p.Ile237Ile ; 711/1443 ; 711/1443 ; 237/480 ;	upstream_gene_variant ; BV11031_RS00250 ; c.-729C>T ; . ; . ; . ; . ;	upstream_gene_variant ; BV11031_RS00255 ; c.-1556C>T ; . ; . ; . ; . ;	upstream_gene_variant ; BV11031_RS00260 ; c.-2992C>T ; . ; . ; . ; . ;	upstream_gene_variant ; BV11031_RS00270 ; c.-4786C>T ; . ; . ; . ; . ;
NZ_CP026362.1	46358	A	T	225	hom	236	236	BV11031_RS00245	gene-BV11031_RS00245	45617	47059	+	missense_variant ; BV11031_RS00245 ; c.742A>T ; p.Thr248Ser ; 742/1443 ; 742/1443 ; 248/480 ;	missense_variant ; BV11031_RS00245 ; c.742A>T ; p.Thr248Ser ; 742/1443 ; 742/1443 ; 248/480 ;	upstream_gene_variant ; BV11031_RS00250 ; c.-698A>T ; . ; . ; . ; . ;	upstream_gene_variant ; BV11031_RS00255 ; c.-1525A>T ; . ; . ; . ; . ;	upstream_gene_variant ; BV11031_RS00260 ; c.-2961A>T ; . ; . ; . ; . ;	upstream_gene_variant ; BV11031_RS00270 ; c.-4755A>T ; . ; . ; . ; . ;
NZ_CP026362.1	46372	C	T	225	hom	234	234	BV11031_RS00245	gene-BV11031_RS00245	45617	47059	+	synonymous_variant ; BV11031_RS00245 ; c.756C>T ; p.Phe252Phe ; 756/1443 ; 756/1443 ; 252/480 ;	synonymous_variant ; BV11031_RS00245 ; c.756C>T ; p.Phe252Phe ; 756/1443 ; 756/1443 ; 252/480 ;	upstream_gene_variant ; BV11031_RS00250 ; c.-684C>T ; . ; . ; . ; . ;	upstream_gene_variant ; BV11031_RS00255 ; c.-1511C>T ; . ; . ; . ; . ;	upstream_gene_variant ; BV11031_RS00260 ; c.-2947C>T ; . ; . ; . ; . ;	upstream_gene_variant ; BV11031_RS00270 ; c.-4741C>T ; . ; . ; . ; . ;
NZ_CP026362.1	46402	C	T	225	hom	241	241	BV11031_RS00245	gene-BV11031_RS00245	45617	47059	+	synonymous_variant ; BV11031_RS00245 ; c.786C>T ; p.Ser262Ser ; 786/1443 ; 786/1443 ; 262/480 ;	synonymous_variant ; BV11031_RS00245 ; c.786C>T ; p.Ser262Ser ; 786/1443 ; 786/1443 ; 262/480 ;	upstream_gene_variant ; BV11031_RS00250 ; c.-654C>T ; . ; . ; . ; . ;	upstream_gene_variant ; BV11031_RS00255 ; c.-1481C>T ; . ; . ; . ; . ;	upstream_gene_variant ; BV11031_RS00260 ; c.-2917C>T ; . ; . ; . ; . ;	upstream_gene_variant ; BV11031_RS00270 ; c.-4711C>T ; . ; . ; . ; . ;
NZ_CP026362.1	46426	T	C	225	hom	234	234	BV11031_RS00245	gene-BV11031_RS00245	45617	47059	+	synonymous_variant ; BV11031_RS00245 ; c.810T>C ; p.Ser270Ser ; 810/1443 ; 810/1443 ; 270/480 ;	synonymous_variant ; BV11031_RS00245 ; c.810T>C ; p.Ser270Ser ; 810/1443 ; 810/1443 ; 270/480 ;	upstream_gene_variant ; BV11031_RS00250 ; c.-630T>C ; . ; . ; . ; . ;	upstream_gene_variant ; BV11031_RS00255 ; c.-1457T>C ; . ; . ; . ; . ;	upstream_gene_variant ; BV11031_RS00260 ; c.-2893T>C ; . ; . ; . ; . ;	upstream_gene_variant ; BV11031_RS00270 ; c.-4687T>C ; . ; . ; . ; . ;
NZ_CP026362.1	46435	G	A	225	hom	209	209	BV11031_RS00245	gene-BV11031_RS00245	45617	47059	+	synonymous_variant ; BV11031_RS00245 ; c.819G>A ; p.Thr273Thr ; 819/1443 ; 819/1443 ; 273/480 ;	synonymous_variant ; BV11031_RS00245 ; c.819G>A ; p.Thr273Thr ; 819/1443 ; 819/1443 ; 273/480 ;	upstream_gene_variant ; BV11031_RS00250 ; c.-621G>A ; . ; . ; . ; . ;	upstream_gene_variant ; BV11031_RS00255 ; c.-1448G>A ; . ; . ; . ; . ;	upstream_gene_variant ; BV11031_RS00260 ; c.-2884G>A ; . ; . ; . ; . ;	upstream_gene_variant ; BV11031_RS00270 ; c.-4678G>A ; . ; . ; . ; . ;
NZ_CP026362.1	46439	C	T	225	hom	208	208	BV11031_RS00245	gene-BV11031_RS00245	45617	47059	+	synonymous_variant ; BV11031_RS00245 ; c.823C>T ; p.Leu275Leu ; 823/1443 ; 823/1443 ; 275/480 ;	synonymous_variant ; BV11031_RS00245 ; c.823C>T ; p.Leu275Leu ; 823/1443 ; 823/1443 ; 275/480 ;	upstream_gene_variant ; BV11031_RS00250 ; c.-617C>T ; . ; . ; . ; . ;	upstream_gene_variant ; BV11031_RS00255 ; c.-1444C>T ; . ; . ; . ; . ;	upstream_gene_variant ; BV11031_RS00260 ; c.-2880C>T ; . ; . ; . ; . ;	upstream_gene_variant ; BV11031_RS00270 ; c.-4674C>T ; . ; . ; . ; . ;
NZ_CP026362.1	46444	A	G	225	hom	208	208	BV11031_RS00245	gene-BV11031_RS00245	45617	47059	+	synonymous_variant ; BV11031_RS00245 ; c.828A>G ; p.Thr276Thr ; 828/1443 ; 828/1443 ; 276/480 ;	synonymous_variant ; BV11031_RS00245 ; c.828A>G ; p.Thr276Thr ; 828/1443 ; 828/1443 ; 276/480 ;	upstream_gene_variant ; BV11031_RS00250 ; c.-612A>G ; . ; . ; . ; . ;	upstream_gene_variant ; BV11031_RS00255 ; c.-1439A>G ; . ; . ; . ; . ;	upstream_gene_variant ; BV11031_RS00260 ; c.-2875A>G ; . ; . ; . ; . ;	upstream_gene_variant ; BV11031_RS00270 ; c.-4669A>G ; . ; . ; . ; . ;
NZ_CP026362.1	46447	C	T	188	hom	207	207	BV11031_RS00245	gene-BV11031_RS00245	45617	47059	+	synonymous_variant ; BV11031_RS00245 ; c.831C>T ; p.Gly277Gly ; 831/1443 ; 831/1443 ; 277/480 ;	synonymous_variant ; BV11031_RS00245 ; c.831C>T ; p.Gly277Gly ; 831/1443 ; 831/1443 ; 277/480 ;	upstream_gene_variant ; BV11031_RS00250 ; c.-609C>T ; . ; . ; . ; . ;	upstream_gene_variant ; BV11031_RS00255 ; c.-1436C>T ; . ; . ; . ; . ;	upstream_gene_variant ; BV11031_RS00260 ; c.-2872C>T ; . ; . ; . ; . ;	upstream_gene_variant ; BV11031_RS00270 ; c.-4666C>T ; . ; . ; . ; . ;
NZ_CP026362.1	46462	G	T	180	hom	227	226	BV11031_RS00245	gene-BV11031_RS00245	45617	47059	+	synonymous_variant ; BV11031_RS00245 ; c.846G>T ; p.Gly282Gly ; 846/1443 ; 846/1443 ; 282/480 ;	synonymous_variant ; BV11031_RS00245 ; c.846G>T ; p.Gly282Gly ; 846/1443 ; 846/1443 ; 282/480 ;	upstream_gene_variant ; BV11031_RS00250 ; c.-594G>T ; . ; . ; . ; . ;	upstream_gene_variant ; BV11031_RS00255 ; c.-1421G>T ; . ; . ; . ; . ;	upstream_gene_variant ; BV11031_RS00260 ; c.-2857G>T ; . ; . ; . ; . ;	upstream_gene_variant ; BV11031_RS00270 ; c.-4651G>T ; . ; . ; . ; . ;
NZ_CP026362.1	46468	A	G	190	hom	221	221	BV11031_RS00245	gene-BV11031_RS00245	45617	47059	+	synonymous_variant ; BV11031_RS00245 ; c.852A>G ; p.Val284Val ; 852/1443 ; 852/1443 ; 284/480 ;	synonymous_variant ; BV11031_RS00245 ; c.852A>G ; p.Val284Val ; 852/1443 ; 852/1443 ; 284/480 ;	upstream_gene_variant ; BV11031_RS00250 ; c.-588A>G ; . ; . ; . ; . ;	upstream_gene_variant ; BV11031_RS00255 ; c.-1415A>G ; . ; . ; . ; . ;	upstream_gene_variant ; BV11031_RS00260 ; c.-2851A>G ; . ; . ; . ; . ;	upstream_gene_variant ; BV11031_RS00270 ; c.-4645A>G ; . ; . ; . ; . ;
NZ_CP026362.1	46474	G	T	169	hom	223	223	BV11031_RS00245	gene-BV11031_RS00245	45617	47059	+	synonymous_variant ; BV11031_RS00245 ; c.858G>T ; p.Gly286Gly ; 858/1443 ; 858/1443 ; 286/480 ;	synonymous_variant ; BV11031_RS00245 ; c.858G>T ; p.Gly286Gly ; 858/1443 ; 858/1443 ; 286/480 ;	upstream_gene_variant ; BV11031_RS00250 ; c.-582G>T ; . ; . ; . ; . ;	upstream_gene_variant ; BV11031_RS00255 ; c.-1409G>T ; . ; . ; . ; . ;	upstream_gene_variant ; BV11031_RS00260 ; c.-2845G>T ; . ; . ; . ; . ;	upstream_gene_variant ; BV11031_RS00270 ; c.-4639G>T ; . ; . ; . ; . ;
NZ_CP026362.1	46480	G	A	186	hom	235	235	BV11031_RS00245	gene-BV11031_RS00245	45617	47059	+	synonymous_variant ; BV11031_RS00245 ; c.864G>A ; p.Glu288Glu ; 864/1443 ; 864/1443 ; 288/480 ;	synonymous_variant ; BV11031_RS00245 ; c.864G>A ; p.Glu288Glu ; 864/1443 ; 864/1443 ; 288/480 ;	upstream_gene_variant ; BV11031_RS00250 ; c.-576G>A ; . ; . ; . ; . ;	upstream_gene_variant ; BV11031_RS00255 ; c.-1403G>A ; . ; . ; . ; . ;	upstream_gene_variant ; BV11031_RS00260 ; c.-2839G>A ; . ; . ; . ; . ;	upstream_gene_variant ; BV11031_RS00270 ; c.-4633G>A ; . ; . ; . ; . ;
NZ_CP026362.1	46492	A	T	180	hom	231	231	BV11031_RS00245	gene-BV11031_RS00245	45617	47059	+	synonymous_variant ; BV11031_RS00245 ; c.876A>T ; p.Leu292Leu ; 876/1443 ; 876/1443 ; 292/480 ;	synonymous_variant ; BV11031_RS00245 ; c.876A>T ; p.Leu292Leu ; 876/1443 ; 876/1443 ; 292/480 ;	upstream_gene_variant ; BV11031_RS00250 ; c.-564A>T ; . ; . ; . ; . ;	upstream_gene_variant ; BV11031_RS00255 ; c.-1391A>T ; . ; . ; . ; . ;	upstream_gene_variant ; BV11031_RS00260 ; c.-2827A>T ; . ; . ; . ; . ;	upstream_gene_variant ; BV11031_RS00270 ; c.-4621A>T ; . ; . ; . ; . ;
NZ_CP026362.1	46498	T	C	174	hom	228	228	BV11031_RS00245	gene-BV11031_RS00245	45617	47059	+	synonymous_variant ; BV11031_RS00245 ; c.882T>C ; p.Ile294Ile ; 882/1443 ; 882/1443 ; 294/480 ;	synonymous_variant ; BV11031_RS00245 ; c.882T>C ; p.Ile294Ile ; 882/1443 ; 882/1443 ; 294/480 ;	upstream_gene_variant ; BV11031_RS00250 ; c.-558T>C ; . ; . ; . ; . ;	upstream_gene_variant ; BV11031_RS00255 ; c.-1385T>C ; . ; . ; . ; . ;	upstream_gene_variant ; BV11031_RS00260 ; c.-2821T>C ; . ; . ; . ; . ;	upstream_gene_variant ; BV11031_RS00270 ; c.-4615T>C ; . ; . ; . ; . ;
NZ_CP026362.1	46504	T	C	170	hom	224	224	BV11031_RS00245	gene-BV11031_RS00245	45617	47059	+	synonymous_variant ; BV11031_RS00245 ; c.888T>C ; p.Asp296Asp ; 888/1443 ; 888/1443 ; 296/480 ;	synonymous_variant ; BV11031_RS00245 ; c.888T>C ; p.Asp296Asp ; 888/1443 ; 888/1443 ; 296/480 ;	upstream_gene_variant ; BV11031_RS00250 ; c.-552T>C ; . ; . ; . ; . ;	upstream_gene_variant ; BV11031_RS00255 ; c.-1379T>C ; . ; . ; . ; . ;	upstream_gene_variant ; BV11031_RS00260 ; c.-2815T>C ; . ; . ; . ; . ;	upstream_gene_variant ; BV11031_RS00270 ; c.-4609T>C ; . ; . ; . ; . ;
NZ_CP026362.1	46510	C	A	157	hom	201	201	BV11031_RS00245	gene-BV11031_RS00245	45617	47059	+	synonymous_variant ; BV11031_RS00245 ; c.894C>A ; p.Gly298Gly ; 894/1443 ; 894/1443 ; 298/480 ;	synonymous_variant ; BV11031_RS00245 ; c.894C>A ; p.Gly298Gly ; 894/1443 ; 894/1443 ; 298/480 ;	upstream_gene_variant ; BV11031_RS00250 ; c.-546C>A ; . ; . ; . ; . ;	upstream_gene_variant ; BV11031_RS00255 ; c.-1373C>A ; . ; . ; . ; . ;	upstream_gene_variant ; BV11031_RS00260 ; c.-2809C>A ; . ; . ; . ; . ;	upstream_gene_variant ; BV11031_RS00270 ; c.-4603C>A ; . ; . ; . ; . ;
NZ_CP026362.1	46513	G	A	155	hom	199	199	BV11031_RS00245	gene-BV11031_RS00245	45617	47059	+	synonymous_variant ; BV11031_RS00245 ; c.897G>A ; p.Arg299Arg ; 897/1443 ; 897/1443 ; 299/480 ;	synonymous_variant ; BV11031_RS00245 ; c.897G>A ; p.Arg299Arg ; 897/1443 ; 897/1443 ; 299/480 ;	upstream_gene_variant ; BV11031_RS00250 ; c.-543G>A ; . ; . ; . ; . ;	upstream_gene_variant ; BV11031_RS00255 ; c.-1370G>A ; . ; . ; . ; . ;	upstream_gene_variant ; BV11031_RS00260 ; c.-2806G>A ; . ; . ; . ; . ;	upstream_gene_variant ; BV11031_RS00270 ; c.-4600G>A ; . ; . ; . ; . ;
NZ_CP026362.1	46519	C	T	152	hom	196	196	BV11031_RS00245	gene-BV11031_RS00245	45617	47059	+	synonymous_variant ; BV11031_RS00245 ; c.903C>T ; p.Asn301Asn ; 903/1443 ; 903/1443 ; 301/480 ;	synonymous_variant ; BV11031_RS00245 ; c.903C>T ; p.Asn301Asn ; 903/1443 ; 903/1443 ; 301/480 ;	upstream_gene_variant ; BV11031_RS00250 ; c.-537C>T ; . ; . ; . ; . ;	upstream_gene_variant ; BV11031_RS00255 ; c.-1364C>T ; . ; . ; . ; . ;	upstream_gene_variant ; BV11031_RS00260 ; c.-2800C>T ; . ; . ; . ; . ;	upstream_gene_variant ; BV11031_RS00270 ; c.-4594C>T ; . ; . ; . ; . ;
NZ_CP026362.1	46522	T	C	151	hom	193	193	BV11031_RS00245	gene-BV11031_RS00245	45617	47059	+	synonymous_variant ; BV11031_RS00245 ; c.906T>C ; p.Ile302Ile ; 906/1443 ; 906/1443 ; 302/480 ;	synonymous_variant ; BV11031_RS00245 ; c.906T>C ; p.Ile302Ile ; 906/1443 ; 906/1443 ; 302/480 ;	upstream_gene_variant ; BV11031_RS00250 ; c.-534T>C ; . ; . ; . ; . ;	upstream_gene_variant ; BV11031_RS00255 ; c.-1361T>C ; . ; . ; . ; . ;	upstream_gene_variant ; BV11031_RS00260 ; c.-2797T>C ; . ; . ; . ; . ;	upstream_gene_variant ; BV11031_RS00270 ; c.-4591T>C ; . ; . ; . ; . ;
NZ_CP026362.1	46525	C	T	152	hom	193	193	BV11031_RS00245	gene-BV11031_RS00245	45617	47059	+	synonymous_variant ; BV11031_RS00245 ; c.909C>T ; p.Leu303Leu ; 909/1443 ; 909/1443 ; 303/480 ;	synonymous_variant ; BV11031_RS00245 ; c.909C>T ; p.Leu303Leu ; 909/1443 ; 909/1443 ; 303/480 ;	upstream_gene_variant ; BV11031_RS00250 ; c.-531C>T ; . ; . ; . ; . ;	upstream_gene_variant ; BV11031_RS00255 ; c.-1358C>T ; . ; . ; . ; . ;	upstream_gene_variant ; BV11031_RS00260 ; c.-2794C>T ; . ; . ; . ; . ;	upstream_gene_variant ; BV11031_RS00270 ; c.-4588C>T ; . ; . ; . ; . ;
NZ_CP026362.1	46546	C	G	142	hom	223	223	BV11031_RS00245	gene-BV11031_RS00245	45617	47059	+	synonymous_variant ; BV11031_RS00245 ; c.930C>G ; p.Val310Val ; 930/1443 ; 930/1443 ; 310/480 ;	synonymous_variant ; BV11031_RS00245 ; c.930C>G ; p.Val310Val ; 930/1443 ; 930/1443 ; 310/480 ;	upstream_gene_variant ; BV11031_RS00250 ; c.-510C>G ; . ; . ; . ; . ;	upstream_gene_variant ; BV11031_RS00255 ; c.-1337C>G ; . ; . ; . ; . ;	upstream_gene_variant ; BV11031_RS00260 ; c.-2773C>G ; . ; . ; . ; . ;	upstream_gene_variant ; BV11031_RS00270 ; c.-4567C>G ; . ; . ; . ; . ;
NZ_CP026362.1	46579	C	T	117	hom	212	212	BV11031_RS00245	gene-BV11031_RS00245	45617	47059	+	synonymous_variant ; BV11031_RS00245 ; c.963C>T ; p.Asn321Asn ; 963/1443 ; 963/1443 ; 321/480 ;	synonymous_variant ; BV11031_RS00245 ; c.963C>T ; p.Asn321Asn ; 963/1443 ; 963/1443 ; 321/480 ;	upstream_gene_variant ; BV11031_RS00250 ; c.-477C>T ; . ; . ; . ; . ;	upstream_gene_variant ; BV11031_RS00255 ; c.-1304C>T ; . ; . ; . ; . ;	upstream_gene_variant ; BV11031_RS00260 ; c.-2740C>T ; . ; . ; . ; . ;	upstream_gene_variant ; BV11031_RS00270 ; c.-4534C>T ; . ; . ; . ; . ;
NZ_CP026362.1	46585	C	T	102	hom	210	210	BV11031_RS00245	gene-BV11031_RS00245	45617	47059	+	synonymous_variant ; BV11031_RS00245 ; c.969C>T ; p.Cys323Cys ; 969/1443 ; 969/1443 ; 323/480 ;	synonymous_variant ; BV11031_RS00245 ; c.969C>T ; p.Cys323Cys ; 969/1443 ; 969/1443 ; 323/480 ;	upstream_gene_variant ; BV11031_RS00250 ; c.-471C>T ; . ; . ; . ; . ;	upstream_gene_variant ; BV11031_RS00255 ; c.-1298C>T ; . ; . ; . ; . ;	upstream_gene_variant ; BV11031_RS00260 ; c.-2734C>T ; . ; . ; . ; . ;	upstream_gene_variant ; BV11031_RS00270 ; c.-4528C>T ; . ; . ; . ; . ;
NZ_CP026362.1	46603	A	C	99	hom	200	200	BV11031_RS00245	gene-BV11031_RS00245	45617	47059	+	synonymous_variant ; BV11031_RS00245 ; c.987A>C ; p.Val329Val ; 987/1443 ; 987/1443 ; 329/480 ;	synonymous_variant ; BV11031_RS00245 ; c.987A>C ; p.Val329Val ; 987/1443 ; 987/1443 ; 329/480 ;	upstream_gene_variant ; BV11031_RS00250 ; c.-453A>C ; . ; . ; . ; . ;	upstream_gene_variant ; BV11031_RS00255 ; c.-1280A>C ; . ; . ; . ; . ;	upstream_gene_variant ; BV11031_RS00260 ; c.-2716A>C ; . ; . ; . ; . ;	upstream_gene_variant ; BV11031_RS00270 ; c.-4510A>C ; . ; . ; . ; . ;
NZ_CP026362.1	46609	G	A	71	hom	181	181	BV11031_RS00245	gene-BV11031_RS00245	45617	47059	+	synonymous_variant ; BV11031_RS00245 ; c.993G>A ; p.Gly331Gly ; 993/1443 ; 993/1443 ; 331/480 ;	synonymous_variant ; BV11031_RS00245 ; c.993G>A ; p.Gly331Gly ; 993/1443 ; 993/1443 ; 331/480 ;	upstream_gene_variant ; BV11031_RS00250 ; c.-447G>A ; . ; . ; . ; . ;	upstream_gene_variant ; BV11031_RS00255 ; c.-1274G>A ; . ; . ; . ; . ;	upstream_gene_variant ; BV11031_RS00260 ; c.-2710G>A ; . ; . ; . ; . ;	upstream_gene_variant ; BV11031_RS00270 ; c.-4504G>A ; . ; . ; . ; . ;
NZ_CP026362.1	46612	C	T	72	hom	181	181	BV11031_RS00245	gene-BV11031_RS00245	45617	47059	+	synonymous_variant ; BV11031_RS00245 ; c.996C>T ; p.His332His ; 996/1443 ; 996/1443 ; 332/480 ;	synonymous_variant ; BV11031_RS00245 ; c.996C>T ; p.His332His ; 996/1443 ; 996/1443 ; 332/480 ;	upstream_gene_variant ; BV11031_RS00250 ; c.-444C>T ; . ; . ; . ; . ;	upstream_gene_variant ; BV11031_RS00255 ; c.-1271C>T ; . ; . ; . ; . ;	upstream_gene_variant ; BV11031_RS00260 ; c.-2707C>T ; . ; . ; . ; . ;	upstream_gene_variant ; BV11031_RS00270 ; c.-4501C>T ; . ; . ; . ; . ;
NZ_CP026362.1	46615	T	A	73	hom	179	178	BV11031_RS00245	gene-BV11031_RS00245	45617	47059	+	synonymous_variant ; BV11031_RS00245 ; c.999T>A ; p.Ser333Ser ; 999/1443 ; 999/1443 ; 333/480 ;	synonymous_variant ; BV11031_RS00245 ; c.999T>A ; p.Ser333Ser ; 999/1443 ; 999/1443 ; 333/480 ;	upstream_gene_variant ; BV11031_RS00250 ; c.-441T>A ; . ; . ; . ; . ;	upstream_gene_variant ; BV11031_RS00255 ; c.-1268T>A ; . ; . ; . ; . ;	upstream_gene_variant ; BV11031_RS00260 ; c.-2704T>A ; . ; . ; . ; . ;	upstream_gene_variant ; BV11031_RS00270 ; c.-4498T>A ; . ; . ; . ; . ;
NZ_CP026362.1	46627	T	C	48.4146	hom	178	178	BV11031_RS00245	gene-BV11031_RS00245	45617	47059	+	synonymous_variant ; BV11031_RS00245 ; c.1011T>C ; p.Ile337Ile ; 1011/1443 ; 1011/1443 ; 337/480 ;	synonymous_variant ; BV11031_RS00245 ; c.1011T>C ; p.Ile337Ile ; 1011/1443 ; 1011/1443 ; 337/480 ;	upstream_gene_variant ; BV11031_RS00250 ; c.-429T>C ; . ; . ; . ; . ;	upstream_gene_variant ; BV11031_RS00255 ; c.-1256T>C ; . ; . ; . ; . ;	upstream_gene_variant ; BV11031_RS00260 ; c.-2692T>C ; . ; . ; . ; . ;	upstream_gene_variant ; BV11031_RS00270 ; c.-4486T>C ; . ; . ; . ; . ;
NZ_CP026362.1	46630	T	C	53	hom	180	180	BV11031_RS00245	gene-BV11031_RS00245	45617	47059	+	synonymous_variant ; BV11031_RS00245 ; c.1014T>C ; p.Tyr338Tyr ; 1014/1443 ; 1014/1443 ; 338/480 ;	synonymous_variant ; BV11031_RS00245 ; c.1014T>C ; p.Tyr338Tyr ; 1014/1443 ; 1014/1443 ; 338/480 ;	upstream_gene_variant ; BV11031_RS00250 ; c.-426T>C ; . ; . ; . ; . ;	upstream_gene_variant ; BV11031_RS00255 ; c.-1253T>C ; . ; . ; . ; . ;	upstream_gene_variant ; BV11031_RS00260 ; c.-2689T>C ; . ; . ; . ; . ;	upstream_gene_variant ; BV11031_RS00270 ; c.-4483T>C ; . ; . ; . ; . ;
NZ_CP026362.1	46645	G	A	54	hom	173	172	BV11031_RS00245	gene-BV11031_RS00245	45617	47059	+	synonymous_variant ; BV11031_RS00245 ; c.1029G>A ; p.Gly343Gly ; 1029/1443 ; 1029/1443 ; 343/480 ;	synonymous_variant ; BV11031_RS00245 ; c.1029G>A ; p.Gly343Gly ; 1029/1443 ; 1029/1443 ; 343/480 ;	upstream_gene_variant ; BV11031_RS00250 ; c.-411G>A ; . ; . ; . ; . ;	upstream_gene_variant ; BV11031_RS00255 ; c.-1238G>A ; . ; . ; . ; . ;	upstream_gene_variant ; BV11031_RS00260 ; c.-2674G>A ; . ; . ; . ; . ;	upstream_gene_variant ; BV11031_RS00270 ; c.-4468G>A ; . ; . ; . ; . ;
NZ_CP026362.1	46657	A	G	39.4149	hom	157	157	BV11031_RS00245	gene-BV11031_RS00245	45617	47059	+	synonymous_variant ; BV11031_RS00245 ; c.1041A>G ; p.Ser347Ser ; 1041/1443 ; 1041/1443 ; 347/480 ;	synonymous_variant ; BV11031_RS00245 ; c.1041A>G ; p.Ser347Ser ; 1041/1443 ; 1041/1443 ; 347/480 ;	upstream_gene_variant ; BV11031_RS00250 ; c.-399A>G ; . ; . ; . ; . ;	upstream_gene_variant ; BV11031_RS00255 ; c.-1226A>G ; . ; . ; . ; . ;	upstream_gene_variant ; BV11031_RS00260 ; c.-2662A>G ; . ; . ; . ; . ;	upstream_gene_variant ; BV11031_RS00270 ; c.-4456A>G ; . ; . ; . ; . ;
NZ_CP026362.1	46661	C	T	39.4149	hom	156	156	BV11031_RS00245	gene-BV11031_RS00245	45617	47059	+	synonymous_variant ; BV11031_RS00245 ; c.1045C>T ; p.Leu349Leu ; 1045/1443 ; 1045/1443 ; 349/480 ;	synonymous_variant ; BV11031_RS00245 ; c.1045C>T ; p.Leu349Leu ; 1045/1443 ; 1045/1443 ; 349/480 ;	upstream_gene_variant ; BV11031_RS00250 ; c.-395C>T ; . ; . ; . ; . ;	upstream_gene_variant ; BV11031_RS00255 ; c.-1222C>T ; . ; . ; . ; . ;	upstream_gene_variant ; BV11031_RS00260 ; c.-2658C>T ; . ; . ; . ; . ;	upstream_gene_variant ; BV11031_RS00270 ; c.-4452C>T ; . ; . ; . ; . ;
NZ_CP026362.1	47015	A	G	60	hom	70	70	BV11031_RS00245	gene-BV11031_RS00245	45617	47059	+	missense_variant ; BV11031_RS00245 ; c.1399A>G ; p.Thr467Ala ; 1399/1443 ; 1399/1443 ; 467/480 ;	missense_variant ; BV11031_RS00245 ; c.1399A>G ; p.Thr467Ala ; 1399/1443 ; 1399/1443 ; 467/480 ;	upstream_gene_variant ; BV11031_RS00250 ; c.-41A>G ; . ; . ; . ; . ;	upstream_gene_variant ; BV11031_RS00255 ; c.-868A>G ; . ; . ; . ; . ;	upstream_gene_variant ; BV11031_RS00260 ; c.-2304A>G ; . ; . ; . ; . ;	upstream_gene_variant ; BV11031_RS00270 ; c.-4098A>G ; . ; . ; . ; . ;
NZ_CP026362.1	47017	A	G	60	hom	70	70	BV11031_RS00245	gene-BV11031_RS00245	45617	47059	+	synonymous_variant ; BV11031_RS00245 ; c.1401A>G ; p.Thr467Thr ; 1401/1443 ; 1401/1443 ; 467/480 ;	synonymous_variant ; BV11031_RS00245 ; c.1401A>G ; p.Thr467Thr ; 1401/1443 ; 1401/1443 ; 467/480 ;	upstream_gene_variant ; BV11031_RS00250 ; c.-39A>G ; . ; . ; . ; . ;	upstream_gene_variant ; BV11031_RS00255 ; c.-866A>G ; . ; . ; . ; . ;	upstream_gene_variant ; BV11031_RS00260 ; c.-2302A>G ; . ; . ; . ; . ;	upstream_gene_variant ; BV11031_RS00270 ; c.-4096A>G ; . ; . ; . ; . ;
NZ_CP026362.1	47020	T	C	57	hom	71	71	BV11031_RS00245	gene-BV11031_RS00245	45617	47059	+	synonymous_variant ; BV11031_RS00245 ; c.1404T>C ; p.Asp468Asp ; 1404/1443 ; 1404/1443 ; 468/480 ;	synonymous_variant ; BV11031_RS00245 ; c.1404T>C ; p.Asp468Asp ; 1404/1443 ; 1404/1443 ; 468/480 ;	upstream_gene_variant ; BV11031_RS00250 ; c.-36T>C ; . ; . ; . ; . ;	upstream_gene_variant ; BV11031_RS00255 ; c.-863T>C ; . ; . ; . ; . ;	upstream_gene_variant ; BV11031_RS00260 ; c.-2299T>C ; . ; . ; . ; . ;	upstream_gene_variant ; BV11031_RS00270 ; c.-4093T>C ; . ; . ; . ; . ;
NZ_CP026362.1	47029	G	A	90	hom	80	80	BV11031_RS00245	gene-BV11031_RS00245	45617	47059	+	synonymous_variant ; BV11031_RS00245 ; c.1413G>A ; p.Thr471Thr ; 1413/1443 ; 1413/1443 ; 471/480 ;	synonymous_variant ; BV11031_RS00245 ; c.1413G>A ; p.Thr471Thr ; 1413/1443 ; 1413/1443 ; 471/480 ;	upstream_gene_variant ; BV11031_RS00250 ; c.-27G>A ; . ; . ; . ; . ;	upstream_gene_variant ; BV11031_RS00255 ; c.-854G>A ; . ; . ; . ; . ;	upstream_gene_variant ; BV11031_RS00260 ; c.-2290G>A ; . ; . ; . ; . ;	upstream_gene_variant ; BV11031_RS00270 ; c.-4084G>A ; . ; . ; . ; . ;
NZ_CP026362.1	47039	G	A	98	hom	81	81	BV11031_RS00245	gene-BV11031_RS00245	45617	47059	+	missense_variant ; BV11031_RS00245 ; c.1423G>A ; p.Ala475Thr ; 1423/1443 ; 1423/1443 ; 475/480 ;	missense_variant ; BV11031_RS00245 ; c.1423G>A ; p.Ala475Thr ; 1423/1443 ; 1423/1443 ; 475/480 ;	upstream_gene_variant ; BV11031_RS00250 ; c.-17G>A ; . ; . ; . ; . ;	upstream_gene_variant ; BV11031_RS00255 ; c.-844G>A ; . ; . ; . ; . ;	upstream_gene_variant ; BV11031_RS00260 ; c.-2280G>A ; . ; . ; . ; . ;	upstream_gene_variant ; BV11031_RS00270 ; c.-4074G>A ; . ; . ; . ; . ;
NZ_CP026362.1	47051	G	C	117	hom	87	87	BV11031_RS00245	gene-BV11031_RS00245	45617	47059	+	missense_variant ; BV11031_RS00245 ; c.1435G>C ; p.Glu479Gln ; 1435/1443 ; 1435/1443 ; 479/480 ;	missense_variant ; BV11031_RS00245 ; c.1435G>C ; p.Glu479Gln ; 1435/1443 ; 1435/1443 ; 479/480 ;	upstream_gene_variant ; BV11031_RS00250 ; c.-5G>C ; . ; . ; . ; . ;	upstream_gene_variant ; BV11031_RS00255 ; c.-832G>C ; . ; . ; . ; . ;	upstream_gene_variant ; BV11031_RS00260 ; c.-2268G>C ; . ; . ; . ; . ;	upstream_gene_variant ; BV11031_RS00270 ; c.-4062G>C ; . ; . ; . ; . ;
NZ_CP026362.1	47055	C	G	127	hom	89	89	BV11031_RS00245	gene-BV11031_RS00245	45617	47059	+	stop_gained ; BV11031_RS00245 ; c.1439C>G ; p.Ser480* ; 1439/1443 ; 1439/1443 ; 480/480 ;	stop_gained ; BV11031_RS00245 ; c.1439C>G ; p.Ser480* ; 1439/1443 ; 1439/1443 ; 480/480 ;	upstream_gene_variant ; BV11031_RS00250 ; c.-1C>G ; . ; . ; . ; . ;	upstream_gene_variant ; BV11031_RS00255 ; c.-828C>G ; . ; . ; . ; . ;	upstream_gene_variant ; BV11031_RS00260 ; c.-2264C>G ; . ; . ; . ; . ;	upstream_gene_variant ; BV11031_RS00270 ; c.-4058C>G ; . ; . ; . ; . ;
NZ_CP026362.1	47061	G	A	131	hom	89	89	BV11031_RS00250	gene-BV11031_RS00250	47056	47778	+	synonymous_variant ; BV11031_RS00250 ; c.6G>A ; p.Thr2Thr ; 6/723 ; 6/723 ; 2/240 ;	synonymous_variant ; BV11031_RS00250 ; c.6G>A ; p.Thr2Thr ; 6/723 ; 6/723 ; 2/240 ;	upstream_gene_variant ; BV11031_RS00255 ; c.-822G>A ; . ; . ; . ; . ;	upstream_gene_variant ; BV11031_RS00260 ; c.-2258G>A ; . ; . ; . ; . ;	upstream_gene_variant ; BV11031_RS00270 ; c.-4052G>A ; . ; . ; . ; . ;	downstream_gene_variant ; BV11031_RS00220 ; c.*4850G>A ; . ; . ; . ; . ;
NZ_CP026362.1	47067	G	A	130	hom	84	84	BV11031_RS00250	gene-BV11031_RS00250	47056	47778	+	synonymous_variant ; BV11031_RS00250 ; c.12G>A ; p.Gly4Gly ; 12/723 ; 12/723 ; 4/240 ;	synonymous_variant ; BV11031_RS00250 ; c.12G>A ; p.Gly4Gly ; 12/723 ; 12/723 ; 4/240 ;	upstream_gene_variant ; BV11031_RS00255 ; c.-816G>A ; . ; . ; . ; . ;	upstream_gene_variant ; BV11031_RS00260 ; c.-2252G>A ; . ; . ; . ; . ;	upstream_gene_variant ; BV11031_RS00270 ; c.-4046G>A ; . ; . ; . ; . ;	downstream_gene_variant ; BV11031_RS00220 ; c.*4856G>A ; . ; . ; . ; . ;
NZ_CP026362.1	47071	G	A	135	hom	87	87	BV11031_RS00250	gene-BV11031_RS00250	47056	47778	+	missense_variant ; BV11031_RS00250 ; c.16G>A ; p.Val6Ile ; 16/723 ; 16/723 ; 6/240 ;	missense_variant ; BV11031_RS00250 ; c.16G>A ; p.Val6Ile ; 16/723 ; 16/723 ; 6/240 ;	upstream_gene_variant ; BV11031_RS00255 ; c.-812G>A ; . ; . ; . ; . ;	upstream_gene_variant ; BV11031_RS00260 ; c.-2248G>A ; . ; . ; . ; . ;	upstream_gene_variant ; BV11031_RS00270 ; c.-4042G>A ; . ; . ; . ; . ;	downstream_gene_variant ; BV11031_RS00220 ; c.*4860G>A ; . ; . ; . ; . ;
NZ_CP026362.1	47100	G	A	167	hom	77	77	BV11031_RS00250	gene-BV11031_RS00250	47056	47778	+	synonymous_variant ; BV11031_RS00250 ; c.45G>A ; p.Arg15Arg ; 45/723 ; 45/723 ; 15/240 ;	synonymous_variant ; BV11031_RS00250 ; c.45G>A ; p.Arg15Arg ; 45/723 ; 45/723 ; 15/240 ;	upstream_gene_variant ; BV11031_RS00255 ; c.-783G>A ; . ; . ; . ; . ;	upstream_gene_variant ; BV11031_RS00260 ; c.-2219G>A ; . ; . ; . ; . ;	upstream_gene_variant ; BV11031_RS00270 ; c.-4013G>A ; . ; . ; . ; . ;	downstream_gene_variant ; BV11031_RS00220 ; c.*4889G>A ; . ; . ; . ; . ;
NZ_CP026362.1	47101	G	A	170	hom	77	77	BV11031_RS00250	gene-BV11031_RS00250	47056	47778	+	missense_variant ; BV11031_RS00250 ; c.46G>A ; p.Val16Ile ; 46/723 ; 46/723 ; 16/240 ;	missense_variant ; BV11031_RS00250 ; c.46G>A ; p.Val16Ile ; 46/723 ; 46/723 ; 16/240 ;	upstream_gene_variant ; BV11031_RS00255 ; c.-782G>A ; . ; . ; . ; . ;	upstream_gene_variant ; BV11031_RS00260 ; c.-2218G>A ; . ; . ; . ; . ;	upstream_gene_variant ; BV11031_RS00270 ; c.-4012G>A ; . ; . ; . ; . ;	downstream_gene_variant ; BV11031_RS00220 ; c.*4890G>A ; . ; . ; . ; . ;
NZ_CP026362.1	47109	A	C	173	hom	76	76	BV11031_RS00250	gene-BV11031_RS00250	47056	47778	+	synonymous_variant ; BV11031_RS00250 ; c.54A>C ; p.Ser18Ser ; 54/723 ; 54/723 ; 18/240 ;	synonymous_variant ; BV11031_RS00250 ; c.54A>C ; p.Ser18Ser ; 54/723 ; 54/723 ; 18/240 ;	upstream_gene_variant ; BV11031_RS00255 ; c.-774A>C ; . ; . ; . ; . ;	upstream_gene_variant ; BV11031_RS00260 ; c.-2210A>C ; . ; . ; . ; . ;	upstream_gene_variant ; BV11031_RS00270 ; c.-4004A>C ; . ; . ; . ; . ;	downstream_gene_variant ; BV11031_RS00220 ; c.*4898A>C ; . ; . ; . ; . ;
NZ_CP026362.1	47110	C	A	167	hom	76	76	BV11031_RS00250	gene-BV11031_RS00250	47056	47778	+	missense_variant ; BV11031_RS00250 ; c.55C>A ; p.Arg19Ser ; 55/723 ; 55/723 ; 19/240 ;	missense_variant ; BV11031_RS00250 ; c.55C>A ; p.Arg19Ser ; 55/723 ; 55/723 ; 19/240 ;	upstream_gene_variant ; BV11031_RS00255 ; c.-773C>A ; . ; . ; . ; . ;	upstream_gene_variant ; BV11031_RS00260 ; c.-2209C>A ; . ; . ; . ; . ;	upstream_gene_variant ; BV11031_RS00270 ; c.-4003C>A ; . ; . ; . ; . ;	downstream_gene_variant ; BV11031_RS00220 ; c.*4899C>A ; . ; . ; . ; . ;
NZ_CP026362.1	47115	G	T	172	hom	76	76	BV11031_RS00250	gene-BV11031_RS00250	47056	47778	+	synonymous_variant ; BV11031_RS00250 ; c.60G>T ; p.Leu20Leu ; 60/723 ; 60/723 ; 20/240 ;	synonymous_variant ; BV11031_RS00250 ; c.60G>T ; p.Leu20Leu ; 60/723 ; 60/723 ; 20/240 ;	upstream_gene_variant ; BV11031_RS00255 ; c.-768G>T ; . ; . ; . ; . ;	upstream_gene_variant ; BV11031_RS00260 ; c.-2204G>T ; . ; . ; . ; . ;	upstream_gene_variant ; BV11031_RS00270 ; c.-3998G>T ; . ; . ; . ; . ;	downstream_gene_variant ; BV11031_RS00220 ; c.*4904G>T ; . ; . ; . ; . ;
NZ_CP026362.1	47116	G	A	172	hom	76	76	BV11031_RS00250	gene-BV11031_RS00250	47056	47778	+	missense_variant ; BV11031_RS00250 ; c.61G>A ; p.Gly21Arg ; 61/723 ; 61/723 ; 21/240 ;	missense_variant ; BV11031_RS00250 ; c.61G>A ; p.Gly21Arg ; 61/723 ; 61/723 ; 21/240 ;	upstream_gene_variant ; BV11031_RS00255 ; c.-767G>A ; . ; . ; . ; . ;	upstream_gene_variant ; BV11031_RS00260 ; c.-2203G>A ; . ; . ; . ; . ;	upstream_gene_variant ; BV11031_RS00270 ; c.-3997G>A ; . ; . ; . ; . ;	downstream_gene_variant ; BV11031_RS00220 ; c.*4905G>A ; . ; . ; . ; . ;
NZ_CP026362.1	47118	A	C	172	hom	76	76	BV11031_RS00250	gene-BV11031_RS00250	47056	47778	+	synonymous_variant ; BV11031_RS00250 ; c.63A>C ; p.Gly21Gly ; 63/723 ; 63/723 ; 21/240 ;	synonymous_variant ; BV11031_RS00250 ; c.63A>C ; p.Gly21Gly ; 63/723 ; 63/723 ; 21/240 ;	upstream_gene_variant ; BV11031_RS00255 ; c.-765A>C ; . ; . ; . ; . ;	upstream_gene_variant ; BV11031_RS00260 ; c.-2201A>C ; . ; . ; . ; . ;	upstream_gene_variant ; BV11031_RS00270 ; c.-3995A>C ; . ; . ; . ; . ;	downstream_gene_variant ; BV11031_RS00220 ; c.*4907A>C ; . ; . ; . ; . ;
NZ_CP026362.1	47124	C	A	176	hom	99	99	BV11031_RS00250	gene-BV11031_RS00250	47056	47778	+	missense_variant ; BV11031_RS00250 ; c.69C>A ; p.Asp23Glu ; 69/723 ; 69/723 ; 23/240 ;	missense_variant ; BV11031_RS00250 ; c.69C>A ; p.Asp23Glu ; 69/723 ; 69/723 ; 23/240 ;	upstream_gene_variant ; BV11031_RS00255 ; c.-759C>A ; . ; . ; . ; . ;	upstream_gene_variant ; BV11031_RS00260 ; c.-2195C>A ; . ; . ; . ; . ;	upstream_gene_variant ; BV11031_RS00270 ; c.-3989C>A ; . ; . ; . ; . ;	downstream_gene_variant ; BV11031_RS00220 ; c.*4913C>A ; . ; . ; . ; . ;
NZ_CP026362.1	47136	G	A	188	hom	108	108	BV11031_RS00250	gene-BV11031_RS00250	47056	47778	+	synonymous_variant ; BV11031_RS00250 ; c.81G>A ; p.Gly27Gly ; 81/723 ; 81/723 ; 27/240 ;	synonymous_variant ; BV11031_RS00250 ; c.81G>A ; p.Gly27Gly ; 81/723 ; 81/723 ; 27/240 ;	upstream_gene_variant ; BV11031_RS00255 ; c.-747G>A ; . ; . ; . ; . ;	upstream_gene_variant ; BV11031_RS00260 ; c.-2183G>A ; . ; . ; . ; . ;	upstream_gene_variant ; BV11031_RS00270 ; c.-3977G>A ; . ; . ; . ; . ;	downstream_gene_variant ; BV11031_RS00220 ; c.*4925G>A ; . ; . ; . ; . ;
NZ_CP026362.1	47148	C	T	197	hom	111	111	BV11031_RS00250	gene-BV11031_RS00250	47056	47778	+	synonymous_variant ; BV11031_RS00250 ; c.93C>T ; p.Val31Val ; 93/723 ; 93/723 ; 31/240 ;	synonymous_variant ; BV11031_RS00250 ; c.93C>T ; p.Val31Val ; 93/723 ; 93/723 ; 31/240 ;	upstream_gene_variant ; BV11031_RS00255 ; c.-735C>T ; . ; . ; . ; . ;	upstream_gene_variant ; BV11031_RS00260 ; c.-2171C>T ; . ; . ; . ; . ;	upstream_gene_variant ; BV11031_RS00270 ; c.-3965C>T ; . ; . ; . ; . ;	downstream_gene_variant ; BV11031_RS00220 ; c.*4937C>T ; . ; . ; . ; . ;
NZ_CP026362.1	47176	C	A	225	hom	103	103	BV11031_RS00250	gene-BV11031_RS00250	47056	47778	+	missense_variant ; BV11031_RS00250 ; c.121C>A ; p.Arg41Ser ; 121/723 ; 121/723 ; 41/240 ;	missense_variant ; BV11031_RS00250 ; c.121C>A ; p.Arg41Ser ; 121/723 ; 121/723 ; 41/240 ;	upstream_gene_variant ; BV11031_RS00255 ; c.-707C>A ; . ; . ; . ; . ;	upstream_gene_variant ; BV11031_RS00260 ; c.-2143C>A ; . ; . ; . ; . ;	upstream_gene_variant ; BV11031_RS00270 ; c.-3937C>A ; . ; . ; . ; . ;	downstream_gene_variant ; BV11031_RS00220 ; c.*4965C>A ; . ; . ; . ; . ;
NZ_CP026362.1	47177	G	A	225	hom	103	103	BV11031_RS00250	gene-BV11031_RS00250	47056	47778	+	missense_variant ; BV11031_RS00250 ; c.122G>A ; p.Arg41His ; 122/723 ; 122/723 ; 41/240 ;	missense_variant ; BV11031_RS00250 ; c.122G>A ; p.Arg41His ; 122/723 ; 122/723 ; 41/240 ;	upstream_gene_variant ; BV11031_RS00255 ; c.-706G>A ; . ; . ; . ; . ;	upstream_gene_variant ; BV11031_RS00260 ; c.-2142G>A ; . ; . ; . ; . ;	upstream_gene_variant ; BV11031_RS00270 ; c.-3936G>A ; . ; . ; . ; . ;	downstream_gene_variant ; BV11031_RS00220 ; c.*4966G>A ; . ; . ; . ; . ;
NZ_CP026362.1	47178	C	A	228	hom	103	102	BV11031_RS00250	gene-BV11031_RS00250	47056	47778	+	synonymous_variant ; BV11031_RS00250 ; c.123C>A ; p.Arg41Arg ; 123/723 ; 123/723 ; 41/240 ;	synonymous_variant ; BV11031_RS00250 ; c.123C>A ; p.Arg41Arg ; 123/723 ; 123/723 ; 41/240 ;	upstream_gene_variant ; BV11031_RS00255 ; c.-705C>A ; . ; . ; . ; . ;	upstream_gene_variant ; BV11031_RS00260 ; c.-2141C>A ; . ; . ; . ; . ;	upstream_gene_variant ; BV11031_RS00270 ; c.-3935C>A ; . ; . ; . ; . ;	downstream_gene_variant ; BV11031_RS00220 ; c.*4967C>A ; . ; . ; . ; . ;
NZ_CP026362.1	47208	G	A	225	hom	128	128	BV11031_RS00250	gene-BV11031_RS00250	47056	47778	+	synonymous_variant ; BV11031_RS00250 ; c.153G>A ; p.Leu51Leu ; 153/723 ; 153/723 ; 51/240 ;	synonymous_variant ; BV11031_RS00250 ; c.153G>A ; p.Leu51Leu ; 153/723 ; 153/723 ; 51/240 ;	upstream_gene_variant ; BV11031_RS00255 ; c.-675G>A ; . ; . ; . ; . ;	upstream_gene_variant ; BV11031_RS00260 ; c.-2111G>A ; . ; . ; . ; . ;	upstream_gene_variant ; BV11031_RS00270 ; c.-3905G>A ; . ; . ; . ; . ;	downstream_gene_variant ; BV11031_RS00220 ; c.*4997G>A ; . ; . ; . ; . ;
NZ_CP026362.1	47213	C	A	225	hom	128	128	BV11031_RS00250	gene-BV11031_RS00250	47056	47778	+	missense_variant ; BV11031_RS00250 ; c.158C>A ; p.Thr53Lys ; 158/723 ; 158/723 ; 53/240 ;	missense_variant ; BV11031_RS00250 ; c.158C>A ; p.Thr53Lys ; 158/723 ; 158/723 ; 53/240 ;	upstream_gene_variant ; BV11031_RS00255 ; c.-670C>A ; . ; . ; . ; . ;	upstream_gene_variant ; BV11031_RS00260 ; c.-2106C>A ; . ; . ; . ; . ;	upstream_gene_variant ; BV11031_RS00270 ; c.-3900C>A ; . ; . ; . ; . ;	downstream_gene_variant ; BV11031_RS00225 ; c.*4264C>A ; . ; . ; . ; . ;
NZ_CP026362.1	47275	T	C	225	hom	140	140	BV11031_RS00250	gene-BV11031_RS00250	47056	47778	+	synonymous_variant ; BV11031_RS00250 ; c.220T>C ; p.Leu74Leu ; 220/723 ; 220/723 ; 74/240 ;	synonymous_variant ; BV11031_RS00250 ; c.220T>C ; p.Leu74Leu ; 220/723 ; 220/723 ; 74/240 ;	upstream_gene_variant ; BV11031_RS00255 ; c.-608T>C ; . ; . ; . ; . ;	upstream_gene_variant ; BV11031_RS00260 ; c.-2044T>C ; . ; . ; . ; . ;	upstream_gene_variant ; BV11031_RS00270 ; c.-3838T>C ; . ; . ; . ; . ;	downstream_gene_variant ; BV11031_RS00225 ; c.*4326T>C ; . ; . ; . ; . ;
NZ_CP026362.1	47277	A	T	225	hom	140	140	BV11031_RS00250	gene-BV11031_RS00250	47056	47778	+	missense_variant ; BV11031_RS00250 ; c.222A>T ; p.Leu74Phe ; 222/723 ; 222/723 ; 74/240 ;	missense_variant ; BV11031_RS00250 ; c.222A>T ; p.Leu74Phe ; 222/723 ; 222/723 ; 74/240 ;	upstream_gene_variant ; BV11031_RS00255 ; c.-606A>T ; . ; . ; . ; . ;	upstream_gene_variant ; BV11031_RS00260 ; c.-2042A>T ; . ; . ; . ; . ;	upstream_gene_variant ; BV11031_RS00270 ; c.-3836A>T ; . ; . ; . ; . ;	downstream_gene_variant ; BV11031_RS00225 ; c.*4328A>T ; . ; . ; . ; . ;
NZ_CP026362.1	47280	T	C	225	hom	140	140	BV11031_RS00250	gene-BV11031_RS00250	47056	47778	+	synonymous_variant ; BV11031_RS00250 ; c.225T>C ; p.Tyr75Tyr ; 225/723 ; 225/723 ; 75/240 ;	synonymous_variant ; BV11031_RS00250 ; c.225T>C ; p.Tyr75Tyr ; 225/723 ; 225/723 ; 75/240 ;	upstream_gene_variant ; BV11031_RS00255 ; c.-603T>C ; . ; . ; . ; . ;	upstream_gene_variant ; BV11031_RS00260 ; c.-2039T>C ; . ; . ; . ; . ;	upstream_gene_variant ; BV11031_RS00270 ; c.-3833T>C ; . ; . ; . ; . ;	downstream_gene_variant ; BV11031_RS00225 ; c.*4331T>C ; . ; . ; . ; . ;
NZ_CP026362.1	47289	G	T	225	hom	148	148	BV11031_RS00250	gene-BV11031_RS00250	47056	47778	+	synonymous_variant ; BV11031_RS00250 ; c.234G>T ; p.Leu78Leu ; 234/723 ; 234/723 ; 78/240 ;	synonymous_variant ; BV11031_RS00250 ; c.234G>T ; p.Leu78Leu ; 234/723 ; 234/723 ; 78/240 ;	upstream_gene_variant ; BV11031_RS00255 ; c.-594G>T ; . ; . ; . ; . ;	upstream_gene_variant ; BV11031_RS00260 ; c.-2030G>T ; . ; . ; . ; . ;	upstream_gene_variant ; BV11031_RS00270 ; c.-3824G>T ; . ; . ; . ; . ;	downstream_gene_variant ; BV11031_RS00225 ; c.*4340G>T ; . ; . ; . ; . ;
NZ_CP026362.1	47337	G	A	225	hom	140	140	BV11031_RS00250	gene-BV11031_RS00250	47056	47778	+	synonymous_variant ; BV11031_RS00250 ; c.282G>A ; p.Lys94Lys ; 282/723 ; 282/723 ; 94/240 ;	synonymous_variant ; BV11031_RS00250 ; c.282G>A ; p.Lys94Lys ; 282/723 ; 282/723 ; 94/240 ;	upstream_gene_variant ; BV11031_RS00255 ; c.-546G>A ; . ; . ; . ; . ;	upstream_gene_variant ; BV11031_RS00260 ; c.-1982G>A ; . ; . ; . ; . ;	upstream_gene_variant ; BV11031_RS00270 ; c.-3776G>A ; . ; . ; . ; . ;	downstream_gene_variant ; BV11031_RS00225 ; c.*4388G>A ; . ; . ; . ; . ;
NZ_CP026362.1	47340	T	C	225	hom	140	140	BV11031_RS00250	gene-BV11031_RS00250	47056	47778	+	synonymous_variant ; BV11031_RS00250 ; c.285T>C ; p.Asp95Asp ; 285/723 ; 285/723 ; 95/240 ;	synonymous_variant ; BV11031_RS00250 ; c.285T>C ; p.Asp95Asp ; 285/723 ; 285/723 ; 95/240 ;	upstream_gene_variant ; BV11031_RS00255 ; c.-543T>C ; . ; . ; . ; . ;	upstream_gene_variant ; BV11031_RS00260 ; c.-1979T>C ; . ; . ; . ; . ;	upstream_gene_variant ; BV11031_RS00270 ; c.-3773T>C ; . ; . ; . ; . ;	downstream_gene_variant ; BV11031_RS00225 ; c.*4391T>C ; . ; . ; . ; . ;
NZ_CP026362.1	47343	G	C	225	hom	141	141	BV11031_RS00250	gene-BV11031_RS00250	47056	47778	+	synonymous_variant ; BV11031_RS00250 ; c.288G>C ; p.Pro96Pro ; 288/723 ; 288/723 ; 96/240 ;	synonymous_variant ; BV11031_RS00250 ; c.288G>C ; p.Pro96Pro ; 288/723 ; 288/723 ; 96/240 ;	upstream_gene_variant ; BV11031_RS00255 ; c.-540G>C ; . ; . ; . ; . ;	upstream_gene_variant ; BV11031_RS00260 ; c.-1976G>C ; . ; . ; . ; . ;	upstream_gene_variant ; BV11031_RS00270 ; c.-3770G>C ; . ; . ; . ; . ;	downstream_gene_variant ; BV11031_RS00225 ; c.*4394G>C ; . ; . ; . ; . ;
NZ_CP026362.1	47354	C	A	225	hom	162	162	BV11031_RS00250	gene-BV11031_RS00250	47056	47778	+	missense_variant ; BV11031_RS00250 ; c.299C>A ; p.Ala100Glu ; 299/723 ; 299/723 ; 100/240 ;	missense_variant ; BV11031_RS00250 ; c.299C>A ; p.Ala100Glu ; 299/723 ; 299/723 ; 100/240 ;	upstream_gene_variant ; BV11031_RS00255 ; c.-529C>A ; . ; . ; . ; . ;	upstream_gene_variant ; BV11031_RS00260 ; c.-1965C>A ; . ; . ; . ; . ;	upstream_gene_variant ; BV11031_RS00270 ; c.-3759C>A ; . ; . ; . ; . ;	downstream_gene_variant ; BV11031_RS00225 ; c.*4405C>A ; . ; . ; . ; . ;
NZ_CP026362.1	47361	G	A	225	hom	163	163	BV11031_RS00250	gene-BV11031_RS00250	47056	47778	+	synonymous_variant ; BV11031_RS00250 ; c.306G>A ; p.Gly102Gly ; 306/723 ; 306/723 ; 102/240 ;	synonymous_variant ; BV11031_RS00250 ; c.306G>A ; p.Gly102Gly ; 306/723 ; 306/723 ; 102/240 ;	upstream_gene_variant ; BV11031_RS00255 ; c.-522G>A ; . ; . ; . ; . ;	upstream_gene_variant ; BV11031_RS00260 ; c.-1958G>A ; . ; . ; . ; . ;	upstream_gene_variant ; BV11031_RS00270 ; c.-3752G>A ; . ; . ; . ; . ;	downstream_gene_variant ; BV11031_RS00225 ; c.*4412G>A ; . ; . ; . ; . ;
NZ_CP026362.1	47364	A	G	225	hom	153	153	BV11031_RS00250	gene-BV11031_RS00250	47056	47778	+	synonymous_variant ; BV11031_RS00250 ; c.309A>G ; p.Leu103Leu ; 309/723 ; 309/723 ; 103/240 ;	synonymous_variant ; BV11031_RS00250 ; c.309A>G ; p.Leu103Leu ; 309/723 ; 309/723 ; 103/240 ;	upstream_gene_variant ; BV11031_RS00255 ; c.-519A>G ; . ; . ; . ; . ;	upstream_gene_variant ; BV11031_RS00260 ; c.-1955A>G ; . ; . ; . ; . ;	upstream_gene_variant ; BV11031_RS00270 ; c.-3749A>G ; . ; . ; . ; . ;	downstream_gene_variant ; BV11031_RS00225 ; c.*4415A>G ; . ; . ; . ; . ;
NZ_CP026362.1	47382	A	G	225	hom	158	158	BV11031_RS00250	gene-BV11031_RS00250	47056	47778	+	synonymous_variant ; BV11031_RS00250 ; c.327A>G ; p.Lys109Lys ; 327/723 ; 327/723 ; 109/240 ;	synonymous_variant ; BV11031_RS00250 ; c.327A>G ; p.Lys109Lys ; 327/723 ; 327/723 ; 109/240 ;	upstream_gene_variant ; BV11031_RS00255 ; c.-501A>G ; . ; . ; . ; . ;	upstream_gene_variant ; BV11031_RS00260 ; c.-1937A>G ; . ; . ; . ; . ;	upstream_gene_variant ; BV11031_RS00270 ; c.-3731A>G ; . ; . ; . ; . ;	downstream_gene_variant ; BV11031_RS00225 ; c.*4433A>G ; . ; . ; . ; . ;
NZ_CP026362.1	47394	C	T	225	hom	156	156	BV11031_RS00250	gene-BV11031_RS00250	47056	47778	+	synonymous_variant ; BV11031_RS00250 ; c.339C>T ; p.Ser113Ser ; 339/723 ; 339/723 ; 113/240 ;	synonymous_variant ; BV11031_RS00250 ; c.339C>T ; p.Ser113Ser ; 339/723 ; 339/723 ; 113/240 ;	upstream_gene_variant ; BV11031_RS00255 ; c.-489C>T ; . ; . ; . ; . ;	upstream_gene_variant ; BV11031_RS00260 ; c.-1925C>T ; . ; . ; . ; . ;	upstream_gene_variant ; BV11031_RS00270 ; c.-3719C>T ; . ; . ; . ; . ;	downstream_gene_variant ; BV11031_RS00225 ; c.*4445C>T ; . ; . ; . ; . ;
NZ_CP026362.1	47397	T	A	225	hom	153	153	BV11031_RS00250	gene-BV11031_RS00250	47056	47778	+	missense_variant ; BV11031_RS00250 ; c.342T>A ; p.Asp114Glu ; 342/723 ; 342/723 ; 114/240 ;	missense_variant ; BV11031_RS00250 ; c.342T>A ; p.Asp114Glu ; 342/723 ; 342/723 ; 114/240 ;	upstream_gene_variant ; BV11031_RS00255 ; c.-486T>A ; . ; . ; . ; . ;	upstream_gene_variant ; BV11031_RS00260 ; c.-1922T>A ; . ; . ; . ; . ;	upstream_gene_variant ; BV11031_RS00270 ; c.-3716T>A ; . ; . ; . ; . ;	downstream_gene_variant ; BV11031_RS00225 ; c.*4448T>A ; . ; . ; . ; . ;
NZ_CP026362.1	47436	A	G	225	hom	158	158	BV11031_RS00250	gene-BV11031_RS00250	47056	47778	+	synonymous_variant ; BV11031_RS00250 ; c.381A>G ; p.Glu127Glu ; 381/723 ; 381/723 ; 127/240 ;	synonymous_variant ; BV11031_RS00250 ; c.381A>G ; p.Glu127Glu ; 381/723 ; 381/723 ; 127/240 ;	upstream_gene_variant ; BV11031_RS00255 ; c.-447A>G ; . ; . ; . ; . ;	upstream_gene_variant ; BV11031_RS00260 ; c.-1883A>G ; . ; . ; . ; . ;	upstream_gene_variant ; BV11031_RS00270 ; c.-3677A>G ; . ; . ; . ; . ;	downstream_gene_variant ; BV11031_RS00225 ; c.*4487A>G ; . ; . ; . ; . ;
NZ_CP026362.1	47469	T	A	225	hom	153	153	BV11031_RS00250	gene-BV11031_RS00250	47056	47778	+	synonymous_variant ; BV11031_RS00250 ; c.414T>A ; p.Val138Val ; 414/723 ; 414/723 ; 138/240 ;	synonymous_variant ; BV11031_RS00250 ; c.414T>A ; p.Val138Val ; 414/723 ; 414/723 ; 138/240 ;	upstream_gene_variant ; BV11031_RS00255 ; c.-414T>A ; . ; . ; . ; . ;	upstream_gene_variant ; BV11031_RS00260 ; c.-1850T>A ; . ; . ; . ; . ;	upstream_gene_variant ; BV11031_RS00270 ; c.-3644T>A ; . ; . ; . ; . ;	downstream_gene_variant ; BV11031_RS00225 ; c.*4520T>A ; . ; . ; . ; . ;
NZ_CP026362.1	47472	A	G	225	hom	150	150	BV11031_RS00250	gene-BV11031_RS00250	47056	47778	+	synonymous_variant ; BV11031_RS00250 ; c.417A>G ; p.Gly139Gly ; 417/723 ; 417/723 ; 139/240 ;	synonymous_variant ; BV11031_RS00250 ; c.417A>G ; p.Gly139Gly ; 417/723 ; 417/723 ; 139/240 ;	upstream_gene_variant ; BV11031_RS00255 ; c.-411A>G ; . ; . ; . ; . ;	upstream_gene_variant ; BV11031_RS00260 ; c.-1847A>G ; . ; . ; . ; . ;	upstream_gene_variant ; BV11031_RS00270 ; c.-3641A>G ; . ; . ; . ; . ;	downstream_gene_variant ; BV11031_RS00225 ; c.*4523A>G ; . ; . ; . ; . ;
NZ_CP026362.1	47484	T	C	225	hom	148	148	BV11031_RS00250	gene-BV11031_RS00250	47056	47778	+	synonymous_variant ; BV11031_RS00250 ; c.429T>C ; p.Ser143Ser ; 429/723 ; 429/723 ; 143/240 ;	synonymous_variant ; BV11031_RS00250 ; c.429T>C ; p.Ser143Ser ; 429/723 ; 429/723 ; 143/240 ;	upstream_gene_variant ; BV11031_RS00255 ; c.-399T>C ; . ; . ; . ; . ;	upstream_gene_variant ; BV11031_RS00260 ; c.-1835T>C ; . ; . ; . ; . ;	upstream_gene_variant ; BV11031_RS00270 ; c.-3629T>C ; . ; . ; . ; . ;	downstream_gene_variant ; BV11031_RS00225 ; c.*4535T>C ; . ; . ; . ; . ;
NZ_CP026362.1	47490	C	T	225	hom	148	148	BV11031_RS00250	gene-BV11031_RS00250	47056	47778	+	synonymous_variant ; BV11031_RS00250 ; c.435C>T ; p.Ile145Ile ; 435/723 ; 435/723 ; 145/240 ;	synonymous_variant ; BV11031_RS00250 ; c.435C>T ; p.Ile145Ile ; 435/723 ; 435/723 ; 145/240 ;	upstream_gene_variant ; BV11031_RS00255 ; c.-393C>T ; . ; . ; . ; . ;	upstream_gene_variant ; BV11031_RS00260 ; c.-1829C>T ; . ; . ; . ; . ;	upstream_gene_variant ; BV11031_RS00270 ; c.-3623C>T ; . ; . ; . ; . ;	downstream_gene_variant ; BV11031_RS00225 ; c.*4541C>T ; . ; . ; . ; . ;
NZ_CP026362.1	47494	C	T	205	hom	148	148	BV11031_RS00250	gene-BV11031_RS00250	47056	47778	+	synonymous_variant ; BV11031_RS00250 ; c.439C>T ; p.Leu147Leu ; 439/723 ; 439/723 ; 147/240 ;	synonymous_variant ; BV11031_RS00250 ; c.439C>T ; p.Leu147Leu ; 439/723 ; 439/723 ; 147/240 ;	upstream_gene_variant ; BV11031_RS00255 ; c.-389C>T ; . ; . ; . ; . ;	upstream_gene_variant ; BV11031_RS00260 ; c.-1825C>T ; . ; . ; . ; . ;	upstream_gene_variant ; BV11031_RS00270 ; c.-3619C>T ; . ; . ; . ; . ;	downstream_gene_variant ; BV11031_RS00225 ; c.*4545C>T ; . ; . ; . ; . ;
NZ_CP026362.1	47499	C	T	197	hom	145	145	BV11031_RS00250	gene-BV11031_RS00250	47056	47778	+	synonymous_variant ; BV11031_RS00250 ; c.444C>T ; p.Ala148Ala ; 444/723 ; 444/723 ; 148/240 ;	synonymous_variant ; BV11031_RS00250 ; c.444C>T ; p.Ala148Ala ; 444/723 ; 444/723 ; 148/240 ;	upstream_gene_variant ; BV11031_RS00255 ; c.-384C>T ; . ; . ; . ; . ;	upstream_gene_variant ; BV11031_RS00260 ; c.-1820C>T ; . ; . ; . ; . ;	upstream_gene_variant ; BV11031_RS00270 ; c.-3614C>T ; . ; . ; . ; . ;	downstream_gene_variant ; BV11031_RS00225 ; c.*4550C>T ; . ; . ; . ; . ;
NZ_CP026362.1	47535	T	C	208	hom	131	131	BV11031_RS00250	gene-BV11031_RS00250	47056	47778	+	synonymous_variant ; BV11031_RS00250 ; c.480T>C ; p.Asp160Asp ; 480/723 ; 480/723 ; 160/240 ;	synonymous_variant ; BV11031_RS00250 ; c.480T>C ; p.Asp160Asp ; 480/723 ; 480/723 ; 160/240 ;	upstream_gene_variant ; BV11031_RS00255 ; c.-348T>C ; . ; . ; . ; . ;	upstream_gene_variant ; BV11031_RS00260 ; c.-1784T>C ; . ; . ; . ; . ;	upstream_gene_variant ; BV11031_RS00270 ; c.-3578T>C ; . ; . ; . ; . ;	downstream_gene_variant ; BV11031_RS00225 ; c.*4586T>C ; . ; . ; . ; . ;
NZ_CP026362.1	47544	G	C	200	hom	128	128	BV11031_RS00250	gene-BV11031_RS00250	47056	47778	+	synonymous_variant ; BV11031_RS00250 ; c.489G>C ; p.Arg163Arg ; 489/723 ; 489/723 ; 163/240 ;	synonymous_variant ; BV11031_RS00250 ; c.489G>C ; p.Arg163Arg ; 489/723 ; 489/723 ; 163/240 ;	upstream_gene_variant ; BV11031_RS00255 ; c.-339G>C ; . ; . ; . ; . ;	upstream_gene_variant ; BV11031_RS00260 ; c.-1775G>C ; . ; . ; . ; . ;	upstream_gene_variant ; BV11031_RS00270 ; c.-3569G>C ; . ; . ; . ; . ;	downstream_gene_variant ; BV11031_RS00225 ; c.*4595G>C ; . ; . ; . ; . ;
NZ_CP026362.1	47557	C	T	209	hom	127	127	BV11031_RS00250	gene-BV11031_RS00250	47056	47778	+	synonymous_variant ; BV11031_RS00250 ; c.502C>T ; p.Leu168Leu ; 502/723 ; 502/723 ; 168/240 ;	synonymous_variant ; BV11031_RS00250 ; c.502C>T ; p.Leu168Leu ; 502/723 ; 502/723 ; 168/240 ;	upstream_gene_variant ; BV11031_RS00255 ; c.-326C>T ; . ; . ; . ; . ;	upstream_gene_variant ; BV11031_RS00260 ; c.-1762C>T ; . ; . ; . ; . ;	upstream_gene_variant ; BV11031_RS00270 ; c.-3556C>T ; . ; . ; . ; . ;	downstream_gene_variant ; BV11031_RS00225 ; c.*4608C>T ; . ; . ; . ; . ;
NZ_CP026362.1	47568	C	T	210	hom	125	125	BV11031_RS00250	gene-BV11031_RS00250	47056	47778	+	synonymous_variant ; BV11031_RS00250 ; c.513C>T ; p.Thr171Thr ; 513/723 ; 513/723 ; 171/240 ;	synonymous_variant ; BV11031_RS00250 ; c.513C>T ; p.Thr171Thr ; 513/723 ; 513/723 ; 171/240 ;	upstream_gene_variant ; BV11031_RS00255 ; c.-315C>T ; . ; . ; . ; . ;	upstream_gene_variant ; BV11031_RS00260 ; c.-1751C>T ; . ; . ; . ; . ;	upstream_gene_variant ; BV11031_RS00270 ; c.-3545C>T ; . ; . ; . ; . ;	downstream_gene_variant ; BV11031_RS00225 ; c.*4619C>T ; . ; . ; . ; . ;
NZ_CP026362.1	47571	C	T	216	hom	124	124	BV11031_RS00250	gene-BV11031_RS00250	47056	47778	+	synonymous_variant ; BV11031_RS00250 ; c.516C>T ; p.Tyr172Tyr ; 516/723 ; 516/723 ; 172/240 ;	synonymous_variant ; BV11031_RS00250 ; c.516C>T ; p.Tyr172Tyr ; 516/723 ; 516/723 ; 172/240 ;	upstream_gene_variant ; BV11031_RS00255 ; c.-312C>T ; . ; . ; . ; . ;	upstream_gene_variant ; BV11031_RS00260 ; c.-1748C>T ; . ; . ; . ; . ;	upstream_gene_variant ; BV11031_RS00270 ; c.-3542C>T ; . ; . ; . ; . ;	downstream_gene_variant ; BV11031_RS00225 ; c.*4622C>T ; . ; . ; . ; . ;
NZ_CP026362.1	47580	T	C	223	hom	122	122	BV11031_RS00250	gene-BV11031_RS00250	47056	47778	+	synonymous_variant ; BV11031_RS00250 ; c.525T>C ; p.Ile175Ile ; 525/723 ; 525/723 ; 175/240 ;	synonymous_variant ; BV11031_RS00250 ; c.525T>C ; p.Ile175Ile ; 525/723 ; 525/723 ; 175/240 ;	upstream_gene_variant ; BV11031_RS00255 ; c.-303T>C ; . ; . ; . ; . ;	upstream_gene_variant ; BV11031_RS00260 ; c.-1739T>C ; . ; . ; . ; . ;	upstream_gene_variant ; BV11031_RS00270 ; c.-3533T>C ; . ; . ; . ; . ;	downstream_gene_variant ; BV11031_RS00225 ; c.*4631T>C ; . ; . ; . ; . ;
NZ_CP026362.1	47586	A	G	225	hom	118	118	BV11031_RS00250	gene-BV11031_RS00250	47056	47778	+	synonymous_variant ; BV11031_RS00250 ; c.531A>G ; p.Pro177Pro ; 531/723 ; 531/723 ; 177/240 ;	synonymous_variant ; BV11031_RS00250 ; c.531A>G ; p.Pro177Pro ; 531/723 ; 531/723 ; 177/240 ;	upstream_gene_variant ; BV11031_RS00255 ; c.-297A>G ; . ; . ; . ; . ;	upstream_gene_variant ; BV11031_RS00260 ; c.-1733A>G ; . ; . ; . ; . ;	upstream_gene_variant ; BV11031_RS00270 ; c.-3527A>G ; . ; . ; . ; . ;	downstream_gene_variant ; BV11031_RS00225 ; c.*4637A>G ; . ; . ; . ; . ;
NZ_CP026362.1	47601	G	A	225	hom	118	118	BV11031_RS00250	gene-BV11031_RS00250	47056	47778	+	synonymous_variant ; BV11031_RS00250 ; c.546G>A ; p.Val182Val ; 546/723 ; 546/723 ; 182/240 ;	synonymous_variant ; BV11031_RS00250 ; c.546G>A ; p.Val182Val ; 546/723 ; 546/723 ; 182/240 ;	upstream_gene_variant ; BV11031_RS00255 ; c.-282G>A ; . ; . ; . ; . ;	upstream_gene_variant ; BV11031_RS00260 ; c.-1718G>A ; . ; . ; . ; . ;	upstream_gene_variant ; BV11031_RS00270 ; c.-3512G>A ; . ; . ; . ; . ;	downstream_gene_variant ; BV11031_RS00225 ; c.*4652G>A ; . ; . ; . ; . ;
NZ_CP026362.1	47613	G	A	225	hom	115	115	BV11031_RS00250	gene-BV11031_RS00250	47056	47778	+	synonymous_variant ; BV11031_RS00250 ; c.558G>A ; p.Thr186Thr ; 558/723 ; 558/723 ; 186/240 ;	synonymous_variant ; BV11031_RS00250 ; c.558G>A ; p.Thr186Thr ; 558/723 ; 558/723 ; 186/240 ;	upstream_gene_variant ; BV11031_RS00255 ; c.-270G>A ; . ; . ; . ; . ;	upstream_gene_variant ; BV11031_RS00260 ; c.-1706G>A ; . ; . ; . ; . ;	upstream_gene_variant ; BV11031_RS00270 ; c.-3500G>A ; . ; . ; . ; . ;	downstream_gene_variant ; BV11031_RS00225 ; c.*4664G>A ; . ; . ; . ; . ;
NZ_CP026362.1	47631	T	C	225	hom	108	108	BV11031_RS00250	gene-BV11031_RS00250	47056	47778	+	synonymous_variant ; BV11031_RS00250 ; c.576T>C ; p.Ile192Ile ; 576/723 ; 576/723 ; 192/240 ;	synonymous_variant ; BV11031_RS00250 ; c.576T>C ; p.Ile192Ile ; 576/723 ; 576/723 ; 192/240 ;	upstream_gene_variant ; BV11031_RS00255 ; c.-252T>C ; . ; . ; . ; . ;	upstream_gene_variant ; BV11031_RS00260 ; c.-1688T>C ; . ; . ; . ; . ;	upstream_gene_variant ; BV11031_RS00270 ; c.-3482T>C ; . ; . ; . ; . ;	downstream_gene_variant ; BV11031_RS00225 ; c.*4682T>C ; . ; . ; . ; . ;
NZ_CP026362.1	47647	G	A	133	hom	79	79	BV11031_RS00250	gene-BV11031_RS00250	47056	47778	+	missense_variant ; BV11031_RS00250 ; c.592G>A ; p.Asp198Asn ; 592/723 ; 592/723 ; 198/240 ;	missense_variant ; BV11031_RS00250 ; c.592G>A ; p.Asp198Asn ; 592/723 ; 592/723 ; 198/240 ;	upstream_gene_variant ; BV11031_RS00255 ; c.-236G>A ; . ; . ; . ; . ;	upstream_gene_variant ; BV11031_RS00260 ; c.-1672G>A ; . ; . ; . ; . ;	upstream_gene_variant ; BV11031_RS00270 ; c.-3466G>A ; . ; . ; . ; . ;	downstream_gene_variant ; BV11031_RS00225 ; c.*4698G>A ; . ; . ; . ; . ;
NZ_CP026362.1	47652	C	T	141	hom	77	77	BV11031_RS00250	gene-BV11031_RS00250	47056	47778	+	synonymous_variant ; BV11031_RS00250 ; c.597C>T ; p.Gly199Gly ; 597/723 ; 597/723 ; 199/240 ;	synonymous_variant ; BV11031_RS00250 ; c.597C>T ; p.Gly199Gly ; 597/723 ; 597/723 ; 199/240 ;	upstream_gene_variant ; BV11031_RS00255 ; c.-231C>T ; . ; . ; . ; . ;	upstream_gene_variant ; BV11031_RS00260 ; c.-1667C>T ; . ; . ; . ; . ;	upstream_gene_variant ; BV11031_RS00270 ; c.-3461C>T ; . ; . ; . ; . ;	downstream_gene_variant ; BV11031_RS00225 ; c.*4703C>T ; . ; . ; . ; . ;
NZ_CP026362.1	47653	A	G	139	hom	77	77	BV11031_RS00250	gene-BV11031_RS00250	47056	47778	+	missense_variant ; BV11031_RS00250 ; c.598A>G ; p.Thr200Ala ; 598/723 ; 598/723 ; 200/240 ;	missense_variant ; BV11031_RS00250 ; c.598A>G ; p.Thr200Ala ; 598/723 ; 598/723 ; 200/240 ;	upstream_gene_variant ; BV11031_RS00255 ; c.-230A>G ; . ; . ; . ; . ;	upstream_gene_variant ; BV11031_RS00260 ; c.-1666A>G ; . ; . ; . ; . ;	upstream_gene_variant ; BV11031_RS00270 ; c.-3460A>G ; . ; . ; . ; . ;	downstream_gene_variant ; BV11031_RS00225 ; c.*4704A>G ; . ; . ; . ; . ;
NZ_CP026362.1	47654	C	T	142	hom	77	77	BV11031_RS00250	gene-BV11031_RS00250	47056	47778	+	missense_variant ; BV11031_RS00250 ; c.599C>T ; p.Thr200Ile ; 599/723 ; 599/723 ; 200/240 ;	missense_variant ; BV11031_RS00250 ; c.599C>T ; p.Thr200Ile ; 599/723 ; 599/723 ; 200/240 ;	upstream_gene_variant ; BV11031_RS00255 ; c.-229C>T ; . ; . ; . ; . ;	upstream_gene_variant ; BV11031_RS00260 ; c.-1665C>T ; . ; . ; . ; . ;	upstream_gene_variant ; BV11031_RS00270 ; c.-3459C>T ; . ; . ; . ; . ;	downstream_gene_variant ; BV11031_RS00225 ; c.*4705C>T ; . ; . ; . ; . ;
NZ_CP026362.1	47661	C	T	142	hom	77	77	BV11031_RS00250	gene-BV11031_RS00250	47056	47778	+	synonymous_variant ; BV11031_RS00250 ; c.606C>T ; p.Val202Val ; 606/723 ; 606/723 ; 202/240 ;	synonymous_variant ; BV11031_RS00250 ; c.606C>T ; p.Val202Val ; 606/723 ; 606/723 ; 202/240 ;	upstream_gene_variant ; BV11031_RS00255 ; c.-222C>T ; . ; . ; . ; . ;	upstream_gene_variant ; BV11031_RS00260 ; c.-1658C>T ; . ; . ; . ; . ;	upstream_gene_variant ; BV11031_RS00270 ; c.-3452C>T ; . ; . ; . ; . ;	downstream_gene_variant ; BV11031_RS00225 ; c.*4712C>T ; . ; . ; . ; . ;
NZ_CP026362.1	47664	C	T	141	hom	77	77	BV11031_RS00250	gene-BV11031_RS00250	47056	47778	+	synonymous_variant ; BV11031_RS00250 ; c.609C>T ; p.Pro203Pro ; 609/723 ; 609/723 ; 203/240 ;	synonymous_variant ; BV11031_RS00250 ; c.609C>T ; p.Pro203Pro ; 609/723 ; 609/723 ; 203/240 ;	upstream_gene_variant ; BV11031_RS00255 ; c.-219C>T ; . ; . ; . ; . ;	upstream_gene_variant ; BV11031_RS00260 ; c.-1655C>T ; . ; . ; . ; . ;	upstream_gene_variant ; BV11031_RS00270 ; c.-3449C>T ; . ; . ; . ; . ;	downstream_gene_variant ; BV11031_RS00225 ; c.*4715C>T ; . ; . ; . ; . ;
NZ_CP026362.1	47667	C	A	139	hom	77	77	BV11031_RS00250	gene-BV11031_RS00250	47056	47778	+	synonymous_variant ; BV11031_RS00250 ; c.612C>A ; p.Ser204Ser ; 612/723 ; 612/723 ; 204/240 ;	synonymous_variant ; BV11031_RS00250 ; c.612C>A ; p.Ser204Ser ; 612/723 ; 612/723 ; 204/240 ;	upstream_gene_variant ; BV11031_RS00255 ; c.-216C>A ; . ; . ; . ; . ;	upstream_gene_variant ; BV11031_RS00260 ; c.-1652C>A ; . ; . ; . ; . ;	upstream_gene_variant ; BV11031_RS00270 ; c.-3446C>A ; . ; . ; . ; . ;	downstream_gene_variant ; BV11031_RS00225 ; c.*4718C>A ; . ; . ; . ; . ;
NZ_CP026362.1	47670	C	T	139	hom	77	77	BV11031_RS00250	gene-BV11031_RS00250	47056	47778	+	synonymous_variant ; BV11031_RS00250 ; c.615C>T ; p.Cys205Cys ; 615/723 ; 615/723 ; 205/240 ;	synonymous_variant ; BV11031_RS00250 ; c.615C>T ; p.Cys205Cys ; 615/723 ; 615/723 ; 205/240 ;	upstream_gene_variant ; BV11031_RS00255 ; c.-213C>T ; . ; . ; . ; . ;	upstream_gene_variant ; BV11031_RS00260 ; c.-1649C>T ; . ; . ; . ; . ;	upstream_gene_variant ; BV11031_RS00270 ; c.-3443C>T ; . ; . ; . ; . ;	downstream_gene_variant ; BV11031_RS00225 ; c.*4721C>T ; . ; . ; . ; . ;
NZ_CP026362.1	47671	G	A	133	hom	77	77	BV11031_RS00250	gene-BV11031_RS00250	47056	47778	+	missense_variant ; BV11031_RS00250 ; c.616G>A ; p.Val206Ile ; 616/723 ; 616/723 ; 206/240 ;	missense_variant ; BV11031_RS00250 ; c.616G>A ; p.Val206Ile ; 616/723 ; 616/723 ; 206/240 ;	upstream_gene_variant ; BV11031_RS00255 ; c.-212G>A ; . ; . ; . ; . ;	upstream_gene_variant ; BV11031_RS00260 ; c.-1648G>A ; . ; . ; . ; . ;	upstream_gene_variant ; BV11031_RS00270 ; c.-3442G>A ; . ; . ; . ; . ;	downstream_gene_variant ; BV11031_RS00225 ; c.*4722G>A ; . ; . ; . ; . ;
NZ_CP026362.1	47694	C	T	159	hom	110	110	BV11031_RS00250	gene-BV11031_RS00250	47056	47778	+	synonymous_variant ; BV11031_RS00250 ; c.639C>T ; p.Ser213Ser ; 639/723 ; 639/723 ; 213/240 ;	synonymous_variant ; BV11031_RS00250 ; c.639C>T ; p.Ser213Ser ; 639/723 ; 639/723 ; 213/240 ;	upstream_gene_variant ; BV11031_RS00255 ; c.-189C>T ; . ; . ; . ; . ;	upstream_gene_variant ; BV11031_RS00260 ; c.-1625C>T ; . ; . ; . ; . ;	upstream_gene_variant ; BV11031_RS00270 ; c.-3419C>T ; . ; . ; . ; . ;	downstream_gene_variant ; BV11031_RS00225 ; c.*4745C>T ; . ; . ; . ; . ;
NZ_CP026362.1	47700	G	A	148	hom	103	103	BV11031_RS00250	gene-BV11031_RS00250	47056	47778	+	synonymous_variant ; BV11031_RS00250 ; c.645G>A ; p.Ser215Ser ; 645/723 ; 645/723 ; 215/240 ;	synonymous_variant ; BV11031_RS00250 ; c.645G>A ; p.Ser215Ser ; 645/723 ; 645/723 ; 215/240 ;	upstream_gene_variant ; BV11031_RS00255 ; c.-183G>A ; . ; . ; . ; . ;	upstream_gene_variant ; BV11031_RS00260 ; c.-1619G>A ; . ; . ; . ; . ;	upstream_gene_variant ; BV11031_RS00270 ; c.-3413G>A ; . ; . ; . ; . ;	downstream_gene_variant ; BV11031_RS00225 ; c.*4751G>A ; . ; . ; . ; . ;
NZ_CP026362.1	47706	T	C	150	hom	97	97	BV11031_RS00250	gene-BV11031_RS00250	47056	47778	+	synonymous_variant ; BV11031_RS00250 ; c.651T>C ; p.Asp217Asp ; 651/723 ; 651/723 ; 217/240 ;	synonymous_variant ; BV11031_RS00250 ; c.651T>C ; p.Asp217Asp ; 651/723 ; 651/723 ; 217/240 ;	upstream_gene_variant ; BV11031_RS00255 ; c.-177T>C ; . ; . ; . ; . ;	upstream_gene_variant ; BV11031_RS00260 ; c.-1613T>C ; . ; . ; . ; . ;	upstream_gene_variant ; BV11031_RS00270 ; c.-3407T>C ; . ; . ; . ; . ;	downstream_gene_variant ; BV11031_RS00225 ; c.*4757T>C ; . ; . ; . ; . ;
NZ_CP026362.1	47709	C	T	150	hom	96	96	BV11031_RS00250	gene-BV11031_RS00250	47056	47778	+	synonymous_variant ; BV11031_RS00250 ; c.654C>T ; p.Ile218Ile ; 654/723 ; 654/723 ; 218/240 ;	synonymous_variant ; BV11031_RS00250 ; c.654C>T ; p.Ile218Ile ; 654/723 ; 654/723 ; 218/240 ;	upstream_gene_variant ; BV11031_RS00255 ; c.-174C>T ; . ; . ; . ; . ;	upstream_gene_variant ; BV11031_RS00260 ; c.-1610C>T ; . ; . ; . ; . ;	upstream_gene_variant ; BV11031_RS00270 ; c.-3404C>T ; . ; . ; . ; . ;	downstream_gene_variant ; BV11031_RS00225 ; c.*4760C>T ; . ; . ; . ; . ;
NZ_CP026362.1	47718	C	T	129	hom	86	86	BV11031_RS00250	gene-BV11031_RS00250	47056	47778	+	synonymous_variant ; BV11031_RS00250 ; c.663C>T ; p.Asp221Asp ; 663/723 ; 663/723 ; 221/240 ;	synonymous_variant ; BV11031_RS00250 ; c.663C>T ; p.Asp221Asp ; 663/723 ; 663/723 ; 221/240 ;	upstream_gene_variant ; BV11031_RS00255 ; c.-165C>T ; . ; . ; . ; . ;	upstream_gene_variant ; BV11031_RS00260 ; c.-1601C>T ; . ; . ; . ; . ;	upstream_gene_variant ; BV11031_RS00270 ; c.-3395C>T ; . ; . ; . ; . ;	downstream_gene_variant ; BV11031_RS00225 ; c.*4769C>T ; . ; . ; . ; . ;
NZ_CP026362.1	47721	G	A	129	hom	85	85	BV11031_RS00250	gene-BV11031_RS00250	47056	47778	+	synonymous_variant ; BV11031_RS00250 ; c.666G>A ; p.Leu222Leu ; 666/723 ; 666/723 ; 222/240 ;	synonymous_variant ; BV11031_RS00250 ; c.666G>A ; p.Leu222Leu ; 666/723 ; 666/723 ; 222/240 ;	upstream_gene_variant ; BV11031_RS00255 ; c.-162G>A ; . ; . ; . ; . ;	upstream_gene_variant ; BV11031_RS00260 ; c.-1598G>A ; . ; . ; . ; . ;	upstream_gene_variant ; BV11031_RS00270 ; c.-3392G>A ; . ; . ; . ; . ;	downstream_gene_variant ; BV11031_RS00225 ; c.*4772G>A ; . ; . ; . ; . ;
NZ_CP026362.1	47727	C	G	133	hom	83	83	BV11031_RS00250	gene-BV11031_RS00250	47056	47778	+	synonymous_variant ; BV11031_RS00250 ; c.672C>G ; p.Val224Val ; 672/723 ; 672/723 ; 224/240 ;	synonymous_variant ; BV11031_RS00250 ; c.672C>G ; p.Val224Val ; 672/723 ; 672/723 ; 224/240 ;	upstream_gene_variant ; BV11031_RS00255 ; c.-156C>G ; . ; . ; . ; . ;	upstream_gene_variant ; BV11031_RS00260 ; c.-1592C>G ; . ; . ; . ; . ;	upstream_gene_variant ; BV11031_RS00270 ; c.-3386C>G ; . ; . ; . ; . ;	downstream_gene_variant ; BV11031_RS00225 ; c.*4778C>G ; . ; . ; . ; . ;
NZ_CP026362.1	47730	C	G	133	hom	83	83	BV11031_RS00250	gene-BV11031_RS00250	47056	47778	+	synonymous_variant ; BV11031_RS00250 ; c.675C>G ; p.Gly225Gly ; 675/723 ; 675/723 ; 225/240 ;	synonymous_variant ; BV11031_RS00250 ; c.675C>G ; p.Gly225Gly ; 675/723 ; 675/723 ; 225/240 ;	upstream_gene_variant ; BV11031_RS00255 ; c.-153C>G ; . ; . ; . ; . ;	upstream_gene_variant ; BV11031_RS00260 ; c.-1589C>G ; . ; . ; . ; . ;	upstream_gene_variant ; BV11031_RS00270 ; c.-3383C>G ; . ; . ; . ; . ;	downstream_gene_variant ; BV11031_RS00225 ; c.*4781C>G ; . ; . ; . ; . ;
NZ_CP026362.1	47742	T	A	139	hom	72	72	BV11031_RS00250	gene-BV11031_RS00250	47056	47778	+	synonymous_variant ; BV11031_RS00250 ; c.687T>A ; p.Pro229Pro ; 687/723 ; 687/723 ; 229/240 ;	synonymous_variant ; BV11031_RS00250 ; c.687T>A ; p.Pro229Pro ; 687/723 ; 687/723 ; 229/240 ;	upstream_gene_variant ; BV11031_RS00255 ; c.-141T>A ; . ; . ; . ; . ;	upstream_gene_variant ; BV11031_RS00260 ; c.-1577T>A ; . ; . ; . ; . ;	upstream_gene_variant ; BV11031_RS00270 ; c.-3371T>A ; . ; . ; . ; . ;	downstream_gene_variant ; BV11031_RS00225 ; c.*4793T>A ; . ; . ; . ; . ;
NZ_CP026362.1	47748	A	G	140	hom	66	66	BV11031_RS00250	gene-BV11031_RS00250	47056	47778	+	synonymous_variant ; BV11031_RS00250 ; c.693A>G ; p.Lys231Lys ; 693/723 ; 693/723 ; 231/240 ;	synonymous_variant ; BV11031_RS00250 ; c.693A>G ; p.Lys231Lys ; 693/723 ; 693/723 ; 231/240 ;	upstream_gene_variant ; BV11031_RS00255 ; c.-135A>G ; . ; . ; . ; . ;	upstream_gene_variant ; BV11031_RS00260 ; c.-1571A>G ; . ; . ; . ; . ;	upstream_gene_variant ; BV11031_RS00270 ; c.-3365A>G ; . ; . ; . ; . ;	downstream_gene_variant ; BV11031_RS00225 ; c.*4799A>G ; . ; . ; . ; . ;
NZ_CP026362.1	47751	C	A	140	hom	66	66	BV11031_RS00250	gene-BV11031_RS00250	47056	47778	+	synonymous_variant ; BV11031_RS00250 ; c.696C>A ; p.Ala232Ala ; 696/723 ; 696/723 ; 232/240 ;	synonymous_variant ; BV11031_RS00250 ; c.696C>A ; p.Ala232Ala ; 696/723 ; 696/723 ; 232/240 ;	upstream_gene_variant ; BV11031_RS00255 ; c.-132C>A ; . ; . ; . ; . ;	upstream_gene_variant ; BV11031_RS00260 ; c.-1568C>A ; . ; . ; . ; . ;	upstream_gene_variant ; BV11031_RS00270 ; c.-3362C>A ; . ; . ; . ; . ;	downstream_gene_variant ; BV11031_RS00225 ; c.*4802C>A ; . ; . ; . ; . ;
NZ_CP026362.1	47758	C	A	135	hom	61	61	BV11031_RS00250	gene-BV11031_RS00250	47056	47778	+	missense_variant ; BV11031_RS00250 ; c.703C>A ; p.Leu235Ile ; 703/723 ; 703/723 ; 235/240 ;	missense_variant ; BV11031_RS00250 ; c.703C>A ; p.Leu235Ile ; 703/723 ; 703/723 ; 235/240 ;	upstream_gene_variant ; BV11031_RS00255 ; c.-125C>A ; . ; . ; . ; . ;	upstream_gene_variant ; BV11031_RS00260 ; c.-1561C>A ; . ; . ; . ; . ;	upstream_gene_variant ; BV11031_RS00270 ; c.-3355C>A ; . ; . ; . ; . ;	downstream_gene_variant ; BV11031_RS00225 ; c.*4809C>A ; . ; . ; . ; . ;
NZ_CP026362.1	47811	C	T	225	hom	90	90	.	.	.	.	.	.	upstream_gene_variant ; BV11031_RS00255 ; c.-72C>T ; . ; . ; . ; . ;	upstream_gene_variant ; BV11031_RS00260 ; c.-1508C>T ; . ; . ; . ; . ;	upstream_gene_variant ; BV11031_RS00270 ; c.-3302C>T ; . ; . ; . ; . ;	downstream_gene_variant ; BV11031_RS00225 ; c.*4862C>T ; . ; . ; . ; . ;	downstream_gene_variant ; BV11031_RS00230 ; c.*3743C>T ; . ; . ; . ; . ;
NZ_CP026362.1	47817	G	GT	161	hom	92	92	.	.	.	.	.	.	upstream_gene_variant ; BV11031_RS00255 ; c.-66_-65insT ; . ; . ; . ; . ;	upstream_gene_variant ; BV11031_RS00260 ; c.-1502_-1501insT ; . ; . ; . ; . ;	upstream_gene_variant ; BV11031_RS00270 ; c.-3296_-3295insT ; . ; . ; . ; . ;	downstream_gene_variant ; BV11031_RS00225 ; c.*4868_*4869insT ; . ; . ; . ; . ;	downstream_gene_variant ; BV11031_RS00230 ; c.*3749_*3750insT ; . ; . ; . ; . ;
NZ_CP026362.1	47838	G	T	225	hom	105	105	.	.	.	.	.	.	upstream_gene_variant ; BV11031_RS00255 ; c.-45G>T ; . ; . ; . ; . ;	upstream_gene_variant ; BV11031_RS00260 ; c.-1481G>T ; . ; . ; . ; . ;	upstream_gene_variant ; BV11031_RS00270 ; c.-3275G>T ; . ; . ; . ; . ;	downstream_gene_variant ; BV11031_RS00225 ; c.*4889G>T ; . ; . ; . ; . ;	downstream_gene_variant ; BV11031_RS00230 ; c.*3770G>T ; . ; . ; . ; . ;
NZ_CP026362.1	47866	C	A	225	hom	113	113	.	.	.	.	.	.	upstream_gene_variant ; BV11031_RS00255 ; c.-17C>A ; . ; . ; . ; . ;	upstream_gene_variant ; BV11031_RS00260 ; c.-1453C>A ; . ; . ; . ; . ;	upstream_gene_variant ; BV11031_RS00270 ; c.-3247C>A ; . ; . ; . ; . ;	downstream_gene_variant ; BV11031_RS00225 ; c.*4917C>A ; . ; . ; . ; . ;	downstream_gene_variant ; BV11031_RS00230 ; c.*3798C>A ; . ; . ; . ; . ;
NZ_CP026362.1	47869	A	T	225	hom	113	113	.	.	.	.	.	.	upstream_gene_variant ; BV11031_RS00255 ; c.-14A>T ; . ; . ; . ; . ;	upstream_gene_variant ; BV11031_RS00260 ; c.-1450A>T ; . ; . ; . ; . ;	upstream_gene_variant ; BV11031_RS00270 ; c.-3244A>T ; . ; . ; . ; . ;	downstream_gene_variant ; BV11031_RS00225 ; c.*4920A>T ; . ; . ; . ; . ;	downstream_gene_variant ; BV11031_RS00230 ; c.*3801A>T ; . ; . ; . ; . ;
NZ_CP026362.1	47880	A	G	225	hom	106	106	.	.	.	.	.	.	upstream_gene_variant ; BV11031_RS00255 ; c.-3A>G ; . ; . ; . ; . ;	upstream_gene_variant ; BV11031_RS00260 ; c.-1439A>G ; . ; . ; . ; . ;	upstream_gene_variant ; BV11031_RS00270 ; c.-3233A>G ; . ; . ; . ; . ;	downstream_gene_variant ; BV11031_RS00225 ; c.*4931A>G ; . ; . ; . ; . ;	downstream_gene_variant ; BV11031_RS00230 ; c.*3812A>G ; . ; . ; . ; . ;
NZ_CP026362.1	47881	T	C	225	hom	106	106	.	.	.	.	.	.	upstream_gene_variant ; BV11031_RS00255 ; c.-2T>C ; . ; . ; . ; . ;	upstream_gene_variant ; BV11031_RS00260 ; c.-1438T>C ; . ; . ; . ; . ;	upstream_gene_variant ; BV11031_RS00270 ; c.-3232T>C ; . ; . ; . ; . ;	downstream_gene_variant ; BV11031_RS00225 ; c.*4932T>C ; . ; . ; . ; . ;	downstream_gene_variant ; BV11031_RS00230 ; c.*3813T>C ; . ; . ; . ; . ;
NZ_CP026362.1	47882	A	G	225	hom	106	106	.	.	.	.	.	.	upstream_gene_variant ; BV11031_RS00255 ; c.-1A>G ; . ; . ; . ; . ;	upstream_gene_variant ; BV11031_RS00260 ; c.-1437A>G ; . ; . ; . ; . ;	upstream_gene_variant ; BV11031_RS00270 ; c.-3231A>G ; . ; . ; . ; . ;	downstream_gene_variant ; BV11031_RS00225 ; c.*4933A>G ; . ; . ; . ; . ;	downstream_gene_variant ; BV11031_RS00230 ; c.*3814A>G ; . ; . ; . ; . ;
NZ_CP026362.1	47901	G	A	225	hom	116	116	BV11031_RS00255	gene-BV11031_RS00255	47883	48917	+	missense_variant ; BV11031_RS00255 ; c.19G>A ; p.Ala7Thr ; 19/1035 ; 19/1035 ; 7/344 ;	missense_variant ; BV11031_RS00255 ; c.19G>A ; p.Ala7Thr ; 19/1035 ; 19/1035 ; 7/344 ;	upstream_gene_variant ; BV11031_RS00260 ; c.-1418G>A ; . ; . ; . ; . ;	upstream_gene_variant ; BV11031_RS00270 ; c.-3212G>A ; . ; . ; . ; . ;	downstream_gene_variant ; BV11031_RS00225 ; c.*4952G>A ; . ; . ; . ; . ;	downstream_gene_variant ; BV11031_RS00230 ; c.*3833G>A ; . ; . ; . ; . ;
NZ_CP026362.1	47902	C	T	225	hom	116	116	BV11031_RS00255	gene-BV11031_RS00255	47883	48917	+	missense_variant ; BV11031_RS00255 ; c.20C>T ; p.Ala7Val ; 20/1035 ; 20/1035 ; 7/344 ;	missense_variant ; BV11031_RS00255 ; c.20C>T ; p.Ala7Val ; 20/1035 ; 20/1035 ; 7/344 ;	upstream_gene_variant ; BV11031_RS00260 ; c.-1417C>T ; . ; . ; . ; . ;	upstream_gene_variant ; BV11031_RS00270 ; c.-3211C>T ; . ; . ; . ; . ;	downstream_gene_variant ; BV11031_RS00225 ; c.*4953C>T ; . ; . ; . ; . ;	downstream_gene_variant ; BV11031_RS00230 ; c.*3834C>T ; . ; . ; . ; . ;
NZ_CP026362.1	47906	T	G	225	hom	118	118	BV11031_RS00255	gene-BV11031_RS00255	47883	48917	+	synonymous_variant ; BV11031_RS00255 ; c.24T>G ; p.Ala8Ala ; 24/1035 ; 24/1035 ; 8/344 ;	synonymous_variant ; BV11031_RS00255 ; c.24T>G ; p.Ala8Ala ; 24/1035 ; 24/1035 ; 8/344 ;	upstream_gene_variant ; BV11031_RS00260 ; c.-1413T>G ; . ; . ; . ; . ;	upstream_gene_variant ; BV11031_RS00270 ; c.-3207T>G ; . ; . ; . ; . ;	downstream_gene_variant ; BV11031_RS00225 ; c.*4957T>G ; . ; . ; . ; . ;	downstream_gene_variant ; BV11031_RS00230 ; c.*3838T>G ; . ; . ; . ; . ;
NZ_CP026362.1	47927	C	T	225	hom	133	133	BV11031_RS00255	gene-BV11031_RS00255	47883	48917	+	synonymous_variant ; BV11031_RS00255 ; c.45C>T ; p.Ile15Ile ; 45/1035 ; 45/1035 ; 15/344 ;	synonymous_variant ; BV11031_RS00255 ; c.45C>T ; p.Ile15Ile ; 45/1035 ; 45/1035 ; 15/344 ;	upstream_gene_variant ; BV11031_RS00260 ; c.-1392C>T ; . ; . ; . ; . ;	upstream_gene_variant ; BV11031_RS00270 ; c.-3186C>T ; . ; . ; . ; . ;	downstream_gene_variant ; BV11031_RS00225 ; c.*4978C>T ; . ; . ; . ; . ;	downstream_gene_variant ; BV11031_RS00230 ; c.*3859C>T ; . ; . ; . ; . ;
NZ_CP026362.1	47928	A	G	225	hom	133	133	BV11031_RS00255	gene-BV11031_RS00255	47883	48917	+	missense_variant ; BV11031_RS00255 ; c.46A>G ; p.Ile16Val ; 46/1035 ; 46/1035 ; 16/344 ;	missense_variant ; BV11031_RS00255 ; c.46A>G ; p.Ile16Val ; 46/1035 ; 46/1035 ; 16/344 ;	upstream_gene_variant ; BV11031_RS00260 ; c.-1391A>G ; . ; . ; . ; . ;	upstream_gene_variant ; BV11031_RS00270 ; c.-3185A>G ; . ; . ; . ; . ;	downstream_gene_variant ; BV11031_RS00225 ; c.*4979A>G ; . ; . ; . ; . ;	downstream_gene_variant ; BV11031_RS00230 ; c.*3860A>G ; . ; . ; . ; . ;
NZ_CP026362.1	47943	T	A	225	hom	147	147	BV11031_RS00255	gene-BV11031_RS00255	47883	48917	+	missense_variant ; BV11031_RS00255 ; c.61T>A ; p.Ser21Thr ; 61/1035 ; 61/1035 ; 21/344 ;	missense_variant ; BV11031_RS00255 ; c.61T>A ; p.Ser21Thr ; 61/1035 ; 61/1035 ; 21/344 ;	upstream_gene_variant ; BV11031_RS00260 ; c.-1376T>A ; . ; . ; . ; . ;	upstream_gene_variant ; BV11031_RS00270 ; c.-3170T>A ; . ; . ; . ; . ;	downstream_gene_variant ; BV11031_RS00225 ; c.*4994T>A ; . ; . ; . ; . ;	downstream_gene_variant ; BV11031_RS00230 ; c.*3875T>A ; . ; . ; . ; . ;
NZ_CP026362.1	47948	C	A	225	hom	144	144	BV11031_RS00255	gene-BV11031_RS00255	47883	48917	+	missense_variant ; BV11031_RS00255 ; c.66C>A ; p.Asn22Lys ; 66/1035 ; 66/1035 ; 22/344 ;	missense_variant ; BV11031_RS00255 ; c.66C>A ; p.Asn22Lys ; 66/1035 ; 66/1035 ; 22/344 ;	upstream_gene_variant ; BV11031_RS00260 ; c.-1371C>A ; . ; . ; . ; . ;	upstream_gene_variant ; BV11031_RS00270 ; c.-3165C>A ; . ; . ; . ; . ;	downstream_gene_variant ; BV11031_RS00225 ; c.*4999C>A ; . ; . ; . ; . ;	downstream_gene_variant ; BV11031_RS00230 ; c.*3880C>A ; . ; . ; . ; . ;
NZ_CP026362.1	47949	G	A	225	hom	144	144	BV11031_RS00255	gene-BV11031_RS00255	47883	48917	+	missense_variant ; BV11031_RS00255 ; c.67G>A ; p.Ala23Thr ; 67/1035 ; 67/1035 ; 23/344 ;	missense_variant ; BV11031_RS00255 ; c.67G>A ; p.Ala23Thr ; 67/1035 ; 67/1035 ; 23/344 ;	upstream_gene_variant ; BV11031_RS00260 ; c.-1370G>A ; . ; . ; . ; . ;	upstream_gene_variant ; BV11031_RS00270 ; c.-3164G>A ; . ; . ; . ; . ;	downstream_gene_variant ; BV11031_RS00225 ; c.*5000G>A ; . ; . ; . ; . ;	downstream_gene_variant ; BV11031_RS00230 ; c.*3881G>A ; . ; . ; . ; . ;
NZ_CP026362.1	47960	A	G	225	hom	134	134	BV11031_RS00255	gene-BV11031_RS00255	47883	48917	+	synonymous_variant ; BV11031_RS00255 ; c.78A>G ; p.Lys26Lys ; 78/1035 ; 78/1035 ; 26/344 ;	synonymous_variant ; BV11031_RS00255 ; c.78A>G ; p.Lys26Lys ; 78/1035 ; 78/1035 ; 26/344 ;	upstream_gene_variant ; BV11031_RS00260 ; c.-1359A>G ; . ; . ; . ; . ;	upstream_gene_variant ; BV11031_RS00270 ; c.-3153A>G ; . ; . ; . ; . ;	downstream_gene_variant ; BV11031_RS00230 ; c.*3892A>G ; . ; . ; . ; . ;	downstream_gene_variant ; BV11031_RS00235 ; c.*3273A>G ; . ; . ; . ; . ;
NZ_CP026362.1	47963	G	A	225	hom	133	133	BV11031_RS00255	gene-BV11031_RS00255	47883	48917	+	synonymous_variant ; BV11031_RS00255 ; c.81G>A ; p.Ala27Ala ; 81/1035 ; 81/1035 ; 27/344 ;	synonymous_variant ; BV11031_RS00255 ; c.81G>A ; p.Ala27Ala ; 81/1035 ; 81/1035 ; 27/344 ;	upstream_gene_variant ; BV11031_RS00260 ; c.-1356G>A ; . ; . ; . ; . ;	upstream_gene_variant ; BV11031_RS00270 ; c.-3150G>A ; . ; . ; . ; . ;	downstream_gene_variant ; BV11031_RS00230 ; c.*3895G>A ; . ; . ; . ; . ;	downstream_gene_variant ; BV11031_RS00235 ; c.*3276G>A ; . ; . ; . ; . ;
NZ_CP026362.1	47966	T	C	225	hom	133	133	BV11031_RS00255	gene-BV11031_RS00255	47883	48917	+	synonymous_variant ; BV11031_RS00255 ; c.84T>C ; p.Ala28Ala ; 84/1035 ; 84/1035 ; 28/344 ;	synonymous_variant ; BV11031_RS00255 ; c.84T>C ; p.Ala28Ala ; 84/1035 ; 84/1035 ; 28/344 ;	upstream_gene_variant ; BV11031_RS00260 ; c.-1353T>C ; . ; . ; . ; . ;	upstream_gene_variant ; BV11031_RS00270 ; c.-3147T>C ; . ; . ; . ; . ;	downstream_gene_variant ; BV11031_RS00230 ; c.*3898T>C ; . ; . ; . ; . ;	downstream_gene_variant ; BV11031_RS00235 ; c.*3279T>C ; . ; . ; . ; . ;
NZ_CP026362.1	47969	C	A	225	hom	135	135	BV11031_RS00255	gene-BV11031_RS00255	47883	48917	+	synonymous_variant ; BV11031_RS00255 ; c.87C>A ; p.Gly29Gly ; 87/1035 ; 87/1035 ; 29/344 ;	synonymous_variant ; BV11031_RS00255 ; c.87C>A ; p.Gly29Gly ; 87/1035 ; 87/1035 ; 29/344 ;	upstream_gene_variant ; BV11031_RS00260 ; c.-1350C>A ; . ; . ; . ; . ;	upstream_gene_variant ; BV11031_RS00270 ; c.-3144C>A ; . ; . ; . ; . ;	downstream_gene_variant ; BV11031_RS00230 ; c.*3901C>A ; . ; . ; . ; . ;	downstream_gene_variant ; BV11031_RS00235 ; c.*3282C>A ; . ; . ; . ; . ;
NZ_CP026362.1	47976	T	C	225	hom	159	159	BV11031_RS00255	gene-BV11031_RS00255	47883	48917	+	synonymous_variant ; BV11031_RS00255 ; c.94T>C ; p.Leu32Leu ; 94/1035 ; 94/1035 ; 32/344 ;	synonymous_variant ; BV11031_RS00255 ; c.94T>C ; p.Leu32Leu ; 94/1035 ; 94/1035 ; 32/344 ;	upstream_gene_variant ; BV11031_RS00260 ; c.-1343T>C ; . ; . ; . ; . ;	upstream_gene_variant ; BV11031_RS00270 ; c.-3137T>C ; . ; . ; . ; . ;	downstream_gene_variant ; BV11031_RS00230 ; c.*3908T>C ; . ; . ; . ; . ;	downstream_gene_variant ; BV11031_RS00235 ; c.*3289T>C ; . ; . ; . ; . ;
NZ_CP026362.1	48002	C	T	225	hom	171	171	BV11031_RS00255	gene-BV11031_RS00255	47883	48917	+	synonymous_variant ; BV11031_RS00255 ; c.120C>T ; p.Ala40Ala ; 120/1035 ; 120/1035 ; 40/344 ;	synonymous_variant ; BV11031_RS00255 ; c.120C>T ; p.Ala40Ala ; 120/1035 ; 120/1035 ; 40/344 ;	upstream_gene_variant ; BV11031_RS00260 ; c.-1317C>T ; . ; . ; . ; . ;	upstream_gene_variant ; BV11031_RS00270 ; c.-3111C>T ; . ; . ; . ; . ;	downstream_gene_variant ; BV11031_RS00230 ; c.*3934C>T ; . ; . ; . ; . ;	downstream_gene_variant ; BV11031_RS00235 ; c.*3315C>T ; . ; . ; . ; . ;
NZ_CP026362.1	48018	G	A	225	hom	170	170	BV11031_RS00255	gene-BV11031_RS00255	47883	48917	+	missense_variant ; BV11031_RS00255 ; c.136G>A ; p.Val46Met ; 136/1035 ; 136/1035 ; 46/344 ;	missense_variant ; BV11031_RS00255 ; c.136G>A ; p.Val46Met ; 136/1035 ; 136/1035 ; 46/344 ;	upstream_gene_variant ; BV11031_RS00260 ; c.-1301G>A ; . ; . ; . ; . ;	upstream_gene_variant ; BV11031_RS00270 ; c.-3095G>A ; . ; . ; . ; . ;	downstream_gene_variant ; BV11031_RS00230 ; c.*3950G>A ; . ; . ; . ; . ;	downstream_gene_variant ; BV11031_RS00235 ; c.*3331G>A ; . ; . ; . ; . ;
NZ_CP026362.1	48019	T	C	225	hom	170	170	BV11031_RS00255	gene-BV11031_RS00255	47883	48917	+	missense_variant ; BV11031_RS00255 ; c.137T>C ; p.Val46Ala ; 137/1035 ; 137/1035 ; 46/344 ;	missense_variant ; BV11031_RS00255 ; c.137T>C ; p.Val46Ala ; 137/1035 ; 137/1035 ; 46/344 ;	upstream_gene_variant ; BV11031_RS00260 ; c.-1300T>C ; . ; . ; . ; . ;	upstream_gene_variant ; BV11031_RS00270 ; c.-3094T>C ; . ; . ; . ; . ;	downstream_gene_variant ; BV11031_RS00230 ; c.*3951T>C ; . ; . ; . ; . ;	downstream_gene_variant ; BV11031_RS00235 ; c.*3332T>C ; . ; . ; . ; . ;
NZ_CP026362.1	48042	T	G	228	hom	178	177	BV11031_RS00255	gene-BV11031_RS00255	47883	48917	+	missense_variant ; BV11031_RS00255 ; c.160T>G ; p.Ser54Ala ; 160/1035 ; 160/1035 ; 54/344 ;	missense_variant ; BV11031_RS00255 ; c.160T>G ; p.Ser54Ala ; 160/1035 ; 160/1035 ; 54/344 ;	upstream_gene_variant ; BV11031_RS00260 ; c.-1277T>G ; . ; . ; . ; . ;	upstream_gene_variant ; BV11031_RS00270 ; c.-3071T>G ; . ; . ; . ; . ;	downstream_gene_variant ; BV11031_RS00230 ; c.*3974T>G ; . ; . ; . ; . ;	downstream_gene_variant ; BV11031_RS00235 ; c.*3355T>G ; . ; . ; . ; . ;
NZ_CP026362.1	48044	G	C	225	hom	179	179	BV11031_RS00255	gene-BV11031_RS00255	47883	48917	+	synonymous_variant ; BV11031_RS00255 ; c.162G>C ; p.Ser54Ser ; 162/1035 ; 162/1035 ; 54/344 ;	synonymous_variant ; BV11031_RS00255 ; c.162G>C ; p.Ser54Ser ; 162/1035 ; 162/1035 ; 54/344 ;	upstream_gene_variant ; BV11031_RS00260 ; c.-1275G>C ; . ; . ; . ; . ;	upstream_gene_variant ; BV11031_RS00270 ; c.-3069G>C ; . ; . ; . ; . ;	downstream_gene_variant ; BV11031_RS00230 ; c.*3976G>C ; . ; . ; . ; . ;	downstream_gene_variant ; BV11031_RS00235 ; c.*3357G>C ; . ; . ; . ; . ;
NZ_CP026362.1	48050	C	A	225	hom	181	181	BV11031_RS00255	gene-BV11031_RS00255	47883	48917	+	synonymous_variant ; BV11031_RS00255 ; c.168C>A ; p.Ala56Ala ; 168/1035 ; 168/1035 ; 56/344 ;	synonymous_variant ; BV11031_RS00255 ; c.168C>A ; p.Ala56Ala ; 168/1035 ; 168/1035 ; 56/344 ;	upstream_gene_variant ; BV11031_RS00260 ; c.-1269C>A ; . ; . ; . ; . ;	upstream_gene_variant ; BV11031_RS00270 ; c.-3063C>A ; . ; . ; . ; . ;	downstream_gene_variant ; BV11031_RS00230 ; c.*3982C>A ; . ; . ; . ; . ;	downstream_gene_variant ; BV11031_RS00235 ; c.*3363C>A ; . ; . ; . ; . ;
NZ_CP026362.1	48053	A	C	228	hom	179	178	BV11031_RS00255	gene-BV11031_RS00255	47883	48917	+	synonymous_variant ; BV11031_RS00255 ; c.171A>C ; p.Thr57Thr ; 171/1035 ; 171/1035 ; 57/344 ;	synonymous_variant ; BV11031_RS00255 ; c.171A>C ; p.Thr57Thr ; 171/1035 ; 171/1035 ; 57/344 ;	upstream_gene_variant ; BV11031_RS00260 ; c.-1266A>C ; . ; . ; . ; . ;	upstream_gene_variant ; BV11031_RS00270 ; c.-3060A>C ; . ; . ; . ; . ;	downstream_gene_variant ; BV11031_RS00230 ; c.*3985A>C ; . ; . ; . ; . ;	downstream_gene_variant ; BV11031_RS00235 ; c.*3366A>C ; . ; . ; . ; . ;
NZ_CP026362.1	48059	G	A	225	hom	192	192	BV11031_RS00255	gene-BV11031_RS00255	47883	48917	+	synonymous_variant ; BV11031_RS00255 ; c.177G>A ; p.Thr59Thr ; 177/1035 ; 177/1035 ; 59/344 ;	synonymous_variant ; BV11031_RS00255 ; c.177G>A ; p.Thr59Thr ; 177/1035 ; 177/1035 ; 59/344 ;	upstream_gene_variant ; BV11031_RS00260 ; c.-1260G>A ; . ; . ; . ; . ;	upstream_gene_variant ; BV11031_RS00270 ; c.-3054G>A ; . ; . ; . ; . ;	downstream_gene_variant ; BV11031_RS00230 ; c.*3991G>A ; . ; . ; . ; . ;	downstream_gene_variant ; BV11031_RS00235 ; c.*3372G>A ; . ; . ; . ; . ;
NZ_CP026362.1	48134	C	A	225	hom	189	189	BV11031_RS00255	gene-BV11031_RS00255	47883	48917	+	missense_variant ; BV11031_RS00255 ; c.252C>A ; p.Asn84Lys ; 252/1035 ; 252/1035 ; 84/344 ;	missense_variant ; BV11031_RS00255 ; c.252C>A ; p.Asn84Lys ; 252/1035 ; 252/1035 ; 84/344 ;	upstream_gene_variant ; BV11031_RS00260 ; c.-1185C>A ; . ; . ; . ; . ;	upstream_gene_variant ; BV11031_RS00270 ; c.-2979C>A ; . ; . ; . ; . ;	downstream_gene_variant ; BV11031_RS00230 ; c.*4066C>A ; . ; . ; . ; . ;	downstream_gene_variant ; BV11031_RS00235 ; c.*3447C>A ; . ; . ; . ; . ;
NZ_CP026362.1	48149	G	T	225	hom	187	187	BV11031_RS00255	gene-BV11031_RS00255	47883	48917	+	synonymous_variant ; BV11031_RS00255 ; c.267G>T ; p.Ala89Ala ; 267/1035 ; 267/1035 ; 89/344 ;	synonymous_variant ; BV11031_RS00255 ; c.267G>T ; p.Ala89Ala ; 267/1035 ; 267/1035 ; 89/344 ;	upstream_gene_variant ; BV11031_RS00260 ; c.-1170G>T ; . ; . ; . ; . ;	upstream_gene_variant ; BV11031_RS00270 ; c.-2964G>T ; . ; . ; . ; . ;	downstream_gene_variant ; BV11031_RS00230 ; c.*4081G>T ; . ; . ; . ; . ;	downstream_gene_variant ; BV11031_RS00235 ; c.*3462G>T ; . ; . ; . ; . ;
NZ_CP026362.1	48170	C	T	225	hom	150	150	BV11031_RS00255	gene-BV11031_RS00255	47883	48917	+	synonymous_variant ; BV11031_RS00255 ; c.288C>T ; p.Asp96Asp ; 288/1035 ; 288/1035 ; 96/344 ;	synonymous_variant ; BV11031_RS00255 ; c.288C>T ; p.Asp96Asp ; 288/1035 ; 288/1035 ; 96/344 ;	upstream_gene_variant ; BV11031_RS00260 ; c.-1149C>T ; . ; . ; . ; . ;	upstream_gene_variant ; BV11031_RS00270 ; c.-2943C>T ; . ; . ; . ; . ;	downstream_gene_variant ; BV11031_RS00230 ; c.*4102C>T ; . ; . ; . ; . ;	downstream_gene_variant ; BV11031_RS00235 ; c.*3483C>T ; . ; . ; . ; . ;
NZ_CP026362.1	48171	A	G	225	hom	150	150	BV11031_RS00255	gene-BV11031_RS00255	47883	48917	+	missense_variant ; BV11031_RS00255 ; c.289A>G ; p.Thr97Ala ; 289/1035 ; 289/1035 ; 97/344 ;	missense_variant ; BV11031_RS00255 ; c.289A>G ; p.Thr97Ala ; 289/1035 ; 289/1035 ; 97/344 ;	upstream_gene_variant ; BV11031_RS00260 ; c.-1148A>G ; . ; . ; . ; . ;	upstream_gene_variant ; BV11031_RS00270 ; c.-2942A>G ; . ; . ; . ; . ;	downstream_gene_variant ; BV11031_RS00230 ; c.*4103A>G ; . ; . ; . ; . ;	downstream_gene_variant ; BV11031_RS00235 ; c.*3484A>G ; . ; . ; . ; . ;
NZ_CP026362.1	48173	G	C	225	hom	153	153	BV11031_RS00255	gene-BV11031_RS00255	47883	48917	+	synonymous_variant ; BV11031_RS00255 ; c.291G>C ; p.Thr97Thr ; 291/1035 ; 291/1035 ; 97/344 ;	synonymous_variant ; BV11031_RS00255 ; c.291G>C ; p.Thr97Thr ; 291/1035 ; 291/1035 ; 97/344 ;	upstream_gene_variant ; BV11031_RS00260 ; c.-1146G>C ; . ; . ; . ; . ;	upstream_gene_variant ; BV11031_RS00270 ; c.-2940G>C ; . ; . ; . ; . ;	downstream_gene_variant ; BV11031_RS00230 ; c.*4105G>C ; . ; . ; . ; . ;	downstream_gene_variant ; BV11031_RS00235 ; c.*3486G>C ; . ; . ; . ; . ;
NZ_CP026362.1	48179	C	T	225	hom	156	156	BV11031_RS00255	gene-BV11031_RS00255	47883	48917	+	synonymous_variant ; BV11031_RS00255 ; c.297C>T ; p.Tyr99Tyr ; 297/1035 ; 297/1035 ; 99/344 ;	synonymous_variant ; BV11031_RS00255 ; c.297C>T ; p.Tyr99Tyr ; 297/1035 ; 297/1035 ; 99/344 ;	upstream_gene_variant ; BV11031_RS00260 ; c.-1140C>T ; . ; . ; . ; . ;	upstream_gene_variant ; BV11031_RS00270 ; c.-2934C>T ; . ; . ; . ; . ;	downstream_gene_variant ; BV11031_RS00230 ; c.*4111C>T ; . ; . ; . ; . ;	downstream_gene_variant ; BV11031_RS00235 ; c.*3492C>T ; . ; . ; . ; . ;
NZ_CP026362.1	48182	T	C	225	hom	157	157	BV11031_RS00255	gene-BV11031_RS00255	47883	48917	+	synonymous_variant ; BV11031_RS00255 ; c.300T>C ; p.Asp100Asp ; 300/1035 ; 300/1035 ; 100/344 ;	synonymous_variant ; BV11031_RS00255 ; c.300T>C ; p.Asp100Asp ; 300/1035 ; 300/1035 ; 100/344 ;	upstream_gene_variant ; BV11031_RS00260 ; c.-1137T>C ; . ; . ; . ; . ;	upstream_gene_variant ; BV11031_RS00270 ; c.-2931T>C ; . ; . ; . ; . ;	downstream_gene_variant ; BV11031_RS00230 ; c.*4114T>C ; . ; . ; . ; . ;	downstream_gene_variant ; BV11031_RS00235 ; c.*3495T>C ; . ; . ; . ; . ;
NZ_CP026362.1	48194	C	T	225	hom	176	176	BV11031_RS00255	gene-BV11031_RS00255	47883	48917	+	synonymous_variant ; BV11031_RS00255 ; c.312C>T ; p.Asp104Asp ; 312/1035 ; 312/1035 ; 104/344 ;	synonymous_variant ; BV11031_RS00255 ; c.312C>T ; p.Asp104Asp ; 312/1035 ; 312/1035 ; 104/344 ;	upstream_gene_variant ; BV11031_RS00260 ; c.-1125C>T ; . ; . ; . ; . ;	upstream_gene_variant ; BV11031_RS00270 ; c.-2919C>T ; . ; . ; . ; . ;	downstream_gene_variant ; BV11031_RS00230 ; c.*4126C>T ; . ; . ; . ; . ;	downstream_gene_variant ; BV11031_RS00235 ; c.*3507C>T ; . ; . ; . ; . ;
NZ_CP026362.1	48215	G	T	225	hom	167	167	BV11031_RS00255	gene-BV11031_RS00255	47883	48917	+	missense_variant ; BV11031_RS00255 ; c.333G>T ; p.Arg111Ser ; 333/1035 ; 333/1035 ; 111/344 ;	missense_variant ; BV11031_RS00255 ; c.333G>T ; p.Arg111Ser ; 333/1035 ; 333/1035 ; 111/344 ;	upstream_gene_variant ; BV11031_RS00260 ; c.-1104G>T ; . ; . ; . ; . ;	upstream_gene_variant ; BV11031_RS00270 ; c.-2898G>T ; . ; . ; . ; . ;	downstream_gene_variant ; BV11031_RS00230 ; c.*4147G>T ; . ; . ; . ; . ;	downstream_gene_variant ; BV11031_RS00235 ; c.*3528G>T ; . ; . ; . ; . ;
NZ_CP026362.1	48219	C	A	225	hom	169	169	BV11031_RS00255	gene-BV11031_RS00255	47883	48917	+	missense_variant ; BV11031_RS00255 ; c.337C>A ; p.His113Asn ; 337/1035 ; 337/1035 ; 113/344 ;	missense_variant ; BV11031_RS00255 ; c.337C>A ; p.His113Asn ; 337/1035 ; 337/1035 ; 113/344 ;	upstream_gene_variant ; BV11031_RS00260 ; c.-1100C>A ; . ; . ; . ; . ;	upstream_gene_variant ; BV11031_RS00270 ; c.-2894C>A ; . ; . ; . ; . ;	downstream_gene_variant ; BV11031_RS00230 ; c.*4151C>A ; . ; . ; . ; . ;	downstream_gene_variant ; BV11031_RS00235 ; c.*3532C>A ; . ; . ; . ; . ;
NZ_CP026362.1	48221	C	A	225	hom	166	166	BV11031_RS00255	gene-BV11031_RS00255	47883	48917	+	missense_variant ; BV11031_RS00255 ; c.339C>A ; p.His113Gln ; 339/1035 ; 339/1035 ; 113/344 ;	missense_variant ; BV11031_RS00255 ; c.339C>A ; p.His113Gln ; 339/1035 ; 339/1035 ; 113/344 ;	upstream_gene_variant ; BV11031_RS00260 ; c.-1098C>A ; . ; . ; . ; . ;	upstream_gene_variant ; BV11031_RS00270 ; c.-2892C>A ; . ; . ; . ; . ;	downstream_gene_variant ; BV11031_RS00230 ; c.*4153C>A ; . ; . ; . ; . ;	downstream_gene_variant ; BV11031_RS00235 ; c.*3534C>A ; . ; . ; . ; . ;
NZ_CP026362.1	48227	A	G	225	hom	179	179	BV11031_RS00255	gene-BV11031_RS00255	47883	48917	+	synonymous_variant ; BV11031_RS00255 ; c.345A>G ; p.Ala115Ala ; 345/1035 ; 345/1035 ; 115/344 ;	synonymous_variant ; BV11031_RS00255 ; c.345A>G ; p.Ala115Ala ; 345/1035 ; 345/1035 ; 115/344 ;	upstream_gene_variant ; BV11031_RS00260 ; c.-1092A>G ; . ; . ; . ; . ;	upstream_gene_variant ; BV11031_RS00270 ; c.-2886A>G ; . ; . ; . ; . ;	downstream_gene_variant ; BV11031_RS00230 ; c.*4159A>G ; . ; . ; . ; . ;	downstream_gene_variant ; BV11031_RS00235 ; c.*3540A>G ; . ; . ; . ; . ;
NZ_CP026362.1	48254	C	T	225	hom	169	169	BV11031_RS00255	gene-BV11031_RS00255	47883	48917	+	synonymous_variant ; BV11031_RS00255 ; c.372C>T ; p.Ile124Ile ; 372/1035 ; 372/1035 ; 124/344 ;	synonymous_variant ; BV11031_RS00255 ; c.372C>T ; p.Ile124Ile ; 372/1035 ; 372/1035 ; 124/344 ;	upstream_gene_variant ; BV11031_RS00260 ; c.-1065C>T ; . ; . ; . ; . ;	upstream_gene_variant ; BV11031_RS00270 ; c.-2859C>T ; . ; . ; . ; . ;	downstream_gene_variant ; BV11031_RS00230 ; c.*4186C>T ; . ; . ; . ; . ;	downstream_gene_variant ; BV11031_RS00235 ; c.*3567C>T ; . ; . ; . ; . ;
NZ_CP026362.1	48255	G	A	225	hom	169	169	BV11031_RS00255	gene-BV11031_RS00255	47883	48917	+	missense_variant ; BV11031_RS00255 ; c.373G>A ; p.Ala125Thr ; 373/1035 ; 373/1035 ; 125/344 ;	missense_variant ; BV11031_RS00255 ; c.373G>A ; p.Ala125Thr ; 373/1035 ; 373/1035 ; 125/344 ;	upstream_gene_variant ; BV11031_RS00260 ; c.-1064G>A ; . ; . ; . ; . ;	upstream_gene_variant ; BV11031_RS00270 ; c.-2858G>A ; . ; . ; . ; . ;	downstream_gene_variant ; BV11031_RS00230 ; c.*4187G>A ; . ; . ; . ; . ;	downstream_gene_variant ; BV11031_RS00235 ; c.*3568G>A ; . ; . ; . ; . ;
NZ_CP026362.1	48263	T	C	225	hom	179	179	BV11031_RS00255	gene-BV11031_RS00255	47883	48917	+	synonymous_variant ; BV11031_RS00255 ; c.381T>C ; p.Ala127Ala ; 381/1035 ; 381/1035 ; 127/344 ;	synonymous_variant ; BV11031_RS00255 ; c.381T>C ; p.Ala127Ala ; 381/1035 ; 381/1035 ; 127/344 ;	upstream_gene_variant ; BV11031_RS00260 ; c.-1056T>C ; . ; . ; . ; . ;	upstream_gene_variant ; BV11031_RS00270 ; c.-2850T>C ; . ; . ; . ; . ;	downstream_gene_variant ; BV11031_RS00230 ; c.*4195T>C ; . ; . ; . ; . ;	downstream_gene_variant ; BV11031_RS00235 ; c.*3576T>C ; . ; . ; . ; . ;
NZ_CP026362.1	48278	C	T	225	hom	163	163	BV11031_RS00255	gene-BV11031_RS00255	47883	48917	+	synonymous_variant ; BV11031_RS00255 ; c.396C>T ; p.Tyr132Tyr ; 396/1035 ; 396/1035 ; 132/344 ;	synonymous_variant ; BV11031_RS00255 ; c.396C>T ; p.Tyr132Tyr ; 396/1035 ; 396/1035 ; 132/344 ;	upstream_gene_variant ; BV11031_RS00260 ; c.-1041C>T ; . ; . ; . ; . ;	upstream_gene_variant ; BV11031_RS00270 ; c.-2835C>T ; . ; . ; . ; . ;	downstream_gene_variant ; BV11031_RS00230 ; c.*4210C>T ; . ; . ; . ; . ;	downstream_gene_variant ; BV11031_RS00235 ; c.*3591C>T ; . ; . ; . ; . ;
NZ_CP026362.1	48281	T	C	225	hom	161	161	BV11031_RS00255	gene-BV11031_RS00255	47883	48917	+	synonymous_variant ; BV11031_RS00255 ; c.399T>C ; p.Tyr133Tyr ; 399/1035 ; 399/1035 ; 133/344 ;	synonymous_variant ; BV11031_RS00255 ; c.399T>C ; p.Tyr133Tyr ; 399/1035 ; 399/1035 ; 133/344 ;	upstream_gene_variant ; BV11031_RS00260 ; c.-1038T>C ; . ; . ; . ; . ;	upstream_gene_variant ; BV11031_RS00270 ; c.-2832T>C ; . ; . ; . ; . ;	downstream_gene_variant ; BV11031_RS00230 ; c.*4213T>C ; . ; . ; . ; . ;	downstream_gene_variant ; BV11031_RS00235 ; c.*3594T>C ; . ; . ; . ; . ;
NZ_CP026362.1	48284	T	A	225	hom	161	161	BV11031_RS00255	gene-BV11031_RS00255	47883	48917	+	synonymous_variant ; BV11031_RS00255 ; c.402T>A ; p.Gly134Gly ; 402/1035 ; 402/1035 ; 134/344 ;	synonymous_variant ; BV11031_RS00255 ; c.402T>A ; p.Gly134Gly ; 402/1035 ; 402/1035 ; 134/344 ;	upstream_gene_variant ; BV11031_RS00260 ; c.-1035T>A ; . ; . ; . ; . ;	upstream_gene_variant ; BV11031_RS00270 ; c.-2829T>A ; . ; . ; . ; . ;	downstream_gene_variant ; BV11031_RS00230 ; c.*4216T>A ; . ; . ; . ; . ;	downstream_gene_variant ; BV11031_RS00235 ; c.*3597T>A ; . ; . ; . ; . ;
NZ_CP026362.1	48296	C	T	225	hom	147	147	BV11031_RS00255	gene-BV11031_RS00255	47883	48917	+	synonymous_variant ; BV11031_RS00255 ; c.414C>T ; p.Asp138Asp ; 414/1035 ; 414/1035 ; 138/344 ;	synonymous_variant ; BV11031_RS00255 ; c.414C>T ; p.Asp138Asp ; 414/1035 ; 414/1035 ; 138/344 ;	upstream_gene_variant ; BV11031_RS00260 ; c.-1023C>T ; . ; . ; . ; . ;	upstream_gene_variant ; BV11031_RS00270 ; c.-2817C>T ; . ; . ; . ; . ;	downstream_gene_variant ; BV11031_RS00230 ; c.*4228C>T ; . ; . ; . ; . ;	downstream_gene_variant ; BV11031_RS00235 ; c.*3609C>T ; . ; . ; . ; . ;
NZ_CP026362.1	48308	G	A	225	hom	37	37	BV11031_RS00255	gene-BV11031_RS00255	47883	48917	+	synonymous_variant ; BV11031_RS00255 ; c.426G>A ; p.Val142Val ; 426/1035 ; 426/1035 ; 142/344 ;	synonymous_variant ; BV11031_RS00255 ; c.426G>A ; p.Val142Val ; 426/1035 ; 426/1035 ; 142/344 ;	upstream_gene_variant ; BV11031_RS00260 ; c.-1011G>A ; . ; . ; . ; . ;	upstream_gene_variant ; BV11031_RS00270 ; c.-2805G>A ; . ; . ; . ; . ;	downstream_gene_variant ; BV11031_RS00230 ; c.*4240G>A ; . ; . ; . ; . ;	downstream_gene_variant ; BV11031_RS00235 ; c.*3621G>A ; . ; . ; . ; . ;
NZ_CP026362.1	48311	C	T	225	hom	35	35	BV11031_RS00255	gene-BV11031_RS00255	47883	48917	+	synonymous_variant ; BV11031_RS00255 ; c.429C>T ; p.Asn143Asn ; 429/1035 ; 429/1035 ; 143/344 ;	synonymous_variant ; BV11031_RS00255 ; c.429C>T ; p.Asn143Asn ; 429/1035 ; 429/1035 ; 143/344 ;	upstream_gene_variant ; BV11031_RS00260 ; c.-1008C>T ; . ; . ; . ; . ;	upstream_gene_variant ; BV11031_RS00270 ; c.-2802C>T ; . ; . ; . ; . ;	downstream_gene_variant ; BV11031_RS00230 ; c.*4243C>T ; . ; . ; . ; . ;	downstream_gene_variant ; BV11031_RS00235 ; c.*3624C>T ; . ; . ; . ; . ;
NZ_CP026362.1	48316	C	A	225	hom	33	33	BV11031_RS00255	gene-BV11031_RS00255	47883	48917	+	missense_variant ; BV11031_RS00255 ; c.434C>A ; p.Ala145Asp ; 434/1035 ; 434/1035 ; 145/344 ;	missense_variant ; BV11031_RS00255 ; c.434C>A ; p.Ala145Asp ; 434/1035 ; 434/1035 ; 145/344 ;	upstream_gene_variant ; BV11031_RS00260 ; c.-1003C>A ; . ; . ; . ; . ;	upstream_gene_variant ; BV11031_RS00270 ; c.-2797C>A ; . ; . ; . ; . ;	downstream_gene_variant ; BV11031_RS00230 ; c.*4248C>A ; . ; . ; . ; . ;	downstream_gene_variant ; BV11031_RS00235 ; c.*3629C>A ; . ; . ; . ; . ;
NZ_CP026362.1	48317	T	A	225	hom	33	33	BV11031_RS00255	gene-BV11031_RS00255	47883	48917	+	synonymous_variant ; BV11031_RS00255 ; c.435T>A ; p.Ala145Ala ; 435/1035 ; 435/1035 ; 145/344 ;	synonymous_variant ; BV11031_RS00255 ; c.435T>A ; p.Ala145Ala ; 435/1035 ; 435/1035 ; 145/344 ;	upstream_gene_variant ; BV11031_RS00260 ; c.-1002T>A ; . ; . ; . ; . ;	upstream_gene_variant ; BV11031_RS00270 ; c.-2796T>A ; . ; . ; . ; . ;	downstream_gene_variant ; BV11031_RS00230 ; c.*4249T>A ; . ; . ; . ; . ;	downstream_gene_variant ; BV11031_RS00235 ; c.*3630T>A ; . ; . ; . ; . ;
NZ_CP026362.1	48323	A	C	225	hom	33	33	BV11031_RS00255	gene-BV11031_RS00255	47883	48917	+	synonymous_variant ; BV11031_RS00255 ; c.441A>C ; p.Arg147Arg ; 441/1035 ; 441/1035 ; 147/344 ;	synonymous_variant ; BV11031_RS00255 ; c.441A>C ; p.Arg147Arg ; 441/1035 ; 441/1035 ; 147/344 ;	upstream_gene_variant ; BV11031_RS00260 ; c.-996A>C ; . ; . ; . ; . ;	upstream_gene_variant ; BV11031_RS00270 ; c.-2790A>C ; . ; . ; . ; . ;	downstream_gene_variant ; BV11031_RS00230 ; c.*4255A>C ; . ; . ; . ; . ;	downstream_gene_variant ; BV11031_RS00235 ; c.*3636A>C ; . ; . ; . ; . ;
NZ_CP026362.1	48324	T	G	225	hom	33	33	BV11031_RS00255	gene-BV11031_RS00255	47883	48917	+	missense_variant ; BV11031_RS00255 ; c.442T>G ; p.Ser148Ala ; 442/1035 ; 442/1035 ; 148/344 ;	missense_variant ; BV11031_RS00255 ; c.442T>G ; p.Ser148Ala ; 442/1035 ; 442/1035 ; 148/344 ;	upstream_gene_variant ; BV11031_RS00260 ; c.-995T>G ; . ; . ; . ; . ;	upstream_gene_variant ; BV11031_RS00270 ; c.-2789T>G ; . ; . ; . ; . ;	downstream_gene_variant ; BV11031_RS00230 ; c.*4256T>G ; . ; . ; . ; . ;	downstream_gene_variant ; BV11031_RS00235 ; c.*3637T>G ; . ; . ; . ; . ;
NZ_CP026362.1	48326	C	T	225	hom	33	33	BV11031_RS00255	gene-BV11031_RS00255	47883	48917	+	synonymous_variant ; BV11031_RS00255 ; c.444C>T ; p.Ser148Ser ; 444/1035 ; 444/1035 ; 148/344 ;	synonymous_variant ; BV11031_RS00255 ; c.444C>T ; p.Ser148Ser ; 444/1035 ; 444/1035 ; 148/344 ;	upstream_gene_variant ; BV11031_RS00260 ; c.-993C>T ; . ; . ; . ; . ;	upstream_gene_variant ; BV11031_RS00270 ; c.-2787C>T ; . ; . ; . ; . ;	downstream_gene_variant ; BV11031_RS00230 ; c.*4258C>T ; . ; . ; . ; . ;	downstream_gene_variant ; BV11031_RS00235 ; c.*3639C>T ; . ; . ; . ; . ;
NZ_CP026362.1	48327	A	G	225	hom	33	33	BV11031_RS00255	gene-BV11031_RS00255	47883	48917	+	missense_variant ; BV11031_RS00255 ; c.445A>G ; p.Thr149Ala ; 445/1035 ; 445/1035 ; 149/344 ;	missense_variant ; BV11031_RS00255 ; c.445A>G ; p.Thr149Ala ; 445/1035 ; 445/1035 ; 149/344 ;	upstream_gene_variant ; BV11031_RS00260 ; c.-992A>G ; . ; . ; . ; . ;	upstream_gene_variant ; BV11031_RS00270 ; c.-2786A>G ; . ; . ; . ; . ;	downstream_gene_variant ; BV11031_RS00230 ; c.*4259A>G ; . ; . ; . ; . ;	downstream_gene_variant ; BV11031_RS00235 ; c.*3640A>G ; . ; . ; . ; . ;
NZ_CP026362.1	48335	A	G	225	hom	33	33	BV11031_RS00255	gene-BV11031_RS00255	47883	48917	+	synonymous_variant ; BV11031_RS00255 ; c.453A>G ; p.Ser151Ser ; 453/1035 ; 453/1035 ; 151/344 ;	synonymous_variant ; BV11031_RS00255 ; c.453A>G ; p.Ser151Ser ; 453/1035 ; 453/1035 ; 151/344 ;	upstream_gene_variant ; BV11031_RS00260 ; c.-984A>G ; . ; . ; . ; . ;	upstream_gene_variant ; BV11031_RS00270 ; c.-2778A>G ; . ; . ; . ; . ;	downstream_gene_variant ; BV11031_RS00230 ; c.*4267A>G ; . ; . ; . ; . ;	downstream_gene_variant ; BV11031_RS00235 ; c.*3648A>G ; . ; . ; . ; . ;
NZ_CP026362.1	48336	C	A	225	hom	33	33	BV11031_RS00255	gene-BV11031_RS00255	47883	48917	+	missense_variant ; BV11031_RS00255 ; c.454C>A ; p.Arg152Ser ; 454/1035 ; 454/1035 ; 152/344 ;	missense_variant ; BV11031_RS00255 ; c.454C>A ; p.Arg152Ser ; 454/1035 ; 454/1035 ; 152/344 ;	upstream_gene_variant ; BV11031_RS00260 ; c.-983C>A ; . ; . ; . ; . ;	upstream_gene_variant ; BV11031_RS00270 ; c.-2777C>A ; . ; . ; . ; . ;	downstream_gene_variant ; BV11031_RS00230 ; c.*4268C>A ; . ; . ; . ; . ;	downstream_gene_variant ; BV11031_RS00235 ; c.*3649C>A ; . ; . ; . ; . ;
NZ_CP026362.1	48337	G	A	225	hom	33	33	BV11031_RS00255	gene-BV11031_RS00255	47883	48917	+	missense_variant ; BV11031_RS00255 ; c.455G>A ; p.Arg152His ; 455/1035 ; 455/1035 ; 152/344 ;	missense_variant ; BV11031_RS00255 ; c.455G>A ; p.Arg152His ; 455/1035 ; 455/1035 ; 152/344 ;	upstream_gene_variant ; BV11031_RS00260 ; c.-982G>A ; . ; . ; . ; . ;	upstream_gene_variant ; BV11031_RS00270 ; c.-2776G>A ; . ; . ; . ; . ;	downstream_gene_variant ; BV11031_RS00230 ; c.*4269G>A ; . ; . ; . ; . ;	downstream_gene_variant ; BV11031_RS00235 ; c.*3650G>A ; . ; . ; . ; . ;
NZ_CP026362.1	48348	G	T	225	hom	168	168	BV11031_RS00255	gene-BV11031_RS00255	47883	48917	+	missense_variant ; BV11031_RS00255 ; c.466G>T ; p.Asp156Tyr ; 466/1035 ; 466/1035 ; 156/344 ;	missense_variant ; BV11031_RS00255 ; c.466G>T ; p.Asp156Tyr ; 466/1035 ; 466/1035 ; 156/344 ;	upstream_gene_variant ; BV11031_RS00260 ; c.-971G>T ; . ; . ; . ; . ;	upstream_gene_variant ; BV11031_RS00270 ; c.-2765G>T ; . ; . ; . ; . ;	downstream_gene_variant ; BV11031_RS00230 ; c.*4280G>T ; . ; . ; . ; . ;	downstream_gene_variant ; BV11031_RS00235 ; c.*3661G>T ; . ; . ; . ; . ;
NZ_CP026362.1	48363	C	T	225	hom	183	183	BV11031_RS00255	gene-BV11031_RS00255	47883	48917	+	synonymous_variant ; BV11031_RS00255 ; c.481C>T ; p.Leu161Leu ; 481/1035 ; 481/1035 ; 161/344 ;	synonymous_variant ; BV11031_RS00255 ; c.481C>T ; p.Leu161Leu ; 481/1035 ; 481/1035 ; 161/344 ;	upstream_gene_variant ; BV11031_RS00260 ; c.-956C>T ; . ; . ; . ; . ;	upstream_gene_variant ; BV11031_RS00270 ; c.-2750C>T ; . ; . ; . ; . ;	downstream_gene_variant ; BV11031_RS00230 ; c.*4295C>T ; . ; . ; . ; . ;	downstream_gene_variant ; BV11031_RS00235 ; c.*3676C>T ; . ; . ; . ; . ;
NZ_CP026362.1	48368	A	T	225	hom	188	188	BV11031_RS00255	gene-BV11031_RS00255	47883	48917	+	missense_variant ; BV11031_RS00255 ; c.486A>T ; p.Lys162Asn ; 486/1035 ; 486/1035 ; 162/344 ;	missense_variant ; BV11031_RS00255 ; c.486A>T ; p.Lys162Asn ; 486/1035 ; 486/1035 ; 162/344 ;	upstream_gene_variant ; BV11031_RS00260 ; c.-951A>T ; . ; . ; . ; . ;	upstream_gene_variant ; BV11031_RS00270 ; c.-2745A>T ; . ; . ; . ; . ;	downstream_gene_variant ; BV11031_RS00230 ; c.*4300A>T ; . ; . ; . ; . ;	downstream_gene_variant ; BV11031_RS00235 ; c.*3681A>T ; . ; . ; . ; . ;
NZ_CP026362.1	48377	G	T	225	hom	214	214	BV11031_RS00255	gene-BV11031_RS00255	47883	48917	+	missense_variant ; BV11031_RS00255 ; c.495G>T ; p.Gln165His ; 495/1035 ; 495/1035 ; 165/344 ;	missense_variant ; BV11031_RS00255 ; c.495G>T ; p.Gln165His ; 495/1035 ; 495/1035 ; 165/344 ;	upstream_gene_variant ; BV11031_RS00260 ; c.-942G>T ; . ; . ; . ; . ;	upstream_gene_variant ; BV11031_RS00270 ; c.-2736G>T ; . ; . ; . ; . ;	downstream_gene_variant ; BV11031_RS00230 ; c.*4309G>T ; . ; . ; . ; . ;	downstream_gene_variant ; BV11031_RS00235 ; c.*3690G>T ; . ; . ; . ; . ;
NZ_CP026362.1	48380	C	T	225	hom	216	216	BV11031_RS00255	gene-BV11031_RS00255	47883	48917	+	synonymous_variant ; BV11031_RS00255 ; c.498C>T ; p.Ile166Ile ; 498/1035 ; 498/1035 ; 166/344 ;	synonymous_variant ; BV11031_RS00255 ; c.498C>T ; p.Ile166Ile ; 498/1035 ; 498/1035 ; 166/344 ;	upstream_gene_variant ; BV11031_RS00260 ; c.-939C>T ; . ; . ; . ; . ;	upstream_gene_variant ; BV11031_RS00270 ; c.-2733C>T ; . ; . ; . ; . ;	downstream_gene_variant ; BV11031_RS00230 ; c.*4312C>T ; . ; . ; . ; . ;	downstream_gene_variant ; BV11031_RS00235 ; c.*3693C>T ; . ; . ; . ; . ;
NZ_CP026362.1	48392	T	A	225	hom	234	234	BV11031_RS00255	gene-BV11031_RS00255	47883	48917	+	synonymous_variant ; BV11031_RS00255 ; c.510T>A ; p.Val170Val ; 510/1035 ; 510/1035 ; 170/344 ;	synonymous_variant ; BV11031_RS00255 ; c.510T>A ; p.Val170Val ; 510/1035 ; 510/1035 ; 170/344 ;	upstream_gene_variant ; BV11031_RS00260 ; c.-927T>A ; . ; . ; . ; . ;	upstream_gene_variant ; BV11031_RS00270 ; c.-2721T>A ; . ; . ; . ; . ;	downstream_gene_variant ; BV11031_RS00230 ; c.*4324T>A ; . ; . ; . ; . ;	downstream_gene_variant ; BV11031_RS00235 ; c.*3705T>A ; . ; . ; . ; . ;
NZ_CP026362.1	48420	C	A	225	hom	228	228	BV11031_RS00255	gene-BV11031_RS00255	47883	48917	+	missense_variant ; BV11031_RS00255 ; c.538C>A ; p.Gln180Lys ; 538/1035 ; 538/1035 ; 180/344 ;	missense_variant ; BV11031_RS00255 ; c.538C>A ; p.Gln180Lys ; 538/1035 ; 538/1035 ; 180/344 ;	upstream_gene_variant ; BV11031_RS00260 ; c.-899C>A ; . ; . ; . ; . ;	upstream_gene_variant ; BV11031_RS00270 ; c.-2693C>A ; . ; . ; . ; . ;	downstream_gene_variant ; BV11031_RS00230 ; c.*4352C>A ; . ; . ; . ; . ;	downstream_gene_variant ; BV11031_RS00235 ; c.*3733C>A ; . ; . ; . ; . ;
NZ_CP026362.1	48424	G	A	225	hom	227	227	BV11031_RS00255	gene-BV11031_RS00255	47883	48917	+	missense_variant ; BV11031_RS00255 ; c.542G>A ; p.Ser181Asn ; 542/1035 ; 542/1035 ; 181/344 ;	missense_variant ; BV11031_RS00255 ; c.542G>A ; p.Ser181Asn ; 542/1035 ; 542/1035 ; 181/344 ;	upstream_gene_variant ; BV11031_RS00260 ; c.-895G>A ; . ; . ; . ; . ;	upstream_gene_variant ; BV11031_RS00270 ; c.-2689G>A ; . ; . ; . ; . ;	downstream_gene_variant ; BV11031_RS00230 ; c.*4356G>A ; . ; . ; . ; . ;	downstream_gene_variant ; BV11031_RS00235 ; c.*3737G>A ; . ; . ; . ; . ;
NZ_CP026362.1	48425	C	T	225	hom	227	227	BV11031_RS00255	gene-BV11031_RS00255	47883	48917	+	synonymous_variant ; BV11031_RS00255 ; c.543C>T ; p.Ser181Ser ; 543/1035 ; 543/1035 ; 181/344 ;	synonymous_variant ; BV11031_RS00255 ; c.543C>T ; p.Ser181Ser ; 543/1035 ; 543/1035 ; 181/344 ;	upstream_gene_variant ; BV11031_RS00260 ; c.-894C>T ; . ; . ; . ; . ;	upstream_gene_variant ; BV11031_RS00270 ; c.-2688C>T ; . ; . ; . ; . ;	downstream_gene_variant ; BV11031_RS00230 ; c.*4357C>T ; . ; . ; . ; . ;	downstream_gene_variant ; BV11031_RS00235 ; c.*3738C>T ; . ; . ; . ; . ;
NZ_CP026362.1	48428	C	T	225	hom	227	227	BV11031_RS00255	gene-BV11031_RS00255	47883	48917	+	synonymous_variant ; BV11031_RS00255 ; c.546C>T ; p.Asp182Asp ; 546/1035 ; 546/1035 ; 182/344 ;	synonymous_variant ; BV11031_RS00255 ; c.546C>T ; p.Asp182Asp ; 546/1035 ; 546/1035 ; 182/344 ;	upstream_gene_variant ; BV11031_RS00260 ; c.-891C>T ; . ; . ; . ; . ;	upstream_gene_variant ; BV11031_RS00270 ; c.-2685C>T ; . ; . ; . ; . ;	downstream_gene_variant ; BV11031_RS00230 ; c.*4360C>T ; . ; . ; . ; . ;	downstream_gene_variant ; BV11031_RS00235 ; c.*3741C>T ; . ; . ; . ; . ;
NZ_CP026362.1	48447	G	A	225	hom	246	246	BV11031_RS00255	gene-BV11031_RS00255	47883	48917	+	missense_variant ; BV11031_RS00255 ; c.565G>A ; p.Asp189Asn ; 565/1035 ; 565/1035 ; 189/344 ;	missense_variant ; BV11031_RS00255 ; c.565G>A ; p.Asp189Asn ; 565/1035 ; 565/1035 ; 189/344 ;	upstream_gene_variant ; BV11031_RS00260 ; c.-872G>A ; . ; . ; . ; . ;	upstream_gene_variant ; BV11031_RS00270 ; c.-2666G>A ; . ; . ; . ; . ;	downstream_gene_variant ; BV11031_RS00230 ; c.*4379G>A ; . ; . ; . ; . ;	downstream_gene_variant ; BV11031_RS00235 ; c.*3760G>A ; . ; . ; . ; . ;
NZ_CP026362.1	48454	C	T	225	hom	240	240	BV11031_RS00255	gene-BV11031_RS00255	47883	48917	+	missense_variant ; BV11031_RS00255 ; c.572C>T ; p.Ala191Val ; 572/1035 ; 572/1035 ; 191/344 ;	missense_variant ; BV11031_RS00255 ; c.572C>T ; p.Ala191Val ; 572/1035 ; 572/1035 ; 191/344 ;	upstream_gene_variant ; BV11031_RS00260 ; c.-865C>T ; . ; . ; . ; . ;	upstream_gene_variant ; BV11031_RS00270 ; c.-2659C>T ; . ; . ; . ; . ;	downstream_gene_variant ; BV11031_RS00230 ; c.*4386C>T ; . ; . ; . ; . ;	downstream_gene_variant ; BV11031_RS00235 ; c.*3767C>T ; . ; . ; . ; . ;
NZ_CP026362.1	48464	T	C	225	hom	226	226	BV11031_RS00255	gene-BV11031_RS00255	47883	48917	+	synonymous_variant ; BV11031_RS00255 ; c.582T>C ; p.Gly194Gly ; 582/1035 ; 582/1035 ; 194/344 ;	synonymous_variant ; BV11031_RS00255 ; c.582T>C ; p.Gly194Gly ; 582/1035 ; 582/1035 ; 194/344 ;	upstream_gene_variant ; BV11031_RS00260 ; c.-855T>C ; . ; . ; . ; . ;	upstream_gene_variant ; BV11031_RS00270 ; c.-2649T>C ; . ; . ; . ; . ;	downstream_gene_variant ; BV11031_RS00230 ; c.*4396T>C ; . ; . ; . ; . ;	downstream_gene_variant ; BV11031_RS00235 ; c.*3777T>C ; . ; . ; . ; . ;
NZ_CP026362.1	48465	C	A	228	hom	227	225	BV11031_RS00255	gene-BV11031_RS00255	47883	48917	+	missense_variant ; BV11031_RS00255 ; c.583C>A ; p.Gln195Lys ; 583/1035 ; 583/1035 ; 195/344 ;	missense_variant ; BV11031_RS00255 ; c.583C>A ; p.Gln195Lys ; 583/1035 ; 583/1035 ; 195/344 ;	upstream_gene_variant ; BV11031_RS00260 ; c.-854C>A ; . ; . ; . ; . ;	upstream_gene_variant ; BV11031_RS00270 ; c.-2648C>A ; . ; . ; . ; . ;	downstream_gene_variant ; BV11031_RS00230 ; c.*4397C>A ; . ; . ; . ; . ;	downstream_gene_variant ; BV11031_RS00235 ; c.*3778C>A ; . ; . ; . ; . ;
NZ_CP026362.1	48476	T	C	225	hom	155	155	BV11031_RS00255	gene-BV11031_RS00255	47883	48917	+	synonymous_variant ; BV11031_RS00255 ; c.594T>C ; p.Asp198Asp ; 594/1035 ; 594/1035 ; 198/344 ;	synonymous_variant ; BV11031_RS00255 ; c.594T>C ; p.Asp198Asp ; 594/1035 ; 594/1035 ; 198/344 ;	upstream_gene_variant ; BV11031_RS00260 ; c.-843T>C ; . ; . ; . ; . ;	upstream_gene_variant ; BV11031_RS00270 ; c.-2637T>C ; . ; . ; . ; . ;	upstream_gene_variant ; BV11031_RS00280 ; c.-4991T>C ; . ; . ; . ; . ;	downstream_gene_variant ; BV11031_RS00230 ; c.*4408T>C ; . ; . ; . ; . ;
NZ_CP026362.1	48478	A	T	225	hom	155	155	BV11031_RS00255	gene-BV11031_RS00255	47883	48917	+	missense_variant ; BV11031_RS00255 ; c.596A>T ; p.Tyr199Phe ; 596/1035 ; 596/1035 ; 199/344 ;	missense_variant ; BV11031_RS00255 ; c.596A>T ; p.Tyr199Phe ; 596/1035 ; 596/1035 ; 199/344 ;	upstream_gene_variant ; BV11031_RS00260 ; c.-841A>T ; . ; . ; . ; . ;	upstream_gene_variant ; BV11031_RS00270 ; c.-2635A>T ; . ; . ; . ; . ;	upstream_gene_variant ; BV11031_RS00280 ; c.-4989A>T ; . ; . ; . ; . ;	downstream_gene_variant ; BV11031_RS00230 ; c.*4410A>T ; . ; . ; . ; . ;
NZ_CP026362.1	48479	T	C	225	hom	155	155	BV11031_RS00255	gene-BV11031_RS00255	47883	48917	+	synonymous_variant ; BV11031_RS00255 ; c.597T>C ; p.Tyr199Tyr ; 597/1035 ; 597/1035 ; 199/344 ;	synonymous_variant ; BV11031_RS00255 ; c.597T>C ; p.Tyr199Tyr ; 597/1035 ; 597/1035 ; 199/344 ;	upstream_gene_variant ; BV11031_RS00260 ; c.-840T>C ; . ; . ; . ; . ;	upstream_gene_variant ; BV11031_RS00270 ; c.-2634T>C ; . ; . ; . ; . ;	upstream_gene_variant ; BV11031_RS00280 ; c.-4988T>C ; . ; . ; . ; . ;	downstream_gene_variant ; BV11031_RS00230 ; c.*4411T>C ; . ; . ; . ; . ;
NZ_CP026362.1	48482	G	A	225	hom	160	160	BV11031_RS00255	gene-BV11031_RS00255	47883	48917	+	synonymous_variant ; BV11031_RS00255 ; c.600G>A ; p.Val200Val ; 600/1035 ; 600/1035 ; 200/344 ;	synonymous_variant ; BV11031_RS00255 ; c.600G>A ; p.Val200Val ; 600/1035 ; 600/1035 ; 200/344 ;	upstream_gene_variant ; BV11031_RS00260 ; c.-837G>A ; . ; . ; . ; . ;	upstream_gene_variant ; BV11031_RS00270 ; c.-2631G>A ; . ; . ; . ; . ;	upstream_gene_variant ; BV11031_RS00280 ; c.-4985G>A ; . ; . ; . ; . ;	downstream_gene_variant ; BV11031_RS00230 ; c.*4414G>A ; . ; . ; . ; . ;
NZ_CP026362.1	48486	A	G	225	hom	161	161	BV11031_RS00255	gene-BV11031_RS00255	47883	48917	+	missense_variant ; BV11031_RS00255 ; c.604A>G ; p.Ile202Val ; 604/1035 ; 604/1035 ; 202/344 ;	missense_variant ; BV11031_RS00255 ; c.604A>G ; p.Ile202Val ; 604/1035 ; 604/1035 ; 202/344 ;	upstream_gene_variant ; BV11031_RS00260 ; c.-833A>G ; . ; . ; . ; . ;	upstream_gene_variant ; BV11031_RS00270 ; c.-2627A>G ; . ; . ; . ; . ;	upstream_gene_variant ; BV11031_RS00280 ; c.-4981A>G ; . ; . ; . ; . ;	downstream_gene_variant ; BV11031_RS00230 ; c.*4418A>G ; . ; . ; . ; . ;
NZ_CP026362.1	48494	T	C	228	hom	165	164	BV11031_RS00255	gene-BV11031_RS00255	47883	48917	+	synonymous_variant ; BV11031_RS00255 ; c.612T>C ; p.Thr204Thr ; 612/1035 ; 612/1035 ; 204/344 ;	synonymous_variant ; BV11031_RS00255 ; c.612T>C ; p.Thr204Thr ; 612/1035 ; 612/1035 ; 204/344 ;	upstream_gene_variant ; BV11031_RS00260 ; c.-825T>C ; . ; . ; . ; . ;	upstream_gene_variant ; BV11031_RS00270 ; c.-2619T>C ; . ; . ; . ; . ;	upstream_gene_variant ; BV11031_RS00280 ; c.-4973T>C ; . ; . ; . ; . ;	downstream_gene_variant ; BV11031_RS00230 ; c.*4426T>C ; . ; . ; . ; . ;
NZ_CP026362.1	48497	T	C	225	hom	165	165	BV11031_RS00255	gene-BV11031_RS00255	47883	48917	+	synonymous_variant ; BV11031_RS00255 ; c.615T>C ; p.Tyr205Tyr ; 615/1035 ; 615/1035 ; 205/344 ;	synonymous_variant ; BV11031_RS00255 ; c.615T>C ; p.Tyr205Tyr ; 615/1035 ; 615/1035 ; 205/344 ;	upstream_gene_variant ; BV11031_RS00260 ; c.-822T>C ; . ; . ; . ; . ;	upstream_gene_variant ; BV11031_RS00270 ; c.-2616T>C ; . ; . ; . ; . ;	upstream_gene_variant ; BV11031_RS00280 ; c.-4970T>C ; . ; . ; . ; . ;	downstream_gene_variant ; BV11031_RS00230 ; c.*4429T>C ; . ; . ; . ; . ;
NZ_CP026362.1	48500	C	T	225	hom	169	169	BV11031_RS00255	gene-BV11031_RS00255	47883	48917	+	synonymous_variant ; BV11031_RS00255 ; c.618C>T ; p.Asp206Asp ; 618/1035 ; 618/1035 ; 206/344 ;	synonymous_variant ; BV11031_RS00255 ; c.618C>T ; p.Asp206Asp ; 618/1035 ; 618/1035 ; 206/344 ;	upstream_gene_variant ; BV11031_RS00260 ; c.-819C>T ; . ; . ; . ; . ;	upstream_gene_variant ; BV11031_RS00270 ; c.-2613C>T ; . ; . ; . ; . ;	upstream_gene_variant ; BV11031_RS00280 ; c.-4967C>T ; . ; . ; . ; . ;	downstream_gene_variant ; BV11031_RS00230 ; c.*4432C>T ; . ; . ; . ; . ;
NZ_CP026362.1	48518	C	T	225	hom	183	183	BV11031_RS00255	gene-BV11031_RS00255	47883	48917	+	synonymous_variant ; BV11031_RS00255 ; c.636C>T ; p.Gly212Gly ; 636/1035 ; 636/1035 ; 212/344 ;	synonymous_variant ; BV11031_RS00255 ; c.636C>T ; p.Gly212Gly ; 636/1035 ; 636/1035 ; 212/344 ;	upstream_gene_variant ; BV11031_RS00260 ; c.-801C>T ; . ; . ; . ; . ;	upstream_gene_variant ; BV11031_RS00270 ; c.-2595C>T ; . ; . ; . ; . ;	upstream_gene_variant ; BV11031_RS00280 ; c.-4949C>T ; . ; . ; . ; . ;	downstream_gene_variant ; BV11031_RS00230 ; c.*4450C>T ; . ; . ; . ; . ;
NZ_CP026362.1	48521	A	G	225	hom	182	182	BV11031_RS00255	gene-BV11031_RS00255	47883	48917	+	synonymous_variant ; BV11031_RS00255 ; c.639A>G ; p.Glu213Glu ; 639/1035 ; 639/1035 ; 213/344 ;	synonymous_variant ; BV11031_RS00255 ; c.639A>G ; p.Glu213Glu ; 639/1035 ; 639/1035 ; 213/344 ;	upstream_gene_variant ; BV11031_RS00260 ; c.-798A>G ; . ; . ; . ; . ;	upstream_gene_variant ; BV11031_RS00270 ; c.-2592A>G ; . ; . ; . ; . ;	upstream_gene_variant ; BV11031_RS00280 ; c.-4946A>G ; . ; . ; . ; . ;	downstream_gene_variant ; BV11031_RS00230 ; c.*4453A>G ; . ; . ; . ; . ;
NZ_CP026362.1	48524	A	G	225	hom	182	182	BV11031_RS00255	gene-BV11031_RS00255	47883	48917	+	synonymous_variant ; BV11031_RS00255 ; c.642A>G ; p.Pro214Pro ; 642/1035 ; 642/1035 ; 214/344 ;	synonymous_variant ; BV11031_RS00255 ; c.642A>G ; p.Pro214Pro ; 642/1035 ; 642/1035 ; 214/344 ;	upstream_gene_variant ; BV11031_RS00260 ; c.-795A>G ; . ; . ; . ; . ;	upstream_gene_variant ; BV11031_RS00270 ; c.-2589A>G ; . ; . ; . ; . ;	upstream_gene_variant ; BV11031_RS00280 ; c.-4943A>G ; . ; . ; . ; . ;	downstream_gene_variant ; BV11031_RS00230 ; c.*4456A>G ; . ; . ; . ; . ;
NZ_CP026362.1	48527	A	G	225	hom	182	182	BV11031_RS00255	gene-BV11031_RS00255	47883	48917	+	synonymous_variant ; BV11031_RS00255 ; c.645A>G ; p.Gly215Gly ; 645/1035 ; 645/1035 ; 215/344 ;	synonymous_variant ; BV11031_RS00255 ; c.645A>G ; p.Gly215Gly ; 645/1035 ; 645/1035 ; 215/344 ;	upstream_gene_variant ; BV11031_RS00260 ; c.-792A>G ; . ; . ; . ; . ;	upstream_gene_variant ; BV11031_RS00270 ; c.-2586A>G ; . ; . ; . ; . ;	upstream_gene_variant ; BV11031_RS00280 ; c.-4940A>G ; . ; . ; . ; . ;	downstream_gene_variant ; BV11031_RS00230 ; c.*4459A>G ; . ; . ; . ; . ;
NZ_CP026362.1	48530	G	A	225	hom	185	185	BV11031_RS00255	gene-BV11031_RS00255	47883	48917	+	synonymous_variant ; BV11031_RS00255 ; c.648G>A ; p.Ser216Ser ; 648/1035 ; 648/1035 ; 216/344 ;	synonymous_variant ; BV11031_RS00255 ; c.648G>A ; p.Ser216Ser ; 648/1035 ; 648/1035 ; 216/344 ;	upstream_gene_variant ; BV11031_RS00260 ; c.-789G>A ; . ; . ; . ; . ;	upstream_gene_variant ; BV11031_RS00270 ; c.-2583G>A ; . ; . ; . ; . ;	upstream_gene_variant ; BV11031_RS00280 ; c.-4937G>A ; . ; . ; . ; . ;	downstream_gene_variant ; BV11031_RS00230 ; c.*4462G>A ; . ; . ; . ; . ;
NZ_CP026362.1	48536	G	A	225	hom	193	193	BV11031_RS00255	gene-BV11031_RS00255	47883	48917	+	synonymous_variant ; BV11031_RS00255 ; c.654G>A ; p.Ala218Ala ; 654/1035 ; 654/1035 ; 218/344 ;	synonymous_variant ; BV11031_RS00255 ; c.654G>A ; p.Ala218Ala ; 654/1035 ; 654/1035 ; 218/344 ;	upstream_gene_variant ; BV11031_RS00260 ; c.-783G>A ; . ; . ; . ; . ;	upstream_gene_variant ; BV11031_RS00270 ; c.-2577G>A ; . ; . ; . ; . ;	upstream_gene_variant ; BV11031_RS00280 ; c.-4931G>A ; . ; . ; . ; . ;	downstream_gene_variant ; BV11031_RS00230 ; c.*4468G>A ; . ; . ; . ; . ;
NZ_CP026362.1	48543	G	A	225	hom	196	196	BV11031_RS00255	gene-BV11031_RS00255	47883	48917	+	missense_variant ; BV11031_RS00255 ; c.661G>A ; p.Gly221Ser ; 661/1035 ; 661/1035 ; 221/344 ;	missense_variant ; BV11031_RS00255 ; c.661G>A ; p.Gly221Ser ; 661/1035 ; 661/1035 ; 221/344 ;	upstream_gene_variant ; BV11031_RS00260 ; c.-776G>A ; . ; . ; . ; . ;	upstream_gene_variant ; BV11031_RS00270 ; c.-2570G>A ; . ; . ; . ; . ;	upstream_gene_variant ; BV11031_RS00280 ; c.-4924G>A ; . ; . ; . ; . ;	downstream_gene_variant ; BV11031_RS00230 ; c.*4475G>A ; . ; . ; . ; . ;
NZ_CP026362.1	48544	G	A	225	hom	196	196	BV11031_RS00255	gene-BV11031_RS00255	47883	48917	+	missense_variant ; BV11031_RS00255 ; c.662G>A ; p.Gly221Asp ; 662/1035 ; 662/1035 ; 221/344 ;	missense_variant ; BV11031_RS00255 ; c.662G>A ; p.Gly221Asp ; 662/1035 ; 662/1035 ; 221/344 ;	upstream_gene_variant ; BV11031_RS00260 ; c.-775G>A ; . ; . ; . ; . ;	upstream_gene_variant ; BV11031_RS00270 ; c.-2569G>A ; . ; . ; . ; . ;	upstream_gene_variant ; BV11031_RS00280 ; c.-4923G>A ; . ; . ; . ; . ;	downstream_gene_variant ; BV11031_RS00230 ; c.*4476G>A ; . ; . ; . ; . ;
NZ_CP026362.1	48563	A	G	225	hom	244	244	BV11031_RS00255	gene-BV11031_RS00255	47883	48917	+	synonymous_variant ; BV11031_RS00255 ; c.681A>G ; p.Leu227Leu ; 681/1035 ; 681/1035 ; 227/344 ;	synonymous_variant ; BV11031_RS00255 ; c.681A>G ; p.Leu227Leu ; 681/1035 ; 681/1035 ; 227/344 ;	upstream_gene_variant ; BV11031_RS00260 ; c.-756A>G ; . ; . ; . ; . ;	upstream_gene_variant ; BV11031_RS00270 ; c.-2550A>G ; . ; . ; . ; . ;	upstream_gene_variant ; BV11031_RS00280 ; c.-4904A>G ; . ; . ; . ; . ;	downstream_gene_variant ; BV11031_RS00230 ; c.*4495A>G ; . ; . ; . ; . ;
NZ_CP026362.1	48566	A	G	225	hom	245	245	BV11031_RS00255	gene-BV11031_RS00255	47883	48917	+	synonymous_variant ; BV11031_RS00255 ; c.684A>G ; p.Gln228Gln ; 684/1035 ; 684/1035 ; 228/344 ;	synonymous_variant ; BV11031_RS00255 ; c.684A>G ; p.Gln228Gln ; 684/1035 ; 684/1035 ; 228/344 ;	upstream_gene_variant ; BV11031_RS00260 ; c.-753A>G ; . ; . ; . ; . ;	upstream_gene_variant ; BV11031_RS00270 ; c.-2547A>G ; . ; . ; . ; . ;	upstream_gene_variant ; BV11031_RS00280 ; c.-4901A>G ; . ; . ; . ; . ;	downstream_gene_variant ; BV11031_RS00230 ; c.*4498A>G ; . ; . ; . ; . ;
NZ_CP026362.1	48574	C	T	225	hom	236	236	BV11031_RS00255	gene-BV11031_RS00255	47883	48917	+	missense_variant ; BV11031_RS00255 ; c.692C>T ; p.Ala231Val ; 692/1035 ; 692/1035 ; 231/344 ;	missense_variant ; BV11031_RS00255 ; c.692C>T ; p.Ala231Val ; 692/1035 ; 692/1035 ; 231/344 ;	upstream_gene_variant ; BV11031_RS00260 ; c.-745C>T ; . ; . ; . ; . ;	upstream_gene_variant ; BV11031_RS00270 ; c.-2539C>T ; . ; . ; . ; . ;	upstream_gene_variant ; BV11031_RS00280 ; c.-4893C>T ; . ; . ; . ; . ;	downstream_gene_variant ; BV11031_RS00230 ; c.*4506C>T ; . ; . ; . ; . ;
NZ_CP026362.1	48576	G	A	225	hom	236	236	BV11031_RS00255	gene-BV11031_RS00255	47883	48917	+	missense_variant ; BV11031_RS00255 ; c.694G>A ; p.Glu232Lys ; 694/1035 ; 694/1035 ; 232/344 ;	missense_variant ; BV11031_RS00255 ; c.694G>A ; p.Glu232Lys ; 694/1035 ; 694/1035 ; 232/344 ;	upstream_gene_variant ; BV11031_RS00260 ; c.-743G>A ; . ; . ; . ; . ;	upstream_gene_variant ; BV11031_RS00270 ; c.-2537G>A ; . ; . ; . ; . ;	upstream_gene_variant ; BV11031_RS00280 ; c.-4891G>A ; . ; . ; . ; . ;	downstream_gene_variant ; BV11031_RS00230 ; c.*4508G>A ; . ; . ; . ; . ;
NZ_CP026362.1	48581	A	G	228	hom	239	235	BV11031_RS00255	gene-BV11031_RS00255	47883	48917	+	synonymous_variant ; BV11031_RS00255 ; c.699A>G ; p.Lys233Lys ; 699/1035 ; 699/1035 ; 233/344 ;	synonymous_variant ; BV11031_RS00255 ; c.699A>G ; p.Lys233Lys ; 699/1035 ; 699/1035 ; 233/344 ;	upstream_gene_variant ; BV11031_RS00260 ; c.-738A>G ; . ; . ; . ; . ;	upstream_gene_variant ; BV11031_RS00270 ; c.-2532A>G ; . ; . ; . ; . ;	upstream_gene_variant ; BV11031_RS00280 ; c.-4886A>G ; . ; . ; . ; . ;	downstream_gene_variant ; BV11031_RS00230 ; c.*4513A>G ; . ; . ; . ; . ;
NZ_CP026362.1	48611	T	C	225	hom	286	286	BV11031_RS00255	gene-BV11031_RS00255	47883	48917	+	synonymous_variant ; BV11031_RS00255 ; c.729T>C ; p.Ile243Ile ; 729/1035 ; 729/1035 ; 243/344 ;	synonymous_variant ; BV11031_RS00255 ; c.729T>C ; p.Ile243Ile ; 729/1035 ; 729/1035 ; 243/344 ;	upstream_gene_variant ; BV11031_RS00260 ; c.-708T>C ; . ; . ; . ; . ;	upstream_gene_variant ; BV11031_RS00270 ; c.-2502T>C ; . ; . ; . ; . ;	upstream_gene_variant ; BV11031_RS00280 ; c.-4856T>C ; . ; . ; . ; . ;	downstream_gene_variant ; BV11031_RS00230 ; c.*4543T>C ; . ; . ; . ; . ;
NZ_CP026362.1	48614	G	T	225	hom	288	288	BV11031_RS00255	gene-BV11031_RS00255	47883	48917	+	synonymous_variant ; BV11031_RS00255 ; c.732G>T ; p.Pro244Pro ; 732/1035 ; 732/1035 ; 244/344 ;	synonymous_variant ; BV11031_RS00255 ; c.732G>T ; p.Pro244Pro ; 732/1035 ; 732/1035 ; 244/344 ;	upstream_gene_variant ; BV11031_RS00260 ; c.-705G>T ; . ; . ; . ; . ;	upstream_gene_variant ; BV11031_RS00270 ; c.-2499G>T ; . ; . ; . ; . ;	upstream_gene_variant ; BV11031_RS00280 ; c.-4853G>T ; . ; . ; . ; . ;	downstream_gene_variant ; BV11031_RS00230 ; c.*4546G>T ; . ; . ; . ; . ;
NZ_CP026362.1	48636	A	G	225	hom	17	17	BV11031_RS00255	gene-BV11031_RS00255	47883	48917	+	missense_variant ; BV11031_RS00255 ; c.754A>G ; p.Ile252Val ; 754/1035 ; 754/1035 ; 252/344 ;	missense_variant ; BV11031_RS00255 ; c.754A>G ; p.Ile252Val ; 754/1035 ; 754/1035 ; 252/344 ;	upstream_gene_variant ; BV11031_RS00260 ; c.-683A>G ; . ; . ; . ; . ;	upstream_gene_variant ; BV11031_RS00270 ; c.-2477A>G ; . ; . ; . ; . ;	upstream_gene_variant ; BV11031_RS00280 ; c.-4831A>G ; . ; . ; . ; . ;	downstream_gene_variant ; BV11031_RS00230 ; c.*4568A>G ; . ; . ; . ; . ;
NZ_CP026362.1	48639	G	A	225	hom	16	16	BV11031_RS00255	gene-BV11031_RS00255	47883	48917	+	missense_variant ; BV11031_RS00255 ; c.757G>A ; p.Glu253Lys ; 757/1035 ; 757/1035 ; 253/344 ;	missense_variant ; BV11031_RS00255 ; c.757G>A ; p.Glu253Lys ; 757/1035 ; 757/1035 ; 253/344 ;	upstream_gene_variant ; BV11031_RS00260 ; c.-680G>A ; . ; . ; . ; . ;	upstream_gene_variant ; BV11031_RS00270 ; c.-2474G>A ; . ; . ; . ; . ;	upstream_gene_variant ; BV11031_RS00280 ; c.-4828G>A ; . ; . ; . ; . ;	downstream_gene_variant ; BV11031_RS00230 ; c.*4571G>A ; . ; . ; . ; . ;
NZ_CP026362.1	48644	T	C	202	hom	11	11	BV11031_RS00255	gene-BV11031_RS00255	47883	48917	+	synonymous_variant ; BV11031_RS00255 ; c.762T>C ; p.Asp254Asp ; 762/1035 ; 762/1035 ; 254/344 ;	synonymous_variant ; BV11031_RS00255 ; c.762T>C ; p.Asp254Asp ; 762/1035 ; 762/1035 ; 254/344 ;	upstream_gene_variant ; BV11031_RS00260 ; c.-675T>C ; . ; . ; . ; . ;	upstream_gene_variant ; BV11031_RS00270 ; c.-2469T>C ; . ; . ; . ; . ;	upstream_gene_variant ; BV11031_RS00280 ; c.-4823T>C ; . ; . ; . ; . ;	downstream_gene_variant ; BV11031_RS00230 ; c.*4576T>C ; . ; . ; . ; . ;
NZ_CP026362.1	48646	A	G	215	hom	11	11	BV11031_RS00255	gene-BV11031_RS00255	47883	48917	+	missense_variant ; BV11031_RS00255 ; c.764A>G ; p.Glu255Gly ; 764/1035 ; 764/1035 ; 255/344 ;	missense_variant ; BV11031_RS00255 ; c.764A>G ; p.Glu255Gly ; 764/1035 ; 764/1035 ; 255/344 ;	upstream_gene_variant ; BV11031_RS00260 ; c.-673A>G ; . ; . ; . ; . ;	upstream_gene_variant ; BV11031_RS00270 ; c.-2467A>G ; . ; . ; . ; . ;	upstream_gene_variant ; BV11031_RS00280 ; c.-4821A>G ; . ; . ; . ; . ;	downstream_gene_variant ; BV11031_RS00230 ; c.*4578A>G ; . ; . ; . ; . ;
NZ_CP026362.1	48650	C	T	202	hom	11	11	BV11031_RS00255	gene-BV11031_RS00255	47883	48917	+	synonymous_variant ; BV11031_RS00255 ; c.768C>T ; p.Ser256Ser ; 768/1035 ; 768/1035 ; 256/344 ;	synonymous_variant ; BV11031_RS00255 ; c.768C>T ; p.Ser256Ser ; 768/1035 ; 768/1035 ; 256/344 ;	upstream_gene_variant ; BV11031_RS00260 ; c.-669C>T ; . ; . ; . ; . ;	upstream_gene_variant ; BV11031_RS00270 ; c.-2463C>T ; . ; . ; . ; . ;	upstream_gene_variant ; BV11031_RS00280 ; c.-4817C>T ; . ; . ; . ; . ;	downstream_gene_variant ; BV11031_RS00230 ; c.*4582C>T ; . ; . ; . ; . ;
NZ_CP026362.1	48651	G	A	207	hom	11	11	BV11031_RS00255	gene-BV11031_RS00255	47883	48917	+	missense_variant ; BV11031_RS00255 ; c.769G>A ; p.Gly257Ser ; 769/1035 ; 769/1035 ; 257/344 ;	missense_variant ; BV11031_RS00255 ; c.769G>A ; p.Gly257Ser ; 769/1035 ; 769/1035 ; 257/344 ;	upstream_gene_variant ; BV11031_RS00260 ; c.-668G>A ; . ; . ; . ; . ;	upstream_gene_variant ; BV11031_RS00270 ; c.-2462G>A ; . ; . ; . ; . ;	upstream_gene_variant ; BV11031_RS00280 ; c.-4816G>A ; . ; . ; . ; . ;	downstream_gene_variant ; BV11031_RS00230 ; c.*4583G>A ; . ; . ; . ; . ;
NZ_CP026362.1	48652	G	C	215	hom	11	11	BV11031_RS00255	gene-BV11031_RS00255	47883	48917	+	missense_variant ; BV11031_RS00255 ; c.770G>C ; p.Gly257Ala ; 770/1035 ; 770/1035 ; 257/344 ;	missense_variant ; BV11031_RS00255 ; c.770G>C ; p.Gly257Ala ; 770/1035 ; 770/1035 ; 257/344 ;	upstream_gene_variant ; BV11031_RS00260 ; c.-667G>C ; . ; . ; . ; . ;	upstream_gene_variant ; BV11031_RS00270 ; c.-2461G>C ; . ; . ; . ; . ;	upstream_gene_variant ; BV11031_RS00280 ; c.-4815G>C ; . ; . ; . ; . ;	downstream_gene_variant ; BV11031_RS00230 ; c.*4584G>C ; . ; . ; . ; . ;
NZ_CP026362.1	48657	G	A	225	hom	14	14	BV11031_RS00255	gene-BV11031_RS00255	47883	48917	+	missense_variant ; BV11031_RS00255 ; c.775G>A ; p.Ala259Thr ; 775/1035 ; 775/1035 ; 259/344 ;	missense_variant ; BV11031_RS00255 ; c.775G>A ; p.Ala259Thr ; 775/1035 ; 775/1035 ; 259/344 ;	upstream_gene_variant ; BV11031_RS00260 ; c.-662G>A ; . ; . ; . ; . ;	upstream_gene_variant ; BV11031_RS00270 ; c.-2456G>A ; . ; . ; . ; . ;	upstream_gene_variant ; BV11031_RS00280 ; c.-4810G>A ; . ; . ; . ; . ;	downstream_gene_variant ; BV11031_RS00230 ; c.*4589G>A ; . ; . ; . ; . ;
NZ_CP026362.1	48662	G	A	225	hom	20	20	BV11031_RS00255	gene-BV11031_RS00255	47883	48917	+	missense_variant ; BV11031_RS00255 ; c.780G>A ; p.Met260Ile ; 780/1035 ; 780/1035 ; 260/344 ;	missense_variant ; BV11031_RS00255 ; c.780G>A ; p.Met260Ile ; 780/1035 ; 780/1035 ; 260/344 ;	upstream_gene_variant ; BV11031_RS00260 ; c.-657G>A ; . ; . ; . ; . ;	upstream_gene_variant ; BV11031_RS00270 ; c.-2451G>A ; . ; . ; . ; . ;	upstream_gene_variant ; BV11031_RS00280 ; c.-4805G>A ; . ; . ; . ; . ;	downstream_gene_variant ; BV11031_RS00230 ; c.*4594G>A ; . ; . ; . ; . ;
NZ_CP026362.1	48665	A	G	225	hom	22	22	BV11031_RS00255	gene-BV11031_RS00255	47883	48917	+	synonymous_variant ; BV11031_RS00255 ; c.783A>G ; p.Arg261Arg ; 783/1035 ; 783/1035 ; 261/344 ;	synonymous_variant ; BV11031_RS00255 ; c.783A>G ; p.Arg261Arg ; 783/1035 ; 783/1035 ; 261/344 ;	upstream_gene_variant ; BV11031_RS00260 ; c.-654A>G ; . ; . ; . ; . ;	upstream_gene_variant ; BV11031_RS00270 ; c.-2448A>G ; . ; . ; . ; . ;	upstream_gene_variant ; BV11031_RS00280 ; c.-4802A>G ; . ; . ; . ; . ;	downstream_gene_variant ; BV11031_RS00230 ; c.*4597A>G ; . ; . ; . ; . ;
NZ_CP026362.1	48677	A	G	225	hom	28	28	BV11031_RS00255	gene-BV11031_RS00255	47883	48917	+	synonymous_variant ; BV11031_RS00255 ; c.795A>G ; p.Glu265Glu ; 795/1035 ; 795/1035 ; 265/344 ;	synonymous_variant ; BV11031_RS00255 ; c.795A>G ; p.Glu265Glu ; 795/1035 ; 795/1035 ; 265/344 ;	upstream_gene_variant ; BV11031_RS00260 ; c.-642A>G ; . ; . ; . ; . ;	upstream_gene_variant ; BV11031_RS00270 ; c.-2436A>G ; . ; . ; . ; . ;	upstream_gene_variant ; BV11031_RS00280 ; c.-4790A>G ; . ; . ; . ; . ;	downstream_gene_variant ; BV11031_RS00230 ; c.*4609A>G ; . ; . ; . ; . ;
NZ_CP026362.1	48683	G	A	225	hom	28	28	BV11031_RS00255	gene-BV11031_RS00255	47883	48917	+	synonymous_variant ; BV11031_RS00255 ; c.801G>A ; p.Lys267Lys ; 801/1035 ; 801/1035 ; 267/344 ;	synonymous_variant ; BV11031_RS00255 ; c.801G>A ; p.Lys267Lys ; 801/1035 ; 801/1035 ; 267/344 ;	upstream_gene_variant ; BV11031_RS00260 ; c.-636G>A ; . ; . ; . ; . ;	upstream_gene_variant ; BV11031_RS00270 ; c.-2430G>A ; . ; . ; . ; . ;	upstream_gene_variant ; BV11031_RS00280 ; c.-4784G>A ; . ; . ; . ; . ;	downstream_gene_variant ; BV11031_RS00230 ; c.*4615G>A ; . ; . ; . ; . ;
NZ_CP026362.1	48684	A	T	225	hom	28	28	BV11031_RS00255	gene-BV11031_RS00255	47883	48917	+	missense_variant ; BV11031_RS00255 ; c.802A>T ; p.Thr268Ser ; 802/1035 ; 802/1035 ; 268/344 ;	missense_variant ; BV11031_RS00255 ; c.802A>T ; p.Thr268Ser ; 802/1035 ; 802/1035 ; 268/344 ;	upstream_gene_variant ; BV11031_RS00260 ; c.-635A>T ; . ; . ; . ; . ;	upstream_gene_variant ; BV11031_RS00270 ; c.-2429A>T ; . ; . ; . ; . ;	upstream_gene_variant ; BV11031_RS00280 ; c.-4783A>T ; . ; . ; . ; . ;	downstream_gene_variant ; BV11031_RS00230 ; c.*4616A>T ; . ; . ; . ; . ;
NZ_CP026362.1	48695	C	A	225	hom	32	32	BV11031_RS00255	gene-BV11031_RS00255	47883	48917	+	missense_variant ; BV11031_RS00255 ; c.813C>A ; p.Asn271Lys ; 813/1035 ; 813/1035 ; 271/344 ;	missense_variant ; BV11031_RS00255 ; c.813C>A ; p.Asn271Lys ; 813/1035 ; 813/1035 ; 271/344 ;	upstream_gene_variant ; BV11031_RS00260 ; c.-624C>A ; . ; . ; . ; . ;	upstream_gene_variant ; BV11031_RS00270 ; c.-2418C>A ; . ; . ; . ; . ;	upstream_gene_variant ; BV11031_RS00280 ; c.-4772C>A ; . ; . ; . ; . ;	downstream_gene_variant ; BV11031_RS00230 ; c.*4627C>A ; . ; . ; . ; . ;
NZ_CP026362.1	48698	G	A	225	hom	32	32	BV11031_RS00255	gene-BV11031_RS00255	47883	48917	+	synonymous_variant ; BV11031_RS00255 ; c.816G>A ; p.Lys272Lys ; 816/1035 ; 816/1035 ; 272/344 ;	synonymous_variant ; BV11031_RS00255 ; c.816G>A ; p.Lys272Lys ; 816/1035 ; 816/1035 ; 272/344 ;	upstream_gene_variant ; BV11031_RS00260 ; c.-621G>A ; . ; . ; . ; . ;	upstream_gene_variant ; BV11031_RS00270 ; c.-2415G>A ; . ; . ; . ; . ;	upstream_gene_variant ; BV11031_RS00280 ; c.-4769G>A ; . ; . ; . ; . ;	downstream_gene_variant ; BV11031_RS00230 ; c.*4630G>A ; . ; . ; . ; . ;
NZ_CP026362.1	48701	G	A	225	hom	32	32	BV11031_RS00255	gene-BV11031_RS00255	47883	48917	+	synonymous_variant ; BV11031_RS00255 ; c.819G>A ; p.Gln273Gln ; 819/1035 ; 819/1035 ; 273/344 ;	synonymous_variant ; BV11031_RS00255 ; c.819G>A ; p.Gln273Gln ; 819/1035 ; 819/1035 ; 273/344 ;	upstream_gene_variant ; BV11031_RS00260 ; c.-618G>A ; . ; . ; . ; . ;	upstream_gene_variant ; BV11031_RS00270 ; c.-2412G>A ; . ; . ; . ; . ;	upstream_gene_variant ; BV11031_RS00280 ; c.-4766G>A ; . ; . ; . ; . ;	downstream_gene_variant ; BV11031_RS00230 ; c.*4633G>A ; . ; . ; . ; . ;
NZ_CP026362.1	48707	C	A	225	hom	32	32	BV11031_RS00255	gene-BV11031_RS00255	47883	48917	+	synonymous_variant ; BV11031_RS00255 ; c.825C>A ; p.Ala275Ala ; 825/1035 ; 825/1035 ; 275/344 ;	synonymous_variant ; BV11031_RS00255 ; c.825C>A ; p.Ala275Ala ; 825/1035 ; 825/1035 ; 275/344 ;	upstream_gene_variant ; BV11031_RS00260 ; c.-612C>A ; . ; . ; . ; . ;	upstream_gene_variant ; BV11031_RS00270 ; c.-2406C>A ; . ; . ; . ; . ;	upstream_gene_variant ; BV11031_RS00280 ; c.-4760C>A ; . ; . ; . ; . ;	downstream_gene_variant ; BV11031_RS00230 ; c.*4639C>A ; . ; . ; . ; . ;
NZ_CP026362.1	48710	A	G	225	hom	32	32	BV11031_RS00255	gene-BV11031_RS00255	47883	48917	+	synonymous_variant ; BV11031_RS00255 ; c.828A>G ; p.Lys276Lys ; 828/1035 ; 828/1035 ; 276/344 ;	synonymous_variant ; BV11031_RS00255 ; c.828A>G ; p.Lys276Lys ; 828/1035 ; 828/1035 ; 276/344 ;	upstream_gene_variant ; BV11031_RS00260 ; c.-609A>G ; . ; . ; . ; . ;	upstream_gene_variant ; BV11031_RS00270 ; c.-2403A>G ; . ; . ; . ; . ;	upstream_gene_variant ; BV11031_RS00280 ; c.-4757A>G ; . ; . ; . ; . ;	downstream_gene_variant ; BV11031_RS00230 ; c.*4642A>G ; . ; . ; . ; . ;
NZ_CP026362.1	48714	A	G	225	hom	32	32	BV11031_RS00255	gene-BV11031_RS00255	47883	48917	+	missense_variant ; BV11031_RS00255 ; c.832A>G ; p.Ile278Val ; 832/1035 ; 832/1035 ; 278/344 ;	missense_variant ; BV11031_RS00255 ; c.832A>G ; p.Ile278Val ; 832/1035 ; 832/1035 ; 278/344 ;	upstream_gene_variant ; BV11031_RS00260 ; c.-605A>G ; . ; . ; . ; . ;	upstream_gene_variant ; BV11031_RS00270 ; c.-2399A>G ; . ; . ; . ; . ;	upstream_gene_variant ; BV11031_RS00280 ; c.-4753A>G ; . ; . ; . ; . ;	downstream_gene_variant ; BV11031_RS00230 ; c.*4646A>G ; . ; . ; . ; . ;
NZ_CP026362.1	48715	T	C	225	hom	32	32	BV11031_RS00255	gene-BV11031_RS00255	47883	48917	+	missense_variant ; BV11031_RS00255 ; c.833T>C ; p.Ile278Thr ; 833/1035 ; 833/1035 ; 278/344 ;	missense_variant ; BV11031_RS00255 ; c.833T>C ; p.Ile278Thr ; 833/1035 ; 833/1035 ; 278/344 ;	upstream_gene_variant ; BV11031_RS00260 ; c.-604T>C ; . ; . ; . ; . ;	upstream_gene_variant ; BV11031_RS00270 ; c.-2398T>C ; . ; . ; . ; . ;	upstream_gene_variant ; BV11031_RS00280 ; c.-4752T>C ; . ; . ; . ; . ;	downstream_gene_variant ; BV11031_RS00230 ; c.*4647T>C ; . ; . ; . ; . ;
NZ_CP026362.1	48727	C	A	228	hom	156	155	BV11031_RS00255	gene-BV11031_RS00255	47883	48917	+	missense_variant ; BV11031_RS00255 ; c.845C>A ; p.Thr282Lys ; 845/1035 ; 845/1035 ; 282/344 ;	missense_variant ; BV11031_RS00255 ; c.845C>A ; p.Thr282Lys ; 845/1035 ; 845/1035 ; 282/344 ;	upstream_gene_variant ; BV11031_RS00260 ; c.-592C>A ; . ; . ; . ; . ;	upstream_gene_variant ; BV11031_RS00270 ; c.-2386C>A ; . ; . ; . ; . ;	upstream_gene_variant ; BV11031_RS00280 ; c.-4740C>A ; . ; . ; . ; . ;	downstream_gene_variant ; BV11031_RS00230 ; c.*4659C>A ; . ; . ; . ; . ;
NZ_CP026362.1	48734	T	C	225	hom	162	162	BV11031_RS00255	gene-BV11031_RS00255	47883	48917	+	synonymous_variant ; BV11031_RS00255 ; c.852T>C ; p.Gly284Gly ; 852/1035 ; 852/1035 ; 284/344 ;	synonymous_variant ; BV11031_RS00255 ; c.852T>C ; p.Gly284Gly ; 852/1035 ; 852/1035 ; 284/344 ;	upstream_gene_variant ; BV11031_RS00260 ; c.-585T>C ; . ; . ; . ; . ;	upstream_gene_variant ; BV11031_RS00270 ; c.-2379T>C ; . ; . ; . ; . ;	upstream_gene_variant ; BV11031_RS00280 ; c.-4733T>C ; . ; . ; . ; . ;	downstream_gene_variant ; BV11031_RS00230 ; c.*4666T>C ; . ; . ; . ; . ;
NZ_CP026362.1	48737	A	G	225	hom	163	163	BV11031_RS00255	gene-BV11031_RS00255	47883	48917	+	synonymous_variant ; BV11031_RS00255 ; c.855A>G ; p.Ser285Ser ; 855/1035 ; 855/1035 ; 285/344 ;	synonymous_variant ; BV11031_RS00255 ; c.855A>G ; p.Ser285Ser ; 855/1035 ; 855/1035 ; 285/344 ;	upstream_gene_variant ; BV11031_RS00260 ; c.-582A>G ; . ; . ; . ; . ;	upstream_gene_variant ; BV11031_RS00270 ; c.-2376A>G ; . ; . ; . ; . ;	upstream_gene_variant ; BV11031_RS00280 ; c.-4730A>G ; . ; . ; . ; . ;	downstream_gene_variant ; BV11031_RS00230 ; c.*4669A>G ; . ; . ; . ; . ;
NZ_CP026362.1	48743	G	A	225	hom	174	174	BV11031_RS00255	gene-BV11031_RS00255	47883	48917	+	synonymous_variant ; BV11031_RS00255 ; c.861G>A ; p.Thr287Thr ; 861/1035 ; 861/1035 ; 287/344 ;	synonymous_variant ; BV11031_RS00255 ; c.861G>A ; p.Thr287Thr ; 861/1035 ; 861/1035 ; 287/344 ;	upstream_gene_variant ; BV11031_RS00260 ; c.-576G>A ; . ; . ; . ; . ;	upstream_gene_variant ; BV11031_RS00270 ; c.-2370G>A ; . ; . ; . ; . ;	upstream_gene_variant ; BV11031_RS00280 ; c.-4724G>A ; . ; . ; . ; . ;	downstream_gene_variant ; BV11031_RS00230 ; c.*4675G>A ; . ; . ; . ; . ;
NZ_CP026362.1	48752	C	T	225	hom	184	184	BV11031_RS00255	gene-BV11031_RS00255	47883	48917	+	synonymous_variant ; BV11031_RS00255 ; c.870C>T ; p.Tyr290Tyr ; 870/1035 ; 870/1035 ; 290/344 ;	synonymous_variant ; BV11031_RS00255 ; c.870C>T ; p.Tyr290Tyr ; 870/1035 ; 870/1035 ; 290/344 ;	upstream_gene_variant ; BV11031_RS00260 ; c.-567C>T ; . ; . ; . ; . ;	upstream_gene_variant ; BV11031_RS00270 ; c.-2361C>T ; . ; . ; . ; . ;	upstream_gene_variant ; BV11031_RS00280 ; c.-4715C>T ; . ; . ; . ; . ;	downstream_gene_variant ; BV11031_RS00230 ; c.*4684C>T ; . ; . ; . ; . ;
NZ_CP026362.1	48759	G	A	225	hom	189	189	BV11031_RS00255	gene-BV11031_RS00255	47883	48917	+	missense_variant ; BV11031_RS00255 ; c.877G>A ; p.Glu293Lys ; 877/1035 ; 877/1035 ; 293/344 ;	missense_variant ; BV11031_RS00255 ; c.877G>A ; p.Glu293Lys ; 877/1035 ; 877/1035 ; 293/344 ;	upstream_gene_variant ; BV11031_RS00260 ; c.-560G>A ; . ; . ; . ; . ;	upstream_gene_variant ; BV11031_RS00270 ; c.-2354G>A ; . ; . ; . ; . ;	upstream_gene_variant ; BV11031_RS00280 ; c.-4708G>A ; . ; . ; . ; . ;	downstream_gene_variant ; BV11031_RS00230 ; c.*4691G>A ; . ; . ; . ; . ;
NZ_CP026362.1	48794	T	C	225	hom	178	178	BV11031_RS00255	gene-BV11031_RS00255	47883	48917	+	synonymous_variant ; BV11031_RS00255 ; c.912T>C ; p.Asn304Asn ; 912/1035 ; 912/1035 ; 304/344 ;	synonymous_variant ; BV11031_RS00255 ; c.912T>C ; p.Asn304Asn ; 912/1035 ; 912/1035 ; 304/344 ;	upstream_gene_variant ; BV11031_RS00260 ; c.-525T>C ; . ; . ; . ; . ;	upstream_gene_variant ; BV11031_RS00270 ; c.-2319T>C ; . ; . ; . ; . ;	upstream_gene_variant ; BV11031_RS00280 ; c.-4673T>C ; . ; . ; . ; . ;	downstream_gene_variant ; BV11031_RS00230 ; c.*4726T>C ; . ; . ; . ; . ;
NZ_CP026362.1	48803	T	C	225	hom	169	169	BV11031_RS00255	gene-BV11031_RS00255	47883	48917	+	synonymous_variant ; BV11031_RS00255 ; c.921T>C ; p.Thr307Thr ; 921/1035 ; 921/1035 ; 307/344 ;	synonymous_variant ; BV11031_RS00255 ; c.921T>C ; p.Thr307Thr ; 921/1035 ; 921/1035 ; 307/344 ;	upstream_gene_variant ; BV11031_RS00260 ; c.-516T>C ; . ; . ; . ; . ;	upstream_gene_variant ; BV11031_RS00270 ; c.-2310T>C ; . ; . ; . ; . ;	upstream_gene_variant ; BV11031_RS00280 ; c.-4664T>C ; . ; . ; . ; . ;	downstream_gene_variant ; BV11031_RS00230 ; c.*4735T>C ; . ; . ; . ; . ;
NZ_CP026362.1	48806	C	T	225	hom	167	167	BV11031_RS00255	gene-BV11031_RS00255	47883	48917	+	synonymous_variant ; BV11031_RS00255 ; c.924C>T ; p.Val308Val ; 924/1035 ; 924/1035 ; 308/344 ;	synonymous_variant ; BV11031_RS00255 ; c.924C>T ; p.Val308Val ; 924/1035 ; 924/1035 ; 308/344 ;	upstream_gene_variant ; BV11031_RS00260 ; c.-513C>T ; . ; . ; . ; . ;	upstream_gene_variant ; BV11031_RS00270 ; c.-2307C>T ; . ; . ; . ; . ;	upstream_gene_variant ; BV11031_RS00280 ; c.-4661C>T ; . ; . ; . ; . ;	downstream_gene_variant ; BV11031_RS00230 ; c.*4738C>T ; . ; . ; . ; . ;
NZ_CP026362.1	48832	G	A	225	hom	135	135	BV11031_RS00255	gene-BV11031_RS00255	47883	48917	+	missense_variant ; BV11031_RS00255 ; c.950G>A ; p.Arg317Gln ; 950/1035 ; 950/1035 ; 317/344 ;	missense_variant ; BV11031_RS00255 ; c.950G>A ; p.Arg317Gln ; 950/1035 ; 950/1035 ; 317/344 ;	upstream_gene_variant ; BV11031_RS00260 ; c.-487G>A ; . ; . ; . ; . ;	upstream_gene_variant ; BV11031_RS00270 ; c.-2281G>A ; . ; . ; . ; . ;	upstream_gene_variant ; BV11031_RS00280 ; c.-4635G>A ; . ; . ; . ; . ;	downstream_gene_variant ; BV11031_RS00230 ; c.*4764G>A ; . ; . ; . ; . ;
NZ_CP026362.1	48833	G	A	225	hom	135	135	BV11031_RS00255	gene-BV11031_RS00255	47883	48917	+	synonymous_variant ; BV11031_RS00255 ; c.951G>A ; p.Arg317Arg ; 951/1035 ; 951/1035 ; 317/344 ;	synonymous_variant ; BV11031_RS00255 ; c.951G>A ; p.Arg317Arg ; 951/1035 ; 951/1035 ; 317/344 ;	upstream_gene_variant ; BV11031_RS00260 ; c.-486G>A ; . ; . ; . ; . ;	upstream_gene_variant ; BV11031_RS00270 ; c.-2280G>A ; . ; . ; . ; . ;	upstream_gene_variant ; BV11031_RS00280 ; c.-4634G>A ; . ; . ; . ; . ;	downstream_gene_variant ; BV11031_RS00230 ; c.*4765G>A ; . ; . ; . ; . ;
NZ_CP026362.1	48836	C	T	225	hom	135	135	BV11031_RS00255	gene-BV11031_RS00255	47883	48917	+	synonymous_variant ; BV11031_RS00255 ; c.954C>T ; p.Tyr318Tyr ; 954/1035 ; 954/1035 ; 318/344 ;	synonymous_variant ; BV11031_RS00255 ; c.954C>T ; p.Tyr318Tyr ; 954/1035 ; 954/1035 ; 318/344 ;	upstream_gene_variant ; BV11031_RS00260 ; c.-483C>T ; . ; . ; . ; . ;	upstream_gene_variant ; BV11031_RS00270 ; c.-2277C>T ; . ; . ; . ; . ;	upstream_gene_variant ; BV11031_RS00280 ; c.-4631C>T ; . ; . ; . ; . ;	downstream_gene_variant ; BV11031_RS00230 ; c.*4768C>T ; . ; . ; . ; . ;
NZ_CP026362.1	48851	C	T	225	hom	126	126	BV11031_RS00255	gene-BV11031_RS00255	47883	48917	+	synonymous_variant ; BV11031_RS00255 ; c.969C>T ; p.Val323Val ; 969/1035 ; 969/1035 ; 323/344 ;	synonymous_variant ; BV11031_RS00255 ; c.969C>T ; p.Val323Val ; 969/1035 ; 969/1035 ; 323/344 ;	upstream_gene_variant ; BV11031_RS00260 ; c.-468C>T ; . ; . ; . ; . ;	upstream_gene_variant ; BV11031_RS00270 ; c.-2262C>T ; . ; . ; . ; . ;	upstream_gene_variant ; BV11031_RS00280 ; c.-4616C>T ; . ; . ; . ; . ;	downstream_gene_variant ; BV11031_RS00230 ; c.*4783C>T ; . ; . ; . ; . ;
NZ_CP026362.1	48860	T	C	225	hom	118	118	BV11031_RS00255	gene-BV11031_RS00255	47883	48917	+	synonymous_variant ; BV11031_RS00255 ; c.978T>C ; p.Tyr326Tyr ; 978/1035 ; 978/1035 ; 326/344 ;	synonymous_variant ; BV11031_RS00255 ; c.978T>C ; p.Tyr326Tyr ; 978/1035 ; 978/1035 ; 326/344 ;	upstream_gene_variant ; BV11031_RS00260 ; c.-459T>C ; . ; . ; . ; . ;	upstream_gene_variant ; BV11031_RS00270 ; c.-2253T>C ; . ; . ; . ; . ;	upstream_gene_variant ; BV11031_RS00280 ; c.-4607T>C ; . ; . ; . ; . ;	downstream_gene_variant ; BV11031_RS00230 ; c.*4792T>C ; . ; . ; . ; . ;
NZ_CP026362.1	48920	A	G	225	hom	69	69	.	.	.	.	.	.	upstream_gene_variant ; BV11031_RS00260 ; c.-399A>G ; . ; . ; . ; . ;	upstream_gene_variant ; BV11031_RS00270 ; c.-2193A>G ; . ; . ; . ; . ;	upstream_gene_variant ; BV11031_RS00280 ; c.-4547A>G ; . ; . ; . ; . ;	downstream_gene_variant ; BV11031_RS00230 ; c.*4852A>G ; . ; . ; . ; . ;	downstream_gene_variant ; BV11031_RS00235 ; c.*4233A>G ; . ; . ; . ; . ;
NZ_CP026362.1	48933	A	C	225	hom	54	54	.	.	.	.	.	.	upstream_gene_variant ; BV11031_RS00260 ; c.-386A>C ; . ; . ; . ; . ;	upstream_gene_variant ; BV11031_RS00270 ; c.-2180A>C ; . ; . ; . ; . ;	upstream_gene_variant ; BV11031_RS00280 ; c.-4534A>C ; . ; . ; . ; . ;	downstream_gene_variant ; BV11031_RS00230 ; c.*4865A>C ; . ; . ; . ; . ;	downstream_gene_variant ; BV11031_RS00235 ; c.*4246A>C ; . ; . ; . ; . ;
NZ_CP026362.1	48936	G	A	225	hom	54	54	.	.	.	.	.	.	upstream_gene_variant ; BV11031_RS00260 ; c.-383G>A ; . ; . ; . ; . ;	upstream_gene_variant ; BV11031_RS00270 ; c.-2177G>A ; . ; . ; . ; . ;	upstream_gene_variant ; BV11031_RS00280 ; c.-4531G>A ; . ; . ; . ; . ;	downstream_gene_variant ; BV11031_RS00230 ; c.*4868G>A ; . ; . ; . ; . ;	downstream_gene_variant ; BV11031_RS00235 ; c.*4249G>A ; . ; . ; . ; . ;
NZ_CP026362.1	48937	G	A	225	hom	54	54	.	.	.	.	.	.	upstream_gene_variant ; BV11031_RS00260 ; c.-382G>A ; . ; . ; . ; . ;	upstream_gene_variant ; BV11031_RS00270 ; c.-2176G>A ; . ; . ; . ; . ;	upstream_gene_variant ; BV11031_RS00280 ; c.-4530G>A ; . ; . ; . ; . ;	downstream_gene_variant ; BV11031_RS00230 ; c.*4869G>A ; . ; . ; . ; . ;	downstream_gene_variant ; BV11031_RS00235 ; c.*4250G>A ; . ; . ; . ; . ;
NZ_CP026362.1	48950	G	T	183	hom	59	59	.	.	.	.	.	.	upstream_gene_variant ; BV11031_RS00260 ; c.-369G>T ; . ; . ; . ; . ;	upstream_gene_variant ; BV11031_RS00270 ; c.-2163G>T ; . ; . ; . ; . ;	upstream_gene_variant ; BV11031_RS00280 ; c.-4517G>T ; . ; . ; . ; . ;	downstream_gene_variant ; BV11031_RS00230 ; c.*4882G>T ; . ; . ; . ; . ;	downstream_gene_variant ; BV11031_RS00235 ; c.*4263G>T ; . ; . ; . ; . ;
NZ_CP026362.1	48951	T	A	185	hom	59	59	.	.	.	.	.	.	upstream_gene_variant ; BV11031_RS00260 ; c.-368T>A ; . ; . ; . ; . ;	upstream_gene_variant ; BV11031_RS00270 ; c.-2162T>A ; . ; . ; . ; . ;	upstream_gene_variant ; BV11031_RS00280 ; c.-4516T>A ; . ; . ; . ; . ;	downstream_gene_variant ; BV11031_RS00230 ; c.*4883T>A ; . ; . ; . ; . ;	downstream_gene_variant ; BV11031_RS00235 ; c.*4264T>A ; . ; . ; . ; . ;
NZ_CP026362.1	48955	A	G	183	hom	59	59	.	.	.	.	.	.	upstream_gene_variant ; BV11031_RS00260 ; c.-364A>G ; . ; . ; . ; . ;	upstream_gene_variant ; BV11031_RS00270 ; c.-2158A>G ; . ; . ; . ; . ;	upstream_gene_variant ; BV11031_RS00280 ; c.-4512A>G ; . ; . ; . ; . ;	downstream_gene_variant ; BV11031_RS00230 ; c.*4887A>G ; . ; . ; . ; . ;	downstream_gene_variant ; BV11031_RS00235 ; c.*4268A>G ; . ; . ; . ; . ;
NZ_CP026362.1	48977	G	A	162	hom	63	63	.	.	.	.	.	.	upstream_gene_variant ; BV11031_RS00260 ; c.-342G>A ; . ; . ; . ; . ;	upstream_gene_variant ; BV11031_RS00270 ; c.-2136G>A ; . ; . ; . ; . ;	upstream_gene_variant ; BV11031_RS00280 ; c.-4490G>A ; . ; . ; . ; . ;	downstream_gene_variant ; BV11031_RS00230 ; c.*4909G>A ; . ; . ; . ; . ;	downstream_gene_variant ; BV11031_RS00235 ; c.*4290G>A ; . ; . ; . ; . ;
NZ_CP026362.1	48988	A	T	145	hom	59	59	.	.	.	.	.	.	upstream_gene_variant ; BV11031_RS00260 ; c.-331A>T ; . ; . ; . ; . ;	upstream_gene_variant ; BV11031_RS00270 ; c.-2125A>T ; . ; . ; . ; . ;	upstream_gene_variant ; BV11031_RS00280 ; c.-4479A>T ; . ; . ; . ; . ;	downstream_gene_variant ; BV11031_RS00230 ; c.*4920A>T ; . ; . ; . ; . ;	downstream_gene_variant ; BV11031_RS00235 ; c.*4301A>T ; . ; . ; . ; . ;
NZ_CP026362.1	48994	C	A	135	hom	56	56	.	.	.	.	.	.	upstream_gene_variant ; BV11031_RS00260 ; c.-325C>A ; . ; . ; . ; . ;	upstream_gene_variant ; BV11031_RS00270 ; c.-2119C>A ; . ; . ; . ; . ;	upstream_gene_variant ; BV11031_RS00280 ; c.-4473C>A ; . ; . ; . ; . ;	downstream_gene_variant ; BV11031_RS00230 ; c.*4926C>A ; . ; . ; . ; . ;	downstream_gene_variant ; BV11031_RS00235 ; c.*4307C>A ; . ; . ; . ; . ;
NZ_CP026362.1	48999	C	G	134	hom	56	56	.	.	.	.	.	.	upstream_gene_variant ; BV11031_RS00260 ; c.-320C>G ; . ; . ; . ; . ;	upstream_gene_variant ; BV11031_RS00270 ; c.-2114C>G ; . ; . ; . ; . ;	upstream_gene_variant ; BV11031_RS00280 ; c.-4468C>G ; . ; . ; . ; . ;	downstream_gene_variant ; BV11031_RS00230 ; c.*4931C>G ; . ; . ; . ; . ;	downstream_gene_variant ; BV11031_RS00235 ; c.*4312C>G ; . ; . ; . ; . ;
NZ_CP026362.1	49015	G	T	134	hom	61	61	.	.	.	.	.	.	upstream_gene_variant ; BV11031_RS00260 ; c.-304G>T ; . ; . ; . ; . ;	upstream_gene_variant ; BV11031_RS00270 ; c.-2098G>T ; . ; . ; . ; . ;	upstream_gene_variant ; BV11031_RS00280 ; c.-4452G>T ; . ; . ; . ; . ;	downstream_gene_variant ; BV11031_RS00230 ; c.*4947G>T ; . ; . ; . ; . ;	downstream_gene_variant ; BV11031_RS00235 ; c.*4328G>T ; . ; . ; . ; . ;
NZ_CP026362.1	49048	C	T	95	hom	57	57	.	.	.	.	.	.	upstream_gene_variant ; BV11031_RS00260 ; c.-271C>T ; . ; . ; . ; . ;	upstream_gene_variant ; BV11031_RS00270 ; c.-2065C>T ; . ; . ; . ; . ;	upstream_gene_variant ; BV11031_RS00280 ; c.-4419C>T ; . ; . ; . ; . ;	downstream_gene_variant ; BV11031_RS00230 ; c.*4980C>T ; . ; . ; . ; . ;	downstream_gene_variant ; BV11031_RS00235 ; c.*4361C>T ; . ; . ; . ; . ;
NZ_CP026362.1	49057	A	C	109	hom	56	56	.	.	.	.	.	.	upstream_gene_variant ; BV11031_RS00260 ; c.-262A>C ; . ; . ; . ; . ;	upstream_gene_variant ; BV11031_RS00270 ; c.-2056A>C ; . ; . ; . ; . ;	upstream_gene_variant ; BV11031_RS00280 ; c.-4410A>C ; . ; . ; . ; . ;	downstream_gene_variant ; BV11031_RS00230 ; c.*4989A>C ; . ; . ; . ; . ;	downstream_gene_variant ; BV11031_RS00235 ; c.*4370A>C ; . ; . ; . ; . ;
NZ_CP026362.1	49077	T	C	95	hom	58	58	.	.	.	.	.	.	upstream_gene_variant ; BV11031_RS00260 ; c.-242T>C ; . ; . ; . ; . ;	upstream_gene_variant ; BV11031_RS00270 ; c.-2036T>C ; . ; . ; . ; . ;	upstream_gene_variant ; BV11031_RS00280 ; c.-4390T>C ; . ; . ; . ; . ;	downstream_gene_variant ; BV11031_RS00235 ; c.*4390T>C ; . ; . ; . ; . ;	downstream_gene_variant ; BV11031_RS00240 ; c.*3486T>C ; . ; . ; . ; . ;
NZ_CP026362.1	49091	A	T	77	hom	54	54	.	.	.	.	.	.	upstream_gene_variant ; BV11031_RS00260 ; c.-228A>T ; . ; . ; . ; . ;	upstream_gene_variant ; BV11031_RS00270 ; c.-2022A>T ; . ; . ; . ; . ;	upstream_gene_variant ; BV11031_RS00280 ; c.-4376A>T ; . ; . ; . ; . ;	downstream_gene_variant ; BV11031_RS00235 ; c.*4404A>T ; . ; . ; . ; . ;	downstream_gene_variant ; BV11031_RS00240 ; c.*3500A>T ; . ; . ; . ; . ;
NZ_CP026362.1	51073	G	T	32.3846	hom	78	77	.	.	.	.	.	.	upstream_gene_variant ; BV11031_RS00270 ; c.-40G>T ; . ; . ; . ; . ;	upstream_gene_variant ; BV11031_RS00280 ; c.-2394G>T ; . ; . ; . ; . ;	upstream_gene_variant ; BV11031_RS00285 ; c.-4086G>T ; . ; . ; . ; . ;	upstream_gene_variant ; gene-BV11031_RS00005 ; n.-160C>A ; . ; . ; . ; . ;	downstream_gene_variant ; BV11031_RS00245 ; c.*4014G>T ; . ; . ; . ; . ;
NZ_CP026362.1	51074	A	G	30.4183	hom	78	78	.	.	.	.	.	.	upstream_gene_variant ; BV11031_RS00270 ; c.-39A>G ; . ; . ; . ; . ;	upstream_gene_variant ; BV11031_RS00280 ; c.-2393A>G ; . ; . ; . ; . ;	upstream_gene_variant ; BV11031_RS00285 ; c.-4085A>G ; . ; . ; . ; . ;	upstream_gene_variant ; gene-BV11031_RS00005 ; n.-161T>C ; . ; . ; . ; . ;	downstream_gene_variant ; BV11031_RS00245 ; c.*4015A>G ; . ; . ; . ; . ;
NZ_CP026362.1	51151	T	C	108	hom	126	126	BV11031_RS00270	gene-BV11031_RS00270	51113	52123	+	synonymous_variant ; BV11031_RS00270 ; c.39T>C ; p.Val13Val ; 39/1011 ; 39/1011 ; 13/336 ;	synonymous_variant ; BV11031_RS00270 ; c.39T>C ; p.Val13Val ; 39/1011 ; 39/1011 ; 13/336 ;	upstream_gene_variant ; BV11031_RS00280 ; c.-2316T>C ; . ; . ; . ; . ;	upstream_gene_variant ; BV11031_RS00285 ; c.-4008T>C ; . ; . ; . ; . ;	upstream_gene_variant ; gene-BV11031_RS00005 ; n.-238A>G ; . ; . ; . ; . ;	downstream_gene_variant ; BV11031_RS00245 ; c.*4092T>C ; . ; . ; . ; . ;
NZ_CP026362.1	51185	G	A	130	hom	141	141	BV11031_RS00270	gene-BV11031_RS00270	51113	52123	+	missense_variant ; BV11031_RS00270 ; c.73G>A ; p.Val25Ile ; 73/1011 ; 73/1011 ; 25/336 ;	missense_variant ; BV11031_RS00270 ; c.73G>A ; p.Val25Ile ; 73/1011 ; 73/1011 ; 25/336 ;	upstream_gene_variant ; BV11031_RS00280 ; c.-2282G>A ; . ; . ; . ; . ;	upstream_gene_variant ; BV11031_RS00285 ; c.-3974G>A ; . ; . ; . ; . ;	upstream_gene_variant ; gene-BV11031_RS00005 ; n.-272C>T ; . ; . ; . ; . ;	downstream_gene_variant ; BV11031_RS00245 ; c.*4126G>A ; . ; . ; . ; . ;
NZ_CP026362.1	51190	G	A	135	hom	140	140	BV11031_RS00270	gene-BV11031_RS00270	51113	52123	+	synonymous_variant ; BV11031_RS00270 ; c.78G>A ; p.Ala26Ala ; 78/1011 ; 78/1011 ; 26/336 ;	synonymous_variant ; BV11031_RS00270 ; c.78G>A ; p.Ala26Ala ; 78/1011 ; 78/1011 ; 26/336 ;	upstream_gene_variant ; BV11031_RS00280 ; c.-2277G>A ; . ; . ; . ; . ;	upstream_gene_variant ; BV11031_RS00285 ; c.-3969G>A ; . ; . ; . ; . ;	upstream_gene_variant ; gene-BV11031_RS00005 ; n.-277C>T ; . ; . ; . ; . ;	downstream_gene_variant ; BV11031_RS00245 ; c.*4131G>A ; . ; . ; . ; . ;
NZ_CP026362.1	51193	T	A	132	hom	139	139	BV11031_RS00270	gene-BV11031_RS00270	51113	52123	+	missense_variant ; BV11031_RS00270 ; c.81T>A ; p.Asp27Glu ; 81/1011 ; 81/1011 ; 27/336 ;	missense_variant ; BV11031_RS00270 ; c.81T>A ; p.Asp27Glu ; 81/1011 ; 81/1011 ; 27/336 ;	upstream_gene_variant ; BV11031_RS00280 ; c.-2274T>A ; . ; . ; . ; . ;	upstream_gene_variant ; BV11031_RS00285 ; c.-3966T>A ; . ; . ; . ; . ;	upstream_gene_variant ; gene-BV11031_RS00005 ; n.-280A>T ; . ; . ; . ; . ;	downstream_gene_variant ; BV11031_RS00245 ; c.*4134T>A ; . ; . ; . ; . ;
NZ_CP026362.1	51226	T	G	155	hom	154	154	BV11031_RS00270	gene-BV11031_RS00270	51113	52123	+	synonymous_variant ; BV11031_RS00270 ; c.114T>G ; p.Arg38Arg ; 114/1011 ; 114/1011 ; 38/336 ;	synonymous_variant ; BV11031_RS00270 ; c.114T>G ; p.Arg38Arg ; 114/1011 ; 114/1011 ; 38/336 ;	upstream_gene_variant ; BV11031_RS00280 ; c.-2241T>G ; . ; . ; . ; . ;	upstream_gene_variant ; BV11031_RS00285 ; c.-3933T>G ; . ; . ; . ; . ;	upstream_gene_variant ; gene-BV11031_RS00005 ; n.-313A>C ; . ; . ; . ; . ;	downstream_gene_variant ; BV11031_RS00245 ; c.*4167T>G ; . ; . ; . ; . ;
NZ_CP026362.1	51229	G	A	155	hom	157	157	BV11031_RS00270	gene-BV11031_RS00270	51113	52123	+	synonymous_variant ; BV11031_RS00270 ; c.117G>A ; p.Ala39Ala ; 117/1011 ; 117/1011 ; 39/336 ;	synonymous_variant ; BV11031_RS00270 ; c.117G>A ; p.Ala39Ala ; 117/1011 ; 117/1011 ; 39/336 ;	upstream_gene_variant ; BV11031_RS00280 ; c.-2238G>A ; . ; . ; . ; . ;	upstream_gene_variant ; BV11031_RS00285 ; c.-3930G>A ; . ; . ; . ; . ;	upstream_gene_variant ; gap ; c.-4999G>A ; . ; . ; . ; . ;	upstream_gene_variant ; gene-BV11031_RS00005 ; n.-316C>T ; . ; . ; . ; . ;
NZ_CP026362.1	51244	C	T	169	hom	168	168	BV11031_RS00270	gene-BV11031_RS00270	51113	52123	+	synonymous_variant ; BV11031_RS00270 ; c.132C>T ; p.Tyr44Tyr ; 132/1011 ; 132/1011 ; 44/336 ;	synonymous_variant ; BV11031_RS00270 ; c.132C>T ; p.Tyr44Tyr ; 132/1011 ; 132/1011 ; 44/336 ;	upstream_gene_variant ; BV11031_RS00280 ; c.-2223C>T ; . ; . ; . ; . ;	upstream_gene_variant ; BV11031_RS00285 ; c.-3915C>T ; . ; . ; . ; . ;	upstream_gene_variant ; gap ; c.-4984C>T ; . ; . ; . ; . ;	upstream_gene_variant ; gene-BV11031_RS00005 ; n.-331G>A ; . ; . ; . ; . ;
NZ_CP026362.1	51250	C	T	173	hom	171	171	BV11031_RS00270	gene-BV11031_RS00270	51113	52123	+	synonymous_variant ; BV11031_RS00270 ; c.138C>T ; p.Arg46Arg ; 138/1011 ; 138/1011 ; 46/336 ;	synonymous_variant ; BV11031_RS00270 ; c.138C>T ; p.Arg46Arg ; 138/1011 ; 138/1011 ; 46/336 ;	upstream_gene_variant ; BV11031_RS00280 ; c.-2217C>T ; . ; . ; . ; . ;	upstream_gene_variant ; BV11031_RS00285 ; c.-3909C>T ; . ; . ; . ; . ;	upstream_gene_variant ; gap ; c.-4978C>T ; . ; . ; . ; . ;	upstream_gene_variant ; gene-BV11031_RS00005 ; n.-337G>A ; . ; . ; . ; . ;
NZ_CP026362.1	51253	T	C	178	hom	173	173	BV11031_RS00270	gene-BV11031_RS00270	51113	52123	+	synonymous_variant ; BV11031_RS00270 ; c.141T>C ; p.Tyr47Tyr ; 141/1011 ; 141/1011 ; 47/336 ;	synonymous_variant ; BV11031_RS00270 ; c.141T>C ; p.Tyr47Tyr ; 141/1011 ; 141/1011 ; 47/336 ;	upstream_gene_variant ; BV11031_RS00280 ; c.-2214T>C ; . ; . ; . ; . ;	upstream_gene_variant ; BV11031_RS00285 ; c.-3906T>C ; . ; . ; . ; . ;	upstream_gene_variant ; gap ; c.-4975T>C ; . ; . ; . ; . ;	upstream_gene_variant ; gene-BV11031_RS00005 ; n.-340A>G ; . ; . ; . ; . ;
NZ_CP026362.1	51265	G	A	192	hom	186	186	BV11031_RS00270	gene-BV11031_RS00270	51113	52123	+	synonymous_variant ; BV11031_RS00270 ; c.153G>A ; p.Glu51Glu ; 153/1011 ; 153/1011 ; 51/336 ;	synonymous_variant ; BV11031_RS00270 ; c.153G>A ; p.Glu51Glu ; 153/1011 ; 153/1011 ; 51/336 ;	upstream_gene_variant ; BV11031_RS00280 ; c.-2202G>A ; . ; . ; . ; . ;	upstream_gene_variant ; BV11031_RS00285 ; c.-3894G>A ; . ; . ; . ; . ;	upstream_gene_variant ; gap ; c.-4963G>A ; . ; . ; . ; . ;	upstream_gene_variant ; gene-BV11031_RS00005 ; n.-352C>T ; . ; . ; . ; . ;
NZ_CP026362.1	51286	C	T	224	hom	200	200	BV11031_RS00270	gene-BV11031_RS00270	51113	52123	+	synonymous_variant ; BV11031_RS00270 ; c.174C>T ; p.Val58Val ; 174/1011 ; 174/1011 ; 58/336 ;	synonymous_variant ; BV11031_RS00270 ; c.174C>T ; p.Val58Val ; 174/1011 ; 174/1011 ; 58/336 ;	upstream_gene_variant ; BV11031_RS00280 ; c.-2181C>T ; . ; . ; . ; . ;	upstream_gene_variant ; BV11031_RS00285 ; c.-3873C>T ; . ; . ; . ; . ;	upstream_gene_variant ; gap ; c.-4942C>T ; . ; . ; . ; . ;	upstream_gene_variant ; gene-BV11031_RS00005 ; n.-373G>A ; . ; . ; . ; . ;
NZ_CP026362.1	51295	T	C	225	hom	200	200	BV11031_RS00270	gene-BV11031_RS00270	51113	52123	+	synonymous_variant ; BV11031_RS00270 ; c.183T>C ; p.Ser61Ser ; 183/1011 ; 183/1011 ; 61/336 ;	synonymous_variant ; BV11031_RS00270 ; c.183T>C ; p.Ser61Ser ; 183/1011 ; 183/1011 ; 61/336 ;	upstream_gene_variant ; BV11031_RS00280 ; c.-2172T>C ; . ; . ; . ; . ;	upstream_gene_variant ; BV11031_RS00285 ; c.-3864T>C ; . ; . ; . ; . ;	upstream_gene_variant ; gap ; c.-4933T>C ; . ; . ; . ; . ;	upstream_gene_variant ; gene-BV11031_RS00005 ; n.-382A>G ; . ; . ; . ; . ;
NZ_CP026362.1	51304	G	A	225	hom	186	186	BV11031_RS00270	gene-BV11031_RS00270	51113	52123	+	synonymous_variant ; BV11031_RS00270 ; c.192G>A ; p.Ala64Ala ; 192/1011 ; 192/1011 ; 64/336 ;	synonymous_variant ; BV11031_RS00270 ; c.192G>A ; p.Ala64Ala ; 192/1011 ; 192/1011 ; 64/336 ;	upstream_gene_variant ; BV11031_RS00280 ; c.-2163G>A ; . ; . ; . ; . ;	upstream_gene_variant ; BV11031_RS00285 ; c.-3855G>A ; . ; . ; . ; . ;	upstream_gene_variant ; gap ; c.-4924G>A ; . ; . ; . ; . ;	upstream_gene_variant ; gene-BV11031_RS00005 ; n.-391C>T ; . ; . ; . ; . ;
NZ_CP026362.1	51307	C	T	225	hom	186	186	BV11031_RS00270	gene-BV11031_RS00270	51113	52123	+	synonymous_variant ; BV11031_RS00270 ; c.195C>T ; p.Val65Val ; 195/1011 ; 195/1011 ; 65/336 ;	synonymous_variant ; BV11031_RS00270 ; c.195C>T ; p.Val65Val ; 195/1011 ; 195/1011 ; 65/336 ;	upstream_gene_variant ; BV11031_RS00280 ; c.-2160C>T ; . ; . ; . ; . ;	upstream_gene_variant ; BV11031_RS00285 ; c.-3852C>T ; . ; . ; . ; . ;	upstream_gene_variant ; gap ; c.-4921C>T ; . ; . ; . ; . ;	upstream_gene_variant ; gene-BV11031_RS00005 ; n.-394G>A ; . ; . ; . ; . ;
NZ_CP026362.1	51308	C	T	225	hom	186	186	BV11031_RS00270	gene-BV11031_RS00270	51113	52123	+	synonymous_variant ; BV11031_RS00270 ; c.196C>T ; p.Leu66Leu ; 196/1011 ; 196/1011 ; 66/336 ;	synonymous_variant ; BV11031_RS00270 ; c.196C>T ; p.Leu66Leu ; 196/1011 ; 196/1011 ; 66/336 ;	upstream_gene_variant ; BV11031_RS00280 ; c.-2159C>T ; . ; . ; . ; . ;	upstream_gene_variant ; BV11031_RS00285 ; c.-3851C>T ; . ; . ; . ; . ;	upstream_gene_variant ; gap ; c.-4920C>T ; . ; . ; . ; . ;	upstream_gene_variant ; gene-BV11031_RS00005 ; n.-395G>A ; . ; . ; . ; . ;
NZ_CP026362.1	51313	C	T	225	hom	188	188	BV11031_RS00270	gene-BV11031_RS00270	51113	52123	+	synonymous_variant ; BV11031_RS00270 ; c.201C>T ; p.Ile67Ile ; 201/1011 ; 201/1011 ; 67/336 ;	synonymous_variant ; BV11031_RS00270 ; c.201C>T ; p.Ile67Ile ; 201/1011 ; 201/1011 ; 67/336 ;	upstream_gene_variant ; BV11031_RS00280 ; c.-2154C>T ; . ; . ; . ; . ;	upstream_gene_variant ; BV11031_RS00285 ; c.-3846C>T ; . ; . ; . ; . ;	upstream_gene_variant ; gap ; c.-4915C>T ; . ; . ; . ; . ;	upstream_gene_variant ; gene-BV11031_RS00005 ; n.-400G>A ; . ; . ; . ; . ;
NZ_CP026362.1	51334	A	G	225	hom	218	218	BV11031_RS00270	gene-BV11031_RS00270	51113	52123	+	synonymous_variant ; BV11031_RS00270 ; c.222A>G ; p.Thr74Thr ; 222/1011 ; 222/1011 ; 74/336 ;	synonymous_variant ; BV11031_RS00270 ; c.222A>G ; p.Thr74Thr ; 222/1011 ; 222/1011 ; 74/336 ;	upstream_gene_variant ; BV11031_RS00280 ; c.-2133A>G ; . ; . ; . ; . ;	upstream_gene_variant ; BV11031_RS00285 ; c.-3825A>G ; . ; . ; . ; . ;	upstream_gene_variant ; gap ; c.-4894A>G ; . ; . ; . ; . ;	upstream_gene_variant ; gene-BV11031_RS00005 ; n.-421T>C ; . ; . ; . ; . ;
NZ_CP026362.1	51370	T	C	225	hom	218	218	BV11031_RS00270	gene-BV11031_RS00270	51113	52123	+	synonymous_variant ; BV11031_RS00270 ; c.258T>C ; p.Leu86Leu ; 258/1011 ; 258/1011 ; 86/336 ;	synonymous_variant ; BV11031_RS00270 ; c.258T>C ; p.Leu86Leu ; 258/1011 ; 258/1011 ; 86/336 ;	upstream_gene_variant ; BV11031_RS00280 ; c.-2097T>C ; . ; . ; . ; . ;	upstream_gene_variant ; BV11031_RS00285 ; c.-3789T>C ; . ; . ; . ; . ;	upstream_gene_variant ; gap ; c.-4858T>C ; . ; . ; . ; . ;	upstream_gene_variant ; gene-BV11031_RS00005 ; n.-457A>G ; . ; . ; . ; . ;
NZ_CP026362.1	51379	T	C	225	hom	225	225	BV11031_RS00270	gene-BV11031_RS00270	51113	52123	+	synonymous_variant ; BV11031_RS00270 ; c.267T>C ; p.His89His ; 267/1011 ; 267/1011 ; 89/336 ;	synonymous_variant ; BV11031_RS00270 ; c.267T>C ; p.His89His ; 267/1011 ; 267/1011 ; 89/336 ;	upstream_gene_variant ; BV11031_RS00280 ; c.-2088T>C ; . ; . ; . ; . ;	upstream_gene_variant ; BV11031_RS00285 ; c.-3780T>C ; . ; . ; . ; . ;	upstream_gene_variant ; gap ; c.-4849T>C ; . ; . ; . ; . ;	upstream_gene_variant ; gene-BV11031_RS00005 ; n.-466A>G ; . ; . ; . ; . ;
NZ_CP026362.1	51391	G	C	225	hom	232	232	BV11031_RS00270	gene-BV11031_RS00270	51113	52123	+	synonymous_variant ; BV11031_RS00270 ; c.279G>C ; p.Val93Val ; 279/1011 ; 279/1011 ; 93/336 ;	synonymous_variant ; BV11031_RS00270 ; c.279G>C ; p.Val93Val ; 279/1011 ; 279/1011 ; 93/336 ;	upstream_gene_variant ; BV11031_RS00280 ; c.-2076G>C ; . ; . ; . ; . ;	upstream_gene_variant ; BV11031_RS00285 ; c.-3768G>C ; . ; . ; . ; . ;	upstream_gene_variant ; gap ; c.-4837G>C ; . ; . ; . ; . ;	upstream_gene_variant ; gene-BV11031_RS00005 ; n.-478C>G ; . ; . ; . ; . ;
NZ_CP026362.1	51400	G	A	225	hom	237	237	BV11031_RS00270	gene-BV11031_RS00270	51113	52123	+	synonymous_variant ; BV11031_RS00270 ; c.288G>A ; p.Glu96Glu ; 288/1011 ; 288/1011 ; 96/336 ;	synonymous_variant ; BV11031_RS00270 ; c.288G>A ; p.Glu96Glu ; 288/1011 ; 288/1011 ; 96/336 ;	upstream_gene_variant ; BV11031_RS00280 ; c.-2067G>A ; . ; . ; . ; . ;	upstream_gene_variant ; BV11031_RS00285 ; c.-3759G>A ; . ; . ; . ; . ;	upstream_gene_variant ; gap ; c.-4828G>A ; . ; . ; . ; . ;	upstream_gene_variant ; gene-BV11031_RS00005 ; n.-487C>T ; . ; . ; . ; . ;
NZ_CP026362.1	51409	A	C	225	hom	237	237	BV11031_RS00270	gene-BV11031_RS00270	51113	52123	+	synonymous_variant ; BV11031_RS00270 ; c.297A>C ; p.Gly99Gly ; 297/1011 ; 297/1011 ; 99/336 ;	synonymous_variant ; BV11031_RS00270 ; c.297A>C ; p.Gly99Gly ; 297/1011 ; 297/1011 ; 99/336 ;	upstream_gene_variant ; BV11031_RS00280 ; c.-2058A>C ; . ; . ; . ; . ;	upstream_gene_variant ; BV11031_RS00285 ; c.-3750A>C ; . ; . ; . ; . ;	upstream_gene_variant ; gap ; c.-4819A>C ; . ; . ; . ; . ;	upstream_gene_variant ; gene-BV11031_RS00005 ; n.-496T>G ; . ; . ; . ; . ;
NZ_CP026362.1	51415	T	G	225	hom	245	245	BV11031_RS00270	gene-BV11031_RS00270	51113	52123	+	synonymous_variant ; BV11031_RS00270 ; c.303T>G ; p.Leu101Leu ; 303/1011 ; 303/1011 ; 101/336 ;	synonymous_variant ; BV11031_RS00270 ; c.303T>G ; p.Leu101Leu ; 303/1011 ; 303/1011 ; 101/336 ;	upstream_gene_variant ; BV11031_RS00280 ; c.-2052T>G ; . ; . ; . ; . ;	upstream_gene_variant ; BV11031_RS00285 ; c.-3744T>G ; . ; . ; . ; . ;	upstream_gene_variant ; gap ; c.-4813T>G ; . ; . ; . ; . ;	upstream_gene_variant ; gene-BV11031_RS00005 ; n.-502A>C ; . ; . ; . ; . ;
NZ_CP026362.1	51421	G	A	225	hom	241	241	BV11031_RS00270	gene-BV11031_RS00270	51113	52123	+	synonymous_variant ; BV11031_RS00270 ; c.309G>A ; p.Thr103Thr ; 309/1011 ; 309/1011 ; 103/336 ;	synonymous_variant ; BV11031_RS00270 ; c.309G>A ; p.Thr103Thr ; 309/1011 ; 309/1011 ; 103/336 ;	upstream_gene_variant ; BV11031_RS00280 ; c.-2046G>A ; . ; . ; . ; . ;	upstream_gene_variant ; BV11031_RS00285 ; c.-3738G>A ; . ; . ; . ; . ;	upstream_gene_variant ; gap ; c.-4807G>A ; . ; . ; . ; . ;	upstream_gene_variant ; gene-BV11031_RS00005 ; n.-508C>T ; . ; . ; . ; . ;
NZ_CP026362.1	51424	T	G	225	hom	239	239	BV11031_RS00270	gene-BV11031_RS00270	51113	52123	+	synonymous_variant ; BV11031_RS00270 ; c.312T>G ; p.Leu104Leu ; 312/1011 ; 312/1011 ; 104/336 ;	synonymous_variant ; BV11031_RS00270 ; c.312T>G ; p.Leu104Leu ; 312/1011 ; 312/1011 ; 104/336 ;	upstream_gene_variant ; BV11031_RS00280 ; c.-2043T>G ; . ; . ; . ; . ;	upstream_gene_variant ; BV11031_RS00285 ; c.-3735T>G ; . ; . ; . ; . ;	upstream_gene_variant ; gap ; c.-4804T>G ; . ; . ; . ; . ;	upstream_gene_variant ; gene-BV11031_RS00005 ; n.-511A>C ; . ; . ; . ; . ;
NZ_CP026362.1	51433	A	G	225	hom	248	248	BV11031_RS00270	gene-BV11031_RS00270	51113	52123	+	synonymous_variant ; BV11031_RS00270 ; c.321A>G ; p.Gly107Gly ; 321/1011 ; 321/1011 ; 107/336 ;	synonymous_variant ; BV11031_RS00270 ; c.321A>G ; p.Gly107Gly ; 321/1011 ; 321/1011 ; 107/336 ;	upstream_gene_variant ; BV11031_RS00280 ; c.-2034A>G ; . ; . ; . ; . ;	upstream_gene_variant ; BV11031_RS00285 ; c.-3726A>G ; . ; . ; . ; . ;	upstream_gene_variant ; gap ; c.-4795A>G ; . ; . ; . ; . ;	upstream_gene_variant ; gene-BV11031_RS00005 ; n.-520T>C ; . ; . ; . ; . ;
NZ_CP026362.1	51451	C	T	225	hom	231	231	BV11031_RS00270	gene-BV11031_RS00270	51113	52123	+	synonymous_variant ; BV11031_RS00270 ; c.339C>T ; p.Leu113Leu ; 339/1011 ; 339/1011 ; 113/336 ;	synonymous_variant ; BV11031_RS00270 ; c.339C>T ; p.Leu113Leu ; 339/1011 ; 339/1011 ; 113/336 ;	upstream_gene_variant ; BV11031_RS00280 ; c.-2016C>T ; . ; . ; . ; . ;	upstream_gene_variant ; BV11031_RS00285 ; c.-3708C>T ; . ; . ; . ; . ;	upstream_gene_variant ; gap ; c.-4777C>T ; . ; . ; . ; . ;	upstream_gene_variant ; gene-BV11031_RS00005 ; n.-538G>A ; . ; . ; . ; . ;
NZ_CP026362.1	51484	A	C	225	hom	204	204	BV11031_RS00270	gene-BV11031_RS00270	51113	52123	+	synonymous_variant ; BV11031_RS00270 ; c.372A>C ; p.Ala124Ala ; 372/1011 ; 372/1011 ; 124/336 ;	synonymous_variant ; BV11031_RS00270 ; c.372A>C ; p.Ala124Ala ; 372/1011 ; 372/1011 ; 124/336 ;	upstream_gene_variant ; BV11031_RS00280 ; c.-1983A>C ; . ; . ; . ; . ;	upstream_gene_variant ; BV11031_RS00285 ; c.-3675A>C ; . ; . ; . ; . ;	upstream_gene_variant ; gap ; c.-4744A>C ; . ; . ; . ; . ;	upstream_gene_variant ; gene-BV11031_RS00005 ; n.-571T>G ; . ; . ; . ; . ;
NZ_CP026362.1	51514	T	G	228	hom	181	180	BV11031_RS00270	gene-BV11031_RS00270	51113	52123	+	synonymous_variant ; BV11031_RS00270 ; c.402T>G ; p.Gly134Gly ; 402/1011 ; 402/1011 ; 134/336 ;	synonymous_variant ; BV11031_RS00270 ; c.402T>G ; p.Gly134Gly ; 402/1011 ; 402/1011 ; 134/336 ;	upstream_gene_variant ; BV11031_RS00280 ; c.-1953T>G ; . ; . ; . ; . ;	upstream_gene_variant ; BV11031_RS00285 ; c.-3645T>G ; . ; . ; . ; . ;	upstream_gene_variant ; gap ; c.-4714T>G ; . ; . ; . ; . ;	upstream_gene_variant ; gene-BV11031_RS00005 ; n.-601A>C ; . ; . ; . ; . ;
NZ_CP026362.1	51517	A	G	225	hom	179	179	BV11031_RS00270	gene-BV11031_RS00270	51113	52123	+	synonymous_variant ; BV11031_RS00270 ; c.405A>G ; p.Glu135Glu ; 405/1011 ; 405/1011 ; 135/336 ;	synonymous_variant ; BV11031_RS00270 ; c.405A>G ; p.Glu135Glu ; 405/1011 ; 405/1011 ; 135/336 ;	upstream_gene_variant ; BV11031_RS00280 ; c.-1950A>G ; . ; . ; . ; . ;	upstream_gene_variant ; BV11031_RS00285 ; c.-3642A>G ; . ; . ; . ; . ;	upstream_gene_variant ; gap ; c.-4711A>G ; . ; . ; . ; . ;	upstream_gene_variant ; gene-BV11031_RS00005 ; n.-604T>C ; . ; . ; . ; . ;
NZ_CP026362.1	51553	C	T	225	hom	185	185	BV11031_RS00270	gene-BV11031_RS00270	51113	52123	+	synonymous_variant ; BV11031_RS00270 ; c.441C>T ; p.Tyr147Tyr ; 441/1011 ; 441/1011 ; 147/336 ;	synonymous_variant ; BV11031_RS00270 ; c.441C>T ; p.Tyr147Tyr ; 441/1011 ; 441/1011 ; 147/336 ;	upstream_gene_variant ; BV11031_RS00280 ; c.-1914C>T ; . ; . ; . ; . ;	upstream_gene_variant ; BV11031_RS00285 ; c.-3606C>T ; . ; . ; . ; . ;	upstream_gene_variant ; gap ; c.-4675C>T ; . ; . ; . ; . ;	upstream_gene_variant ; gene-BV11031_RS00005 ; n.-640G>A ; . ; . ; . ; . ;
NZ_CP026362.1	51562	A	G	225	hom	177	177	BV11031_RS00270	gene-BV11031_RS00270	51113	52123	+	synonymous_variant ; BV11031_RS00270 ; c.450A>G ; p.Pro150Pro ; 450/1011 ; 450/1011 ; 150/336 ;	synonymous_variant ; BV11031_RS00270 ; c.450A>G ; p.Pro150Pro ; 450/1011 ; 450/1011 ; 150/336 ;	upstream_gene_variant ; BV11031_RS00280 ; c.-1905A>G ; . ; . ; . ; . ;	upstream_gene_variant ; BV11031_RS00285 ; c.-3597A>G ; . ; . ; . ; . ;	upstream_gene_variant ; gap ; c.-4666A>G ; . ; . ; . ; . ;	upstream_gene_variant ; gene-BV11031_RS00005 ; n.-649T>C ; . ; . ; . ; . ;
NZ_CP026362.1	51565	G	A	225	hom	177	177	BV11031_RS00270	gene-BV11031_RS00270	51113	52123	+	synonymous_variant ; BV11031_RS00270 ; c.453G>A ; p.Ser151Ser ; 453/1011 ; 453/1011 ; 151/336 ;	synonymous_variant ; BV11031_RS00270 ; c.453G>A ; p.Ser151Ser ; 453/1011 ; 453/1011 ; 151/336 ;	upstream_gene_variant ; BV11031_RS00280 ; c.-1902G>A ; . ; . ; . ; . ;	upstream_gene_variant ; BV11031_RS00285 ; c.-3594G>A ; . ; . ; . ; . ;	upstream_gene_variant ; gap ; c.-4663G>A ; . ; . ; . ; . ;	upstream_gene_variant ; gene-BV11031_RS00005 ; n.-652C>T ; . ; . ; . ; . ;
NZ_CP026362.1	51568	G	A	225	hom	177	177	BV11031_RS00270	gene-BV11031_RS00270	51113	52123	+	synonymous_variant ; BV11031_RS00270 ; c.456G>A ; p.Gly152Gly ; 456/1011 ; 456/1011 ; 152/336 ;	synonymous_variant ; BV11031_RS00270 ; c.456G>A ; p.Gly152Gly ; 456/1011 ; 456/1011 ; 152/336 ;	upstream_gene_variant ; BV11031_RS00280 ; c.-1899G>A ; . ; . ; . ; . ;	upstream_gene_variant ; BV11031_RS00285 ; c.-3591G>A ; . ; . ; . ; . ;	upstream_gene_variant ; gap ; c.-4660G>A ; . ; . ; . ; . ;	upstream_gene_variant ; gene-BV11031_RS00005 ; n.-655C>T ; . ; . ; . ; . ;
NZ_CP026362.1	51577	T	C	225	hom	200	200	BV11031_RS00270	gene-BV11031_RS00270	51113	52123	+	synonymous_variant ; BV11031_RS00270 ; c.465T>C ; p.Arg155Arg ; 465/1011 ; 465/1011 ; 155/336 ;	synonymous_variant ; BV11031_RS00270 ; c.465T>C ; p.Arg155Arg ; 465/1011 ; 465/1011 ; 155/336 ;	upstream_gene_variant ; BV11031_RS00280 ; c.-1890T>C ; . ; . ; . ; . ;	upstream_gene_variant ; BV11031_RS00285 ; c.-3582T>C ; . ; . ; . ; . ;	upstream_gene_variant ; gap ; c.-4651T>C ; . ; . ; . ; . ;	upstream_gene_variant ; gene-BV11031_RS00005 ; n.-664A>G ; . ; . ; . ; . ;
NZ_CP026362.1	51586	C	T	225	hom	205	205	BV11031_RS00270	gene-BV11031_RS00270	51113	52123	+	synonymous_variant ; BV11031_RS00270 ; c.474C>T ; p.Val158Val ; 474/1011 ; 474/1011 ; 158/336 ;	synonymous_variant ; BV11031_RS00270 ; c.474C>T ; p.Val158Val ; 474/1011 ; 474/1011 ; 158/336 ;	upstream_gene_variant ; BV11031_RS00280 ; c.-1881C>T ; . ; . ; . ; . ;	upstream_gene_variant ; BV11031_RS00285 ; c.-3573C>T ; . ; . ; . ; . ;	upstream_gene_variant ; gap ; c.-4642C>T ; . ; . ; . ; . ;	upstream_gene_variant ; gene-BV11031_RS00005 ; n.-673G>A ; . ; . ; . ; . ;
NZ_CP026362.1	51598	G	C	225	hom	202	202	BV11031_RS00270	gene-BV11031_RS00270	51113	52123	+	synonymous_variant ; BV11031_RS00270 ; c.486G>C ; p.Pro162Pro ; 486/1011 ; 486/1011 ; 162/336 ;	synonymous_variant ; BV11031_RS00270 ; c.486G>C ; p.Pro162Pro ; 486/1011 ; 486/1011 ; 162/336 ;	upstream_gene_variant ; BV11031_RS00280 ; c.-1869G>C ; . ; . ; . ; . ;	upstream_gene_variant ; BV11031_RS00285 ; c.-3561G>C ; . ; . ; . ; . ;	upstream_gene_variant ; gap ; c.-4630G>C ; . ; . ; . ; . ;	upstream_gene_variant ; gene-BV11031_RS00005 ; n.-685C>G ; . ; . ; . ; . ;
NZ_CP026362.1	51604	A	G	225	hom	181	181	BV11031_RS00270	gene-BV11031_RS00270	51113	52123	+	synonymous_variant ; BV11031_RS00270 ; c.492A>G ; p.Glu164Glu ; 492/1011 ; 492/1011 ; 164/336 ;	synonymous_variant ; BV11031_RS00270 ; c.492A>G ; p.Glu164Glu ; 492/1011 ; 492/1011 ; 164/336 ;	upstream_gene_variant ; BV11031_RS00280 ; c.-1863A>G ; . ; . ; . ; . ;	upstream_gene_variant ; BV11031_RS00285 ; c.-3555A>G ; . ; . ; . ; . ;	upstream_gene_variant ; gap ; c.-4624A>G ; . ; . ; . ; . ;	upstream_gene_variant ; gene-BV11031_RS00005 ; n.-691T>C ; . ; . ; . ; . ;
NZ_CP026362.1	51608	G	A	225	hom	178	178	BV11031_RS00270	gene-BV11031_RS00270	51113	52123	+	missense_variant ; BV11031_RS00270 ; c.496G>A ; p.Val166Ile ; 496/1011 ; 496/1011 ; 166/336 ;	missense_variant ; BV11031_RS00270 ; c.496G>A ; p.Val166Ile ; 496/1011 ; 496/1011 ; 166/336 ;	upstream_gene_variant ; BV11031_RS00280 ; c.-1859G>A ; . ; . ; . ; . ;	upstream_gene_variant ; BV11031_RS00285 ; c.-3551G>A ; . ; . ; . ; . ;	upstream_gene_variant ; gap ; c.-4620G>A ; . ; . ; . ; . ;	upstream_gene_variant ; gene-BV11031_RS00005 ; n.-695C>T ; . ; . ; . ; . ;
NZ_CP026362.1	51610	T	A	225	hom	178	178	BV11031_RS00270	gene-BV11031_RS00270	51113	52123	+	synonymous_variant ; BV11031_RS00270 ; c.498T>A ; p.Val166Val ; 498/1011 ; 498/1011 ; 166/336 ;	synonymous_variant ; BV11031_RS00270 ; c.498T>A ; p.Val166Val ; 498/1011 ; 498/1011 ; 166/336 ;	upstream_gene_variant ; BV11031_RS00280 ; c.-1857T>A ; . ; . ; . ; . ;	upstream_gene_variant ; BV11031_RS00285 ; c.-3549T>A ; . ; . ; . ; . ;	upstream_gene_variant ; gap ; c.-4618T>A ; . ; . ; . ; . ;	upstream_gene_variant ; gene-BV11031_RS00005 ; n.-697A>T ; . ; . ; . ; . ;
NZ_CP026362.1	51613	T	C	225	hom	180	180	BV11031_RS00270	gene-BV11031_RS00270	51113	52123	+	synonymous_variant ; BV11031_RS00270 ; c.501T>C ; p.Asp167Asp ; 501/1011 ; 501/1011 ; 167/336 ;	synonymous_variant ; BV11031_RS00270 ; c.501T>C ; p.Asp167Asp ; 501/1011 ; 501/1011 ; 167/336 ;	upstream_gene_variant ; BV11031_RS00280 ; c.-1854T>C ; . ; . ; . ; . ;	upstream_gene_variant ; BV11031_RS00285 ; c.-3546T>C ; . ; . ; . ; . ;	upstream_gene_variant ; gap ; c.-4615T>C ; . ; . ; . ; . ;	upstream_gene_variant ; gene-BV11031_RS00005 ; n.-700A>G ; . ; . ; . ; . ;
NZ_CP026362.1	51616	T	G	225	hom	182	182	BV11031_RS00270	gene-BV11031_RS00270	51113	52123	+	synonymous_variant ; BV11031_RS00270 ; c.504T>G ; p.Val168Val ; 504/1011 ; 504/1011 ; 168/336 ;	synonymous_variant ; BV11031_RS00270 ; c.504T>G ; p.Val168Val ; 504/1011 ; 504/1011 ; 168/336 ;	upstream_gene_variant ; BV11031_RS00280 ; c.-1851T>G ; . ; . ; . ; . ;	upstream_gene_variant ; BV11031_RS00285 ; c.-3543T>G ; . ; . ; . ; . ;	upstream_gene_variant ; gap ; c.-4612T>G ; . ; . ; . ; . ;	upstream_gene_variant ; gene-BV11031_RS00005 ; n.-703A>C ; . ; . ; . ; . ;
NZ_CP026362.1	51634	T	C	225	hom	219	219	BV11031_RS00270	gene-BV11031_RS00270	51113	52123	+	synonymous_variant ; BV11031_RS00270 ; c.522T>C ; p.Gly174Gly ; 522/1011 ; 522/1011 ; 174/336 ;	synonymous_variant ; BV11031_RS00270 ; c.522T>C ; p.Gly174Gly ; 522/1011 ; 522/1011 ; 174/336 ;	upstream_gene_variant ; BV11031_RS00280 ; c.-1833T>C ; . ; . ; . ; . ;	upstream_gene_variant ; BV11031_RS00285 ; c.-3525T>C ; . ; . ; . ; . ;	upstream_gene_variant ; gap ; c.-4594T>C ; . ; . ; . ; . ;	upstream_gene_variant ; gene-BV11031_RS00005 ; n.-721A>G ; . ; . ; . ; . ;
NZ_CP026362.1	51656	T	C	225	hom	211	211	BV11031_RS00270	gene-BV11031_RS00270	51113	52123	+	synonymous_variant ; BV11031_RS00270 ; c.544T>C ; p.Leu182Leu ; 544/1011 ; 544/1011 ; 182/336 ;	synonymous_variant ; BV11031_RS00270 ; c.544T>C ; p.Leu182Leu ; 544/1011 ; 544/1011 ; 182/336 ;	upstream_gene_variant ; BV11031_RS00280 ; c.-1811T>C ; . ; . ; . ; . ;	upstream_gene_variant ; BV11031_RS00285 ; c.-3503T>C ; . ; . ; . ; . ;	upstream_gene_variant ; gap ; c.-4572T>C ; . ; . ; . ; . ;	upstream_gene_variant ; gene-BV11031_RS00005 ; n.-743A>G ; . ; . ; . ; . ;
NZ_CP026362.1	51670	G	A	225	hom	210	210	BV11031_RS00270	gene-BV11031_RS00270	51113	52123	+	synonymous_variant ; BV11031_RS00270 ; c.558G>A ; p.Leu186Leu ; 558/1011 ; 558/1011 ; 186/336 ;	synonymous_variant ; BV11031_RS00270 ; c.558G>A ; p.Leu186Leu ; 558/1011 ; 558/1011 ; 186/336 ;	upstream_gene_variant ; BV11031_RS00280 ; c.-1797G>A ; . ; . ; . ; . ;	upstream_gene_variant ; BV11031_RS00285 ; c.-3489G>A ; . ; . ; . ; . ;	upstream_gene_variant ; gap ; c.-4558G>A ; . ; . ; . ; . ;	upstream_gene_variant ; gene-BV11031_RS00005 ; n.-757C>T ; . ; . ; . ; . ;
NZ_CP026362.1	51673	C	T	225	hom	210	210	BV11031_RS00270	gene-BV11031_RS00270	51113	52123	+	synonymous_variant ; BV11031_RS00270 ; c.561C>T ; p.Gly187Gly ; 561/1011 ; 561/1011 ; 187/336 ;	synonymous_variant ; BV11031_RS00270 ; c.561C>T ; p.Gly187Gly ; 561/1011 ; 561/1011 ; 187/336 ;	upstream_gene_variant ; BV11031_RS00280 ; c.-1794C>T ; . ; . ; . ; . ;	upstream_gene_variant ; BV11031_RS00285 ; c.-3486C>T ; . ; . ; . ; . ;	upstream_gene_variant ; gap ; c.-4555C>T ; . ; . ; . ; . ;	upstream_gene_variant ; gene-BV11031_RS00005 ; n.-760G>A ; . ; . ; . ; . ;
NZ_CP026362.1	51685	A	C	228	hom	134	133	BV11031_RS00270	gene-BV11031_RS00270	51113	52123	+	synonymous_variant ; BV11031_RS00270 ; c.573A>C ; p.Ala191Ala ; 573/1011 ; 573/1011 ; 191/336 ;	synonymous_variant ; BV11031_RS00270 ; c.573A>C ; p.Ala191Ala ; 573/1011 ; 573/1011 ; 191/336 ;	upstream_gene_variant ; BV11031_RS00280 ; c.-1782A>C ; . ; . ; . ; . ;	upstream_gene_variant ; BV11031_RS00285 ; c.-3474A>C ; . ; . ; . ; . ;	upstream_gene_variant ; gap ; c.-4543A>C ; . ; . ; . ; . ;	upstream_gene_variant ; gene-BV11031_RS00005 ; n.-772T>G ; . ; . ; . ; . ;
NZ_CP026362.1	51688	C	T	225	hom	131	131	BV11031_RS00270	gene-BV11031_RS00270	51113	52123	+	synonymous_variant ; BV11031_RS00270 ; c.576C>T ; p.Phe192Phe ; 576/1011 ; 576/1011 ; 192/336 ;	synonymous_variant ; BV11031_RS00270 ; c.576C>T ; p.Phe192Phe ; 576/1011 ; 576/1011 ; 192/336 ;	upstream_gene_variant ; BV11031_RS00280 ; c.-1779C>T ; . ; . ; . ; . ;	upstream_gene_variant ; BV11031_RS00285 ; c.-3471C>T ; . ; . ; . ; . ;	upstream_gene_variant ; gap ; c.-4540C>T ; . ; . ; . ; . ;	upstream_gene_variant ; gene-BV11031_RS00005 ; n.-775G>A ; . ; . ; . ; . ;
NZ_CP026362.1	51691	T	C	225	hom	131	131	BV11031_RS00270	gene-BV11031_RS00270	51113	52123	+	synonymous_variant ; BV11031_RS00270 ; c.579T>C ; p.Ala193Ala ; 579/1011 ; 579/1011 ; 193/336 ;	synonymous_variant ; BV11031_RS00270 ; c.579T>C ; p.Ala193Ala ; 579/1011 ; 579/1011 ; 193/336 ;	upstream_gene_variant ; BV11031_RS00280 ; c.-1776T>C ; . ; . ; . ; . ;	upstream_gene_variant ; BV11031_RS00285 ; c.-3468T>C ; . ; . ; . ; . ;	upstream_gene_variant ; gap ; c.-4537T>C ; . ; . ; . ; . ;	upstream_gene_variant ; gene-BV11031_RS00005 ; n.-778A>G ; . ; . ; . ; . ;
NZ_CP026362.1	51694	C	T	225	hom	131	131	BV11031_RS00270	gene-BV11031_RS00270	51113	52123	+	synonymous_variant ; BV11031_RS00270 ; c.582C>T ; p.Ala194Ala ; 582/1011 ; 582/1011 ; 194/336 ;	synonymous_variant ; BV11031_RS00270 ; c.582C>T ; p.Ala194Ala ; 582/1011 ; 582/1011 ; 194/336 ;	upstream_gene_variant ; BV11031_RS00280 ; c.-1773C>T ; . ; . ; . ; . ;	upstream_gene_variant ; BV11031_RS00285 ; c.-3465C>T ; . ; . ; . ; . ;	upstream_gene_variant ; gap ; c.-4534C>T ; . ; . ; . ; . ;	upstream_gene_variant ; gene-BV11031_RS00005 ; n.-781G>A ; . ; . ; . ; . ;
NZ_CP026362.1	51703	G	A	225	hom	135	135	BV11031_RS00270	gene-BV11031_RS00270	51113	52123	+	synonymous_variant ; BV11031_RS00270 ; c.591G>A ; p.Ser197Ser ; 591/1011 ; 591/1011 ; 197/336 ;	synonymous_variant ; BV11031_RS00270 ; c.591G>A ; p.Ser197Ser ; 591/1011 ; 591/1011 ; 197/336 ;	upstream_gene_variant ; BV11031_RS00280 ; c.-1764G>A ; . ; . ; . ; . ;	upstream_gene_variant ; BV11031_RS00285 ; c.-3456G>A ; . ; . ; . ; . ;	upstream_gene_variant ; gap ; c.-4525G>A ; . ; . ; . ; . ;	upstream_gene_variant ; gene-BV11031_RS00005 ; n.-790C>T ; . ; . ; . ; . ;
NZ_CP026362.1	51706	G	A	225	hom	134	134	BV11031_RS00270	gene-BV11031_RS00270	51113	52123	+	synonymous_variant ; BV11031_RS00270 ; c.594G>A ; p.Pro198Pro ; 594/1011 ; 594/1011 ; 198/336 ;	synonymous_variant ; BV11031_RS00270 ; c.594G>A ; p.Pro198Pro ; 594/1011 ; 594/1011 ; 198/336 ;	upstream_gene_variant ; BV11031_RS00280 ; c.-1761G>A ; . ; . ; . ; . ;	upstream_gene_variant ; BV11031_RS00285 ; c.-3453G>A ; . ; . ; . ; . ;	upstream_gene_variant ; gap ; c.-4522G>A ; . ; . ; . ; . ;	upstream_gene_variant ; gene-BV11031_RS00005 ; n.-793C>T ; . ; . ; . ; . ;
NZ_CP026362.1	51709	A	G	225	hom	134	134	BV11031_RS00270	gene-BV11031_RS00270	51113	52123	+	synonymous_variant ; BV11031_RS00270 ; c.597A>G ; p.Ala199Ala ; 597/1011 ; 597/1011 ; 199/336 ;	synonymous_variant ; BV11031_RS00270 ; c.597A>G ; p.Ala199Ala ; 597/1011 ; 597/1011 ; 199/336 ;	upstream_gene_variant ; BV11031_RS00280 ; c.-1758A>G ; . ; . ; . ; . ;	upstream_gene_variant ; BV11031_RS00285 ; c.-3450A>G ; . ; . ; . ; . ;	upstream_gene_variant ; gap ; c.-4519A>G ; . ; . ; . ; . ;	upstream_gene_variant ; gene-BV11031_RS00005 ; n.-796T>C ; . ; . ; . ; . ;
NZ_CP026362.1	51715	T	G	225	hom	136	136	BV11031_RS00270	gene-BV11031_RS00270	51113	52123	+	synonymous_variant ; BV11031_RS00270 ; c.603T>G ; p.Thr201Thr ; 603/1011 ; 603/1011 ; 201/336 ;	synonymous_variant ; BV11031_RS00270 ; c.603T>G ; p.Thr201Thr ; 603/1011 ; 603/1011 ; 201/336 ;	upstream_gene_variant ; BV11031_RS00280 ; c.-1752T>G ; . ; . ; . ; . ;	upstream_gene_variant ; BV11031_RS00285 ; c.-3444T>G ; . ; . ; . ; . ;	upstream_gene_variant ; gap ; c.-4513T>G ; . ; . ; . ; . ;	upstream_gene_variant ; gene-BV11031_RS00005 ; n.-802A>C ; . ; . ; . ; . ;
NZ_CP026362.1	51721	C	T	225	hom	135	135	BV11031_RS00270	gene-BV11031_RS00270	51113	52123	+	synonymous_variant ; BV11031_RS00270 ; c.609C>T ; p.Pro203Pro ; 609/1011 ; 609/1011 ; 203/336 ;	synonymous_variant ; BV11031_RS00270 ; c.609C>T ; p.Pro203Pro ; 609/1011 ; 609/1011 ; 203/336 ;	upstream_gene_variant ; BV11031_RS00280 ; c.-1746C>T ; . ; . ; . ; . ;	upstream_gene_variant ; BV11031_RS00285 ; c.-3438C>T ; . ; . ; . ; . ;	upstream_gene_variant ; gap ; c.-4507C>T ; . ; . ; . ; . ;	upstream_gene_variant ; gene-BV11031_RS00005 ; n.-808G>A ; . ; . ; . ; . ;
NZ_CP026362.1	51724	T	A	225	hom	135	135	BV11031_RS00270	gene-BV11031_RS00270	51113	52123	+	synonymous_variant ; BV11031_RS00270 ; c.612T>A ; p.Ala204Ala ; 612/1011 ; 612/1011 ; 204/336 ;	synonymous_variant ; BV11031_RS00270 ; c.612T>A ; p.Ala204Ala ; 612/1011 ; 612/1011 ; 204/336 ;	upstream_gene_variant ; BV11031_RS00280 ; c.-1743T>A ; . ; . ; . ; . ;	upstream_gene_variant ; BV11031_RS00285 ; c.-3435T>A ; . ; . ; . ; . ;	upstream_gene_variant ; gap ; c.-4504T>A ; . ; . ; . ; . ;	upstream_gene_variant ; gene-BV11031_RS00005 ; n.-811A>T ; . ; . ; . ; . ;
NZ_CP026362.1	51725	C	T	225	hom	135	135	BV11031_RS00270	gene-BV11031_RS00270	51113	52123	+	synonymous_variant ; BV11031_RS00270 ; c.613C>T ; p.Leu205Leu ; 613/1011 ; 613/1011 ; 205/336 ;	synonymous_variant ; BV11031_RS00270 ; c.613C>T ; p.Leu205Leu ; 613/1011 ; 613/1011 ; 205/336 ;	upstream_gene_variant ; BV11031_RS00280 ; c.-1742C>T ; . ; . ; . ; . ;	upstream_gene_variant ; BV11031_RS00285 ; c.-3434C>T ; . ; . ; . ; . ;	upstream_gene_variant ; gap ; c.-4503C>T ; . ; . ; . ; . ;	upstream_gene_variant ; gene-BV11031_RS00005 ; n.-812G>A ; . ; . ; . ; . ;
NZ_CP026362.1	51733	G	T	225	hom	240	240	BV11031_RS00270	gene-BV11031_RS00270	51113	52123	+	synonymous_variant ; BV11031_RS00270 ; c.621G>T ; p.Leu207Leu ; 621/1011 ; 621/1011 ; 207/336 ;	synonymous_variant ; BV11031_RS00270 ; c.621G>T ; p.Leu207Leu ; 621/1011 ; 621/1011 ; 207/336 ;	upstream_gene_variant ; BV11031_RS00280 ; c.-1734G>T ; . ; . ; . ; . ;	upstream_gene_variant ; BV11031_RS00285 ; c.-3426G>T ; . ; . ; . ; . ;	upstream_gene_variant ; gap ; c.-4495G>T ; . ; . ; . ; . ;	upstream_gene_variant ; gene-BV11031_RS00005 ; n.-820C>A ; . ; . ; . ; . ;
NZ_CP026362.1	51748	T	C	225	hom	251	251	BV11031_RS00270	gene-BV11031_RS00270	51113	52123	+	synonymous_variant ; BV11031_RS00270 ; c.636T>C ; p.Phe212Phe ; 636/1011 ; 636/1011 ; 212/336 ;	synonymous_variant ; BV11031_RS00270 ; c.636T>C ; p.Phe212Phe ; 636/1011 ; 636/1011 ; 212/336 ;	upstream_gene_variant ; BV11031_RS00280 ; c.-1719T>C ; . ; . ; . ; . ;	upstream_gene_variant ; BV11031_RS00285 ; c.-3411T>C ; . ; . ; . ; . ;	upstream_gene_variant ; gap ; c.-4480T>C ; . ; . ; . ; . ;	upstream_gene_variant ; gene-BV11031_RS00005 ; n.-835A>G ; . ; . ; . ; . ;
NZ_CP026362.1	51757	G	A	225	hom	265	265	BV11031_RS00270	gene-BV11031_RS00270	51113	52123	+	synonymous_variant ; BV11031_RS00270 ; c.645G>A ; p.Ser215Ser ; 645/1011 ; 645/1011 ; 215/336 ;	synonymous_variant ; BV11031_RS00270 ; c.645G>A ; p.Ser215Ser ; 645/1011 ; 645/1011 ; 215/336 ;	upstream_gene_variant ; BV11031_RS00280 ; c.-1710G>A ; . ; . ; . ; . ;	upstream_gene_variant ; BV11031_RS00285 ; c.-3402G>A ; . ; . ; . ; . ;	upstream_gene_variant ; gap ; c.-4471G>A ; . ; . ; . ; . ;	upstream_gene_variant ; gene-BV11031_RS00005 ; n.-844C>T ; . ; . ; . ; . ;
NZ_CP026362.1	51760	A	C	225	hom	265	265	BV11031_RS00270	gene-BV11031_RS00270	51113	52123	+	missense_variant ; BV11031_RS00270 ; c.648A>C ; p.Glu216Asp ; 648/1011 ; 648/1011 ; 216/336 ;	missense_variant ; BV11031_RS00270 ; c.648A>C ; p.Glu216Asp ; 648/1011 ; 648/1011 ; 216/336 ;	upstream_gene_variant ; BV11031_RS00280 ; c.-1707A>C ; . ; . ; . ; . ;	upstream_gene_variant ; BV11031_RS00285 ; c.-3399A>C ; . ; . ; . ; . ;	upstream_gene_variant ; gap ; c.-4468A>C ; . ; . ; . ; . ;	upstream_gene_variant ; gene-BV11031_RS00005 ; n.-847T>G ; . ; . ; . ; . ;
NZ_CP026362.1	51769	T	C	228	hom	274	273	BV11031_RS00270	gene-BV11031_RS00270	51113	52123	+	synonymous_variant ; BV11031_RS00270 ; c.657T>C ; p.Asp219Asp ; 657/1011 ; 657/1011 ; 219/336 ;	synonymous_variant ; BV11031_RS00270 ; c.657T>C ; p.Asp219Asp ; 657/1011 ; 657/1011 ; 219/336 ;	upstream_gene_variant ; BV11031_RS00280 ; c.-1698T>C ; . ; . ; . ; . ;	upstream_gene_variant ; BV11031_RS00285 ; c.-3390T>C ; . ; . ; . ; . ;	upstream_gene_variant ; gap ; c.-4459T>C ; . ; . ; . ; . ;	upstream_gene_variant ; gene-BV11031_RS00005 ; n.-856A>G ; . ; . ; . ; . ;
NZ_CP026362.1	51781	A	G	225	hom	281	281	BV11031_RS00270	gene-BV11031_RS00270	51113	52123	+	synonymous_variant ; BV11031_RS00270 ; c.669A>G ; p.Ala223Ala ; 669/1011 ; 669/1011 ; 223/336 ;	synonymous_variant ; BV11031_RS00270 ; c.669A>G ; p.Ala223Ala ; 669/1011 ; 669/1011 ; 223/336 ;	upstream_gene_variant ; BV11031_RS00280 ; c.-1686A>G ; . ; . ; . ; . ;	upstream_gene_variant ; BV11031_RS00285 ; c.-3378A>G ; . ; . ; . ; . ;	upstream_gene_variant ; gap ; c.-4447A>G ; . ; . ; . ; . ;	upstream_gene_variant ; gene-BV11031_RS00005 ; n.-868T>C ; . ; . ; . ; . ;
NZ_CP026362.1	51787	T	C	225	hom	255	255	BV11031_RS00270	gene-BV11031_RS00270	51113	52123	+	synonymous_variant ; BV11031_RS00270 ; c.675T>C ; p.Val225Val ; 675/1011 ; 675/1011 ; 225/336 ;	synonymous_variant ; BV11031_RS00270 ; c.675T>C ; p.Val225Val ; 675/1011 ; 675/1011 ; 225/336 ;	upstream_gene_variant ; BV11031_RS00280 ; c.-1680T>C ; . ; . ; . ; . ;	upstream_gene_variant ; BV11031_RS00285 ; c.-3372T>C ; . ; . ; . ; . ;	upstream_gene_variant ; gap ; c.-4441T>C ; . ; . ; . ; . ;	upstream_gene_variant ; gene-BV11031_RS00005 ; n.-874A>G ; . ; . ; . ; . ;
NZ_CP026362.1	51790	C	T	225	hom	255	255	BV11031_RS00270	gene-BV11031_RS00270	51113	52123	+	synonymous_variant ; BV11031_RS00270 ; c.678C>T ; p.Gly226Gly ; 678/1011 ; 678/1011 ; 226/336 ;	synonymous_variant ; BV11031_RS00270 ; c.678C>T ; p.Gly226Gly ; 678/1011 ; 678/1011 ; 226/336 ;	upstream_gene_variant ; BV11031_RS00280 ; c.-1677C>T ; . ; . ; . ; . ;	upstream_gene_variant ; BV11031_RS00285 ; c.-3369C>T ; . ; . ; . ; . ;	upstream_gene_variant ; gap ; c.-4438C>T ; . ; . ; . ; . ;	upstream_gene_variant ; gene-BV11031_RS00005 ; n.-877G>A ; . ; . ; . ; . ;
NZ_CP026362.1	51793	T	C	225	hom	256	256	BV11031_RS00270	gene-BV11031_RS00270	51113	52123	+	synonymous_variant ; BV11031_RS00270 ; c.681T>C ; p.Val227Val ; 681/1011 ; 681/1011 ; 227/336 ;	synonymous_variant ; BV11031_RS00270 ; c.681T>C ; p.Val227Val ; 681/1011 ; 681/1011 ; 227/336 ;	upstream_gene_variant ; BV11031_RS00280 ; c.-1674T>C ; . ; . ; . ; . ;	upstream_gene_variant ; BV11031_RS00285 ; c.-3366T>C ; . ; . ; . ; . ;	upstream_gene_variant ; gap ; c.-4435T>C ; . ; . ; . ; . ;	upstream_gene_variant ; gene-BV11031_RS00005 ; n.-880A>G ; . ; . ; . ; . ;
NZ_CP026362.1	51841	A	T	225	hom	229	229	BV11031_RS00270	gene-BV11031_RS00270	51113	52123	+	synonymous_variant ; BV11031_RS00270 ; c.729A>T ; p.Thr243Thr ; 729/1011 ; 729/1011 ; 243/336 ;	synonymous_variant ; BV11031_RS00270 ; c.729A>T ; p.Thr243Thr ; 729/1011 ; 729/1011 ; 243/336 ;	upstream_gene_variant ; BV11031_RS00280 ; c.-1626A>T ; . ; . ; . ; . ;	upstream_gene_variant ; BV11031_RS00285 ; c.-3318A>T ; . ; . ; . ; . ;	upstream_gene_variant ; gap ; c.-4387A>T ; . ; . ; . ; . ;	upstream_gene_variant ; gene-BV11031_RS00005 ; n.-928T>A ; . ; . ; . ; . ;
NZ_CP026362.1	51850	C	T	225	hom	217	217	BV11031_RS00270	gene-BV11031_RS00270	51113	52123	+	synonymous_variant ; BV11031_RS00270 ; c.738C>T ; p.Tyr246Tyr ; 738/1011 ; 738/1011 ; 246/336 ;	synonymous_variant ; BV11031_RS00270 ; c.738C>T ; p.Tyr246Tyr ; 738/1011 ; 738/1011 ; 246/336 ;	upstream_gene_variant ; BV11031_RS00280 ; c.-1617C>T ; . ; . ; . ; . ;	upstream_gene_variant ; BV11031_RS00285 ; c.-3309C>T ; . ; . ; . ; . ;	upstream_gene_variant ; gap ; c.-4378C>T ; . ; . ; . ; . ;	upstream_gene_variant ; gene-BV11031_RS00005 ; n.-937G>A ; . ; . ; . ; . ;
NZ_CP026362.1	51856	A	G	225	hom	218	218	BV11031_RS00270	gene-BV11031_RS00270	51113	52123	+	synonymous_variant ; BV11031_RS00270 ; c.744A>G ; p.Arg248Arg ; 744/1011 ; 744/1011 ; 248/336 ;	synonymous_variant ; BV11031_RS00270 ; c.744A>G ; p.Arg248Arg ; 744/1011 ; 744/1011 ; 248/336 ;	upstream_gene_variant ; BV11031_RS00280 ; c.-1611A>G ; . ; . ; . ; . ;	upstream_gene_variant ; BV11031_RS00285 ; c.-3303A>G ; . ; . ; . ; . ;	upstream_gene_variant ; gap ; c.-4372A>G ; . ; . ; . ; . ;	upstream_gene_variant ; gene-BV11031_RS00005 ; n.-943T>C ; . ; . ; . ; . ;
NZ_CP026362.1	51865	C	T	225	hom	219	219	BV11031_RS00270	gene-BV11031_RS00270	51113	52123	+	synonymous_variant ; BV11031_RS00270 ; c.753C>T ; p.Asp251Asp ; 753/1011 ; 753/1011 ; 251/336 ;	synonymous_variant ; BV11031_RS00270 ; c.753C>T ; p.Asp251Asp ; 753/1011 ; 753/1011 ; 251/336 ;	upstream_gene_variant ; BV11031_RS00280 ; c.-1602C>T ; . ; . ; . ; . ;	upstream_gene_variant ; BV11031_RS00285 ; c.-3294C>T ; . ; . ; . ; . ;	upstream_gene_variant ; gap ; c.-4363C>T ; . ; . ; . ; . ;	upstream_gene_variant ; gene-BV11031_RS00005 ; n.-952G>A ; . ; . ; . ; . ;
NZ_CP026362.1	51877	C	T	225	hom	209	209	BV11031_RS00270	gene-BV11031_RS00270	51113	52123	+	synonymous_variant ; BV11031_RS00270 ; c.765C>T ; p.Gly255Gly ; 765/1011 ; 765/1011 ; 255/336 ;	synonymous_variant ; BV11031_RS00270 ; c.765C>T ; p.Gly255Gly ; 765/1011 ; 765/1011 ; 255/336 ;	upstream_gene_variant ; BV11031_RS00280 ; c.-1590C>T ; . ; . ; . ; . ;	upstream_gene_variant ; BV11031_RS00285 ; c.-3282C>T ; . ; . ; . ; . ;	upstream_gene_variant ; gap ; c.-4351C>T ; . ; . ; . ; . ;	upstream_gene_variant ; gene-BV11031_RS00005 ; n.-964G>A ; . ; . ; . ; . ;
NZ_CP026362.1	51892	G	T	225	hom	197	197	BV11031_RS00270	gene-BV11031_RS00270	51113	52123	+	synonymous_variant ; BV11031_RS00270 ; c.780G>T ; p.Leu260Leu ; 780/1011 ; 780/1011 ; 260/336 ;	synonymous_variant ; BV11031_RS00270 ; c.780G>T ; p.Leu260Leu ; 780/1011 ; 780/1011 ; 260/336 ;	upstream_gene_variant ; BV11031_RS00280 ; c.-1575G>T ; . ; . ; . ; . ;	upstream_gene_variant ; BV11031_RS00285 ; c.-3267G>T ; . ; . ; . ; . ;	upstream_gene_variant ; gap ; c.-4336G>T ; . ; . ; . ; . ;	upstream_gene_variant ; gene-BV11031_RS00005 ; n.-979C>A ; . ; . ; . ; . ;
NZ_CP026362.1	51895	G	A	225	hom	196	196	BV11031_RS00270	gene-BV11031_RS00270	51113	52123	+	synonymous_variant ; BV11031_RS00270 ; c.783G>A ; p.Lys261Lys ; 783/1011 ; 783/1011 ; 261/336 ;	synonymous_variant ; BV11031_RS00270 ; c.783G>A ; p.Lys261Lys ; 783/1011 ; 783/1011 ; 261/336 ;	upstream_gene_variant ; BV11031_RS00280 ; c.-1572G>A ; . ; . ; . ; . ;	upstream_gene_variant ; BV11031_RS00285 ; c.-3264G>A ; . ; . ; . ; . ;	upstream_gene_variant ; gap ; c.-4333G>A ; . ; . ; . ; . ;	upstream_gene_variant ; gene-BV11031_RS00005 ; n.-982C>T ; . ; . ; . ; . ;
NZ_CP026362.1	51918	G	A	225	hom	179	179	BV11031_RS00270	gene-BV11031_RS00270	51113	52123	+	missense_variant ; BV11031_RS00270 ; c.806G>A ; p.Arg269His ; 806/1011 ; 806/1011 ; 269/336 ;	missense_variant ; BV11031_RS00270 ; c.806G>A ; p.Arg269His ; 806/1011 ; 806/1011 ; 269/336 ;	upstream_gene_variant ; BV11031_RS00280 ; c.-1549G>A ; . ; . ; . ; . ;	upstream_gene_variant ; BV11031_RS00285 ; c.-3241G>A ; . ; . ; . ; . ;	upstream_gene_variant ; gap ; c.-4310G>A ; . ; . ; . ; . ;	upstream_gene_variant ; gene-BV11031_RS00005 ; n.-1005C>T ; . ; . ; . ; . ;
NZ_CP026362.1	51919	C	A	225	hom	179	179	BV11031_RS00270	gene-BV11031_RS00270	51113	52123	+	synonymous_variant ; BV11031_RS00270 ; c.807C>A ; p.Arg269Arg ; 807/1011 ; 807/1011 ; 269/336 ;	synonymous_variant ; BV11031_RS00270 ; c.807C>A ; p.Arg269Arg ; 807/1011 ; 807/1011 ; 269/336 ;	upstream_gene_variant ; BV11031_RS00280 ; c.-1548C>A ; . ; . ; . ; . ;	upstream_gene_variant ; BV11031_RS00285 ; c.-3240C>A ; . ; . ; . ; . ;	upstream_gene_variant ; gap ; c.-4309C>A ; . ; . ; . ; . ;	upstream_gene_variant ; gene-BV11031_RS00005 ; n.-1006G>T ; . ; . ; . ; . ;
NZ_CP026362.1	51922	T	C	225	hom	185	185	BV11031_RS00270	gene-BV11031_RS00270	51113	52123	+	synonymous_variant ; BV11031_RS00270 ; c.810T>C ; p.Ile270Ile ; 810/1011 ; 810/1011 ; 270/336 ;	synonymous_variant ; BV11031_RS00270 ; c.810T>C ; p.Ile270Ile ; 810/1011 ; 810/1011 ; 270/336 ;	upstream_gene_variant ; BV11031_RS00280 ; c.-1545T>C ; . ; . ; . ; . ;	upstream_gene_variant ; BV11031_RS00285 ; c.-3237T>C ; . ; . ; . ; . ;	upstream_gene_variant ; gap ; c.-4306T>C ; . ; . ; . ; . ;	upstream_gene_variant ; gene-BV11031_RS00005 ; n.-1009A>G ; . ; . ; . ; . ;
NZ_CP026362.1	51967	G	C	225	hom	202	202	BV11031_RS00270	gene-BV11031_RS00270	51113	52123	+	synonymous_variant ; BV11031_RS00270 ; c.855G>C ; p.Ser285Ser ; 855/1011 ; 855/1011 ; 285/336 ;	synonymous_variant ; BV11031_RS00270 ; c.855G>C ; p.Ser285Ser ; 855/1011 ; 855/1011 ; 285/336 ;	upstream_gene_variant ; BV11031_RS00280 ; c.-1500G>C ; . ; . ; . ; . ;	upstream_gene_variant ; BV11031_RS00285 ; c.-3192G>C ; . ; . ; . ; . ;	upstream_gene_variant ; gap ; c.-4261G>C ; . ; . ; . ; . ;	upstream_gene_variant ; gene-BV11031_RS00005 ; n.-1054C>G ; . ; . ; . ; . ;
NZ_CP026362.1	51979	C	A	225	hom	193	193	BV11031_RS00270	gene-BV11031_RS00270	51113	52123	+	synonymous_variant ; BV11031_RS00270 ; c.867C>A ; p.Gly289Gly ; 867/1011 ; 867/1011 ; 289/336 ;	synonymous_variant ; BV11031_RS00270 ; c.867C>A ; p.Gly289Gly ; 867/1011 ; 867/1011 ; 289/336 ;	upstream_gene_variant ; BV11031_RS00280 ; c.-1488C>A ; . ; . ; . ; . ;	upstream_gene_variant ; BV11031_RS00285 ; c.-3180C>A ; . ; . ; . ; . ;	upstream_gene_variant ; gap ; c.-4249C>A ; . ; . ; . ; . ;	upstream_gene_variant ; gene-BV11031_RS00005 ; n.-1066G>T ; . ; . ; . ; . ;
NZ_CP026362.1	52006	C	T	225	hom	178	178	BV11031_RS00270	gene-BV11031_RS00270	51113	52123	+	synonymous_variant ; BV11031_RS00270 ; c.894C>T ; p.Leu298Leu ; 894/1011 ; 894/1011 ; 298/336 ;	synonymous_variant ; BV11031_RS00270 ; c.894C>T ; p.Leu298Leu ; 894/1011 ; 894/1011 ; 298/336 ;	upstream_gene_variant ; BV11031_RS00280 ; c.-1461C>T ; . ; . ; . ; . ;	upstream_gene_variant ; BV11031_RS00285 ; c.-3153C>T ; . ; . ; . ; . ;	upstream_gene_variant ; gap ; c.-4222C>T ; . ; . ; . ; . ;	upstream_gene_variant ; gene-BV11031_RS00005 ; n.-1093G>A ; . ; . ; . ; . ;
NZ_CP026362.1	52012	C	T	225	hom	155	155	BV11031_RS00270	gene-BV11031_RS00270	51113	52123	+	synonymous_variant ; BV11031_RS00270 ; c.900C>T ; p.Asp300Asp ; 900/1011 ; 900/1011 ; 300/336 ;	synonymous_variant ; BV11031_RS00270 ; c.900C>T ; p.Asp300Asp ; 900/1011 ; 900/1011 ; 300/336 ;	upstream_gene_variant ; BV11031_RS00280 ; c.-1455C>T ; . ; . ; . ; . ;	upstream_gene_variant ; BV11031_RS00285 ; c.-3147C>T ; . ; . ; . ; . ;	upstream_gene_variant ; gap ; c.-4216C>T ; . ; . ; . ; . ;	upstream_gene_variant ; gene-BV11031_RS00005 ; n.-1099G>A ; . ; . ; . ; . ;
NZ_CP026362.1	52015	T	C	225	hom	155	155	BV11031_RS00270	gene-BV11031_RS00270	51113	52123	+	synonymous_variant ; BV11031_RS00270 ; c.903T>C ; p.Phe301Phe ; 903/1011 ; 903/1011 ; 301/336 ;	synonymous_variant ; BV11031_RS00270 ; c.903T>C ; p.Phe301Phe ; 903/1011 ; 903/1011 ; 301/336 ;	upstream_gene_variant ; BV11031_RS00280 ; c.-1452T>C ; . ; . ; . ; . ;	upstream_gene_variant ; BV11031_RS00285 ; c.-3144T>C ; . ; . ; . ; . ;	upstream_gene_variant ; gap ; c.-4213T>C ; . ; . ; . ; . ;	upstream_gene_variant ; gene-BV11031_RS00005 ; n.-1102A>G ; . ; . ; . ; . ;
NZ_CP026362.1	52021	C	A	228	hom	153	152	BV11031_RS00270	gene-BV11031_RS00270	51113	52123	+	missense_variant ; BV11031_RS00270 ; c.909C>A ; p.Asn303Lys ; 909/1011 ; 909/1011 ; 303/336 ;	missense_variant ; BV11031_RS00270 ; c.909C>A ; p.Asn303Lys ; 909/1011 ; 909/1011 ; 303/336 ;	upstream_gene_variant ; BV11031_RS00280 ; c.-1446C>A ; . ; . ; . ; . ;	upstream_gene_variant ; BV11031_RS00285 ; c.-3138C>A ; . ; . ; . ; . ;	upstream_gene_variant ; gap ; c.-4207C>A ; . ; . ; . ; . ;	upstream_gene_variant ; gene-BV11031_RS00005 ; n.-1108G>T ; . ; . ; . ; . ;
NZ_CP026362.1	52024	A	G	225	hom	152	152	BV11031_RS00270	gene-BV11031_RS00270	51113	52123	+	synonymous_variant ; BV11031_RS00270 ; c.912A>G ; p.Thr304Thr ; 912/1011 ; 912/1011 ; 304/336 ;	synonymous_variant ; BV11031_RS00270 ; c.912A>G ; p.Thr304Thr ; 912/1011 ; 912/1011 ; 304/336 ;	upstream_gene_variant ; BV11031_RS00280 ; c.-1443A>G ; . ; . ; . ; . ;	upstream_gene_variant ; BV11031_RS00285 ; c.-3135A>G ; . ; . ; . ; . ;	upstream_gene_variant ; gap ; c.-4204A>G ; . ; . ; . ; . ;	upstream_gene_variant ; gene-BV11031_RS00005 ; n.-1111T>C ; . ; . ; . ; . ;
NZ_CP026362.1	52027	G	A	225	hom	152	152	BV11031_RS00270	gene-BV11031_RS00270	51113	52123	+	synonymous_variant ; BV11031_RS00270 ; c.915G>A ; p.Thr305Thr ; 915/1011 ; 915/1011 ; 305/336 ;	synonymous_variant ; BV11031_RS00270 ; c.915G>A ; p.Thr305Thr ; 915/1011 ; 915/1011 ; 305/336 ;	upstream_gene_variant ; BV11031_RS00280 ; c.-1440G>A ; . ; . ; . ; . ;	upstream_gene_variant ; BV11031_RS00285 ; c.-3132G>A ; . ; . ; . ; . ;	upstream_gene_variant ; gap ; c.-4201G>A ; . ; . ; . ; . ;	upstream_gene_variant ; gene-BV11031_RS00005 ; n.-1114C>T ; . ; . ; . ; . ;
NZ_CP026362.1	52030	A	G	225	hom	153	153	BV11031_RS00270	gene-BV11031_RS00270	51113	52123	+	synonymous_variant ; BV11031_RS00270 ; c.918A>G ; p.Gln306Gln ; 918/1011 ; 918/1011 ; 306/336 ;	synonymous_variant ; BV11031_RS00270 ; c.918A>G ; p.Gln306Gln ; 918/1011 ; 918/1011 ; 306/336 ;	upstream_gene_variant ; BV11031_RS00280 ; c.-1437A>G ; . ; . ; . ; . ;	upstream_gene_variant ; BV11031_RS00285 ; c.-3129A>G ; . ; . ; . ; . ;	upstream_gene_variant ; gap ; c.-4198A>G ; . ; . ; . ; . ;	upstream_gene_variant ; gene-BV11031_RS00005 ; n.-1117T>C ; . ; . ; . ; . ;
NZ_CP026362.1	52048	C	T	225	hom	170	170	BV11031_RS00270	gene-BV11031_RS00270	51113	52123	+	synonymous_variant ; BV11031_RS00270 ; c.936C>T ; p.Val312Val ; 936/1011 ; 936/1011 ; 312/336 ;	synonymous_variant ; BV11031_RS00270 ; c.936C>T ; p.Val312Val ; 936/1011 ; 936/1011 ; 312/336 ;	upstream_gene_variant ; BV11031_RS00280 ; c.-1419C>T ; . ; . ; . ; . ;	upstream_gene_variant ; BV11031_RS00285 ; c.-3111C>T ; . ; . ; . ; . ;	upstream_gene_variant ; gap ; c.-4180C>T ; . ; . ; . ; . ;	upstream_gene_variant ; gene-BV11031_RS00005 ; n.-1135G>A ; . ; . ; . ; . ;
NZ_CP026362.1	52063	C	T	225	hom	159	159	BV11031_RS00270	gene-BV11031_RS00270	51113	52123	+	synonymous_variant ; BV11031_RS00270 ; c.951C>T ; p.Phe317Phe ; 951/1011 ; 951/1011 ; 317/336 ;	synonymous_variant ; BV11031_RS00270 ; c.951C>T ; p.Phe317Phe ; 951/1011 ; 951/1011 ; 317/336 ;	upstream_gene_variant ; BV11031_RS00280 ; c.-1404C>T ; . ; . ; . ; . ;	upstream_gene_variant ; BV11031_RS00285 ; c.-3096C>T ; . ; . ; . ; . ;	upstream_gene_variant ; gap ; c.-4165C>T ; . ; . ; . ; . ;	upstream_gene_variant ; gene-BV11031_RS00005 ; n.-1150G>A ; . ; . ; . ; . ;
NZ_CP026362.1	52102	A	T	225	hom	143	143	BV11031_RS00270	gene-BV11031_RS00270	51113	52123	+	synonymous_variant ; BV11031_RS00270 ; c.990A>T ; p.Ala330Ala ; 990/1011 ; 990/1011 ; 330/336 ;	synonymous_variant ; BV11031_RS00270 ; c.990A>T ; p.Ala330Ala ; 990/1011 ; 990/1011 ; 330/336 ;	upstream_gene_variant ; BV11031_RS00280 ; c.-1365A>T ; . ; . ; . ; . ;	upstream_gene_variant ; BV11031_RS00285 ; c.-3057A>T ; . ; . ; . ; . ;	upstream_gene_variant ; gap ; c.-4126A>T ; . ; . ; . ; . ;	upstream_gene_variant ; gene-BV11031_RS00005 ; n.-1189T>A ; . ; . ; . ; . ;
NZ_CP026362.1	52108	G	T	225	hom	136	136	BV11031_RS00270	gene-BV11031_RS00270	51113	52123	+	synonymous_variant ; BV11031_RS00270 ; c.996G>T ; p.Val332Val ; 996/1011 ; 996/1011 ; 332/336 ;	synonymous_variant ; BV11031_RS00270 ; c.996G>T ; p.Val332Val ; 996/1011 ; 996/1011 ; 332/336 ;	upstream_gene_variant ; BV11031_RS00280 ; c.-1359G>T ; . ; . ; . ; . ;	upstream_gene_variant ; BV11031_RS00285 ; c.-3051G>T ; . ; . ; . ; . ;	upstream_gene_variant ; gap ; c.-4120G>T ; . ; . ; . ; . ;	upstream_gene_variant ; gene-BV11031_RS00005 ; n.-1195C>A ; . ; . ; . ; . ;
NZ_CP026362.1	52117	T	C	225	hom	133	133	BV11031_RS00270	gene-BV11031_RS00270	51113	52123	+	synonymous_variant ; BV11031_RS00270 ; c.1005T>C ; p.Asn335Asn ; 1005/1011 ; 1005/1011 ; 335/336 ;	synonymous_variant ; BV11031_RS00270 ; c.1005T>C ; p.Asn335Asn ; 1005/1011 ; 1005/1011 ; 335/336 ;	upstream_gene_variant ; BV11031_RS00280 ; c.-1350T>C ; . ; . ; . ; . ;	upstream_gene_variant ; BV11031_RS00285 ; c.-3042T>C ; . ; . ; . ; . ;	upstream_gene_variant ; gap ; c.-4111T>C ; . ; . ; . ; . ;	upstream_gene_variant ; gene-BV11031_RS00005 ; n.-1204A>G ; . ; . ; . ; . ;
NZ_CP026362.1	52123	ACC	AC	142	hom	47	47	BV11031_RS00270	gene-BV11031_RS00270	51113	52123	+	downstream_gene_variant ; BV11031_RS00270 ; c.*2delC ; . ; . ; . ; . ;	upstream_gene_variant ; BV11031_RS00280 ; c.-1342delC ; . ; . ; . ; . ;	upstream_gene_variant ; BV11031_RS00285 ; c.-3034delC ; . ; . ; . ; . ;	upstream_gene_variant ; gap ; c.-4103delC ; . ; . ; . ; . ;	upstream_gene_variant ; gene-BV11031_RS00005 ; n.-1212delG ; . ; . ; . ; . ;	downstream_gene_variant ; BV11031_RS00250 ; c.*4347delC ; . ; . ; . ; . ;
NZ_CP026362.1	52152	A	G	225	hom	101	101	.	.	.	.	.	.	upstream_gene_variant ; BV11031_RS00280 ; c.-1315A>G ; . ; . ; . ; . ;	upstream_gene_variant ; BV11031_RS00285 ; c.-3007A>G ; . ; . ; . ; . ;	upstream_gene_variant ; gap ; c.-4076A>G ; . ; . ; . ; . ;	upstream_gene_variant ; gene-BV11031_RS00005 ; n.-1239T>C ; . ; . ; . ; . ;	downstream_gene_variant ; BV11031_RS00250 ; c.*4374A>G ; . ; . ; . ; . ;
NZ_CP026362.1	52178	T	C	225	hom	94	94	BV11031_RS00275	gene-BV11031_RS00275	52173	53261	-	missense_variant ; BV11031_RS00275 ; c.1084A>G ; p.Lys362Glu ; 1084/1089 ; 1084/1089 ; 362/362 ;	missense_variant ; BV11031_RS00275 ; c.1084A>G ; p.Lys362Glu ; 1084/1089 ; 1084/1089 ; 362/362 ;	upstream_gene_variant ; BV11031_RS00280 ; c.-1289T>C ; . ; . ; . ; . ;	upstream_gene_variant ; BV11031_RS00285 ; c.-2981T>C ; . ; . ; . ; . ;	upstream_gene_variant ; gap ; c.-4050T>C ; . ; . ; . ; . ;	upstream_gene_variant ; gene-BV11031_RS00005 ; n.-1265A>G ; . ; . ; . ; . ;
NZ_CP026362.1	52181	C	T	225	hom	92	92	BV11031_RS00275	gene-BV11031_RS00275	52173	53261	-	missense_variant ; BV11031_RS00275 ; c.1081G>A ; p.Asp361Asn ; 1081/1089 ; 1081/1089 ; 361/362 ;	missense_variant ; BV11031_RS00275 ; c.1081G>A ; p.Asp361Asn ; 1081/1089 ; 1081/1089 ; 361/362 ;	upstream_gene_variant ; BV11031_RS00280 ; c.-1286C>T ; . ; . ; . ; . ;	upstream_gene_variant ; BV11031_RS00285 ; c.-2978C>T ; . ; . ; . ; . ;	upstream_gene_variant ; gap ; c.-4047C>T ; . ; . ; . ; . ;	upstream_gene_variant ; gene-BV11031_RS00005 ; n.-1268G>A ; . ; . ; . ; . ;
NZ_CP026362.1	52190	T	G	225	hom	72	72	BV11031_RS00275	gene-BV11031_RS00275	52173	53261	-	synonymous_variant ; BV11031_RS00275 ; c.1072A>C ; p.Arg358Arg ; 1072/1089 ; 1072/1089 ; 358/362 ;	synonymous_variant ; BV11031_RS00275 ; c.1072A>C ; p.Arg358Arg ; 1072/1089 ; 1072/1089 ; 358/362 ;	upstream_gene_variant ; BV11031_RS00280 ; c.-1277T>G ; . ; . ; . ; . ;	upstream_gene_variant ; BV11031_RS00285 ; c.-2969T>G ; . ; . ; . ; . ;	upstream_gene_variant ; gap ; c.-4038T>G ; . ; . ; . ; . ;	upstream_gene_variant ; gene-BV11031_RS00005 ; n.-1277A>C ; . ; . ; . ; . ;
NZ_CP026362.1	52191	G	T	228	hom	72	71	BV11031_RS00275	gene-BV11031_RS00275	52173	53261	-	synonymous_variant ; BV11031_RS00275 ; c.1071C>A ; p.Thr357Thr ; 1071/1089 ; 1071/1089 ; 357/362 ;	synonymous_variant ; BV11031_RS00275 ; c.1071C>A ; p.Thr357Thr ; 1071/1089 ; 1071/1089 ; 357/362 ;	upstream_gene_variant ; BV11031_RS00280 ; c.-1276G>T ; . ; . ; . ; . ;	upstream_gene_variant ; BV11031_RS00285 ; c.-2968G>T ; . ; . ; . ; . ;	upstream_gene_variant ; gap ; c.-4037G>T ; . ; . ; . ; . ;	upstream_gene_variant ; gene-BV11031_RS00005 ; n.-1278C>A ; . ; . ; . ; . ;
NZ_CP026362.1	52193	T	C	225	hom	72	72	BV11031_RS00275	gene-BV11031_RS00275	52173	53261	-	missense_variant ; BV11031_RS00275 ; c.1069A>G ; p.Thr357Ala ; 1069/1089 ; 1069/1089 ; 357/362 ;	missense_variant ; BV11031_RS00275 ; c.1069A>G ; p.Thr357Ala ; 1069/1089 ; 1069/1089 ; 357/362 ;	upstream_gene_variant ; BV11031_RS00280 ; c.-1274T>C ; . ; . ; . ; . ;	upstream_gene_variant ; BV11031_RS00285 ; c.-2966T>C ; . ; . ; . ; . ;	upstream_gene_variant ; gap ; c.-4035T>C ; . ; . ; . ; . ;	upstream_gene_variant ; gene-BV11031_RS00005 ; n.-1280A>G ; . ; . ; . ; . ;
NZ_CP026362.1	52194	C	G	225	hom	72	72	BV11031_RS00275	gene-BV11031_RS00275	52173	53261	-	synonymous_variant ; BV11031_RS00275 ; c.1068G>C ; p.Ser356Ser ; 1068/1089 ; 1068/1089 ; 356/362 ;	synonymous_variant ; BV11031_RS00275 ; c.1068G>C ; p.Ser356Ser ; 1068/1089 ; 1068/1089 ; 356/362 ;	upstream_gene_variant ; BV11031_RS00280 ; c.-1273C>G ; . ; . ; . ; . ;	upstream_gene_variant ; BV11031_RS00285 ; c.-2965C>G ; . ; . ; . ; . ;	upstream_gene_variant ; gap ; c.-4034C>G ; . ; . ; . ; . ;	upstream_gene_variant ; gene-BV11031_RS00005 ; n.-1281G>C ; . ; . ; . ; . ;
NZ_CP026362.1	52197	T	C	225	hom	72	72	BV11031_RS00275	gene-BV11031_RS00275	52173	53261	-	synonymous_variant ; BV11031_RS00275 ; c.1065A>G ; p.Gln355Gln ; 1065/1089 ; 1065/1089 ; 355/362 ;	synonymous_variant ; BV11031_RS00275 ; c.1065A>G ; p.Gln355Gln ; 1065/1089 ; 1065/1089 ; 355/362 ;	upstream_gene_variant ; BV11031_RS00280 ; c.-1270T>C ; . ; . ; . ; . ;	upstream_gene_variant ; BV11031_RS00285 ; c.-2962T>C ; . ; . ; . ; . ;	upstream_gene_variant ; gap ; c.-4031T>C ; . ; . ; . ; . ;	upstream_gene_variant ; gene-BV11031_RS00005 ; n.-1284A>G ; . ; . ; . ; . ;
NZ_CP026362.1	52200	C	G	228	hom	75	74	BV11031_RS00275	gene-BV11031_RS00275	52173	53261	-	synonymous_variant ; BV11031_RS00275 ; c.1062G>C ; p.Arg354Arg ; 1062/1089 ; 1062/1089 ; 354/362 ;	synonymous_variant ; BV11031_RS00275 ; c.1062G>C ; p.Arg354Arg ; 1062/1089 ; 1062/1089 ; 354/362 ;	upstream_gene_variant ; BV11031_RS00280 ; c.-1267C>G ; . ; . ; . ; . ;	upstream_gene_variant ; BV11031_RS00285 ; c.-2959C>G ; . ; . ; . ; . ;	upstream_gene_variant ; gap ; c.-4028C>G ; . ; . ; . ; . ;	upstream_gene_variant ; gene-BV11031_RS00005 ; n.-1287G>C ; . ; . ; . ; . ;
NZ_CP026362.1	52226	C	T	225	hom	142	142	BV11031_RS00275	gene-BV11031_RS00275	52173	53261	-	missense_variant ; BV11031_RS00275 ; c.1036G>A ; p.Val346Ile ; 1036/1089 ; 1036/1089 ; 346/362 ;	missense_variant ; BV11031_RS00275 ; c.1036G>A ; p.Val346Ile ; 1036/1089 ; 1036/1089 ; 346/362 ;	upstream_gene_variant ; BV11031_RS00280 ; c.-1241C>T ; . ; . ; . ; . ;	upstream_gene_variant ; BV11031_RS00285 ; c.-2933C>T ; . ; . ; . ; . ;	upstream_gene_variant ; gap ; c.-4002C>T ; . ; . ; . ; . ;	upstream_gene_variant ; gene-BV11031_RS00005 ; n.-1313G>A ; . ; . ; . ; . ;
NZ_CP026362.1	52245	T	C	225	hom	149	149	BV11031_RS00275	gene-BV11031_RS00275	52173	53261	-	synonymous_variant ; BV11031_RS00275 ; c.1017A>G ; p.Lys339Lys ; 1017/1089 ; 1017/1089 ; 339/362 ;	synonymous_variant ; BV11031_RS00275 ; c.1017A>G ; p.Lys339Lys ; 1017/1089 ; 1017/1089 ; 339/362 ;	upstream_gene_variant ; BV11031_RS00280 ; c.-1222T>C ; . ; . ; . ; . ;	upstream_gene_variant ; BV11031_RS00285 ; c.-2914T>C ; . ; . ; . ; . ;	upstream_gene_variant ; gap ; c.-3983T>C ; . ; . ; . ; . ;	upstream_gene_variant ; gene-BV11031_RS00005 ; n.-1332A>G ; . ; . ; . ; . ;
NZ_CP026362.1	52278	C	G	225	hom	167	167	BV11031_RS00275	gene-BV11031_RS00275	52173	53261	-	synonymous_variant ; BV11031_RS00275 ; c.984G>C ; p.Ala328Ala ; 984/1089 ; 984/1089 ; 328/362 ;	synonymous_variant ; BV11031_RS00275 ; c.984G>C ; p.Ala328Ala ; 984/1089 ; 984/1089 ; 328/362 ;	upstream_gene_variant ; BV11031_RS00280 ; c.-1189C>G ; . ; . ; . ; . ;	upstream_gene_variant ; BV11031_RS00285 ; c.-2881C>G ; . ; . ; . ; . ;	upstream_gene_variant ; gap ; c.-3950C>G ; . ; . ; . ; . ;	upstream_gene_variant ; gene-BV11031_RS00005 ; n.-1365G>C ; . ; . ; . ; . ;
NZ_CP026362.1	52284	C	T	225	hom	166	166	BV11031_RS00275	gene-BV11031_RS00275	52173	53261	-	synonymous_variant ; BV11031_RS00275 ; c.978G>A ; p.Ala326Ala ; 978/1089 ; 978/1089 ; 326/362 ;	synonymous_variant ; BV11031_RS00275 ; c.978G>A ; p.Ala326Ala ; 978/1089 ; 978/1089 ; 326/362 ;	upstream_gene_variant ; BV11031_RS00280 ; c.-1183C>T ; . ; . ; . ; . ;	upstream_gene_variant ; BV11031_RS00285 ; c.-2875C>T ; . ; . ; . ; . ;	upstream_gene_variant ; gap ; c.-3944C>T ; . ; . ; . ; . ;	upstream_gene_variant ; gene-BV11031_RS00005 ; n.-1371G>A ; . ; . ; . ; . ;
NZ_CP026362.1	52297	G	A	225	hom	157	157	BV11031_RS00275	gene-BV11031_RS00275	52173	53261	-	missense_variant ; BV11031_RS00275 ; c.965C>T ; p.Ala322Val ; 965/1089 ; 965/1089 ; 322/362 ;	missense_variant ; BV11031_RS00275 ; c.965C>T ; p.Ala322Val ; 965/1089 ; 965/1089 ; 322/362 ;	upstream_gene_variant ; BV11031_RS00280 ; c.-1170G>A ; . ; . ; . ; . ;	upstream_gene_variant ; BV11031_RS00285 ; c.-2862G>A ; . ; . ; . ; . ;	upstream_gene_variant ; gap ; c.-3931G>A ; . ; . ; . ; . ;	upstream_gene_variant ; gene-BV11031_RS00005 ; n.-1384C>T ; . ; . ; . ; . ;
NZ_CP026362.1	52299	G	T	225	hom	157	157	BV11031_RS00275	gene-BV11031_RS00275	52173	53261	-	synonymous_variant ; BV11031_RS00275 ; c.963C>A ; p.Ser321Ser ; 963/1089 ; 963/1089 ; 321/362 ;	synonymous_variant ; BV11031_RS00275 ; c.963C>A ; p.Ser321Ser ; 963/1089 ; 963/1089 ; 321/362 ;	upstream_gene_variant ; BV11031_RS00280 ; c.-1168G>T ; . ; . ; . ; . ;	upstream_gene_variant ; BV11031_RS00285 ; c.-2860G>T ; . ; . ; . ; . ;	upstream_gene_variant ; gap ; c.-3929G>T ; . ; . ; . ; . ;	upstream_gene_variant ; gene-BV11031_RS00005 ; n.-1386C>A ; . ; . ; . ; . ;
NZ_CP026362.1	52308	G	A	225	hom	151	151	BV11031_RS00275	gene-BV11031_RS00275	52173	53261	-	synonymous_variant ; BV11031_RS00275 ; c.954C>T ; p.His318His ; 954/1089 ; 954/1089 ; 318/362 ;	synonymous_variant ; BV11031_RS00275 ; c.954C>T ; p.His318His ; 954/1089 ; 954/1089 ; 318/362 ;	upstream_gene_variant ; BV11031_RS00280 ; c.-1159G>A ; . ; . ; . ; . ;	upstream_gene_variant ; BV11031_RS00285 ; c.-2851G>A ; . ; . ; . ; . ;	upstream_gene_variant ; gap ; c.-3920G>A ; . ; . ; . ; . ;	upstream_gene_variant ; gene-BV11031_RS00005 ; n.-1395C>T ; . ; . ; . ; . ;
NZ_CP026362.1	52311	C	T	225	hom	150	150	BV11031_RS00275	gene-BV11031_RS00275	52173	53261	-	synonymous_variant ; BV11031_RS00275 ; c.951G>A ; p.Lys317Lys ; 951/1089 ; 951/1089 ; 317/362 ;	synonymous_variant ; BV11031_RS00275 ; c.951G>A ; p.Lys317Lys ; 951/1089 ; 951/1089 ; 317/362 ;	upstream_gene_variant ; BV11031_RS00280 ; c.-1156C>T ; . ; . ; . ; . ;	upstream_gene_variant ; BV11031_RS00285 ; c.-2848C>T ; . ; . ; . ; . ;	upstream_gene_variant ; gap ; c.-3917C>T ; . ; . ; . ; . ;	upstream_gene_variant ; gene-BV11031_RS00005 ; n.-1398G>A ; . ; . ; . ; . ;
NZ_CP026362.1	52325	A	G	225	hom	159	159	BV11031_RS00275	gene-BV11031_RS00275	52173	53261	-	synonymous_variant ; BV11031_RS00275 ; c.937T>C ; p.Leu313Leu ; 937/1089 ; 937/1089 ; 313/362 ;	synonymous_variant ; BV11031_RS00275 ; c.937T>C ; p.Leu313Leu ; 937/1089 ; 937/1089 ; 313/362 ;	upstream_gene_variant ; BV11031_RS00280 ; c.-1142A>G ; . ; . ; . ; . ;	upstream_gene_variant ; BV11031_RS00285 ; c.-2834A>G ; . ; . ; . ; . ;	upstream_gene_variant ; gap ; c.-3903A>G ; . ; . ; . ; . ;	upstream_gene_variant ; gene-BV11031_RS00005 ; n.-1412T>C ; . ; . ; . ; . ;
NZ_CP026362.1	52332	C	T	228	hom	153	152	BV11031_RS00275	gene-BV11031_RS00275	52173	53261	-	synonymous_variant ; BV11031_RS00275 ; c.930G>A ; p.Glu310Glu ; 930/1089 ; 930/1089 ; 310/362 ;	synonymous_variant ; BV11031_RS00275 ; c.930G>A ; p.Glu310Glu ; 930/1089 ; 930/1089 ; 310/362 ;	upstream_gene_variant ; BV11031_RS00280 ; c.-1135C>T ; . ; . ; . ; . ;	upstream_gene_variant ; BV11031_RS00285 ; c.-2827C>T ; . ; . ; . ; . ;	upstream_gene_variant ; gap ; c.-3896C>T ; . ; . ; . ; . ;	upstream_gene_variant ; gene-BV11031_RS00005 ; n.-1419G>A ; . ; . ; . ; . ;
NZ_CP026362.1	52335	G	T	225	hom	152	152	BV11031_RS00275	gene-BV11031_RS00275	52173	53261	-	synonymous_variant ; BV11031_RS00275 ; c.927C>A ; p.Ser309Ser ; 927/1089 ; 927/1089 ; 309/362 ;	synonymous_variant ; BV11031_RS00275 ; c.927C>A ; p.Ser309Ser ; 927/1089 ; 927/1089 ; 309/362 ;	upstream_gene_variant ; BV11031_RS00280 ; c.-1132G>T ; . ; . ; . ; . ;	upstream_gene_variant ; BV11031_RS00285 ; c.-2824G>T ; . ; . ; . ; . ;	upstream_gene_variant ; gap ; c.-3893G>T ; . ; . ; . ; . ;	upstream_gene_variant ; gene-BV11031_RS00005 ; n.-1422C>A ; . ; . ; . ; . ;
NZ_CP026362.1	52347	A	G	225	hom	162	162	BV11031_RS00275	gene-BV11031_RS00275	52173	53261	-	synonymous_variant ; BV11031_RS00275 ; c.915T>C ; p.Phe305Phe ; 915/1089 ; 915/1089 ; 305/362 ;	synonymous_variant ; BV11031_RS00275 ; c.915T>C ; p.Phe305Phe ; 915/1089 ; 915/1089 ; 305/362 ;	upstream_gene_variant ; BV11031_RS00280 ; c.-1120A>G ; . ; . ; . ; . ;	upstream_gene_variant ; BV11031_RS00285 ; c.-2812A>G ; . ; . ; . ; . ;	upstream_gene_variant ; gap ; c.-3881A>G ; . ; . ; . ; . ;	upstream_gene_variant ; gene-BV11031_RS00005 ; n.-1434T>C ; . ; . ; . ; . ;
NZ_CP026362.1	52353	C	T	225	hom	163	163	BV11031_RS00275	gene-BV11031_RS00275	52173	53261	-	synonymous_variant ; BV11031_RS00275 ; c.909G>A ; p.Ser303Ser ; 909/1089 ; 909/1089 ; 303/362 ;	synonymous_variant ; BV11031_RS00275 ; c.909G>A ; p.Ser303Ser ; 909/1089 ; 909/1089 ; 303/362 ;	upstream_gene_variant ; BV11031_RS00280 ; c.-1114C>T ; . ; . ; . ; . ;	upstream_gene_variant ; BV11031_RS00285 ; c.-2806C>T ; . ; . ; . ; . ;	upstream_gene_variant ; gap ; c.-3875C>T ; . ; . ; . ; . ;	upstream_gene_variant ; gene-BV11031_RS00005 ; n.-1440G>A ; . ; . ; . ; . ;
NZ_CP026362.1	52368	A	G	225	hom	169	169	BV11031_RS00275	gene-BV11031_RS00275	52173	53261	-	synonymous_variant ; BV11031_RS00275 ; c.894T>C ; p.Val298Val ; 894/1089 ; 894/1089 ; 298/362 ;	synonymous_variant ; BV11031_RS00275 ; c.894T>C ; p.Val298Val ; 894/1089 ; 894/1089 ; 298/362 ;	upstream_gene_variant ; BV11031_RS00280 ; c.-1099A>G ; . ; . ; . ; . ;	upstream_gene_variant ; BV11031_RS00285 ; c.-2791A>G ; . ; . ; . ; . ;	upstream_gene_variant ; gap ; c.-3860A>G ; . ; . ; . ; . ;	upstream_gene_variant ; gene-BV11031_RS00005 ; n.-1455T>C ; . ; . ; . ; . ;
NZ_CP026362.1	52386	A	C	225	hom	180	180	BV11031_RS00275	gene-BV11031_RS00275	52173	53261	-	synonymous_variant ; BV11031_RS00275 ; c.876T>G ; p.Pro292Pro ; 876/1089 ; 876/1089 ; 292/362 ;	synonymous_variant ; BV11031_RS00275 ; c.876T>G ; p.Pro292Pro ; 876/1089 ; 876/1089 ; 292/362 ;	upstream_gene_variant ; BV11031_RS00280 ; c.-1081A>C ; . ; . ; . ; . ;	upstream_gene_variant ; BV11031_RS00285 ; c.-2773A>C ; . ; . ; . ; . ;	upstream_gene_variant ; gap ; c.-3842A>C ; . ; . ; . ; . ;	upstream_gene_variant ; gene-BV11031_RS00005 ; n.-1473T>G ; . ; . ; . ; . ;
NZ_CP026362.1	52397	T	G	225	hom	173	173	BV11031_RS00275	gene-BV11031_RS00275	52173	53261	-	missense_variant ; BV11031_RS00275 ; c.865A>C ; p.Ile289Leu ; 865/1089 ; 865/1089 ; 289/362 ;	missense_variant ; BV11031_RS00275 ; c.865A>C ; p.Ile289Leu ; 865/1089 ; 865/1089 ; 289/362 ;	upstream_gene_variant ; BV11031_RS00280 ; c.-1070T>G ; . ; . ; . ; . ;	upstream_gene_variant ; BV11031_RS00285 ; c.-2762T>G ; . ; . ; . ; . ;	upstream_gene_variant ; gap ; c.-3831T>G ; . ; . ; . ; . ;	upstream_gene_variant ; gene-BV11031_RS00005 ; n.-1484A>C ; . ; . ; . ; . ;
NZ_CP026362.1	52409	G	T	225	hom	179	179	BV11031_RS00275	gene-BV11031_RS00275	52173	53261	-	synonymous_variant ; BV11031_RS00275 ; c.853C>A ; p.Arg285Arg ; 853/1089 ; 853/1089 ; 285/362 ;	synonymous_variant ; BV11031_RS00275 ; c.853C>A ; p.Arg285Arg ; 853/1089 ; 853/1089 ; 285/362 ;	upstream_gene_variant ; BV11031_RS00280 ; c.-1058G>T ; . ; . ; . ; . ;	upstream_gene_variant ; BV11031_RS00285 ; c.-2750G>T ; . ; . ; . ; . ;	upstream_gene_variant ; gap ; c.-3819G>T ; . ; . ; . ; . ;	upstream_gene_variant ; gene-BV11031_RS00005 ; n.-1496C>A ; . ; . ; . ; . ;
NZ_CP026362.1	52416	G	A	225	hom	184	184	BV11031_RS00275	gene-BV11031_RS00275	52173	53261	-	synonymous_variant ; BV11031_RS00275 ; c.846C>T ; p.Asp282Asp ; 846/1089 ; 846/1089 ; 282/362 ;	synonymous_variant ; BV11031_RS00275 ; c.846C>T ; p.Asp282Asp ; 846/1089 ; 846/1089 ; 282/362 ;	upstream_gene_variant ; BV11031_RS00280 ; c.-1051G>A ; . ; . ; . ; . ;	upstream_gene_variant ; BV11031_RS00285 ; c.-2743G>A ; . ; . ; . ; . ;	upstream_gene_variant ; gap ; c.-3812G>A ; . ; . ; . ; . ;	upstream_gene_variant ; gene-BV11031_RS00005 ; n.-1503C>T ; . ; . ; . ; . ;
NZ_CP026362.1	52422	G	C	225	hom	180	180	BV11031_RS00275	gene-BV11031_RS00275	52173	53261	-	synonymous_variant ; BV11031_RS00275 ; c.840C>G ; p.Val280Val ; 840/1089 ; 840/1089 ; 280/362 ;	synonymous_variant ; BV11031_RS00275 ; c.840C>G ; p.Val280Val ; 840/1089 ; 840/1089 ; 280/362 ;	upstream_gene_variant ; BV11031_RS00280 ; c.-1045G>C ; . ; . ; . ; . ;	upstream_gene_variant ; BV11031_RS00285 ; c.-2737G>C ; . ; . ; . ; . ;	upstream_gene_variant ; gap ; c.-3806G>C ; . ; . ; . ; . ;	upstream_gene_variant ; gene-BV11031_RS00005 ; n.-1509C>G ; . ; . ; . ; . ;
NZ_CP026362.1	52428	C	T	225	hom	174	174	BV11031_RS00275	gene-BV11031_RS00275	52173	53261	-	synonymous_variant ; BV11031_RS00275 ; c.834G>A ; p.Leu278Leu ; 834/1089 ; 834/1089 ; 278/362 ;	synonymous_variant ; BV11031_RS00275 ; c.834G>A ; p.Leu278Leu ; 834/1089 ; 834/1089 ; 278/362 ;	upstream_gene_variant ; BV11031_RS00280 ; c.-1039C>T ; . ; . ; . ; . ;	upstream_gene_variant ; BV11031_RS00285 ; c.-2731C>T ; . ; . ; . ; . ;	upstream_gene_variant ; gap ; c.-3800C>T ; . ; . ; . ; . ;	upstream_gene_variant ; gene-BV11031_RS00005 ; n.-1515G>A ; . ; . ; . ; . ;
NZ_CP026362.1	52434	G	A	225	hom	176	176	BV11031_RS00275	gene-BV11031_RS00275	52173	53261	-	synonymous_variant ; BV11031_RS00275 ; c.828C>T ; p.Ile276Ile ; 828/1089 ; 828/1089 ; 276/362 ;	synonymous_variant ; BV11031_RS00275 ; c.828C>T ; p.Ile276Ile ; 828/1089 ; 828/1089 ; 276/362 ;	upstream_gene_variant ; BV11031_RS00280 ; c.-1033G>A ; . ; . ; . ; . ;	upstream_gene_variant ; BV11031_RS00285 ; c.-2725G>A ; . ; . ; . ; . ;	upstream_gene_variant ; gap ; c.-3794G>A ; . ; . ; . ; . ;	upstream_gene_variant ; gene-BV11031_RS00005 ; n.-1521C>T ; . ; . ; . ; . ;
NZ_CP026362.1	52449	G	A	225	hom	163	163	BV11031_RS00275	gene-BV11031_RS00275	52173	53261	-	synonymous_variant ; BV11031_RS00275 ; c.813C>T ; p.Cys271Cys ; 813/1089 ; 813/1089 ; 271/362 ;	synonymous_variant ; BV11031_RS00275 ; c.813C>T ; p.Cys271Cys ; 813/1089 ; 813/1089 ; 271/362 ;	upstream_gene_variant ; BV11031_RS00280 ; c.-1018G>A ; . ; . ; . ; . ;	upstream_gene_variant ; BV11031_RS00285 ; c.-2710G>A ; . ; . ; . ; . ;	upstream_gene_variant ; gap ; c.-3779G>A ; . ; . ; . ; . ;	upstream_gene_variant ; gene-BV11031_RS00005 ; n.-1536C>T ; . ; . ; . ; . ;
NZ_CP026362.1	52458	A	G	225	hom	151	151	BV11031_RS00275	gene-BV11031_RS00275	52173	53261	-	synonymous_variant ; BV11031_RS00275 ; c.804T>C ; p.Ala268Ala ; 804/1089 ; 804/1089 ; 268/362 ;	synonymous_variant ; BV11031_RS00275 ; c.804T>C ; p.Ala268Ala ; 804/1089 ; 804/1089 ; 268/362 ;	upstream_gene_variant ; BV11031_RS00280 ; c.-1009A>G ; . ; . ; . ; . ;	upstream_gene_variant ; BV11031_RS00285 ; c.-2701A>G ; . ; . ; . ; . ;	upstream_gene_variant ; gap ; c.-3770A>G ; . ; . ; . ; . ;	upstream_gene_variant ; gene-BV11031_RS00005 ; n.-1545T>C ; . ; . ; . ; . ;
NZ_CP026362.1	52461	A	T	225	hom	151	151	BV11031_RS00275	gene-BV11031_RS00275	52173	53261	-	synonymous_variant ; BV11031_RS00275 ; c.801T>A ; p.Thr267Thr ; 801/1089 ; 801/1089 ; 267/362 ;	synonymous_variant ; BV11031_RS00275 ; c.801T>A ; p.Thr267Thr ; 801/1089 ; 801/1089 ; 267/362 ;	upstream_gene_variant ; BV11031_RS00280 ; c.-1006A>T ; . ; . ; . ; . ;	upstream_gene_variant ; BV11031_RS00285 ; c.-2698A>T ; . ; . ; . ; . ;	upstream_gene_variant ; gap ; c.-3767A>T ; . ; . ; . ; . ;	upstream_gene_variant ; gene-BV11031_RS00005 ; n.-1548T>A ; . ; . ; . ; . ;
NZ_CP026362.1	52472	T	G	225	hom	135	135	BV11031_RS00275	gene-BV11031_RS00275	52173	53261	-	missense_variant ; BV11031_RS00275 ; c.790A>C ; p.Asn264His ; 790/1089 ; 790/1089 ; 264/362 ;	missense_variant ; BV11031_RS00275 ; c.790A>C ; p.Asn264His ; 790/1089 ; 790/1089 ; 264/362 ;	upstream_gene_variant ; BV11031_RS00280 ; c.-995T>G ; . ; . ; . ; . ;	upstream_gene_variant ; BV11031_RS00285 ; c.-2687T>G ; . ; . ; . ; . ;	upstream_gene_variant ; gap ; c.-3756T>G ; . ; . ; . ; . ;	upstream_gene_variant ; gene-BV11031_RS00005 ; n.-1559A>C ; . ; . ; . ; . ;
NZ_CP026362.1	52473	T	C	225	hom	135	135	BV11031_RS00275	gene-BV11031_RS00275	52173	53261	-	synonymous_variant ; BV11031_RS00275 ; c.789A>G ; p.Lys263Lys ; 789/1089 ; 789/1089 ; 263/362 ;	synonymous_variant ; BV11031_RS00275 ; c.789A>G ; p.Lys263Lys ; 789/1089 ; 789/1089 ; 263/362 ;	upstream_gene_variant ; BV11031_RS00280 ; c.-994T>C ; . ; . ; . ; . ;	upstream_gene_variant ; BV11031_RS00285 ; c.-2686T>C ; . ; . ; . ; . ;	upstream_gene_variant ; gap ; c.-3755T>C ; . ; . ; . ; . ;	upstream_gene_variant ; gene-BV11031_RS00005 ; n.-1560A>G ; . ; . ; . ; . ;
NZ_CP026362.1	52487	G	C	225	hom	39	39	BV11031_RS00275	gene-BV11031_RS00275	52173	53261	-	missense_variant ; BV11031_RS00275 ; c.775C>G ; p.Gln259Glu ; 775/1089 ; 775/1089 ; 259/362 ;	missense_variant ; BV11031_RS00275 ; c.775C>G ; p.Gln259Glu ; 775/1089 ; 775/1089 ; 259/362 ;	upstream_gene_variant ; BV11031_RS00280 ; c.-980G>C ; . ; . ; . ; . ;	upstream_gene_variant ; BV11031_RS00285 ; c.-2672G>C ; . ; . ; . ; . ;	upstream_gene_variant ; gap ; c.-3741G>C ; . ; . ; . ; . ;	upstream_gene_variant ; gene-BV11031_RS00005 ; n.-1574C>G ; . ; . ; . ; . ;
NZ_CP026362.1	52491	C	T	225	hom	39	39	BV11031_RS00275	gene-BV11031_RS00275	52173	53261	-	synonymous_variant ; BV11031_RS00275 ; c.771G>A ; p.Thr257Thr ; 771/1089 ; 771/1089 ; 257/362 ;	synonymous_variant ; BV11031_RS00275 ; c.771G>A ; p.Thr257Thr ; 771/1089 ; 771/1089 ; 257/362 ;	upstream_gene_variant ; BV11031_RS00280 ; c.-976C>T ; . ; . ; . ; . ;	upstream_gene_variant ; BV11031_RS00285 ; c.-2668C>T ; . ; . ; . ; . ;	upstream_gene_variant ; gap ; c.-3737C>T ; . ; . ; . ; . ;	upstream_gene_variant ; gene-BV11031_RS00005 ; n.-1578G>A ; . ; . ; . ; . ;
NZ_CP026362.1	52511	A	G	225	hom	42	42	BV11031_RS00275	gene-BV11031_RS00275	52173	53261	-	synonymous_variant ; BV11031_RS00275 ; c.751T>C ; p.Leu251Leu ; 751/1089 ; 751/1089 ; 251/362 ;	synonymous_variant ; BV11031_RS00275 ; c.751T>C ; p.Leu251Leu ; 751/1089 ; 751/1089 ; 251/362 ;	upstream_gene_variant ; BV11031_RS00280 ; c.-956A>G ; . ; . ; . ; . ;	upstream_gene_variant ; BV11031_RS00285 ; c.-2648A>G ; . ; . ; . ; . ;	upstream_gene_variant ; gap ; c.-3717A>G ; . ; . ; . ; . ;	upstream_gene_variant ; gene-BV11031_RS00005 ; n.-1598T>C ; . ; . ; . ; . ;
NZ_CP026362.1	52512	C	A	225	hom	42	42	BV11031_RS00275	gene-BV11031_RS00275	52173	53261	-	synonymous_variant ; BV11031_RS00275 ; c.750G>T ; p.Leu250Leu ; 750/1089 ; 750/1089 ; 250/362 ;	synonymous_variant ; BV11031_RS00275 ; c.750G>T ; p.Leu250Leu ; 750/1089 ; 750/1089 ; 250/362 ;	upstream_gene_variant ; BV11031_RS00280 ; c.-955C>A ; . ; . ; . ; . ;	upstream_gene_variant ; BV11031_RS00285 ; c.-2647C>A ; . ; . ; . ; . ;	upstream_gene_variant ; gap ; c.-3716C>A ; . ; . ; . ; . ;	upstream_gene_variant ; gene-BV11031_RS00005 ; n.-1599G>T ; . ; . ; . ; . ;
NZ_CP026362.1	52515	C	T	225	hom	42	42	BV11031_RS00275	gene-BV11031_RS00275	52173	53261	-	synonymous_variant ; BV11031_RS00275 ; c.747G>A ; p.Lys249Lys ; 747/1089 ; 747/1089 ; 249/362 ;	synonymous_variant ; BV11031_RS00275 ; c.747G>A ; p.Lys249Lys ; 747/1089 ; 747/1089 ; 249/362 ;	upstream_gene_variant ; BV11031_RS00280 ; c.-952C>T ; . ; . ; . ; . ;	upstream_gene_variant ; BV11031_RS00285 ; c.-2644C>T ; . ; . ; . ; . ;	upstream_gene_variant ; gap ; c.-3713C>T ; . ; . ; . ; . ;	upstream_gene_variant ; gene-BV11031_RS00005 ; n.-1602G>A ; . ; . ; . ; . ;
NZ_CP026362.1	52518	C	T	225	hom	43	43	BV11031_RS00275	gene-BV11031_RS00275	52173	53261	-	synonymous_variant ; BV11031_RS00275 ; c.744G>A ; p.Ser248Ser ; 744/1089 ; 744/1089 ; 248/362 ;	synonymous_variant ; BV11031_RS00275 ; c.744G>A ; p.Ser248Ser ; 744/1089 ; 744/1089 ; 248/362 ;	upstream_gene_variant ; BV11031_RS00280 ; c.-949C>T ; . ; . ; . ; . ;	upstream_gene_variant ; BV11031_RS00285 ; c.-2641C>T ; . ; . ; . ; . ;	upstream_gene_variant ; gap ; c.-3710C>T ; . ; . ; . ; . ;	upstream_gene_variant ; gene-BV11031_RS00005 ; n.-1605G>A ; . ; . ; . ; . ;
NZ_CP026362.1	52524	C	T	225	hom	43	43	BV11031_RS00275	gene-BV11031_RS00275	52173	53261	-	synonymous_variant ; BV11031_RS00275 ; c.738G>A ; p.Lys246Lys ; 738/1089 ; 738/1089 ; 246/362 ;	synonymous_variant ; BV11031_RS00275 ; c.738G>A ; p.Lys246Lys ; 738/1089 ; 738/1089 ; 246/362 ;	upstream_gene_variant ; BV11031_RS00280 ; c.-943C>T ; . ; . ; . ; . ;	upstream_gene_variant ; BV11031_RS00285 ; c.-2635C>T ; . ; . ; . ; . ;	upstream_gene_variant ; gap ; c.-3704C>T ; . ; . ; . ; . ;	upstream_gene_variant ; gene-BV11031_RS00005 ; n.-1611G>A ; . ; . ; . ; . ;
NZ_CP026362.1	52530	C	T	225	hom	46	46	BV11031_RS00275	gene-BV11031_RS00275	52173	53261	-	synonymous_variant ; BV11031_RS00275 ; c.732G>A ; p.Glu244Glu ; 732/1089 ; 732/1089 ; 244/362 ;	synonymous_variant ; BV11031_RS00275 ; c.732G>A ; p.Glu244Glu ; 732/1089 ; 732/1089 ; 244/362 ;	upstream_gene_variant ; BV11031_RS00280 ; c.-937C>T ; . ; . ; . ; . ;	upstream_gene_variant ; BV11031_RS00285 ; c.-2629C>T ; . ; . ; . ; . ;	upstream_gene_variant ; gap ; c.-3698C>T ; . ; . ; . ; . ;	upstream_gene_variant ; gene-BV11031_RS00005 ; n.-1617G>A ; . ; . ; . ; . ;
NZ_CP026362.1	52533	T	C	225	hom	46	46	BV11031_RS00275	gene-BV11031_RS00275	52173	53261	-	synonymous_variant ; BV11031_RS00275 ; c.729A>G ; p.Thr243Thr ; 729/1089 ; 729/1089 ; 243/362 ;	synonymous_variant ; BV11031_RS00275 ; c.729A>G ; p.Thr243Thr ; 729/1089 ; 729/1089 ; 243/362 ;	upstream_gene_variant ; BV11031_RS00280 ; c.-934T>C ; . ; . ; . ; . ;	upstream_gene_variant ; BV11031_RS00285 ; c.-2626T>C ; . ; . ; . ; . ;	upstream_gene_variant ; gap ; c.-3695T>C ; . ; . ; . ; . ;	upstream_gene_variant ; gene-BV11031_RS00005 ; n.-1620A>G ; . ; . ; . ; . ;
NZ_CP026362.1	52536	C	T	225	hom	48	48	BV11031_RS00275	gene-BV11031_RS00275	52173	53261	-	synonymous_variant ; BV11031_RS00275 ; c.726G>A ; p.Thr242Thr ; 726/1089 ; 726/1089 ; 242/362 ;	synonymous_variant ; BV11031_RS00275 ; c.726G>A ; p.Thr242Thr ; 726/1089 ; 726/1089 ; 242/362 ;	upstream_gene_variant ; BV11031_RS00280 ; c.-931C>T ; . ; . ; . ; . ;	upstream_gene_variant ; BV11031_RS00285 ; c.-2623C>T ; . ; . ; . ; . ;	upstream_gene_variant ; gap ; c.-3692C>T ; . ; . ; . ; . ;	upstream_gene_variant ; gene-BV11031_RS00005 ; n.-1623G>A ; . ; . ; . ; . ;
NZ_CP026362.1	52542	G	T	225	hom	125	125	BV11031_RS00275	gene-BV11031_RS00275	52173	53261	-	synonymous_variant ; BV11031_RS00275 ; c.720C>A ; p.Thr240Thr ; 720/1089 ; 720/1089 ; 240/362 ;	synonymous_variant ; BV11031_RS00275 ; c.720C>A ; p.Thr240Thr ; 720/1089 ; 720/1089 ; 240/362 ;	upstream_gene_variant ; BV11031_RS00280 ; c.-925G>T ; . ; . ; . ; . ;	upstream_gene_variant ; BV11031_RS00285 ; c.-2617G>T ; . ; . ; . ; . ;	upstream_gene_variant ; gap ; c.-3686G>T ; . ; . ; . ; . ;	upstream_gene_variant ; gene-BV11031_RS00005 ; n.-1629C>A ; . ; . ; . ; . ;
NZ_CP026362.1	52575	C	A	225	hom	125	125	BV11031_RS00275	gene-BV11031_RS00275	52173	53261	-	synonymous_variant ; BV11031_RS00275 ; c.687G>T ; p.Arg229Arg ; 687/1089 ; 687/1089 ; 229/362 ;	synonymous_variant ; BV11031_RS00275 ; c.687G>T ; p.Arg229Arg ; 687/1089 ; 687/1089 ; 229/362 ;	upstream_gene_variant ; BV11031_RS00280 ; c.-892C>A ; . ; . ; . ; . ;	upstream_gene_variant ; BV11031_RS00285 ; c.-2584C>A ; . ; . ; . ; . ;	upstream_gene_variant ; gap ; c.-3653C>A ; . ; . ; . ; . ;	upstream_gene_variant ; BV11031_RS00295 ; c.-4980C>A ; . ; . ; . ; . ;
NZ_CP026362.1	52576	C	T	225	hom	125	125	BV11031_RS00275	gene-BV11031_RS00275	52173	53261	-	missense_variant ; BV11031_RS00275 ; c.686G>A ; p.Arg229Gln ; 686/1089 ; 686/1089 ; 229/362 ;	missense_variant ; BV11031_RS00275 ; c.686G>A ; p.Arg229Gln ; 686/1089 ; 686/1089 ; 229/362 ;	upstream_gene_variant ; BV11031_RS00280 ; c.-891C>T ; . ; . ; . ; . ;	upstream_gene_variant ; BV11031_RS00285 ; c.-2583C>T ; . ; . ; . ; . ;	upstream_gene_variant ; gap ; c.-3652C>T ; . ; . ; . ; . ;	upstream_gene_variant ; BV11031_RS00295 ; c.-4979C>T ; . ; . ; . ; . ;
NZ_CP026362.1	52584	A	G	225	hom	127	127	BV11031_RS00275	gene-BV11031_RS00275	52173	53261	-	synonymous_variant ; BV11031_RS00275 ; c.678T>C ; p.His226His ; 678/1089 ; 678/1089 ; 226/362 ;	synonymous_variant ; BV11031_RS00275 ; c.678T>C ; p.His226His ; 678/1089 ; 678/1089 ; 226/362 ;	upstream_gene_variant ; BV11031_RS00280 ; c.-883A>G ; . ; . ; . ; . ;	upstream_gene_variant ; BV11031_RS00285 ; c.-2575A>G ; . ; . ; . ; . ;	upstream_gene_variant ; gap ; c.-3644A>G ; . ; . ; . ; . ;	upstream_gene_variant ; BV11031_RS00295 ; c.-4971A>G ; . ; . ; . ; . ;
NZ_CP026362.1	52611	C	T	225	hom	106	106	BV11031_RS00275	gene-BV11031_RS00275	52173	53261	-	synonymous_variant ; BV11031_RS00275 ; c.651G>A ; p.Lys217Lys ; 651/1089 ; 651/1089 ; 217/362 ;	synonymous_variant ; BV11031_RS00275 ; c.651G>A ; p.Lys217Lys ; 651/1089 ; 651/1089 ; 217/362 ;	upstream_gene_variant ; BV11031_RS00280 ; c.-856C>T ; . ; . ; . ; . ;	upstream_gene_variant ; BV11031_RS00285 ; c.-2548C>T ; . ; . ; . ; . ;	upstream_gene_variant ; gap ; c.-3617C>T ; . ; . ; . ; . ;	upstream_gene_variant ; BV11031_RS00295 ; c.-4944C>T ; . ; . ; . ; . ;
NZ_CP026362.1	52614	G	C	225	hom	104	104	BV11031_RS00275	gene-BV11031_RS00275	52173	53261	-	synonymous_variant ; BV11031_RS00275 ; c.648C>G ; p.Val216Val ; 648/1089 ; 648/1089 ; 216/362 ;	synonymous_variant ; BV11031_RS00275 ; c.648C>G ; p.Val216Val ; 648/1089 ; 648/1089 ; 216/362 ;	upstream_gene_variant ; BV11031_RS00280 ; c.-853G>C ; . ; . ; . ; . ;	upstream_gene_variant ; BV11031_RS00285 ; c.-2545G>C ; . ; . ; . ; . ;	upstream_gene_variant ; gap ; c.-3614G>C ; . ; . ; . ; . ;	upstream_gene_variant ; BV11031_RS00295 ; c.-4941G>C ; . ; . ; . ; . ;
NZ_CP026362.1	52617	A	G	225	hom	104	104	BV11031_RS00275	gene-BV11031_RS00275	52173	53261	-	synonymous_variant ; BV11031_RS00275 ; c.645T>C ; p.Gly215Gly ; 645/1089 ; 645/1089 ; 215/362 ;	synonymous_variant ; BV11031_RS00275 ; c.645T>C ; p.Gly215Gly ; 645/1089 ; 645/1089 ; 215/362 ;	upstream_gene_variant ; BV11031_RS00280 ; c.-850A>G ; . ; . ; . ; . ;	upstream_gene_variant ; BV11031_RS00285 ; c.-2542A>G ; . ; . ; . ; . ;	upstream_gene_variant ; gap ; c.-3611A>G ; . ; . ; . ; . ;	upstream_gene_variant ; BV11031_RS00295 ; c.-4938A>G ; . ; . ; . ; . ;
NZ_CP026362.1	52623	C	T	225	hom	103	103	BV11031_RS00275	gene-BV11031_RS00275	52173	53261	-	synonymous_variant ; BV11031_RS00275 ; c.639G>A ; p.Thr213Thr ; 639/1089 ; 639/1089 ; 213/362 ;	synonymous_variant ; BV11031_RS00275 ; c.639G>A ; p.Thr213Thr ; 639/1089 ; 639/1089 ; 213/362 ;	upstream_gene_variant ; BV11031_RS00280 ; c.-844C>T ; . ; . ; . ; . ;	upstream_gene_variant ; BV11031_RS00285 ; c.-2536C>T ; . ; . ; . ; . ;	upstream_gene_variant ; gap ; c.-3605C>T ; . ; . ; . ; . ;	upstream_gene_variant ; BV11031_RS00295 ; c.-4932C>T ; . ; . ; . ; . ;
NZ_CP026362.1	52626	A	G	225	hom	104	104	BV11031_RS00275	gene-BV11031_RS00275	52173	53261	-	synonymous_variant ; BV11031_RS00275 ; c.636T>C ; p.Asp212Asp ; 636/1089 ; 636/1089 ; 212/362 ;	synonymous_variant ; BV11031_RS00275 ; c.636T>C ; p.Asp212Asp ; 636/1089 ; 636/1089 ; 212/362 ;	upstream_gene_variant ; BV11031_RS00280 ; c.-841A>G ; . ; . ; . ; . ;	upstream_gene_variant ; BV11031_RS00285 ; c.-2533A>G ; . ; . ; . ; . ;	upstream_gene_variant ; gap ; c.-3602A>G ; . ; . ; . ; . ;	upstream_gene_variant ; BV11031_RS00295 ; c.-4929A>G ; . ; . ; . ; . ;
NZ_CP026362.1	52638	G	A	225	hom	105	105	BV11031_RS00275	gene-BV11031_RS00275	52173	53261	-	synonymous_variant ; BV11031_RS00275 ; c.624C>T ; p.Phe208Phe ; 624/1089 ; 624/1089 ; 208/362 ;	synonymous_variant ; BV11031_RS00275 ; c.624C>T ; p.Phe208Phe ; 624/1089 ; 624/1089 ; 208/362 ;	upstream_gene_variant ; BV11031_RS00280 ; c.-829G>A ; . ; . ; . ; . ;	upstream_gene_variant ; BV11031_RS00285 ; c.-2521G>A ; . ; . ; . ; . ;	upstream_gene_variant ; gap ; c.-3590G>A ; . ; . ; . ; . ;	upstream_gene_variant ; BV11031_RS00295 ; c.-4917G>A ; . ; . ; . ; . ;
[truncated: 273,042+ more rows]
