# Supplementary material for: Genome analysis of biosurfactant producing bacterium, Bacillus tequilensis
Source: PLoS One. 2023 Jun 2;18(6):e0285994. doi: 10.1371/journal.pone.0285994 (PMC10237388; doi:10.1371/journal.pone.0285994)
Supplement: S6 Table — (XLSX) [file pone.0285994.s006.xlsx]

## Sheet: Sheet1
Chromosome	Pos	Ref	Alt	Quality	Hom/Het	Read Depth	Alt Depth	Gene Name	Gene ID	Start	End	Strand	Represented Transcript (Annotation_type ; Gene_name ; codon_change ; protein_change ; cDNA_position/cDNA_len ; CDS_position/CDS_len ; Protein_position/Protein_len)	Transcript1 (Annotation_type ; Gene_name ; codon_change ; protein_change ; cDNA_position/cDNA_len ; CDS_position/CDS_len ; Protein_position/Protein_len)	Transcript2 (Annotation_type ; Gene_name ; codon_change ; protein_change ; cDNA_position/cDNA_len ; CDS_position/CDS_len ; Protein_position/Protein_len)	Transcript3 (Annotation_type ; Gene_name ; codon_change ; protein_change ; cDNA_position/cDNA_len ; CDS_position/CDS_len ; Protein_position/Protein_len)	Transcript4 (Annotation_type ; Gene_name ; codon_change ; protein_change ; cDNA_position/cDNA_len ; CDS_position/CDS_len ; Protein_position/Protein_len)	Transcript5 (Annotation_type ; Gene_name ; codon_change ; protein_change ; cDNA_position/cDNA_len ; CDS_position/CDS_len ; Protein_position/Protein_len)
NZ_CP029364.1	44	T	G	91	hom	43	43	.	.	.	.	.	.	synonymous_variant ; DIC78_RS00005 ; c.6723T>G ; p.Leu2241Leu ; 6723/10797 ; 6723/10797 ; 2241/3598 ;	upstream_gene_variant ; DIC78_RS00010 ; c.-4103T>G ; . ; . ; . ; . ;
NZ_CP029364.1	46	A	G	91	hom	43	43	.	.	.	.	.	.	missense_variant ; DIC78_RS00005 ; c.6725A>G ; p.His2242Arg ; 6725/10797 ; 6725/10797 ; 2242/3598 ;	upstream_gene_variant ; DIC78_RS00010 ; c.-4101A>G ; . ; . ; . ; . ;
NZ_CP029364.1	65	T	C	60	het	120	61	.	.	.	.	.	.	synonymous_variant ; DIC78_RS00005 ; c.6744T>C ; p.Tyr2248Tyr ; 6744/10797 ; 6744/10797 ; 2248/3598 ;	upstream_gene_variant ; DIC78_RS00010 ; c.-4082T>C ; . ; . ; . ; . ;
NZ_CP029364.1	77	G	A	104	hom	118	116	.	.	.	.	.	.	synonymous_variant ; DIC78_RS00005 ; c.6756G>A ; p.Gln2252Gln ; 6756/10797 ; 6756/10797 ; 2252/3598 ;	upstream_gene_variant ; DIC78_RS00010 ; c.-4070G>A ; . ; . ; . ; . ;
NZ_CP029364.1	80	G	A	104	hom	117	116	.	.	.	.	.	.	synonymous_variant ; DIC78_RS00005 ; c.6759G>A ; p.Glu2253Glu ; 6759/10797 ; 6759/10797 ; 2253/3598 ;	upstream_gene_variant ; DIC78_RS00010 ; c.-4067G>A ; . ; . ; . ; . ;
NZ_CP029364.1	82	C	A,G	84	het	116	116	.	.	.	.	.	.	missense_variant ; DIC78_RS00005 ; c.6761C>A ; p.Ala2254Asp ; 6761/10797 ; 6761/10797 ; 2254/3598 ;	missense_variant ; DIC78_RS00005 ; c.6761C>G ; p.Ala2254Gly ; 6761/10797 ; 6761/10797 ; 2254/3598 ;	upstream_gene_variant ; DIC78_RS00010 ; c.-4065C>A ; . ; . ; . ; . ;	upstream_gene_variant ; DIC78_RS00010 ; c.-4065C>G ; . ; . ; . ; . ;
NZ_CP029364.1	83	C	A	102	hom	116	116	.	.	.	.	.	.	synonymous_variant ; DIC78_RS00005 ; c.6762C>A ; p.Ala2254Ala ; 6762/10797 ; 6762/10797 ; 2254/3598 ;	upstream_gene_variant ; DIC78_RS00010 ; c.-4064C>A ; . ; . ; . ; . ;
NZ_CP029364.1	91	A	C	117	hom	152	152	.	.	.	.	.	.	missense_variant ; DIC78_RS00005 ; c.6770A>C ; p.Lys2257Thr ; 6770/10797 ; 6770/10797 ; 2257/3598 ;	upstream_gene_variant ; DIC78_RS00010 ; c.-4056A>C ; . ; . ; . ; . ;
NZ_CP029364.1	99	C	G	155	hom	218	218	.	.	.	.	.	.	missense_variant ; DIC78_RS00005 ; c.6778C>G ; p.Pro2260Ala ; 6778/10797 ; 6778/10797 ; 2260/3598 ;	upstream_gene_variant ; DIC78_RS00010 ; c.-4048C>G ; . ; . ; . ; . ;
NZ_CP029364.1	107	G	A	166	hom	248	248	.	.	.	.	.	.	synonymous_variant ; DIC78_RS00005 ; c.6786G>A ; p.Lys2262Lys ; 6786/10797 ; 6786/10797 ; 2262/3598 ;	upstream_gene_variant ; DIC78_RS00010 ; c.-4040G>A ; . ; . ; . ; . ;
NZ_CP029364.1	117	G	A	54	het	280	125	.	.	.	.	.	.	missense_variant ; DIC78_RS00005 ; c.6796G>A ; p.Ala2266Thr ; 6796/10797 ; 6796/10797 ; 2266/3598 ;	upstream_gene_variant ; DIC78_RS00010 ; c.-4030G>A ; . ; . ; . ; . ;
NZ_CP029364.1	140	A	G	184	hom	335	335	.	.	.	.	.	.	synonymous_variant ; DIC78_RS00005 ; c.6819A>G ; p.Glu2273Glu ; 6819/10797 ; 6819/10797 ; 2273/3598 ;	upstream_gene_variant ; DIC78_RS00010 ; c.-4007A>G ; . ; . ; . ; . ;
NZ_CP029364.1	152	C	T	190	hom	339	339	.	.	.	.	.	.	synonymous_variant ; DIC78_RS00005 ; c.6831C>T ; p.Pro2277Pro ; 6831/10797 ; 6831/10797 ; 2277/3598 ;	upstream_gene_variant ; DIC78_RS00010 ; c.-3995C>T ; . ; . ; . ; . ;
NZ_CP029364.1	155	A	G	190	hom	340	340	.	.	.	.	.	.	synonymous_variant ; DIC78_RS00005 ; c.6834A>G ; p.Val2278Val ; 6834/10797 ; 6834/10797 ; 2278/3598 ;	upstream_gene_variant ; DIC78_RS00010 ; c.-3992A>G ; . ; . ; . ; . ;
NZ_CP029364.1	161	C	T	188	hom	342	342	.	.	.	.	.	.	synonymous_variant ; DIC78_RS00005 ; c.6840C>T ; p.Asp2280Asp ; 6840/10797 ; 6840/10797 ; 2280/3598 ;	upstream_gene_variant ; DIC78_RS00010 ; c.-3986C>T ; . ; . ; . ; . ;
NZ_CP029364.1	164	G	T	191	hom	348	348	.	.	.	.	.	.	synonymous_variant ; DIC78_RS00005 ; c.6843G>T ; p.Leu2281Leu ; 6843/10797 ; 6843/10797 ; 2281/3598 ;	upstream_gene_variant ; DIC78_RS00010 ; c.-3983G>T ; . ; . ; . ; . ;
NZ_CP029364.1	174	T	C	176	hom	341	341	.	.	.	.	.	.	missense_variant ; DIC78_RS00005 ; c.6853T>C ; p.Tyr2285His ; 6853/10797 ; 6853/10797 ; 2285/3598 ;	upstream_gene_variant ; DIC78_RS00010 ; c.-3973T>C ; . ; . ; . ; . ;
NZ_CP029364.1	176	C	T	183	hom	341	341	.	.	.	.	.	.	synonymous_variant ; DIC78_RS00005 ; c.6855C>T ; p.Tyr2285Tyr ; 6855/10797 ; 6855/10797 ; 2285/3598 ;	upstream_gene_variant ; DIC78_RS00010 ; c.-3971C>T ; . ; . ; . ; . ;
NZ_CP029364.1	182	G	C	175	hom	353	353	.	.	.	.	.	.	synonymous_variant ; DIC78_RS00005 ; c.6861G>C ; p.Arg2287Arg ; 6861/10797 ; 6861/10797 ; 2287/3598 ;	upstream_gene_variant ; DIC78_RS00010 ; c.-3965G>C ; . ; . ; . ; . ;
NZ_CP029364.1	188	A	G	184	hom	354	354	.	.	.	.	.	.	synonymous_variant ; DIC78_RS00005 ; c.6867A>G ; p.Pro2289Pro ; 6867/10797 ; 6867/10797 ; 2289/3598 ;	upstream_gene_variant ; DIC78_RS00010 ; c.-3959A>G ; . ; . ; . ; . ;
NZ_CP029364.1	210	C	A	225	hom	398	398	.	.	.	.	.	.	missense_variant ; DIC78_RS00005 ; c.6889C>A ; p.Gln2297Lys ; 6889/10797 ; 6889/10797 ; 2297/3598 ;	upstream_gene_variant ; DIC78_RS00010 ; c.-3937C>A ; . ; . ; . ; . ;
NZ_CP029364.1	212	A	G	225	hom	398	398	.	.	.	.	.	.	synonymous_variant ; DIC78_RS00005 ; c.6891A>G ; p.Gln2297Gln ; 6891/10797 ; 6891/10797 ; 2297/3598 ;	upstream_gene_variant ; DIC78_RS00010 ; c.-3935A>G ; . ; . ; . ; . ;
NZ_CP029364.1	227	C	G	225	hom	212	212	.	.	.	.	.	.	synonymous_variant ; DIC78_RS00005 ; c.6906C>G ; p.Leu2302Leu ; 6906/10797 ; 6906/10797 ; 2302/3598 ;	upstream_gene_variant ; DIC78_RS00010 ; c.-3920C>G ; . ; . ; . ; . ;
NZ_CP029364.1	236	A	G	225	hom	130	130	.	.	.	.	.	.	synonymous_variant ; DIC78_RS00005 ; c.6915A>G ; p.Glu2305Glu ; 6915/10797 ; 6915/10797 ; 2305/3598 ;	upstream_gene_variant ; DIC78_RS00010 ; c.-3911A>G ; . ; . ; . ; . ;
NZ_CP029364.1	237	C	G	225	hom	130	130	.	.	.	.	.	.	missense_variant ; DIC78_RS00005 ; c.6916C>G ; p.Leu2306Val ; 6916/10797 ; 6916/10797 ; 2306/3598 ;	upstream_gene_variant ; DIC78_RS00010 ; c.-3910C>G ; . ; . ; . ; . ;
NZ_CP029364.1	239	C	T	225	hom	130	130	.	.	.	.	.	.	synonymous_variant ; DIC78_RS00005 ; c.6918C>T ; p.Leu2306Leu ; 6918/10797 ; 6918/10797 ; 2306/3598 ;	upstream_gene_variant ; DIC78_RS00010 ; c.-3908C>T ; . ; . ; . ; . ;
NZ_CP029364.1	240	A	G	225	hom	130	130	.	.	.	.	.	.	missense_variant ; DIC78_RS00005 ; c.6919A>G ; p.Thr2307Ala ; 6919/10797 ; 6919/10797 ; 2307/3598 ;	upstream_gene_variant ; DIC78_RS00010 ; c.-3907A>G ; . ; . ; . ; . ;
NZ_CP029364.1	243	G	T	228	hom	130	129	.	.	.	.	.	.	missense_variant ; DIC78_RS00005 ; c.6922G>T ; p.Ala2308Ser ; 6922/10797 ; 6922/10797 ; 2308/3598 ;	upstream_gene_variant ; DIC78_RS00010 ; c.-3904G>T ; . ; . ; . ; . ;
NZ_CP029364.1	245	C	A	225	hom	130	130	.	.	.	.	.	.	synonymous_variant ; DIC78_RS00005 ; c.6924C>A ; p.Ala2308Ala ; 6924/10797 ; 6924/10797 ; 2308/3598 ;	upstream_gene_variant ; DIC78_RS00010 ; c.-3902C>A ; . ; . ; . ; . ;
NZ_CP029364.1	248	G	C	225	hom	130	130	.	.	.	.	.	.	synonymous_variant ; DIC78_RS00005 ; c.6927G>C ; p.Gly2309Gly ; 6927/10797 ; 6927/10797 ; 2309/3598 ;	upstream_gene_variant ; DIC78_RS00010 ; c.-3899G>C ; . ; . ; . ; . ;
NZ_CP029364.1	257	A	G	225	hom	481	481	.	.	.	.	.	.	synonymous_variant ; DIC78_RS00005 ; c.6936A>G ; p.Lys2312Lys ; 6936/10797 ; 6936/10797 ; 2312/3598 ;	upstream_gene_variant ; DIC78_RS00010 ; c.-3890A>G ; . ; . ; . ; . ;
NZ_CP029364.1	260	C	G	225	hom	481	481	.	.	.	.	.	.	synonymous_variant ; DIC78_RS00005 ; c.6939C>G ; p.Leu2313Leu ; 6939/10797 ; 6939/10797 ; 2313/3598 ;	upstream_gene_variant ; DIC78_RS00010 ; c.-3887C>G ; . ; . ; . ; . ;
NZ_CP029364.1	266	C	A	225	hom	481	481	.	.	.	.	.	.	synonymous_variant ; DIC78_RS00005 ; c.6945C>A ; p.Arg2315Arg ; 6945/10797 ; 6945/10797 ; 2315/3598 ;	upstream_gene_variant ; DIC78_RS00010 ; c.-3881C>A ; . ; . ; . ; . ;
NZ_CP029364.1	269	G	A	225	hom	481	481	.	.	.	.	.	.	synonymous_variant ; DIC78_RS00005 ; c.6948G>A ; p.Glu2316Glu ; 6948/10797 ; 6948/10797 ; 2316/3598 ;	upstream_gene_variant ; DIC78_RS00010 ; c.-3878G>A ; . ; . ; . ; . ;
NZ_CP029364.1	281	C	A	225	hom	570	570	.	.	.	.	.	.	synonymous_variant ; DIC78_RS00005 ; c.6960C>A ; p.Thr2320Thr ; 6960/10797 ; 6960/10797 ; 2320/3598 ;	upstream_gene_variant ; DIC78_RS00010 ; c.-3866C>A ; . ; . ; . ; . ;
NZ_CP029364.1	299	G	T	225	hom	662	662	.	.	.	.	.	.	synonymous_variant ; DIC78_RS00005 ; c.6978G>T ; p.Leu2326Leu ; 6978/10797 ; 6978/10797 ; 2326/3598 ;	upstream_gene_variant ; DIC78_RS00010 ; c.-3848G>T ; . ; . ; . ; . ;
NZ_CP029364.1	302	A	G	228	hom	664	663	.	.	.	.	.	.	synonymous_variant ; DIC78_RS00005 ; c.6981A>G ; p.Ala2327Ala ; 6981/10797 ; 6981/10797 ; 2327/3598 ;	upstream_gene_variant ; DIC78_RS00010 ; c.-3845A>G ; . ; . ; . ; . ;
NZ_CP029364.1	311	A	C	228	hom	686	685	.	.	.	.	.	.	synonymous_variant ; DIC78_RS00005 ; c.6990A>C ; p.Thr2330Thr ; 6990/10797 ; 6990/10797 ; 2330/3598 ;	upstream_gene_variant ; DIC78_RS00010 ; c.-3836A>C ; . ; . ; . ; . ;
NZ_CP029364.1	317	A	C	228	hom	697	696	.	.	.	.	.	.	missense_variant ; DIC78_RS00005 ; c.6996A>C ; p.Leu2332Phe ; 6996/10797 ; 6996/10797 ; 2332/3598 ;	upstream_gene_variant ; DIC78_RS00010 ; c.-3830A>C ; . ; . ; . ; . ;
NZ_CP029364.1	323	G	A	225	hom	700	700	.	.	.	.	.	.	synonymous_variant ; DIC78_RS00005 ; c.7002G>A ; p.Ser2334Ser ; 7002/10797 ; 7002/10797 ; 2334/3598 ;	upstream_gene_variant ; DIC78_RS00010 ; c.-3824G>A ; . ; . ; . ; . ;
NZ_CP029364.1	341	A	G	82	het	686	204	.	.	.	.	.	.	synonymous_variant ; DIC78_RS00005 ; c.7020A>G ; p.Glu2340Glu ; 7020/10797 ; 7020/10797 ; 2340/3598 ;	upstream_gene_variant ; DIC78_RS00010 ; c.-3806A>G ; . ; . ; . ; . ;
NZ_CP029364.1	344	C	T	225	hom	679	679	.	.	.	.	.	.	synonymous_variant ; DIC78_RS00005 ; c.7023C>T ; p.Asp2341Asp ; 7023/10797 ; 7023/10797 ; 2341/3598 ;	upstream_gene_variant ; DIC78_RS00010 ; c.-3803C>T ; . ; . ; . ; . ;
NZ_CP029364.1	356	G	C	225	hom	613	613	.	.	.	.	.	.	synonymous_variant ; DIC78_RS00005 ; c.7035G>C ; p.Gly2345Gly ; 7035/10797 ; 7035/10797 ; 2345/3598 ;	upstream_gene_variant ; DIC78_RS00010 ; c.-3791G>C ; . ; . ; . ; . ;
NZ_CP029364.1	359	A	G	228	hom	610	609	.	.	.	.	.	.	synonymous_variant ; DIC78_RS00005 ; c.7038A>G ; p.Ser2346Ser ; 7038/10797 ; 7038/10797 ; 2346/3598 ;	upstream_gene_variant ; DIC78_RS00010 ; c.-3788A>G ; . ; . ; . ; . ;
NZ_CP029364.1	371	A	C	225	hom	540	540	.	.	.	.	.	.	synonymous_variant ; DIC78_RS00005 ; c.7050A>C ; p.Gly2350Gly ; 7050/10797 ; 7050/10797 ; 2350/3598 ;	upstream_gene_variant ; DIC78_RS00010 ; c.-3776A>C ; . ; . ; . ; . ;
NZ_CP029364.1	374	T	G	177	het	533	362	.	.	.	.	.	.	synonymous_variant ; DIC78_RS00005 ; c.7053T>G ; p.Arg2351Arg ; 7053/10797 ; 7053/10797 ; 2351/3598 ;	upstream_gene_variant ; DIC78_RS00010 ; c.-3773T>G ; . ; . ; . ; . ;
NZ_CP029364.1	377	T	G	225	hom	525	525	.	.	.	.	.	.	synonymous_variant ; DIC78_RS00005 ; c.7056T>G ; p.Pro2352Pro ; 7056/10797 ; 7056/10797 ; 2352/3598 ;	upstream_gene_variant ; DIC78_RS00010 ; c.-3770T>G ; . ; . ; . ; . ;
NZ_CP029364.1	383	A	G	225	hom	518	518	.	.	.	.	.	.	synonymous_variant ; DIC78_RS00005 ; c.7062A>G ; p.Lys2354Lys ; 7062/10797 ; 7062/10797 ; 2354/3598 ;	upstream_gene_variant ; DIC78_RS00010 ; c.-3764A>G ; . ; . ; . ; . ;
NZ_CP029364.1	386	C	T	225	hom	521	521	.	.	.	.	.	.	synonymous_variant ; DIC78_RS00005 ; c.7065C>T ; p.Asp2355Asp ; 7065/10797 ; 7065/10797 ; 2355/3598 ;	upstream_gene_variant ; DIC78_RS00010 ; c.-3761C>T ; . ; . ; . ; . ;
NZ_CP029364.1	401	T	C	225	hom	512	512	.	.	.	.	.	.	synonymous_variant ; DIC78_RS00005 ; c.7080T>C ; p.Leu2360Leu ; 7080/10797 ; 7080/10797 ; 2360/3598 ;	upstream_gene_variant ; DIC78_RS00010 ; c.-3746T>C ; . ; . ; . ; . ;
NZ_CP029364.1	404	A	C	225	hom	512	512	.	.	.	.	.	.	synonymous_variant ; DIC78_RS00005 ; c.7083A>C ; p.Gly2361Gly ; 7083/10797 ; 7083/10797 ; 2361/3598 ;	upstream_gene_variant ; DIC78_RS00010 ; c.-3743A>C ; . ; . ; . ; . ;
NZ_CP029364.1	410	C	T	228	hom	519	518	.	.	.	.	.	.	synonymous_variant ; DIC78_RS00005 ; c.7089C>T ; p.Phe2363Phe ; 7089/10797 ; 7089/10797 ; 2363/3598 ;	upstream_gene_variant ; DIC78_RS00010 ; c.-3737C>T ; . ; . ; . ; . ;
NZ_CP029364.1	413	C	G	228	hom	522	521	.	.	.	.	.	.	synonymous_variant ; DIC78_RS00005 ; c.7092C>G ; p.Val2364Val ; 7092/10797 ; 7092/10797 ; 2364/3598 ;	upstream_gene_variant ; DIC78_RS00010 ; c.-3734C>G ; . ; . ; . ; . ;
NZ_CP029364.1	419	C	G	225	hom	536	536	.	.	.	.	.	.	synonymous_variant ; DIC78_RS00005 ; c.7098C>G ; p.Thr2366Thr ; 7098/10797 ; 7098/10797 ; 2366/3598 ;	upstream_gene_variant ; DIC78_RS00010 ; c.-3728C>G ; . ; . ; . ; . ;
NZ_CP029364.1	434	A	G	140	het	517	136	.	.	.	.	.	.	synonymous_variant ; DIC78_RS00005 ; c.7113A>G ; p.Thr2371Thr ; 7113/10797 ; 7113/10797 ; 2371/3598 ;	upstream_gene_variant ; DIC78_RS00010 ; c.-3713A>G ; . ; . ; . ; . ;
NZ_CP029364.1	458	T	C	225	hom	412	412	.	.	.	.	.	.	synonymous_variant ; DIC78_RS00005 ; c.7137T>C ; p.Phe2379Phe ; 7137/10797 ; 7137/10797 ; 2379/3598 ;	upstream_gene_variant ; DIC78_RS00010 ; c.-3689T>C ; . ; . ; . ; . ;
NZ_CP029364.1	460	C	T	225	hom	412	412	.	.	.	.	.	.	missense_variant ; DIC78_RS00005 ; c.7139C>T ; p.Ala2380Val ; 7139/10797 ; 7139/10797 ; 2380/3598 ;	upstream_gene_variant ; DIC78_RS00010 ; c.-3687C>T ; . ; . ; . ; . ;
NZ_CP029364.1	461	G	A	225	hom	412	412	.	.	.	.	.	.	synonymous_variant ; DIC78_RS00005 ; c.7140G>A ; p.Ala2380Ala ; 7140/10797 ; 7140/10797 ; 2380/3598 ;	upstream_gene_variant ; DIC78_RS00010 ; c.-3686G>A ; . ; . ; . ; . ;
NZ_CP029364.1	464	A	G	225	hom	412	412	.	.	.	.	.	.	synonymous_variant ; DIC78_RS00005 ; c.7143A>G ; p.Gln2381Gln ; 7143/10797 ; 7143/10797 ; 2381/3598 ;	upstream_gene_variant ; DIC78_RS00010 ; c.-3683A>G ; . ; . ; . ; . ;
NZ_CP029364.1	466	T	A	225	hom	412	412	.	.	.	.	.	.	missense_variant ; DIC78_RS00005 ; c.7145T>A ; p.Phe2382Tyr ; 7145/10797 ; 7145/10797 ; 2382/3598 ;	upstream_gene_variant ; DIC78_RS00010 ; c.-3681T>A ; . ; . ; . ; . ;
NZ_CP029364.1	488	C	A	225	hom	464	464	.	.	.	.	.	.	synonymous_variant ; DIC78_RS00005 ; c.7167C>A ; p.Thr2389Thr ; 7167/10797 ; 7167/10797 ; 2389/3598 ;	upstream_gene_variant ; DIC78_RS00010 ; c.-3659C>A ; . ; . ; . ; . ;
NZ_CP029364.1	500	T	C	228	hom	421	420	.	.	.	.	.	.	synonymous_variant ; DIC78_RS00005 ; c.7179T>C ; p.Ala2393Ala ; 7179/10797 ; 7179/10797 ; 2393/3598 ;	upstream_gene_variant ; DIC78_RS00010 ; c.-3647T>C ; . ; . ; . ; . ;
NZ_CP029364.1	502	A	T	228	hom	421	420	.	.	.	.	.	.	missense_variant ; DIC78_RS00005 ; c.7181A>T ; p.Tyr2394Phe ; 7181/10797 ; 7181/10797 ; 2394/3598 ;	upstream_gene_variant ; DIC78_RS00010 ; c.-3645A>T ; . ; . ; . ; . ;
NZ_CP029364.1	503	C	T	225	hom	420	420	.	.	.	.	.	.	synonymous_variant ; DIC78_RS00005 ; c.7182C>T ; p.Tyr2394Tyr ; 7182/10797 ; 7182/10797 ; 2394/3598 ;	upstream_gene_variant ; DIC78_RS00010 ; c.-3644C>T ; . ; . ; . ; . ;
NZ_CP029364.1	506	A	G	225	hom	422	422	.	.	.	.	.	.	synonymous_variant ; DIC78_RS00005 ; c.7185A>G ; p.Glu2395Glu ; 7185/10797 ; 7185/10797 ; 2395/3598 ;	upstream_gene_variant ; DIC78_RS00010 ; c.-3641A>G ; . ; . ; . ; . ;
NZ_CP029364.1	518	T	C	225	hom	434	434	.	.	.	.	.	.	synonymous_variant ; DIC78_RS00005 ; c.7197T>C ; p.Tyr2399Tyr ; 7197/10797 ; 7197/10797 ; 2399/3598 ;	upstream_gene_variant ; DIC78_RS00010 ; c.-3629T>C ; . ; . ; . ; . ;
NZ_CP029364.1	536	C	T	79	het	392	100	.	.	.	.	.	.	synonymous_variant ; DIC78_RS00005 ; c.7215C>T ; p.Val2405Val ; 7215/10797 ; 7215/10797 ; 2405/3598 ;	upstream_gene_variant ; DIC78_RS00010 ; c.-3611C>T ; . ; . ; . ; . ;
NZ_CP029364.1	545	C	T	225	hom	166	166	.	.	.	.	.	.	synonymous_variant ; DIC78_RS00005 ; c.7224C>T ; p.Leu2408Leu ; 7224/10797 ; 7224/10797 ; 2408/3598 ;	upstream_gene_variant ; DIC78_RS00010 ; c.-3602C>T ; . ; . ; . ; . ;
NZ_CP029364.1	547	G	A	225	hom	160	160	.	.	.	.	.	.	missense_variant ; DIC78_RS00005 ; c.7226G>A ; p.Gly2409Asp ; 7226/10797 ; 7226/10797 ; 2409/3598 ;	upstream_gene_variant ; DIC78_RS00010 ; c.-3600G>A ; . ; . ; . ; . ;
NZ_CP029364.1	548	C	A	225	hom	160	160	.	.	.	.	.	.	synonymous_variant ; DIC78_RS00005 ; c.7227C>A ; p.Gly2409Gly ; 7227/10797 ; 7227/10797 ; 2409/3598 ;	upstream_gene_variant ; DIC78_RS00010 ; c.-3599C>A ; . ; . ; . ; . ;
NZ_CP029364.1	549	G	T	225	hom	160	160	.	.	.	.	.	.	missense_variant ; DIC78_RS00005 ; c.7228G>T ; p.Val2410Leu ; 7228/10797 ; 7228/10797 ; 2410/3598 ;	upstream_gene_variant ; DIC78_RS00010 ; c.-3598G>T ; . ; . ; . ; . ;
NZ_CP029364.1	551	A	G	225	hom	160	160	.	.	.	.	.	.	synonymous_variant ; DIC78_RS00005 ; c.7230A>G ; p.Val2410Val ; 7230/10797 ; 7230/10797 ; 2410/3598 ;	upstream_gene_variant ; DIC78_RS00010 ; c.-3596A>G ; . ; . ; . ; . ;
NZ_CP029364.1	555	A	C	225	hom	160	160	.	.	.	.	.	.	synonymous_variant ; DIC78_RS00005 ; c.7234A>C ; p.Arg2412Arg ; 7234/10797 ; 7234/10797 ; 2412/3598 ;	upstream_gene_variant ; DIC78_RS00010 ; c.-3592A>C ; . ; . ; . ; . ;
NZ_CP029364.1	569	A	G	225	hom	175	175	.	.	.	.	.	.	synonymous_variant ; DIC78_RS00005 ; c.7248A>G ; p.Arg2416Arg ; 7248/10797 ; 7248/10797 ; 2416/3598 ;	upstream_gene_variant ; DIC78_RS00010 ; c.-3578A>G ; . ; . ; . ; . ;
NZ_CP029364.1	587	C	G	225	hom	139	139	.	.	.	.	.	.	synonymous_variant ; DIC78_RS00005 ; c.7266C>G ; p.Ala2422Ala ; 7266/10797 ; 7266/10797 ; 2422/3598 ;	upstream_gene_variant ; DIC78_RS00010 ; c.-3560C>G ; . ; . ; . ; . ;
NZ_CP029364.1	596	C	T	225	hom	108	108	.	.	.	.	.	.	synonymous_variant ; DIC78_RS00005 ; c.7275C>T ; p.Val2425Val ; 7275/10797 ; 7275/10797 ; 2425/3598 ;	upstream_gene_variant ; DIC78_RS00010 ; c.-3551C>T ; . ; . ; . ; . ;
NZ_CP029364.1	848	T	C	112	hom	48	48	.	.	.	.	.	.	synonymous_variant ; DIC78_RS00005 ; c.7527T>C ; p.Ile2509Ile ; 7527/10797 ; 7527/10797 ; 2509/3598 ;	upstream_gene_variant ; DIC78_RS00010 ; c.-3299T>C ; . ; . ; . ; . ;
NZ_CP029364.1	854	T	C	109	hom	48	48	.	.	.	.	.	.	synonymous_variant ; DIC78_RS00005 ; c.7533T>C ; p.Thr2511Thr ; 7533/10797 ; 7533/10797 ; 2511/3598 ;	upstream_gene_variant ; DIC78_RS00010 ; c.-3293T>C ; . ; . ; . ; . ;
NZ_CP029364.1	857	T	A	112	hom	48	48	.	.	.	.	.	.	missense_variant ; DIC78_RS00005 ; c.7536T>A ; p.His2512Gln ; 7536/10797 ; 7536/10797 ; 2512/3598 ;	upstream_gene_variant ; DIC78_RS00010 ; c.-3290T>A ; . ; . ; . ; . ;
NZ_CP029364.1	866	A	G	108	hom	48	48	.	.	.	.	.	.	synonymous_variant ; DIC78_RS00005 ; c.7545A>G ; p.Arg2515Arg ; 7545/10797 ; 7545/10797 ; 2515/3598 ;	upstream_gene_variant ; DIC78_RS00010 ; c.-3281A>G ; . ; . ; . ; . ;
NZ_CP029364.1	867	A	C	112	hom	48	48	.	.	.	.	.	.	missense_variant ; DIC78_RS00005 ; c.7546A>C ; p.Asn2516His ; 7546/10797 ; 7546/10797 ; 2516/3598 ;	upstream_gene_variant ; DIC78_RS00010 ; c.-3280A>C ; . ; . ; . ; . ;
NZ_CP029364.1	870	A	C	106	hom	48	48	.	.	.	.	.	.	missense_variant ; DIC78_RS00005 ; c.7549A>C ; p.Lys2517Gln ; 7549/10797 ; 7549/10797 ; 2517/3598 ;	upstream_gene_variant ; DIC78_RS00010 ; c.-3277A>C ; . ; . ; . ; . ;
NZ_CP029364.1	878	G	T	187	hom	84	84	.	.	.	.	.	.	synonymous_variant ; DIC78_RS00005 ; c.7557G>T ; p.Leu2519Leu ; 7557/10797 ; 7557/10797 ; 2519/3598 ;	upstream_gene_variant ; DIC78_RS00010 ; c.-3269G>T ; . ; . ; . ; . ;
NZ_CP029364.1	892	G	C	187	hom	81	81	.	.	.	.	.	.	missense_variant ; DIC78_RS00005 ; c.7571G>C ; p.Ser2524Thr ; 7571/10797 ; 7571/10797 ; 2524/3598 ;	upstream_gene_variant ; DIC78_RS00010 ; c.-3255G>C ; . ; . ; . ; . ;
NZ_CP029364.1	1079	C	A	225	hom	280	280	.	.	.	.	.	.	synonymous_variant ; DIC78_RS00005 ; c.7758C>A ; p.Val2586Val ; 7758/10797 ; 7758/10797 ; 2586/3598 ;	upstream_gene_variant ; DIC78_RS00010 ; c.-3068C>A ; . ; . ; . ; . ;
NZ_CP029364.1	1082	A	C	225	hom	277	277	.	.	.	.	.	.	synonymous_variant ; DIC78_RS00005 ; c.7761A>C ; p.Gly2587Gly ; 7761/10797 ; 7761/10797 ; 2587/3598 ;	upstream_gene_variant ; DIC78_RS00010 ; c.-3065A>C ; . ; . ; . ; . ;
NZ_CP029364.1	1085	T	C	225	hom	277	277	.	.	.	.	.	.	synonymous_variant ; DIC78_RS00005 ; c.7764T>C ; p.Ile2588Ile ; 7764/10797 ; 7764/10797 ; 2588/3598 ;	upstream_gene_variant ; DIC78_RS00010 ; c.-3062T>C ; . ; . ; . ; . ;
NZ_CP029364.1	1093	C	A	225	hom	281	281	.	.	.	.	.	.	missense_variant ; DIC78_RS00005 ; c.7772C>A ; p.Pro2591His ; 7772/10797 ; 7772/10797 ; 2591/3598 ;	upstream_gene_variant ; DIC78_RS00010 ; c.-3054C>A ; . ; . ; . ; . ;
NZ_CP029364.1	1100	A	G	225	hom	274	274	.	.	.	.	.	.	synonymous_variant ; DIC78_RS00005 ; c.7779A>G ; p.Ser2593Ser ; 7779/10797 ; 7779/10797 ; 2593/3598 ;	upstream_gene_variant ; DIC78_RS00010 ; c.-3047A>G ; . ; . ; . ; . ;
NZ_CP029364.1	1106	C	T	225	hom	273	273	.	.	.	.	.	.	synonymous_variant ; DIC78_RS00005 ; c.7785C>T ; p.Ser2595Ser ; 7785/10797 ; 7785/10797 ; 2595/3598 ;	upstream_gene_variant ; DIC78_RS00010 ; c.-3041C>T ; . ; . ; . ; . ;
NZ_CP029364.1	1112	T	A	228	hom	273	271	.	.	.	.	.	.	synonymous_variant ; DIC78_RS00005 ; c.7791T>A ; p.Ile2597Ile ; 7791/10797 ; 7791/10797 ; 2597/3598 ;	upstream_gene_variant ; DIC78_RS00010 ; c.-3035T>A ; . ; . ; . ; . ;
NZ_CP029364.1	1121	T	A	225	hom	261	261	.	.	.	.	.	.	synonymous_variant ; DIC78_RS00005 ; c.7800T>A ; p.Ile2600Ile ; 7800/10797 ; 7800/10797 ; 2600/3598 ;	upstream_gene_variant ; DIC78_RS00010 ; c.-3026T>A ; . ; . ; . ; . ;
NZ_CP029364.1	1124	G	T	225	hom	260	260	.	.	.	.	.	.	synonymous_variant ; DIC78_RS00005 ; c.7803G>T ; p.Leu2601Leu ; 7803/10797 ; 7803/10797 ; 2601/3598 ;	upstream_gene_variant ; DIC78_RS00010 ; c.-3023G>T ; . ; . ; . ; . ;
NZ_CP029364.1	1130	T	G	225	hom	269	269	.	.	.	.	.	.	synonymous_variant ; DIC78_RS00005 ; c.7809T>G ; p.Val2603Val ; 7809/10797 ; 7809/10797 ; 2603/3598 ;	upstream_gene_variant ; DIC78_RS00010 ; c.-3017T>G ; . ; . ; . ; . ;
NZ_CP029364.1	1142	C	A	225	hom	261	261	.	.	.	.	.	.	synonymous_variant ; DIC78_RS00005 ; c.7821C>A ; p.Gly2607Gly ; 7821/10797 ; 7821/10797 ; 2607/3598 ;	upstream_gene_variant ; DIC78_RS00010 ; c.-3005C>A ; . ; . ; . ; . ;
NZ_CP029364.1	1151	T	C	225	hom	248	248	.	.	.	.	.	.	synonymous_variant ; DIC78_RS00005 ; c.7830T>C ; p.Tyr2610Tyr ; 7830/10797 ; 7830/10797 ; 2610/3598 ;	upstream_gene_variant ; DIC78_RS00010 ; c.-2996T>C ; . ; . ; . ; . ;
NZ_CP029364.1	1154	C	T	225	hom	247	247	.	.	.	.	.	.	synonymous_variant ; DIC78_RS00005 ; c.7833C>T ; p.Val2611Val ; 7833/10797 ; 7833/10797 ; 2611/3598 ;	upstream_gene_variant ; DIC78_RS00010 ; c.-2993C>T ; . ; . ; . ; . ;
NZ_CP029364.1	1157	G	C	225	hom	247	247	.	.	.	.	.	.	synonymous_variant ; DIC78_RS00005 ; c.7836G>C ; p.Pro2612Pro ; 7836/10797 ; 7836/10797 ; 2612/3598 ;	upstream_gene_variant ; DIC78_RS00010 ; c.-2990G>C ; . ; . ; . ; . ;
NZ_CP029364.1	1166	G	T	225	hom	271	271	.	.	.	.	.	.	synonymous_variant ; DIC78_RS00005 ; c.7845G>T ; p.Pro2615Pro ; 7845/10797 ; 7845/10797 ; 2615/3598 ;	upstream_gene_variant ; DIC78_RS00010 ; c.-2981G>T ; . ; . ; . ; . ;
NZ_CP029364.1	1176	G	A	225	hom	263	263	.	.	.	.	.	.	missense_variant ; DIC78_RS00005 ; c.7855G>A ; p.Ala2619Thr ; 7855/10797 ; 7855/10797 ; 2619/3598 ;	upstream_gene_variant ; DIC78_RS00010 ; c.-2971G>A ; . ; . ; . ; . ;
NZ_CP029364.1	1178	G	A	225	hom	262	262	.	.	.	.	.	.	synonymous_variant ; DIC78_RS00005 ; c.7857G>A ; p.Ala2619Ala ; 7857/10797 ; 7857/10797 ; 2619/3598 ;	upstream_gene_variant ; DIC78_RS00010 ; c.-2969G>A ; . ; . ; . ; . ;
NZ_CP029364.1	1196	A	C	30.4183	hom	3	3	.	.	.	.	.	.	synonymous_variant ; DIC78_RS00005 ; c.7875A>C ; p.Ile2625Ile ; 7875/10797 ; 7875/10797 ; 2625/3598 ;	upstream_gene_variant ; DIC78_RS00010 ; c.-2951A>C ; . ; . ; . ; . ;
NZ_CP029364.1	1367	A	T	225	hom	166	166	.	.	.	.	.	.	synonymous_variant ; DIC78_RS00005 ; c.8046A>T ; p.Ser2682Ser ; 8046/10797 ; 8046/10797 ; 2682/3598 ;	upstream_gene_variant ; DIC78_RS00010 ; c.-2780A>T ; . ; . ; . ; . ;
NZ_CP029364.1	1376	A	G	225	hom	143	143	.	.	.	.	.	.	synonymous_variant ; DIC78_RS00005 ; c.8055A>G ; p.Thr2685Thr ; 8055/10797 ; 8055/10797 ; 2685/3598 ;	upstream_gene_variant ; DIC78_RS00010 ; c.-2771A>G ; . ; . ; . ; . ;
NZ_CP029364.1	1381	A	G	225	hom	141	141	.	.	.	.	.	.	missense_variant ; DIC78_RS00005 ; c.8060A>G ; p.Gln2687Arg ; 8060/10797 ; 8060/10797 ; 2687/3598 ;	upstream_gene_variant ; DIC78_RS00010 ; c.-2766A>G ; . ; . ; . ; . ;
NZ_CP029364.1	1382	G	T	228	hom	141	140	.	.	.	.	.	.	missense_variant ; DIC78_RS00005 ; c.8061G>T ; p.Gln2687His ; 8061/10797 ; 8061/10797 ; 2687/3598 ;	upstream_gene_variant ; DIC78_RS00010 ; c.-2765G>T ; . ; . ; . ; . ;
NZ_CP029364.1	1391	C	G	225	hom	151	151	.	.	.	.	.	.	synonymous_variant ; DIC78_RS00005 ; c.8070C>G ; p.Gly2690Gly ; 8070/10797 ; 8070/10797 ; 2690/3598 ;	upstream_gene_variant ; DIC78_RS00010 ; c.-2756C>G ; . ; . ; . ; . ;
NZ_CP029364.1	1394	G	A	228	hom	151	150	.	.	.	.	.	.	synonymous_variant ; DIC78_RS00005 ; c.8073G>A ; p.Val2691Val ; 8073/10797 ; 8073/10797 ; 2691/3598 ;	upstream_gene_variant ; DIC78_RS00010 ; c.-2753G>A ; . ; . ; . ; . ;
NZ_CP029364.1	1412	A	T	225	hom	135	135	.	.	.	.	.	.	synonymous_variant ; DIC78_RS00005 ; c.8091A>T ; p.Gly2697Gly ; 8091/10797 ; 8091/10797 ; 2697/3598 ;	upstream_gene_variant ; DIC78_RS00010 ; c.-2735A>T ; . ; . ; . ; . ;
NZ_CP029364.1	1415	A	T	225	hom	136	136	.	.	.	.	.	.	synonymous_variant ; DIC78_RS00005 ; c.8094A>T ; p.Ile2698Ile ; 8094/10797 ; 8094/10797 ; 2698/3598 ;	upstream_gene_variant ; DIC78_RS00010 ; c.-2732A>T ; . ; . ; . ; . ;
NZ_CP029364.1	1424	C	T	225	hom	131	131	.	.	.	.	.	.	synonymous_variant ; DIC78_RS00005 ; c.8103C>T ; p.Thr2701Thr ; 8103/10797 ; 8103/10797 ; 2701/3598 ;	upstream_gene_variant ; DIC78_RS00010 ; c.-2723C>T ; . ; . ; . ; . ;
NZ_CP029364.1	1427	G	T	225	hom	129	129	.	.	.	.	.	.	synonymous_variant ; DIC78_RS00005 ; c.8106G>T ; p.Leu2702Leu ; 8106/10797 ; 8106/10797 ; 2702/3598 ;	upstream_gene_variant ; DIC78_RS00010 ; c.-2720G>T ; . ; . ; . ; . ;
NZ_CP029364.1	1437	C	A	225	hom	118	118	.	.	.	.	.	.	synonymous_variant ; DIC78_RS00005 ; c.8116C>A ; p.Arg2706Arg ; 8116/10797 ; 8116/10797 ; 2706/3598 ;	upstream_gene_variant ; DIC78_RS00010 ; c.-2710C>A ; . ; . ; . ; . ;
NZ_CP029364.1	1442	T	C	225	hom	113	113	.	.	.	.	.	.	synonymous_variant ; DIC78_RS00005 ; c.8121T>C ; p.Asn2707Asn ; 8121/10797 ; 8121/10797 ; 2707/3598 ;	upstream_gene_variant ; DIC78_RS00010 ; c.-2705T>C ; . ; . ; . ; . ;
NZ_CP029364.1	1451	T	A	225	hom	76	76	.	.	.	.	.	.	synonymous_variant ; DIC78_RS00005 ; c.8130T>A ; p.Ala2710Ala ; 8130/10797 ; 8130/10797 ; 2710/3598 ;	upstream_gene_variant ; DIC78_RS00010 ; c.-2696T>A ; . ; . ; . ; . ;
NZ_CP029364.1	1454	G	C	225	hom	76	76	.	.	.	.	.	.	missense_variant ; DIC78_RS00005 ; c.8133G>C ; p.Leu2711Phe ; 8133/10797 ; 8133/10797 ; 2711/3598 ;	upstream_gene_variant ; DIC78_RS00010 ; c.-2693G>C ; . ; . ; . ; . ;
NZ_CP029364.1	1457	T	C	225	hom	73	73	.	.	.	.	.	.	synonymous_variant ; DIC78_RS00005 ; c.8136T>C ; p.Asn2712Asn ; 8136/10797 ; 8136/10797 ; 2712/3598 ;	upstream_gene_variant ; DIC78_RS00010 ; c.-2690T>C ; . ; . ; . ; . ;
NZ_CP029364.1	1466	C	T	225	hom	70	70	.	.	.	.	.	.	synonymous_variant ; DIC78_RS00005 ; c.8145C>T ; p.Asp2715Asp ; 8145/10797 ; 8145/10797 ; 2715/3598 ;	upstream_gene_variant ; DIC78_RS00010 ; c.-2681C>T ; . ; . ; . ; . ;
NZ_CP029364.1	1469	A	C	225	hom	70	70	.	.	.	.	.	.	synonymous_variant ; DIC78_RS00005 ; c.8148A>C ; p.Thr2716Thr ; 8148/10797 ; 8148/10797 ; 2716/3598 ;	upstream_gene_variant ; DIC78_RS00010 ; c.-2678A>C ; . ; . ; . ; . ;
NZ_CP029364.1	1470	G	A	225	hom	70	70	.	.	.	.	.	.	missense_variant ; DIC78_RS00005 ; c.8149G>A ; p.Val2717Ile ; 8149/10797 ; 8149/10797 ; 2717/3598 ;	upstream_gene_variant ; DIC78_RS00010 ; c.-2677G>A ; . ; . ; . ; . ;
NZ_CP029364.1	1472	C	T	225	hom	70	70	.	.	.	.	.	.	synonymous_variant ; DIC78_RS00005 ; c.8151C>T ; p.Val2717Val ; 8151/10797 ; 8151/10797 ; 2717/3598 ;	upstream_gene_variant ; DIC78_RS00010 ; c.-2675C>T ; . ; . ; . ; . ;
NZ_CP029364.1	1475	T	G	225	hom	72	72	.	.	.	.	.	.	synonymous_variant ; DIC78_RS00005 ; c.8154T>G ; p.Leu2718Leu ; 8154/10797 ; 8154/10797 ; 2718/3598 ;	upstream_gene_variant ; DIC78_RS00010 ; c.-2672T>G ; . ; . ; . ; . ;
NZ_CP029364.1	1490	T	C	225	hom	120	120	.	.	.	.	.	.	synonymous_variant ; DIC78_RS00005 ; c.8169T>C ; p.Phe2723Phe ; 8169/10797 ; 8169/10797 ; 2723/3598 ;	upstream_gene_variant ; DIC78_RS00010 ; c.-2657T>C ; . ; . ; . ; . ;
NZ_CP029364.1	1493	G	A	225	hom	124	124	.	.	.	.	.	.	synonymous_variant ; DIC78_RS00005 ; c.8172G>A ; p.Ser2724Ser ; 8172/10797 ; 8172/10797 ; 2724/3598 ;	upstream_gene_variant ; DIC78_RS00010 ; c.-2654G>A ; . ; . ; . ; . ;
NZ_CP029364.1	1506	T	A	225	hom	123	123	.	.	.	.	.	.	missense_variant ; DIC78_RS00005 ; c.8185T>A ; p.Leu2729Ile ; 8185/10797 ; 8185/10797 ; 2729/3598 ;	upstream_gene_variant ; DIC78_RS00010 ; c.-2641T>A ; . ; . ; . ; . ;
NZ_CP029364.1	1511	A	T	225	hom	134	134	.	.	.	.	.	.	synonymous_variant ; DIC78_RS00005 ; c.8190A>T ; p.Thr2730Thr ; 8190/10797 ; 8190/10797 ; 2730/3598 ;	upstream_gene_variant ; DIC78_RS00010 ; c.-2636A>T ; . ; . ; . ; . ;
NZ_CP029364.1	1520	C	T	225	hom	141	141	.	.	.	.	.	.	synonymous_variant ; DIC78_RS00005 ; c.8199C>T ; p.Phe2733Phe ; 8199/10797 ; 8199/10797 ; 2733/3598 ;	upstream_gene_variant ; DIC78_RS00010 ; c.-2627C>T ; . ; . ; . ; . ;
NZ_CP029364.1	1544	G	A	225	hom	58	58	.	.	.	.	.	.	synonymous_variant ; DIC78_RS00005 ; c.8223G>A ; p.Lys2741Lys ; 8223/10797 ; 8223/10797 ; 2741/3598 ;	upstream_gene_variant ; DIC78_RS00010 ; c.-2603G>A ; . ; . ; . ; . ;
NZ_CP029364.1	1545	A	G	225	hom	58	58	.	.	.	.	.	.	missense_variant ; DIC78_RS00005 ; c.8224A>G ; p.Thr2742Ala ; 8224/10797 ; 8224/10797 ; 2742/3598 ;	upstream_gene_variant ; DIC78_RS00010 ; c.-2602A>G ; . ; . ; . ; . ;
NZ_CP029364.1	1547	A	C	225	hom	58	58	.	.	.	.	.	.	synonymous_variant ; DIC78_RS00005 ; c.8226A>C ; p.Thr2742Thr ; 8226/10797 ; 8226/10797 ; 2742/3598 ;	upstream_gene_variant ; DIC78_RS00010 ; c.-2600A>C ; . ; . ; . ; . ;
NZ_CP029364.1	1550	G	T	225	hom	58	58	.	.	.	.	.	.	synonymous_variant ; DIC78_RS00005 ; c.8229G>T ; p.Val2743Val ; 8229/10797 ; 8229/10797 ; 2743/3598 ;	upstream_gene_variant ; DIC78_RS00010 ; c.-2597G>T ; . ; . ; . ; . ;
NZ_CP029364.1	1551	C	T	225	hom	58	58	.	.	.	.	.	.	synonymous_variant ; DIC78_RS00005 ; c.8230C>T ; p.Leu2744Leu ; 8230/10797 ; 8230/10797 ; 2744/3598 ;	upstream_gene_variant ; DIC78_RS00010 ; c.-2596C>T ; . ; . ; . ; . ;
NZ_CP029364.1	1555	C	T	225	hom	58	58	.	.	.	.	.	.	missense_variant ; DIC78_RS00005 ; c.8234C>T ; p.Pro2745Leu ; 8234/10797 ; 8234/10797 ; 2745/3598 ;	upstream_gene_variant ; DIC78_RS00010 ; c.-2592C>T ; . ; . ; . ; . ;
NZ_CP029364.1	1557	G	C	225	hom	58	58	.	.	.	.	.	.	missense_variant ; DIC78_RS00005 ; c.8236G>C ; p.Asp2746His ; 8236/10797 ; 8236/10797 ; 2746/3598 ;	upstream_gene_variant ; DIC78_RS00010 ; c.-2590G>C ; . ; . ; . ; . ;
NZ_CP029364.1	1563	A	G	225	hom	58	58	.	.	.	.	.	.	missense_variant ; DIC78_RS00005 ; c.8242A>G ; p.Asn2748Asp ; 8242/10797 ; 8242/10797 ; 2748/3598 ;	upstream_gene_variant ; DIC78_RS00010 ; c.-2584A>G ; . ; . ; . ; . ;
NZ_CP029364.1	1565	C	G	225	hom	58	58	.	.	.	.	.	.	missense_variant ; DIC78_RS00005 ; c.8244C>G ; p.Asn2748Lys ; 8244/10797 ; 8244/10797 ; 2748/3598 ;	upstream_gene_variant ; DIC78_RS00010 ; c.-2582C>G ; . ; . ; . ; . ;
NZ_CP029364.1	1574	A	G	225	hom	114	114	.	.	.	.	.	.	synonymous_variant ; DIC78_RS00005 ; c.8253A>G ; p.Lys2751Lys ; 8253/10797 ; 8253/10797 ; 2751/3598 ;	upstream_gene_variant ; DIC78_RS00010 ; c.-2573A>G ; . ; . ; . ; . ;
NZ_CP029364.1	1581	T	C	225	hom	127	127	.	.	.	.	.	.	synonymous_variant ; DIC78_RS00005 ; c.8260T>C ; p.Leu2754Leu ; 8260/10797 ; 8260/10797 ; 2754/3598 ;	upstream_gene_variant ; DIC78_RS00010 ; c.-2566T>C ; . ; . ; . ; . ;
NZ_CP029364.1	1584	T	G	225	hom	129	129	.	.	.	.	.	.	missense_variant ; DIC78_RS00005 ; c.8263T>G ; p.Ser2755Ala ; 8263/10797 ; 8263/10797 ; 2755/3598 ;	upstream_gene_variant ; DIC78_RS00010 ; c.-2563T>G ; . ; . ; . ; . ;
NZ_CP029364.1	1596	G	C	225	hom	143	143	.	.	.	.	.	.	missense_variant ; DIC78_RS00005 ; c.8275G>C ; p.Asp2759His ; 8275/10797 ; 8275/10797 ; 2759/3598 ;	upstream_gene_variant ; DIC78_RS00010 ; c.-2551G>C ; . ; . ; . ; . ;
NZ_CP029364.1	1598	T	G	225	hom	143	143	.	.	.	.	.	.	missense_variant ; DIC78_RS00005 ; c.8277T>G ; p.Asp2759Glu ; 8277/10797 ; 8277/10797 ; 2759/3598 ;	upstream_gene_variant ; DIC78_RS00010 ; c.-2549T>G ; . ; . ; . ; . ;
NZ_CP029364.1	1601	A	G	225	hom	146	146	.	.	.	.	.	.	synonymous_variant ; DIC78_RS00005 ; c.8280A>G ; p.Leu2760Leu ; 8280/10797 ; 8280/10797 ; 2760/3598 ;	upstream_gene_variant ; DIC78_RS00010 ; c.-2546A>G ; . ; . ; . ; . ;
NZ_CP029364.1	1606	A	G	225	hom	150	150	.	.	.	.	.	.	missense_variant ; DIC78_RS00005 ; c.8285A>G ; p.His2762Arg ; 8285/10797 ; 8285/10797 ; 2762/3598 ;	upstream_gene_variant ; DIC78_RS00010 ; c.-2541A>G ; . ; . ; . ; . ;
NZ_CP029364.1	1610	T	G	225	hom	153	153	.	.	.	.	.	.	missense_variant ; DIC78_RS00005 ; c.8289T>G ; p.His2763Gln ; 8289/10797 ; 8289/10797 ; 2763/3598 ;	upstream_gene_variant ; DIC78_RS00010 ; c.-2537T>G ; . ; . ; . ; . ;
NZ_CP029364.1	1631	C	T	225	hom	186	186	.	.	.	.	.	.	synonymous_variant ; DIC78_RS00005 ; c.8310C>T ; p.Ile2770Ile ; 8310/10797 ; 8310/10797 ; 2770/3598 ;	upstream_gene_variant ; DIC78_RS00010 ; c.-2516C>T ; . ; . ; . ; . ;
NZ_CP029364.1	1634	C	G	225	hom	183	183	.	.	.	.	.	.	synonymous_variant ; DIC78_RS00005 ; c.8313C>G ; p.Val2771Val ; 8313/10797 ; 8313/10797 ; 2771/3598 ;	upstream_gene_variant ; DIC78_RS00010 ; c.-2513C>G ; . ; . ; . ; . ;
NZ_CP029364.1	1649	G	A	225	hom	183	183	.	.	.	.	.	.	synonymous_variant ; DIC78_RS00005 ; c.8328G>A ; p.Arg2776Arg ; 8328/10797 ; 8328/10797 ; 2776/3598 ;	upstream_gene_variant ; DIC78_RS00010 ; c.-2498G>A ; . ; . ; . ; . ;
NZ_CP029364.1	1652	A	G	225	hom	182	182	.	.	.	.	.	.	synonymous_variant ; DIC78_RS00005 ; c.8331A>G ; p.Ala2777Ala ; 8331/10797 ; 8331/10797 ; 2777/3598 ;	upstream_gene_variant ; DIC78_RS00010 ; c.-2495A>G ; . ; . ; . ; . ;
NZ_CP029364.1	1664	C	A	225	hom	164	164	.	.	.	.	.	.	synonymous_variant ; DIC78_RS00005 ; c.8343C>A ; p.Val2781Val ; 8343/10797 ; 8343/10797 ; 2781/3598 ;	upstream_gene_variant ; DIC78_RS00010 ; c.-2483C>A ; . ; . ; . ; . ;
NZ_CP029364.1	1665	A	G	225	hom	164	164	.	.	.	.	.	.	missense_variant ; DIC78_RS00005 ; c.8344A>G ; p.Ile2782Val ; 8344/10797 ; 8344/10797 ; 2782/3598 ;	upstream_gene_variant ; DIC78_RS00010 ; c.-2482A>G ; . ; . ; . ; . ;
NZ_CP029364.1	1667	A	G	225	hom	164	164	.	.	.	.	.	.	missense_variant ; DIC78_RS00005 ; c.8346A>G ; p.Ile2782Met ; 8346/10797 ; 8346/10797 ; 2782/3598 ;	upstream_gene_variant ; DIC78_RS00010 ; c.-2480A>G ; . ; . ; . ; . ;
NZ_CP029364.1	1681	C	T	225	hom	182	182	.	.	.	.	.	.	missense_variant ; DIC78_RS00005 ; c.8360C>T ; p.Ala2787Val ; 8360/10797 ; 8360/10797 ; 2787/3598 ;	upstream_gene_variant ; DIC78_RS00010 ; c.-2466C>T ; . ; . ; . ; . ;
NZ_CP029364.1	1682	G	A	225	hom	182	182	.	.	.	.	.	.	synonymous_variant ; DIC78_RS00005 ; c.8361G>A ; p.Ala2787Ala ; 8361/10797 ; 8361/10797 ; 2787/3598 ;	upstream_gene_variant ; DIC78_RS00010 ; c.-2465G>A ; . ; . ; . ; . ;
NZ_CP029364.1	1697	A	C	225	hom	180	180	.	.	.	.	.	.	synonymous_variant ; DIC78_RS00005 ; c.8376A>C ; p.Val2792Val ; 8376/10797 ; 8376/10797 ; 2792/3598 ;	upstream_gene_variant ; DIC78_RS00010 ; c.-2450A>C ; . ; . ; . ; . ;
NZ_CP029364.1	1703	G	A	225	hom	169	169	.	.	.	.	.	.	synonymous_variant ; DIC78_RS00005 ; c.8382G>A ; p.Thr2794Thr ; 8382/10797 ; 8382/10797 ; 2794/3598 ;	upstream_gene_variant ; DIC78_RS00010 ; c.-2444G>A ; . ; . ; . ; . ;
NZ_CP029364.1	1706	T	G	225	hom	168	168	.	.	.	.	.	.	synonymous_variant ; DIC78_RS00005 ; c.8385T>G ; p.Leu2795Leu ; 8385/10797 ; 8385/10797 ; 2795/3598 ;	upstream_gene_variant ; DIC78_RS00010 ; c.-2441T>G ; . ; . ; . ; . ;
NZ_CP029364.1	1709	A	G	225	hom	167	167	.	.	.	.	.	.	synonymous_variant ; DIC78_RS00005 ; c.8388A>G ; p.Ala2796Ala ; 8388/10797 ; 8388/10797 ; 2796/3598 ;	upstream_gene_variant ; DIC78_RS00010 ; c.-2438A>G ; . ; . ; . ; . ;
NZ_CP029364.1	1718	A	G	225	hom	164	164	.	.	.	.	.	.	synonymous_variant ; DIC78_RS00005 ; c.8397A>G ; p.Ala2799Ala ; 8397/10797 ; 8397/10797 ; 2799/3598 ;	upstream_gene_variant ; DIC78_RS00010 ; c.-2429A>G ; . ; . ; . ; . ;
NZ_CP029364.1	1727	G	C	225	hom	150	150	.	.	.	.	.	.	synonymous_variant ; DIC78_RS00005 ; c.8406G>C ; p.Arg2802Arg ; 8406/10797 ; 8406/10797 ; 2802/3598 ;	upstream_gene_variant ; DIC78_RS00010 ; c.-2420G>C ; . ; . ; . ; . ;
NZ_CP029364.1	1736	A	C	225	hom	75	75	.	.	.	.	.	.	synonymous_variant ; DIC78_RS00005 ; c.8415A>C ; p.Ile2805Ile ; 8415/10797 ; 8415/10797 ; 2805/3598 ;	upstream_gene_variant ; DIC78_RS00010 ; c.-2411A>C ; . ; . ; . ; . ;
NZ_CP029364.1	1741	G	T	228	hom	69	68	.	.	.	.	.	.	missense_variant ; DIC78_RS00005 ; c.8420G>T ; p.Arg2807Leu ; 8420/10797 ; 8420/10797 ; 2807/3598 ;	upstream_gene_variant ; DIC78_RS00010 ; c.-2406G>T ; . ; . ; . ; . ;
NZ_CP029364.1	1746	A	T	225	hom	63	63	.	.	.	.	.	.	missense_variant ; DIC78_RS00005 ; c.8425A>T ; p.Met2809Leu ; 8425/10797 ; 8425/10797 ; 2809/3598 ;	upstream_gene_variant ; DIC78_RS00010 ; c.-2401A>T ; . ; . ; . ; . ;
NZ_CP029364.1	1748	G	A	225	hom	61	61	.	.	.	.	.	.	missense_variant ; DIC78_RS00005 ; c.8427G>A ; p.Met2809Ile ; 8427/10797 ; 8427/10797 ; 2809/3598 ;	upstream_gene_variant ; DIC78_RS00010 ; c.-2399G>A ; . ; . ; . ; . ;
NZ_CP029364.1	1751	A	T	225	hom	61	61	.	.	.	.	.	.	synonymous_variant ; DIC78_RS00005 ; c.8430A>T ; p.Ala2810Ala ; 8430/10797 ; 8430/10797 ; 2810/3598 ;	upstream_gene_variant ; DIC78_RS00010 ; c.-2396A>T ; . ; . ; . ; . ;
NZ_CP029364.1	1757	C	T	218	hom	56	56	.	.	.	.	.	.	synonymous_variant ; DIC78_RS00005 ; c.8436C>T ; p.Cys2812Cys ; 8436/10797 ; 8436/10797 ; 2812/3598 ;	upstream_gene_variant ; DIC78_RS00010 ; c.-2390C>T ; . ; . ; . ; . ;
NZ_CP029364.1	1761	A	C	220	hom	56	56	.	.	.	.	.	.	missense_variant ; DIC78_RS00005 ; c.8440A>C ; p.Asn2814His ; 8440/10797 ; 8440/10797 ; 2814/3598 ;	upstream_gene_variant ; DIC78_RS00010 ; c.-2386A>C ; . ; . ; . ; . ;
NZ_CP029364.1	1766	A	C	219	hom	56	56	.	.	.	.	.	.	synonymous_variant ; DIC78_RS00005 ; c.8445A>C ; p.Thr2815Thr ; 8445/10797 ; 8445/10797 ; 2815/3598 ;	upstream_gene_variant ; DIC78_RS00010 ; c.-2381A>C ; . ; . ; . ; . ;
NZ_CP029364.1	1769	G	A	213	hom	56	56	.	.	.	.	.	.	synonymous_variant ; DIC78_RS00005 ; c.8448G>A ; p.Glu2816Glu ; 8448/10797 ; 8448/10797 ; 2816/3598 ;	upstream_gene_variant ; DIC78_RS00010 ; c.-2378G>A ; . ; . ; . ; . ;
NZ_CP029364.1	1772	A	C	219	hom	56	56	.	.	.	.	.	.	synonymous_variant ; DIC78_RS00005 ; c.8451A>C ; p.Leu2817Leu ; 8451/10797 ; 8451/10797 ; 2817/3598 ;	upstream_gene_variant ; DIC78_RS00010 ; c.-2375A>C ; . ; . ; . ; . ;
NZ_CP029364.1	1775	A	C	219	hom	56	56	.	.	.	.	.	.	synonymous_variant ; DIC78_RS00005 ; c.8454A>C ; p.Ala2818Ala ; 8454/10797 ; 8454/10797 ; 2818/3598 ;	upstream_gene_variant ; DIC78_RS00010 ; c.-2372A>C ; . ; . ; . ; . ;
NZ_CP029364.1	1778	T	C	220	hom	57	56	.	.	.	.	.	.	synonymous_variant ; DIC78_RS00005 ; c.8457T>C ; p.Asn2819Asn ; 8457/10797 ; 8457/10797 ; 2819/3598 ;	upstream_gene_variant ; DIC78_RS00010 ; c.-2369T>C ; . ; . ; . ; . ;
NZ_CP029364.1	1787	G	A	225	hom	179	179	.	.	.	.	.	.	synonymous_variant ; DIC78_RS00005 ; c.8466G>A ; p.Gly2822Gly ; 8466/10797 ; 8466/10797 ; 2822/3598 ;	upstream_gene_variant ; DIC78_RS00010 ; c.-2360G>A ; . ; . ; . ; . ;
NZ_CP029364.1	1802	T	C	225	hom	170	170	.	.	.	.	.	.	synonymous_variant ; DIC78_RS00005 ; c.8481T>C ; p.Ser2827Ser ; 8481/10797 ; 8481/10797 ; 2827/3598 ;	upstream_gene_variant ; DIC78_RS00010 ; c.-2345T>C ; . ; . ; . ; . ;
NZ_CP029364.1	1916	C	T	225	hom	278	278	.	.	.	.	.	.	synonymous_variant ; DIC78_RS00005 ; c.8595C>T ; p.Gly2865Gly ; 8595/10797 ; 8595/10797 ; 2865/3598 ;	upstream_gene_variant ; DIC78_RS00010 ; c.-2231C>T ; . ; . ; . ; . ;
NZ_CP029364.1	1922	C	T	225	hom	273	273	.	.	.	.	.	.	synonymous_variant ; DIC78_RS00005 ; c.8601C>T ; p.Ala2867Ala ; 8601/10797 ; 8601/10797 ; 2867/3598 ;	upstream_gene_variant ; DIC78_RS00010 ; c.-2225C>T ; . ; . ; . ; . ;
NZ_CP029364.1	1925	C	A	225	hom	277	277	.	.	.	.	.	.	synonymous_variant ; DIC78_RS00005 ; c.8604C>A ; p.Gly2868Gly ; 8604/10797 ; 8604/10797 ; 2868/3598 ;	upstream_gene_variant ; DIC78_RS00010 ; c.-2222C>A ; . ; . ; . ; . ;
NZ_CP029364.1	1955	G	A	225	hom	260	260	.	.	.	.	.	.	synonymous_variant ; DIC78_RS00005 ; c.8634G>A ; p.Ala2878Ala ; 8634/10797 ; 8634/10797 ; 2878/3598 ;	upstream_gene_variant ; DIC78_RS00010 ; c.-2192G>A ; . ; . ; . ; . ;
NZ_CP029364.1	1965	A	G	225	hom	238	238	.	.	.	.	.	.	missense_variant ; DIC78_RS00005 ; c.8644A>G ; p.Ile2882Val ; 8644/10797 ; 8644/10797 ; 2882/3598 ;	upstream_gene_variant ; DIC78_RS00010 ; c.-2182A>G ; . ; . ; . ; . ;
NZ_CP029364.1	1976	G	A	225	hom	217	217	.	.	.	.	.	.	synonymous_variant ; DIC78_RS00005 ; c.8655G>A ; p.Pro2885Pro ; 8655/10797 ; 8655/10797 ; 2885/3598 ;	upstream_gene_variant ; DIC78_RS00010 ; c.-2171G>A ; . ; . ; . ; . ;
NZ_CP029364.1	2013	C	A	42.4147	hom	2	2	.	.	.	.	.	.	missense_variant ; DIC78_RS00005 ; c.8692C>A ; p.Gln2898Lys ; 8692/10797 ; 8692/10797 ; 2898/3598 ;	upstream_gene_variant ; DIC78_RS00010 ; c.-2134C>A ; . ; . ; . ; . ;
NZ_CP029364.1	2015	G	A	42.4147	hom	2	2	.	.	.	.	.	.	synonymous_variant ; DIC78_RS00005 ; c.8694G>A ; p.Gln2898Gln ; 8694/10797 ; 8694/10797 ; 2898/3598 ;	upstream_gene_variant ; DIC78_RS00010 ; c.-2132G>A ; . ; . ; . ; . ;
NZ_CP029364.1	2023	A	C	154	hom	7	7	.	.	.	.	.	.	missense_variant ; DIC78_RS00005 ; c.8702A>C ; p.Lys2901Thr ; 8702/10797 ; 8702/10797 ; 2901/3598 ;	upstream_gene_variant ; DIC78_RS00010 ; c.-2124A>C ; . ; . ; . ; . ;
NZ_CP029364.1	2026	A	G	156	hom	7	7	.	.	.	.	.	.	missense_variant ; DIC78_RS00005 ; c.8705A>G ; p.Gln2902Arg ; 8705/10797 ; 8705/10797 ; 2902/3598 ;	upstream_gene_variant ; DIC78_RS00010 ; c.-2121A>G ; . ; . ; . ; . ;
NZ_CP029364.1	2027	G	A	155	hom	7	7	.	.	.	.	.	.	synonymous_variant ; DIC78_RS00005 ; c.8706G>A ; p.Gln2902Gln ; 8706/10797 ; 8706/10797 ; 2902/3598 ;	upstream_gene_variant ; DIC78_RS00010 ; c.-2120G>A ; . ; . ; . ; . ;
NZ_CP029364.1	2033	T	C	225	hom	163	163	.	.	.	.	.	.	synonymous_variant ; DIC78_RS00005 ; c.8712T>C ; p.Tyr2904Tyr ; 8712/10797 ; 8712/10797 ; 2904/3598 ;	upstream_gene_variant ; DIC78_RS00010 ; c.-2114T>C ; . ; . ; . ; . ;
NZ_CP029364.1	2042	T	A	225	hom	173	173	.	.	.	.	.	.	synonymous_variant ; DIC78_RS00005 ; c.8721T>A ; p.Gly2907Gly ; 8721/10797 ; 8721/10797 ; 2907/3598 ;	upstream_gene_variant ; DIC78_RS00010 ; c.-2105T>A ; . ; . ; . ; . ;
NZ_CP029364.1	2048	A	C	225	hom	176	176	.	.	.	.	.	.	synonymous_variant ; DIC78_RS00005 ; c.8727A>C ; p.Ala2909Ala ; 8727/10797 ; 8727/10797 ; 2909/3598 ;	upstream_gene_variant ; DIC78_RS00010 ; c.-2099A>C ; . ; . ; . ; . ;
NZ_CP029364.1	2063	A	C	225	hom	188	188	.	.	.	.	.	.	synonymous_variant ; DIC78_RS00005 ; c.8742A>C ; p.Ala2914Ala ; 8742/10797 ; 8742/10797 ; 2914/3598 ;	upstream_gene_variant ; DIC78_RS00010 ; c.-2084A>C ; . ; . ; . ; . ;
NZ_CP029364.1	2069	T	A	225	hom	188	188	.	.	.	.	.	.	synonymous_variant ; DIC78_RS00005 ; c.8748T>A ; p.Gly2916Gly ; 8748/10797 ; 8748/10797 ; 2916/3598 ;	upstream_gene_variant ; DIC78_RS00010 ; c.-2078T>A ; . ; . ; . ; . ;
NZ_CP029364.1	2073	A	C	225	hom	188	188	.	.	.	.	.	.	missense_variant ; DIC78_RS00005 ; c.8752A>C ; p.Ile2918Leu ; 8752/10797 ; 8752/10797 ; 2918/3598 ;	upstream_gene_variant ; DIC78_RS00010 ; c.-2074A>C ; . ; . ; . ; . ;
NZ_CP029364.1	2081	C	T	225	hom	157	157	.	.	.	.	.	.	synonymous_variant ; DIC78_RS00005 ; c.8760C>T ; p.Tyr2920Tyr ; 8760/10797 ; 8760/10797 ; 2920/3598 ;	upstream_gene_variant ; DIC78_RS00010 ; c.-2066C>T ; . ; . ; . ; . ;
NZ_CP029364.1	2082	T	C	225	hom	157	157	.	.	.	.	.	.	synonymous_variant ; DIC78_RS00005 ; c.8761T>C ; p.Leu2921Leu ; 8761/10797 ; 8761/10797 ; 2921/3598 ;	upstream_gene_variant ; DIC78_RS00010 ; c.-2065T>C ; . ; . ; . ; . ;
NZ_CP029364.1	2084	A	G	225	hom	157	157	.	.	.	.	.	.	synonymous_variant ; DIC78_RS00005 ; c.8763A>G ; p.Leu2921Leu ; 8763/10797 ; 8763/10797 ; 2921/3598 ;	upstream_gene_variant ; DIC78_RS00010 ; c.-2063A>G ; . ; . ; . ; . ;
NZ_CP029364.1	2088	C	A	225	hom	159	159	.	.	.	.	.	.	synonymous_variant ; DIC78_RS00005 ; c.8767C>A ; p.Arg2923Arg ; 8767/10797 ; 8767/10797 ; 2923/3598 ;	upstream_gene_variant ; DIC78_RS00010 ; c.-2059C>A ; . ; . ; . ; . ;
NZ_CP029364.1	2093	G	C	225	hom	160	160	.	.	.	.	.	.	missense_variant ; DIC78_RS00005 ; c.8772G>C ; p.Met2924Ile ; 8772/10797 ; 8772/10797 ; 2924/3598 ;	upstream_gene_variant ; DIC78_RS00010 ; c.-2054G>C ; . ; . ; . ; . ;
NZ_CP029364.1	2096	C	T	225	hom	162	162	.	.	.	.	.	.	synonymous_variant ; DIC78_RS00005 ; c.8775C>T ; p.Asp2925Asp ; 8775/10797 ; 8775/10797 ; 2925/3598 ;	upstream_gene_variant ; DIC78_RS00010 ; c.-2051C>T ; . ; . ; . ; . ;
NZ_CP029364.1	2105	C	T	225	hom	192	192	.	.	.	.	.	.	synonymous_variant ; DIC78_RS00005 ; c.8784C>T ; p.Val2928Val ; 8784/10797 ; 8784/10797 ; 2928/3598 ;	upstream_gene_variant ; DIC78_RS00010 ; c.-2042C>T ; . ; . ; . ; . ;
NZ_CP029364.1	2117	C	A	225	hom	181	181	.	.	.	.	.	.	synonymous_variant ; DIC78_RS00005 ; c.8796C>A ; p.Gly2932Gly ; 8796/10797 ; 8796/10797 ; 2932/3598 ;	upstream_gene_variant ; DIC78_RS00010 ; c.-2030C>A ; . ; . ; . ; . ;
NZ_CP029364.1	2118	C	T	225	hom	181	181	.	.	.	.	.	.	missense_variant ; DIC78_RS00005 ; c.8797C>T ; p.His2933Tyr ; 8797/10797 ; 8797/10797 ; 2933/3598 ;	upstream_gene_variant ; DIC78_RS00010 ; c.-2029C>T ; . ; . ; . ; . ;
NZ_CP029364.1	2147	A	G	225	hom	37	37	.	.	.	.	.	.	synonymous_variant ; DIC78_RS00005 ; c.8826A>G ; p.Ser2942Ser ; 8826/10797 ; 8826/10797 ; 2942/3598 ;	upstream_gene_variant ; DIC78_RS00010 ; c.-2000A>G ; . ; . ; . ; . ;
NZ_CP029364.1	2150	T	C	225	hom	35	35	.	.	.	.	.	.	synonymous_variant ; DIC78_RS00005 ; c.8829T>C ; p.Val2943Val ; 8829/10797 ; 8829/10797 ; 2943/3598 ;	upstream_gene_variant ; DIC78_RS00010 ; c.-1997T>C ; . ; . ; . ; . ;
NZ_CP029364.1	2156	C	G	225	hom	24	24	.	.	.	.	.	.	synonymous_variant ; DIC78_RS00005 ; c.8835C>G ; p.Arg2945Arg ; 8835/10797 ; 8835/10797 ; 2945/3598 ;	upstream_gene_variant ; DIC78_RS00010 ; c.-1991C>G ; . ; . ; . ; . ;
NZ_CP029364.1	2157	C	T	225	hom	24	24	.	.	.	.	.	.	missense_variant ; DIC78_RS00005 ; c.8836C>T ; p.Arg2946Cys ; 8836/10797 ; 8836/10797 ; 2946/3598 ;	upstream_gene_variant ; DIC78_RS00010 ; c.-1990C>T ; . ; . ; . ; . ;
NZ_CP029364.1	2165	C	T	225	hom	15	15	.	.	.	.	.	.	synonymous_variant ; DIC78_RS00005 ; c.8844C>T ; p.Asn2948Asn ; 8844/10797 ; 8844/10797 ; 2948/3598 ;	upstream_gene_variant ; DIC78_RS00010 ; c.-1982C>T ; . ; . ; . ; . ;
NZ_CP029364.1	2168	A	T	224	hom	13	12	.	.	.	.	.	.	synonymous_variant ; DIC78_RS00005 ; c.8847A>T ; p.Gly2949Gly ; 8847/10797 ; 8847/10797 ; 2949/3598 ;	upstream_gene_variant ; DIC78_RS00010 ; c.-1979A>T ; . ; . ; . ; . ;
NZ_CP029364.1	2437	A	T	167	hom	10	10	.	.	.	.	.	.	missense_variant ; DIC78_RS00005 ; c.9116A>T ; p.Lys3039Ile ; 9116/10797 ; 9116/10797 ; 3039/3598 ;	upstream_gene_variant ; DIC78_RS00010 ; c.-1710A>T ; . ; . ; . ; . ;
NZ_CP029364.1	2504	G	A	168	hom	23	23	.	.	.	.	.	.	synonymous_variant ; DIC78_RS00005 ; c.9183G>A ; p.Glu3061Glu ; 9183/10797 ; 9183/10797 ; 3061/3598 ;	upstream_gene_variant ; DIC78_RS00010 ; c.-1643G>A ; . ; . ; . ; . ;
NZ_CP029364.1	2507	C	T	158	hom	23	23	.	.	.	.	.	.	synonymous_variant ; DIC78_RS00005 ; c.9186C>T ; p.Leu3062Leu ; 9186/10797 ; 9186/10797 ; 3062/3598 ;	upstream_gene_variant ; DIC78_RS00010 ; c.-1640C>T ; . ; . ; . ; . ;
NZ_CP029364.1	2510	A	T	170	hom	23	23	.	.	.	.	.	.	synonymous_variant ; DIC78_RS00005 ; c.9189A>T ; p.Gly3063Gly ; 9189/10797 ; 9189/10797 ; 3063/3598 ;	upstream_gene_variant ; DIC78_RS00010 ; c.-1637A>T ; . ; . ; . ; . ;
NZ_CP029364.1	2519	C	A	169	hom	23	23	.	.	.	.	.	.	synonymous_variant ; DIC78_RS00005 ; c.9198C>A ; p.Ser3066Ser ; 9198/10797 ; 9198/10797 ; 3066/3598 ;	upstream_gene_variant ; DIC78_RS00010 ; c.-1628C>A ; . ; . ; . ; . ;
NZ_CP029364.1	2522	T	C	171	hom	23	23	.	.	.	.	.	.	synonymous_variant ; DIC78_RS00005 ; c.9201T>C ; p.Ile3067Ile ; 9201/10797 ; 9201/10797 ; 3067/3598 ;	upstream_gene_variant ; DIC78_RS00010 ; c.-1625T>C ; . ; . ; . ; . ;
NZ_CP029364.1	2585	A	G	171	hom	10	10	.	.	.	.	.	.	synonymous_variant ; DIC78_RS00005 ; c.9264A>G ; p.Leu3088Leu ; 9264/10797 ; 9264/10797 ; 3088/3598 ;	upstream_gene_variant ; DIC78_RS00010 ; c.-1562A>G ; . ; . ; . ; . ;
NZ_CP029364.1	2588	C	T	177	hom	10	10	.	.	.	.	.	.	synonymous_variant ; DIC78_RS00005 ; c.9267C>T ; p.Phe3089Phe ; 9267/10797 ; 9267/10797 ; 3089/3598 ;	upstream_gene_variant ; DIC78_RS00010 ; c.-1559C>T ; . ; . ; . ; . ;
NZ_CP029364.1	2591	T	C	180	hom	11	11	.	.	.	.	.	.	synonymous_variant ; DIC78_RS00005 ; c.9270T>C ; p.Ser3090Ser ; 9270/10797 ; 9270/10797 ; 3090/3598 ;	upstream_gene_variant ; DIC78_RS00010 ; c.-1556T>C ; . ; . ; . ; . ;
NZ_CP029364.1	2600	A	C	225	hom	59	59	.	.	.	.	.	.	synonymous_variant ; DIC78_RS00005 ; c.9279A>C ; p.Thr3093Thr ; 9279/10797 ; 9279/10797 ; 3093/3598 ;	upstream_gene_variant ; DIC78_RS00010 ; c.-1547A>C ; . ; . ; . ; . ;
NZ_CP029364.1	2604	A	C	225	hom	62	62	.	.	.	.	.	.	missense_variant ; DIC78_RS00005 ; c.9283A>C ; p.Lys3095Gln ; 9283/10797 ; 9283/10797 ; 3095/3598 ;	upstream_gene_variant ; DIC78_RS00010 ; c.-1543A>C ; . ; . ; . ; . ;
NZ_CP029364.1	2610	C	T	225	hom	66	66	.	.	.	.	.	.	synonymous_variant ; DIC78_RS00005 ; c.9289C>T ; p.Leu3097Leu ; 9289/10797 ; 9289/10797 ; 3097/3598 ;	upstream_gene_variant ; DIC78_RS00010 ; c.-1537C>T ; . ; . ; . ; . ;
NZ_CP029364.1	2618	A	T	225	hom	70	70	.	.	.	.	.	.	synonymous_variant ; DIC78_RS00005 ; c.9297A>T ; p.Ala3099Ala ; 9297/10797 ; 9297/10797 ; 3099/3598 ;	upstream_gene_variant ; DIC78_RS00010 ; c.-1529A>T ; . ; . ; . ; . ;
NZ_CP029364.1	2633	C	A	225	hom	76	76	.	.	.	.	.	.	synonymous_variant ; DIC78_RS00005 ; c.9312C>A ; p.Ser3104Ser ; 9312/10797 ; 9312/10797 ; 3104/3598 ;	upstream_gene_variant ; DIC78_RS00010 ; c.-1514C>A ; . ; . ; . ; . ;
NZ_CP029364.1	2634	A	G	225	hom	76	76	.	.	.	.	.	.	missense_variant ; DIC78_RS00005 ; c.9313A>G ; p.Asn3105Asp ; 9313/10797 ; 9313/10797 ; 3105/3598 ;	upstream_gene_variant ; DIC78_RS00010 ; c.-1513A>G ; . ; . ; . ; . ;
NZ_CP029364.1	2639	T	A	225	hom	78	78	.	.	.	.	.	.	synonymous_variant ; DIC78_RS00005 ; c.9318T>A ; p.Thr3106Thr ; 9318/10797 ; 9318/10797 ; 3106/3598 ;	upstream_gene_variant ; DIC78_RS00010 ; c.-1508T>A ; . ; . ; . ; . ;
NZ_CP029364.1	2643	G	T	225	hom	80	80	.	.	.	.	.	.	missense_variant ; DIC78_RS00005 ; c.9322G>T ; p.Ala3108Ser ; 9322/10797 ; 9322/10797 ; 3108/3598 ;	upstream_gene_variant ; DIC78_RS00010 ; c.-1504G>T ; . ; . ; . ; . ;
NZ_CP029364.1	2655	C	G	225	hom	92	92	.	.	.	.	.	.	missense_variant ; DIC78_RS00005 ; c.9334C>G ; p.Pro3112Ala ; 9334/10797 ; 9334/10797 ; 3112/3598 ;	upstream_gene_variant ; DIC78_RS00010 ; c.-1492C>G ; . ; . ; . ; . ;
NZ_CP029364.1	2669	A	C	225	hom	100	100	.	.	.	.	.	.	missense_variant ; DIC78_RS00005 ; c.9348A>C ; p.Glu3116Asp ; 9348/10797 ; 9348/10797 ; 3116/3598 ;	upstream_gene_variant ; DIC78_RS00010 ; c.-1478A>C ; . ; . ; . ; . ;
NZ_CP029364.1	2675	G	A	225	hom	100	100	.	.	.	.	.	.	synonymous_variant ; DIC78_RS00005 ; c.9354G>A ; p.Gln3118Gln ; 9354/10797 ; 9354/10797 ; 3118/3598 ;	upstream_gene_variant ; DIC78_RS00010 ; c.-1472G>A ; . ; . ; . ; . ;
NZ_CP029364.1	2681	A	G	225	hom	105	105	.	.	.	.	.	.	synonymous_variant ; DIC78_RS00005 ; c.9360A>G ; p.Ser3120Ser ; 9360/10797 ; 9360/10797 ; 3120/3598 ;	upstream_gene_variant ; DIC78_RS00010 ; c.-1466A>G ; . ; . ; . ; . ;
NZ_CP029364.1	2699	C	T	225	hom	120	120	.	.	.	.	.	.	synonymous_variant ; DIC78_RS00005 ; c.9378C>T ; p.Phe3126Phe ; 9378/10797 ; 9378/10797 ; 3126/3598 ;	upstream_gene_variant ; DIC78_RS00010 ; c.-1448C>T ; . ; . ; . ; . ;
NZ_CP029364.1	2720	G	A	225	hom	136	136	.	.	.	.	.	.	synonymous_variant ; DIC78_RS00005 ; c.9399G>A ; p.Glu3133Glu ; 9399/10797 ; 9399/10797 ; 3133/3598 ;	upstream_gene_variant ; DIC78_RS00010 ; c.-1427G>A ; . ; . ; . ; . ;
NZ_CP029364.1	2738	A	G	225	hom	147	147	.	.	.	.	.	.	synonymous_variant ; DIC78_RS00005 ; c.9417A>G ; p.Gln3139Gln ; 9417/10797 ; 9417/10797 ; 3139/3598 ;	upstream_gene_variant ; DIC78_RS00010 ; c.-1409A>G ; . ; . ; . ; . ;
NZ_CP029364.1	2741	T	C	225	hom	147	147	.	.	.	.	.	.	synonymous_variant ; DIC78_RS00005 ; c.9420T>C ; p.Ser3140Ser ; 9420/10797 ; 9420/10797 ; 3140/3598 ;	upstream_gene_variant ; DIC78_RS00010 ; c.-1406T>C ; . ; . ; . ; . ;
NZ_CP029364.1	2744	T	A	225	hom	149	149	.	.	.	.	.	.	synonymous_variant ; DIC78_RS00005 ; c.9423T>A ; p.Val3141Val ; 9423/10797 ; 9423/10797 ; 3141/3598 ;	upstream_gene_variant ; DIC78_RS00010 ; c.-1403T>A ; . ; . ; . ; . ;
NZ_CP029364.1	2756	G	A	225	hom	175	175	.	.	.	.	.	.	synonymous_variant ; DIC78_RS00005 ; c.9435G>A ; p.Arg3145Arg ; 9435/10797 ; 9435/10797 ; 3145/3598 ;	upstream_gene_variant ; DIC78_RS00010 ; c.-1391G>A ; . ; . ; . ; . ;
NZ_CP029364.1	2765	C	T	225	hom	178	178	.	.	.	.	.	.	synonymous_variant ; DIC78_RS00005 ; c.9444C>T ; p.Ser3148Ser ; 9444/10797 ; 9444/10797 ; 3148/3598 ;	upstream_gene_variant ; DIC78_RS00010 ; c.-1382C>T ; . ; . ; . ; . ;
NZ_CP029364.1	2768	T	A	228	hom	177	176	.	.	.	.	.	.	synonymous_variant ; DIC78_RS00005 ; c.9447T>A ; p.Val3149Val ; 9447/10797 ; 9447/10797 ; 3149/3598 ;	upstream_gene_variant ; DIC78_RS00010 ; c.-1379T>A ; . ; . ; . ; . ;
NZ_CP029364.1	2780	G	A	225	hom	177	177	.	.	.	.	.	.	synonymous_variant ; DIC78_RS00005 ; c.9459G>A ; p.Ala3153Ala ; 9459/10797 ; 9459/10797 ; 3153/3598 ;	upstream_gene_variant ; DIC78_RS00010 ; c.-1367G>A ; . ; . ; . ; . ;
NZ_CP029364.1	2801	C	A	225	hom	85	85	.	.	.	.	.	.	synonymous_variant ; DIC78_RS00005 ; c.9480C>A ; p.Ala3160Ala ; 9480/10797 ; 9480/10797 ; 3160/3598 ;	upstream_gene_variant ; DIC78_RS00010 ; c.-1346C>A ; . ; . ; . ; . ;
NZ_CP029364.1	2804	C	A	225	hom	85	85	.	.	.	.	.	.	synonymous_variant ; DIC78_RS00005 ; c.9483C>A ; p.Ile3161Ile ; 9483/10797 ; 9483/10797 ; 3161/3598 ;	upstream_gene_variant ; DIC78_RS00010 ; c.-1343C>A ; . ; . ; . ; . ;
NZ_CP029364.1	2807	A	G	225	hom	85	85	.	.	.	.	.	.	synonymous_variant ; DIC78_RS00005 ; c.9486A>G ; p.Thr3162Thr ; 9486/10797 ; 9486/10797 ; 3162/3598 ;	upstream_gene_variant ; DIC78_RS00010 ; c.-1340A>G ; . ; . ; . ; . ;
NZ_CP029364.1	2808	A	T	225	hom	85	85	.	.	.	.	.	.	missense_variant ; DIC78_RS00005 ; c.9487A>T ; p.Ile3163Phe ; 9487/10797 ; 9487/10797 ; 3163/3598 ;	upstream_gene_variant ; DIC78_RS00010 ; c.-1339A>T ; . ; . ; . ; . ;
NZ_CP029364.1	2809	T	G	225	hom	85	85	.	.	.	.	.	.	missense_variant ; DIC78_RS00005 ; c.9488T>G ; p.Ile3163Ser ; 9488/10797 ; 9488/10797 ; 3163/3598 ;	upstream_gene_variant ; DIC78_RS00010 ; c.-1338T>G ; . ; . ; . ; . ;
NZ_CP029364.1	2810	C	T	225	hom	85	85	.	.	.	.	.	.	synonymous_variant ; DIC78_RS00005 ; c.9489C>T ; p.Ile3163Ile ; 9489/10797 ; 9489/10797 ; 3163/3598 ;	upstream_gene_variant ; DIC78_RS00010 ; c.-1337C>T ; . ; . ; . ; . ;
NZ_CP029364.1	2813	C	T	225	hom	86	86	.	.	.	.	.	.	synonymous_variant ; DIC78_RS00005 ; c.9492C>T ; p.His3164His ; 9492/10797 ; 9492/10797 ; 3164/3598 ;	upstream_gene_variant ; DIC78_RS00010 ; c.-1334C>T ; . ; . ; . ; . ;
NZ_CP029364.1	2816	C	T	225	hom	86	86	.	.	.	.	.	.	synonymous_variant ; DIC78_RS00005 ; c.9495C>T ; p.His3165His ; 9495/10797 ; 9495/10797 ; 3165/3598 ;	upstream_gene_variant ; DIC78_RS00010 ; c.-1331C>T ; . ; . ; . ; . ;
NZ_CP029364.1	2837	C	T	225	hom	127	127	.	.	.	.	.	.	synonymous_variant ; DIC78_RS00005 ; c.9516C>T ; p.Phe3172Phe ; 9516/10797 ; 9516/10797 ; 3172/3598 ;	upstream_gene_variant ; DIC78_RS00010 ; c.-1310C>T ; . ; . ; . ; . ;
NZ_CP029364.1	2844	T	A	225	hom	125	125	.	.	.	.	.	.	missense_variant ; DIC78_RS00005 ; c.9523T>A ; p.Ser3175Thr ; 9523/10797 ; 9523/10797 ; 3175/3598 ;	upstream_gene_variant ; DIC78_RS00010 ; c.-1303T>A ; . ; . ; . ; . ;
NZ_CP029364.1	2845	C	A	225	hom	125	125	.	.	.	.	.	.	missense_variant ; DIC78_RS00005 ; c.9524C>A ; p.Ser3175Tyr ; 9524/10797 ; 9524/10797 ; 3175/3598 ;	upstream_gene_variant ; DIC78_RS00010 ; c.-1302C>A ; . ; . ; . ; . ;
NZ_CP029364.1	2849	G	A	225	hom	125	125	.	.	.	.	.	.	synonymous_variant ; DIC78_RS00005 ; c.9528G>A ; p.Glu3176Glu ; 9528/10797 ; 9528/10797 ; 3176/3598 ;	upstream_gene_variant ; DIC78_RS00010 ; c.-1298G>A ; . ; . ; . ; . ;
NZ_CP029364.1	2855	C	A	225	hom	125	125	.	.	.	.	.	.	synonymous_variant ; DIC78_RS00005 ; c.9534C>A ; p.Gly3178Gly ; 9534/10797 ; 9534/10797 ; 3178/3598 ;	upstream_gene_variant ; DIC78_RS00010 ; c.-1292C>A ; . ; . ; . ; . ;
NZ_CP029364.1	2858	A	G	225	hom	125	125	.	.	.	.	.	.	synonymous_variant ; DIC78_RS00005 ; c.9537A>G ; p.Lys3179Lys ; 9537/10797 ; 9537/10797 ; 3179/3598 ;	upstream_gene_variant ; DIC78_RS00010 ; c.-1289A>G ; . ; . ; . ; . ;
NZ_CP029364.1	2863	T	A	225	hom	125	125	.	.	.	.	.	.	missense_variant ; DIC78_RS00005 ; c.9542T>A ; p.Val3181Asp ; 9542/10797 ; 9542/10797 ; 3181/3598 ;	upstream_gene_variant ; DIC78_RS00010 ; c.-1284T>A ; . ; . ; . ; . ;
NZ_CP029364.1	2880	G	C	225	hom	152	152	.	.	.	.	.	.	missense_variant ; DIC78_RS00005 ; c.9559G>C ; p.Val3187Leu ; 9559/10797 ; 9559/10797 ; 3187/3598 ;	upstream_gene_variant ; DIC78_RS00010 ; c.-1267G>C ; . ; . ; . ; . ;
NZ_CP029364.1	2891	A	G	225	hom	148	148	.	.	.	.	.	.	synonymous_variant ; DIC78_RS00005 ; c.9570A>G ; p.Ser3190Ser ; 9570/10797 ; 9570/10797 ; 3190/3598 ;	upstream_gene_variant ; DIC78_RS00010 ; c.-1256A>G ; . ; . ; . ; . ;
NZ_CP029364.1	2901	C	T	225	hom	143	143	.	.	.	.	.	.	synonymous_variant ; DIC78_RS00005 ; c.9580C>T ; p.Leu3194Leu ; 9580/10797 ; 9580/10797 ; 3194/3598 ;	upstream_gene_variant ; DIC78_RS00010 ; c.-1246C>T ; . ; . ; . ; . ;
NZ_CP029364.1	2907	A	G	225	hom	136	136	.	.	.	.	.	.	missense_variant ; DIC78_RS00005 ; c.9586A>G ; p.Ser3196Gly ; 9586/10797 ; 9586/10797 ; 3196/3598 ;	upstream_gene_variant ; DIC78_RS00010 ; c.-1240A>G ; . ; . ; . ; . ;
NZ_CP029364.1	3078	T	C	80	hom	4	4	.	.	.	.	.	.	missense_variant ; DIC78_RS00005 ; c.9757T>C ; p.Phe3253Leu ; 9757/10797 ; 9757/10797 ; 3253/3598 ;	upstream_gene_variant ; DIC78_RS00010 ; c.-1069T>C ; . ; . ; . ; . ;
NZ_CP029364.1	3081	A	G	67	hom	4	4	.	.	.	.	.	.	missense_variant ; DIC78_RS00005 ; c.9760A>G ; p.Ile3254Val ; 9760/10797 ; 9760/10797 ; 3254/3598 ;	upstream_gene_variant ; DIC78_RS00010 ; c.-1066A>G ; . ; . ; . ; . ;
NZ_CP029364.1	3093	G	A	80	hom	4	4	.	.	.	.	.	.	missense_variant ; DIC78_RS00005 ; c.9772G>A ; p.Val3258Ile ; 9772/10797 ; 9772/10797 ; 3258/3598 ;	upstream_gene_variant ; DIC78_RS00010 ; c.-1054G>A ; . ; . ; . ; . ;
NZ_CP029364.1	3104	T	G	57	hom	3	3	.	.	.	.	.	.	synonymous_variant ; DIC78_RS00005 ; c.9783T>G ; p.Arg3261Arg ; 9783/10797 ; 9783/10797 ; 3261/3598 ;	upstream_gene_variant ; DIC78_RS00010 ; c.-1043T>G ; . ; . ; . ; . ;	upstream_gene_variant ; DIC78_RS00015 ; c.-4991T>G ; . ; . ; . ; . ;
NZ_CP029364.1	3107	C	T	46.4146	hom	3	3	.	.	.	.	.	.	synonymous_variant ; DIC78_RS00005 ; c.9786C>T ; p.Val3262Val ; 9786/10797 ; 9786/10797 ; 3262/3598 ;	upstream_gene_variant ; DIC78_RS00010 ; c.-1040C>T ; . ; . ; . ; . ;	upstream_gene_variant ; DIC78_RS00015 ; c.-4988C>T ; . ; . ; . ; . ;
NZ_CP029364.1	3113	G	T	58	hom	3	3	.	.	.	.	.	.	synonymous_variant ; DIC78_RS00005 ; c.9792G>T ; p.Leu3264Leu ; 9792/10797 ; 9792/10797 ; 3264/3598 ;	upstream_gene_variant ; DIC78_RS00010 ; c.-1034G>T ; . ; . ; . ; . ;	upstream_gene_variant ; DIC78_RS00015 ; c.-4982G>T ; . ; . ; . ; . ;
NZ_CP029364.1	3116	G	A	58	hom	3	3	.	.	.	.	.	.	synonymous_variant ; DIC78_RS00005 ; c.9795G>A ; p.Glu3265Glu ; 9795/10797 ; 9795/10797 ; 3265/3598 ;	upstream_gene_variant ; DIC78_RS00010 ; c.-1031G>A ; . ; . ; . ; . ;	upstream_gene_variant ; DIC78_RS00015 ; c.-4979G>A ; . ; . ; . ; . ;
NZ_CP029364.1	3185	T	A	36.4154	hom	2	2	.	.	.	.	.	.	synonymous_variant ; DIC78_RS00005 ; c.9864T>A ; p.Ser3288Ser ; 9864/10797 ; 9864/10797 ; 3288/3598 ;	upstream_gene_variant ; DIC78_RS00010 ; c.-962T>A ; . ; . ; . ; . ;	upstream_gene_variant ; DIC78_RS00015 ; c.-4910T>A ; . ; . ; . ; . ;
NZ_CP029364.1	3188	C	T	36.4154	hom	2	2	.	.	.	.	.	.	synonymous_variant ; DIC78_RS00005 ; c.9867C>T ; p.Phe3289Phe ; 9867/10797 ; 9867/10797 ; 3289/3598 ;	upstream_gene_variant ; DIC78_RS00010 ; c.-959C>T ; . ; . ; . ; . ;	upstream_gene_variant ; DIC78_RS00015 ; c.-4907C>T ; . ; . ; . ; . ;
NZ_CP029364.1	3194	A	G	60	hom	3	3	.	.	.	.	.	.	synonymous_variant ; DIC78_RS00005 ; c.9873A>G ; p.Ala3291Ala ; 9873/10797 ; 9873/10797 ; 3291/3598 ;	upstream_gene_variant ; DIC78_RS00010 ; c.-953A>G ; . ; . ; . ; . ;	upstream_gene_variant ; DIC78_RS00015 ; c.-4901A>G ; . ; . ; . ; . ;
NZ_CP029364.1	3201	G	A	60	hom	3	3	.	.	.	.	.	.	missense_variant ; DIC78_RS00005 ; c.9880G>A ; p.Glu3294Lys ; 9880/10797 ; 9880/10797 ; 3294/3598 ;	upstream_gene_variant ; DIC78_RS00010 ; c.-946G>A ; . ; . ; . ; . ;	upstream_gene_variant ; DIC78_RS00015 ; c.-4894G>A ; . ; . ; . ; . ;
NZ_CP029364.1	3206	A	G	60	hom	3	3	.	.	.	.	.	.	synonymous_variant ; DIC78_RS00005 ; c.9885A>G ; p.Lys3295Lys ; 9885/10797 ; 9885/10797 ; 3295/3598 ;	upstream_gene_variant ; DIC78_RS00010 ; c.-941A>G ; . ; . ; . ; . ;	upstream_gene_variant ; DIC78_RS00015 ; c.-4889A>G ; . ; . ; . ; . ;
NZ_CP029364.1	3210	G	T	57	hom	3	3	.	.	.	.	.	.	missense_variant ; DIC78_RS00005 ; c.9889G>T ; p.Ala3297Ser ; 9889/10797 ; 9889/10797 ; 3297/3598 ;	upstream_gene_variant ; DIC78_RS00010 ; c.-937G>T ; . ; . ; . ; . ;	upstream_gene_variant ; DIC78_RS00015 ; c.-4885G>T ; . ; . ; . ; . ;
NZ_CP029364.1	3218	T	C	80	hom	4	4	.	.	.	.	.	.	synonymous_variant ; DIC78_RS00005 ; c.9897T>C ; p.Tyr3299Tyr ; 9897/10797 ; 9897/10797 ; 3299/3598 ;	upstream_gene_variant ; DIC78_RS00010 ; c.-929T>C ; . ; . ; . ; . ;	upstream_gene_variant ; DIC78_RS00015 ; c.-4877T>C ; . ; . ; . ; . ;
NZ_CP029364.1	3229	G	A	71	hom	4	4	.	.	.	.	.	.	missense_variant ; DIC78_RS00005 ; c.9908G>A ; p.Arg3303His ; 9908/10797 ; 9908/10797 ; 3303/3598 ;	upstream_gene_variant ; DIC78_RS00010 ; c.-918G>A ; . ; . ; . ; . ;	upstream_gene_variant ; DIC78_RS00015 ; c.-4866G>A ; . ; . ; . ; . ;
NZ_CP029364.1	3230	T	G	80	hom	4	4	.	.	.	.	.	.	synonymous_variant ; DIC78_RS00005 ; c.9909T>G ; p.Arg3303Arg ; 9909/10797 ; 9909/10797 ; 3303/3598 ;	upstream_gene_variant ; DIC78_RS00010 ; c.-917T>G ; . ; . ; . ; . ;	upstream_gene_variant ; DIC78_RS00015 ; c.-4865T>G ; . ; . ; . ; . ;
NZ_CP029364.1	3236	T	A	127	hom	8	8	.	.	.	.	.	.	synonymous_variant ; DIC78_RS00005 ; c.9915T>A ; p.Leu3305Leu ; 9915/10797 ; 9915/10797 ; 3305/3598 ;	upstream_gene_variant ; DIC78_RS00010 ; c.-911T>A ; . ; . ; . ; . ;	upstream_gene_variant ; DIC78_RS00015 ; c.-4859T>A ; . ; . ; . ; . ;
NZ_CP029364.1	3249	G	A	114	hom	8	8	.	.	.	.	.	.	missense_variant ; DIC78_RS00005 ; c.9928G>A ; p.Ala3310Thr ; 9928/10797 ; 9928/10797 ; 3310/3598 ;	upstream_gene_variant ; DIC78_RS00010 ; c.-898G>A ; . ; . ; . ; . ;	upstream_gene_variant ; DIC78_RS00015 ; c.-4846G>A ; . ; . ; . ; . ;
NZ_CP029364.1	3250	C	A	121	hom	8	8	.	.	.	.	.	.	missense_variant ; DIC78_RS00005 ; c.9929C>A ; p.Ala3310Glu ; 9929/10797 ; 9929/10797 ; 3310/3598 ;	upstream_gene_variant ; DIC78_RS00010 ; c.-897C>A ; . ; . ; . ; . ;	upstream_gene_variant ; DIC78_RS00015 ; c.-4845C>A ; . ; . ; . ; . ;
NZ_CP029364.1	3251	A	G	127	hom	8	8	.	.	.	.	.	.	synonymous_variant ; DIC78_RS00005 ; c.9930A>G ; p.Ala3310Ala ; 9930/10797 ; 9930/10797 ; 3310/3598 ;	upstream_gene_variant ; DIC78_RS00010 ; c.-896A>G ; . ; . ; . ; . ;	upstream_gene_variant ; DIC78_RS00015 ; c.-4844A>G ; . ; . ; . ; . ;
NZ_CP029364.1	3266	T	C	149	hom	13	13	.	.	.	.	.	.	synonymous_variant ; DIC78_RS00005 ; c.9945T>C ; p.Ala3315Ala ; 9945/10797 ; 9945/10797 ; 3315/3598 ;	upstream_gene_variant ; DIC78_RS00010 ; c.-881T>C ; . ; . ; . ; . ;	upstream_gene_variant ; DIC78_RS00015 ; c.-4829T>C ; . ; . ; . ; . ;
NZ_CP029364.1	3284	A	G	152	hom	15	15	.	.	.	.	.	.	synonymous_variant ; DIC78_RS00005 ; c.9963A>G ; p.Glu3321Glu ; 9963/10797 ; 9963/10797 ; 3321/3598 ;	upstream_gene_variant ; DIC78_RS00010 ; c.-863A>G ; . ; . ; . ; . ;	upstream_gene_variant ; DIC78_RS00015 ; c.-4811A>G ; . ; . ; . ; . ;
NZ_CP029364.1	3288	C	T	154	hom	15	15	.	.	.	.	.	.	synonymous_variant ; DIC78_RS00005 ; c.9967C>T ; p.Leu3323Leu ; 9967/10797 ; 9967/10797 ; 3323/3598 ;	upstream_gene_variant ; DIC78_RS00010 ; c.-859C>T ; . ; . ; . ; . ;	upstream_gene_variant ; DIC78_RS00015 ; c.-4807C>T ; . ; . ; . ; . ;
NZ_CP029364.1	3293	G	T	146	hom	15	15	.	.	.	.	.	.	synonymous_variant ; DIC78_RS00005 ; c.9972G>T ; p.Pro3324Pro ; 9972/10797 ; 9972/10797 ; 3324/3598 ;	upstream_gene_variant ; DIC78_RS00010 ; c.-854G>T ; . ; . ; . ; . ;	upstream_gene_variant ; DIC78_RS00015 ; c.-4802G>T ; . ; . ; . ; . ;
NZ_CP029364.1	3464	A	C	225	hom	63	63	.	.	.	.	.	.	synonymous_variant ; DIC78_RS00005 ; c.10143A>C ; p.Thr3381Thr ; 10143/10797 ; 10143/10797 ; 3381/3598 ;	upstream_gene_variant ; DIC78_RS00010 ; c.-683A>C ; . ; . ; . ; . ;	upstream_gene_variant ; DIC78_RS00015 ; c.-4631A>C ; . ; . ; . ; . ;
NZ_CP029364.1	3467	A	T	225	hom	63	63	.	.	.	.	.	.	missense_variant ; DIC78_RS00005 ; c.10146A>T ; p.Lys3382Asn ; 10146/10797 ; 10146/10797 ; 3382/3598 ;	upstream_gene_variant ; DIC78_RS00010 ; c.-680A>T ; . ; . ; . ; . ;	upstream_gene_variant ; DIC78_RS00015 ; c.-4628A>T ; . ; . ; . ; . ;
NZ_CP029364.1	3477	G	T	225	hom	78	78	.	.	.	.	.	.	missense_variant ; DIC78_RS00005 ; c.10156G>T ; p.Val3386Phe ; 10156/10797 ; 10156/10797 ; 3386/3598 ;	upstream_gene_variant ; DIC78_RS00010 ; c.-670G>T ; . ; . ; . ; . ;	upstream_gene_variant ; DIC78_RS00015 ; c.-4618G>T ; . ; . ; . ; . ;
NZ_CP029364.1	3483	T	C	225	hom	82	82	.	.	.	.	.	.	synonymous_variant ; DIC78_RS00005 ; c.10162T>C ; p.Leu3388Leu ; 10162/10797 ; 10162/10797 ; 3388/3598 ;	upstream_gene_variant ; DIC78_RS00010 ; c.-664T>C ; . ; . ; . ; . ;	upstream_gene_variant ; DIC78_RS00015 ; c.-4612T>C ; . ; . ; . ; . ;
NZ_CP029364.1	3485	G	A	225	hom	82	82	.	.	.	.	.	.	synonymous_variant ; DIC78_RS00005 ; c.10164G>A ; p.Leu3388Leu ; 10164/10797 ; 10164/10797 ; 3388/3598 ;	upstream_gene_variant ; DIC78_RS00010 ; c.-662G>A ; . ; . ; . ; . ;	upstream_gene_variant ; DIC78_RS00015 ; c.-4610G>A ; . ; . ; . ; . ;
NZ_CP029364.1	3494	A	G	225	hom	85	85	.	.	.	.	.	.	synonymous_variant ; DIC78_RS00005 ; c.10173A>G ; p.Glu3391Glu ; 10173/10797 ; 10173/10797 ; 3391/3598 ;	upstream_gene_variant ; DIC78_RS00010 ; c.-653A>G ; . ; . ; . ; . ;	upstream_gene_variant ; DIC78_RS00015 ; c.-4601A>G ; . ; . ; . ; . ;
NZ_CP029364.1	3495	A	G	225	hom	85	85	.	.	.	.	.	.	missense_variant ; DIC78_RS00005 ; c.10174A>G ; p.Ser3392Gly ; 10174/10797 ; 10174/10797 ; 3392/3598 ;	upstream_gene_variant ; DIC78_RS00010 ; c.-652A>G ; . ; . ; . ; . ;	upstream_gene_variant ; DIC78_RS00015 ; c.-4600A>G ; . ; . ; . ; . ;
NZ_CP029364.1	3503	A	G	225	hom	93	93	.	.	.	.	.	.	synonymous_variant ; DIC78_RS00005 ; c.10182A>G ; p.Gly3394Gly ; 10182/10797 ; 10182/10797 ; 3394/3598 ;	upstream_gene_variant ; DIC78_RS00010 ; c.-644A>G ; . ; . ; . ; . ;	upstream_gene_variant ; DIC78_RS00015 ; c.-4592A>G ; . ; . ; . ; . ;
NZ_CP029364.1	3506	C	A	225	hom	93	93	.	.	.	.	.	.	synonymous_variant ; DIC78_RS00005 ; c.10185C>A ; p.Arg3395Arg ; 10185/10797 ; 10185/10797 ; 3395/3598 ;	upstream_gene_variant ; DIC78_RS00010 ; c.-641C>A ; . ; . ; . ; . ;	upstream_gene_variant ; DIC78_RS00015 ; c.-4589C>A ; . ; . ; . ; . ;
NZ_CP029364.1	3515	G	A	225	hom	95	95	.	.	.	.	.	.	synonymous_variant ; DIC78_RS00005 ; c.10194G>A ; p.Val3398Val ; 10194/10797 ; 10194/10797 ; 3398/3598 ;	upstream_gene_variant ; DIC78_RS00010 ; c.-632G>A ; . ; . ; . ; . ;	upstream_gene_variant ; DIC78_RS00015 ; c.-4580G>A ; . ; . ; . ; . ;
NZ_CP029364.1	3521	C	A	225	hom	96	96	.	.	.	.	.	.	missense_variant ; DIC78_RS00005 ; c.10200C>A ; p.Asp3400Glu ; 10200/10797 ; 10200/10797 ; 3400/3598 ;	upstream_gene_variant ; DIC78_RS00010 ; c.-626C>A ; . ; . ; . ; . ;	upstream_gene_variant ; DIC78_RS00015 ; c.-4574C>A ; . ; . ; . ; . ;
NZ_CP029364.1	3524	C	A	225	hom	96	96	.	.	.	.	.	.	synonymous_variant ; DIC78_RS00005 ; c.10203C>A ; p.Gly3401Gly ; 10203/10797 ; 10203/10797 ; 3401/3598 ;	upstream_gene_variant ; DIC78_RS00010 ; c.-623C>A ; . ; . ; . ; . ;	upstream_gene_variant ; DIC78_RS00015 ; c.-4571C>A ; . ; . ; . ; . ;
NZ_CP029364.1	3533	C	G	225	hom	96	96	.	.	.	.	.	.	synonymous_variant ; DIC78_RS00005 ; c.10212C>G ; p.Val3404Val ; 10212/10797 ; 10212/10797 ; 3404/3598 ;	upstream_gene_variant ; DIC78_RS00010 ; c.-614C>G ; . ; . ; . ; . ;	upstream_gene_variant ; DIC78_RS00015 ; c.-4562C>G ; . ; . ; . ; . ;
NZ_CP029364.1	3539	C	G	225	hom	98	98	.	.	.	.	.	.	synonymous_variant ; DIC78_RS00005 ; c.10218C>G ; p.Arg3406Arg ; 10218/10797 ; 10218/10797 ; 3406/3598 ;	upstream_gene_variant ; DIC78_RS00010 ; c.-608C>G ; . ; . ; . ; . ;	upstream_gene_variant ; DIC78_RS00015 ; c.-4556C>G ; . ; . ; . ; . ;
NZ_CP029364.1	3569	A	G	225	hom	75	75	.	.	.	.	.	.	synonymous_variant ; DIC78_RS00005 ; c.10248A>G ; p.Pro3416Pro ; 10248/10797 ; 10248/10797 ; 3416/3598 ;	upstream_gene_variant ; DIC78_RS00010 ; c.-578A>G ; . ; . ; . ; . ;	upstream_gene_variant ; DIC78_RS00015 ; c.-4526A>G ; . ; . ; . ; . ;
NZ_CP029364.1	3575	C	G	95	hom	6	6	.	.	.	.	.	.	missense_variant ; DIC78_RS00005 ; c.10254C>G ; p.Phe3418Leu ; 10254/10797 ; 10254/10797 ; 3418/3598 ;	upstream_gene_variant ; DIC78_RS00010 ; c.-572C>G ; . ; . ; . ; . ;	upstream_gene_variant ; DIC78_RS00015 ; c.-4520C>G ; . ; . ; . ; . ;
NZ_CP029364.1	3578	C	T	43.4147	hom	3	3	.	.	.	.	.	.	synonymous_variant ; DIC78_RS00005 ; c.10257C>T ; p.Val3419Val ; 10257/10797 ; 10257/10797 ; 3419/3598 ;	upstream_gene_variant ; DIC78_RS00010 ; c.-569C>T ; . ; . ; . ; . ;	upstream_gene_variant ; DIC78_RS00015 ; c.-4517C>T ; . ; . ; . ; . ;
NZ_CP029364.1	3621	T	A	225	hom	80	80	.	.	.	.	.	.	missense_variant ; DIC78_RS00005 ; c.10300T>A ; p.Leu3434Met ; 10300/10797 ; 10300/10797 ; 3434/3598 ;	upstream_gene_variant ; DIC78_RS00010 ; c.-526T>A ; . ; . ; . ; . ;	upstream_gene_variant ; DIC78_RS00015 ; c.-4474T>A ; . ; . ; . ; . ;
NZ_CP029364.1	3633	T	C	225	hom	87	87	.	.	.	.	.	.	synonymous_variant ; DIC78_RS00005 ; c.10312T>C ; p.Leu3438Leu ; 10312/10797 ; 10312/10797 ; 3438/3598 ;	upstream_gene_variant ; DIC78_RS00010 ; c.-514T>C ; . ; . ; . ; . ;	upstream_gene_variant ; DIC78_RS00015 ; c.-4462T>C ; . ; . ; . ; . ;	upstream_gene_variant ; DIC78_RS00020 ; c.-4999T>C ; . ; . ; . ; . ;
NZ_CP029364.1	3662	C	T	228	hom	88	87	.	.	.	.	.	.	synonymous_variant ; DIC78_RS00005 ; c.10341C>T ; p.Arg3447Arg ; 10341/10797 ; 10341/10797 ; 3447/3598 ;	upstream_gene_variant ; DIC78_RS00010 ; c.-485C>T ; . ; . ; . ; . ;	upstream_gene_variant ; DIC78_RS00015 ; c.-4433C>T ; . ; . ; . ; . ;	upstream_gene_variant ; DIC78_RS00020 ; c.-4970C>T ; . ; . ; . ; . ;
NZ_CP029364.1	3665	T	A	225	hom	87	87	.	.	.	.	.	.	synonymous_variant ; DIC78_RS00005 ; c.10344T>A ; p.Val3448Val ; 10344/10797 ; 10344/10797 ; 3448/3598 ;	upstream_gene_variant ; DIC78_RS00010 ; c.-482T>A ; . ; . ; . ; . ;	upstream_gene_variant ; DIC78_RS00015 ; c.-4430T>A ; . ; . ; . ; . ;	upstream_gene_variant ; DIC78_RS00020 ; c.-4967T>A ; . ; . ; . ; . ;
NZ_CP029364.1	3668	G	T	225	hom	87	87	.	.	.	.	.	.	synonymous_variant ; DIC78_RS00005 ; c.10347G>T ; p.Pro3449Pro ; 10347/10797 ; 10347/10797 ; 3449/3598 ;	upstream_gene_variant ; DIC78_RS00010 ; c.-479G>T ; . ; . ; . ; . ;	upstream_gene_variant ; DIC78_RS00015 ; c.-4427G>T ; . ; . ; . ; . ;	upstream_gene_variant ; DIC78_RS00020 ; c.-4964G>T ; . ; . ; . ; . ;
NZ_CP029364.1	3692	A	C	225	hom	76	76	.	.	.	.	.	.	synonymous_variant ; DIC78_RS00005 ; c.10371A>C ; p.Val3457Val ; 10371/10797 ; 10371/10797 ; 3457/3598 ;	upstream_gene_variant ; DIC78_RS00010 ; c.-455A>C ; . ; . ; . ; . ;	upstream_gene_variant ; DIC78_RS00015 ; c.-4403A>C ; . ; . ; . ; . ;	upstream_gene_variant ; DIC78_RS00020 ; c.-4940A>C ; . ; . ; . ; . ;
NZ_CP029364.1	3693	C	A	225	hom	76	76	.	.	.	.	.	.	missense_variant ; DIC78_RS00005 ; c.10372C>A ; p.Leu3458Ile ; 10372/10797 ; 10372/10797 ; 3458/3598 ;	upstream_gene_variant ; DIC78_RS00010 ; c.-454C>A ; . ; . ; . ; . ;	upstream_gene_variant ; DIC78_RS00015 ; c.-4402C>A ; . ; . ; . ; . ;	upstream_gene_variant ; DIC78_RS00020 ; c.-4939C>A ; . ; . ; . ; . ;
NZ_CP029364.1	3707	C	G	225	hom	71	71	.	.	.	.	.	.	synonymous_variant ; DIC78_RS00005 ; c.10386C>G ; p.Thr3462Thr ; 10386/10797 ; 10386/10797 ; 3462/3598 ;	upstream_gene_variant ; DIC78_RS00010 ; c.-440C>G ; . ; . ; . ; . ;	upstream_gene_variant ; DIC78_RS00015 ; c.-4388C>G ; . ; . ; . ; . ;	upstream_gene_variant ; DIC78_RS00020 ; c.-4925C>G ; . ; . ; . ; . ;
NZ_CP029364.1	4007	T	C	36.4154	hom	2	2	.	.	.	.	.	.	synonymous_variant ; DIC78_RS00005 ; c.10686T>C ; p.Ile3562Ile ; 10686/10797 ; 10686/10797 ; 3562/3598 ;	upstream_gene_variant ; DIC78_RS00010 ; c.-140T>C ; . ; . ; . ; . ;	upstream_gene_variant ; DIC78_RS00015 ; c.-4088T>C ; . ; . ; . ; . ;	upstream_gene_variant ; DIC78_RS00020 ; c.-4625T>C ; . ; . ; . ; . ;
NZ_CP029364.1	4010	T	A	33.4163	hom	3	3	.	.	.	.	.	.	missense_variant ; DIC78_RS00005 ; c.10689T>A ; p.Asp3563Glu ; 10689/10797 ; 10689/10797 ; 3563/3598 ;	upstream_gene_variant ; DIC78_RS00010 ; c.-137T>A ; . ; . ; . ; . ;	upstream_gene_variant ; DIC78_RS00015 ; c.-4085T>A ; . ; . ; . ; . ;	upstream_gene_variant ; DIC78_RS00020 ; c.-4622T>A ; . ; . ; . ; . ;
NZ_CP029364.1	4016	T	C	143	hom	6	6	.	.	.	.	.	.	synonymous_variant ; DIC78_RS00005 ; c.10695T>C ; p.Cys3565Cys ; 10695/10797 ; 10695/10797 ; 3565/3598 ;	upstream_gene_variant ; DIC78_RS00010 ; c.-131T>C ; . ; . ; . ; . ;	upstream_gene_variant ; DIC78_RS00015 ; c.-4079T>C ; . ; . ; . ; . ;	upstream_gene_variant ; DIC78_RS00020 ; c.-4616T>C ; . ; . ; . ; . ;
NZ_CP029364.1	4018	T	A	148	hom	7	7	.	.	.	.	.	.	missense_variant ; DIC78_RS00005 ; c.10697T>A ; p.Leu3566Gln ; 10697/10797 ; 10697/10797 ; 3566/3598 ;	upstream_gene_variant ; DIC78_RS00010 ; c.-129T>A ; . ; . ; . ; . ;	upstream_gene_variant ; DIC78_RS00015 ; c.-4077T>A ; . ; . ; . ; . ;	upstream_gene_variant ; DIC78_RS00020 ; c.-4614T>A ; . ; . ; . ; . ;
NZ_CP029364.1	4027	C	G	225	hom	68	68	.	.	.	.	.	.	missense_variant ; DIC78_RS00005 ; c.10706C>G ; p.Thr3569Arg ; 10706/10797 ; 10706/10797 ; 3569/3598 ;	upstream_gene_variant ; DIC78_RS00010 ; c.-120C>G ; . ; . ; . ; . ;	upstream_gene_variant ; DIC78_RS00015 ; c.-4068C>G ; . ; . ; . ; . ;	upstream_gene_variant ; DIC78_RS00020 ; c.-4605C>G ; . ; . ; . ; . ;
NZ_CP029364.1	4040	A	G	225	hom	69	69	.	.	.	.	.	.	synonymous_variant ; DIC78_RS00005 ; c.10719A>G ; p.Lys3573Lys ; 10719/10797 ; 10719/10797 ; 3573/3598 ;	upstream_gene_variant ; DIC78_RS00010 ; c.-107A>G ; . ; . ; . ; . ;	upstream_gene_variant ; DIC78_RS00015 ; c.-4055A>G ; . ; . ; . ; . ;	upstream_gene_variant ; DIC78_RS00020 ; c.-4592A>G ; . ; . ; . ; . ;
NZ_CP029364.1	4043	C	G	225	hom	72	72	.	.	.	.	.	.	synonymous_variant ; DIC78_RS00005 ; c.10722C>G ; p.Thr3574Thr ; 10722/10797 ; 10722/10797 ; 3574/3598 ;	upstream_gene_variant ; DIC78_RS00010 ; c.-104C>G ; . ; . ; . ; . ;	upstream_gene_variant ; DIC78_RS00015 ; c.-4052C>G ; . ; . ; . ; . ;	upstream_gene_variant ; DIC78_RS00020 ; c.-4589C>G ; . ; . ; . ; . ;
NZ_CP029364.1	4054	T	A	225	hom	81	81	.	.	.	.	.	.	missense_variant ; DIC78_RS00005 ; c.10733T>A ; p.Phe3578Tyr ; 10733/10797 ; 10733/10797 ; 3578/3598 ;	upstream_gene_variant ; DIC78_RS00010 ; c.-93T>A ; . ; . ; . ; . ;	upstream_gene_variant ; DIC78_RS00015 ; c.-4041T>A ; . ; . ; . ; . ;	upstream_gene_variant ; DIC78_RS00020 ; c.-4578T>A ; . ; . ; . ; . ;
NZ_CP029364.1	4064	T	A	225	hom	83	83	.	.	.	.	.	.	missense_variant ; DIC78_RS00005 ; c.10743T>A ; p.His3581Gln ; 10743/10797 ; 10743/10797 ; 3581/3598 ;	upstream_gene_variant ; DIC78_RS00010 ; c.-83T>A ; . ; . ; . ; . ;	upstream_gene_variant ; DIC78_RS00015 ; c.-4031T>A ; . ; . ; . ; . ;	upstream_gene_variant ; DIC78_RS00020 ; c.-4568T>A ; . ; . ; . ; . ;
NZ_CP029364.1	4070	G	A	225	hom	81	81	.	.	.	.	.	.	synonymous_variant ; DIC78_RS00005 ; c.10749G>A ; p.Leu3583Leu ; 10749/10797 ; 10749/10797 ; 3583/3598 ;	upstream_gene_variant ; DIC78_RS00010 ; c.-77G>A ; . ; . ; . ; . ;	upstream_gene_variant ; DIC78_RS00015 ; c.-4025G>A ; . ; . ; . ; . ;	upstream_gene_variant ; DIC78_RS00020 ; c.-4562G>A ; . ; . ; . ; . ;
NZ_CP029364.1	4082	A	C	225	hom	78	78	.	.	.	.	.	.	synonymous_variant ; DIC78_RS00005 ; c.10761A>C ; p.Ala3587Ala ; 10761/10797 ; 10761/10797 ; 3587/3598 ;	upstream_gene_variant ; DIC78_RS00010 ; c.-65A>C ; . ; . ; . ; . ;	upstream_gene_variant ; DIC78_RS00015 ; c.-4013A>C ; . ; . ; . ; . ;	upstream_gene_variant ; DIC78_RS00020 ; c.-4550A>C ; . ; . ; . ; . ;
NZ_CP029364.1	4085	C	G	225	hom	78	78	.	.	.	.	.	.	synonymous_variant ; DIC78_RS00005 ; c.10764C>G ; p.Leu3588Leu ; 10764/10797 ; 10764/10797 ; 3588/3598 ;	upstream_gene_variant ; DIC78_RS00010 ; c.-62C>G ; . ; . ; . ; . ;	upstream_gene_variant ; DIC78_RS00015 ; c.-4010C>G ; . ; . ; . ; . ;	upstream_gene_variant ; DIC78_RS00020 ; c.-4547C>G ; . ; . ; . ; . ;
NZ_CP029364.1	4091	A	G	225	hom	84	84	.	.	.	.	.	.	synonymous_variant ; DIC78_RS00005 ; c.10770A>G ; p.Glu3590Glu ; 10770/10797 ; 10770/10797 ; 3590/3598 ;	upstream_gene_variant ; DIC78_RS00010 ; c.-56A>G ; . ; . ; . ; . ;	upstream_gene_variant ; DIC78_RS00015 ; c.-4004A>G ; . ; . ; . ; . ;	upstream_gene_variant ; DIC78_RS00020 ; c.-4541A>G ; . ; . ; . ; . ;
NZ_CP029364.1	4094	C	T	225	hom	84	84	.	.	.	.	.	.	synonymous_variant ; DIC78_RS00005 ; c.10773C>T ; p.Ile3591Ile ; 10773/10797 ; 10773/10797 ; 3591/3598 ;	upstream_gene_variant ; DIC78_RS00010 ; c.-53C>T ; . ; . ; . ; . ;	upstream_gene_variant ; DIC78_RS00015 ; c.-4001C>T ; . ; . ; . ; . ;	upstream_gene_variant ; DIC78_RS00020 ; c.-4538C>T ; . ; . ; . ; . ;
NZ_CP029364.1	4128	A	G	225	hom	99	99	.	.	.	.	.	.	upstream_gene_variant ; DIC78_RS00010 ; c.-19A>G ; . ; . ; . ; . ;	upstream_gene_variant ; DIC78_RS00015 ; c.-3967A>G ; . ; . ; . ; . ;	upstream_gene_variant ; DIC78_RS00020 ; c.-4504A>G ; . ; . ; . ; . ;	downstream_gene_variant ; DIC78_RS00005 ; c.*10A>G ; . ; . ; . ; . ;	intergenic_region ; DIC78_RS00005-DIC78_RS00010 ; n.4128A>G ; . ; . ; . ; . ;
NZ_CP029364.1	4129	T	A	225	hom	99	99	.	.	.	.	.	.	upstream_gene_variant ; DIC78_RS00010 ; c.-18T>A ; . ; . ; . ; . ;	upstream_gene_variant ; DIC78_RS00015 ; c.-3966T>A ; . ; . ; . ; . ;	upstream_gene_variant ; DIC78_RS00020 ; c.-4503T>A ; . ; . ; . ; . ;	downstream_gene_variant ; DIC78_RS00005 ; c.*11T>A ; . ; . ; . ; . ;	intergenic_region ; DIC78_RS00005-DIC78_RS00010 ; n.4129T>A ; . ; . ; . ; . ;
NZ_CP029364.1	4142	G	A	225	hom	90	90	.	.	.	.	.	.	upstream_gene_variant ; DIC78_RS00010 ; c.-5G>A ; . ; . ; . ; . ;	upstream_gene_variant ; DIC78_RS00015 ; c.-3953G>A ; . ; . ; . ; . ;	upstream_gene_variant ; DIC78_RS00020 ; c.-4490G>A ; . ; . ; . ; . ;	downstream_gene_variant ; DIC78_RS00005 ; c.*24G>A ; . ; . ; . ; . ;	intergenic_region ; DIC78_RS00005-DIC78_RS00010 ; n.4142G>A ; . ; . ; . ; . ;
NZ_CP029364.1	4144	G	A	225	hom	90	90	.	.	.	.	.	.	upstream_gene_variant ; DIC78_RS00010 ; c.-3G>A ; . ; . ; . ; . ;	upstream_gene_variant ; DIC78_RS00015 ; c.-3951G>A ; . ; . ; . ; . ;	upstream_gene_variant ; DIC78_RS00020 ; c.-4488G>A ; . ; . ; . ; . ;	downstream_gene_variant ; DIC78_RS00005 ; c.*26G>A ; . ; . ; . ; . ;	intergenic_region ; DIC78_RS00005-DIC78_RS00010 ; n.4144G>A ; . ; . ; . ; . ;
NZ_CP029364.1	4145	A	C	225	hom	90	90	.	.	.	.	.	.	upstream_gene_variant ; DIC78_RS00010 ; c.-2A>C ; . ; . ; . ; . ;	upstream_gene_variant ; DIC78_RS00015 ; c.-3950A>C ; . ; . ; . ; . ;	upstream_gene_variant ; DIC78_RS00020 ; c.-4487A>C ; . ; . ; . ; . ;	downstream_gene_variant ; DIC78_RS00005 ; c.*27A>C ; . ; . ; . ; . ;	intergenic_region ; DIC78_RS00005-DIC78_RS00010 ; n.4145A>C ; . ; . ; . ; . ;
NZ_CP029364.1	4151	T	A	225	hom	92	92	DIC78_RS00010	gene0	4147	7971	+	missense_variant ; DIC78_RS00010 ; c.5T>A ; p.Val2Asp ; 5/3825 ; 5/3825 ; 2/1274 ;	missense_variant ; DIC78_RS00010 ; c.5T>A ; p.Val2Asp ; 5/3825 ; 5/3825 ; 2/1274 ;	upstream_gene_variant ; DIC78_RS00015 ; c.-3944T>A ; . ; . ; . ; . ;	upstream_gene_variant ; DIC78_RS00020 ; c.-4481T>A ; . ; . ; . ; . ;	downstream_gene_variant ; DIC78_RS00005 ; c.*33T>A ; . ; . ; . ; . ;
NZ_CP029364.1	4155	A	C	225	hom	92	92	DIC78_RS00010	gene0	4147	7971	+	missense_variant ; DIC78_RS00010 ; c.9A>C ; p.Lys3Asn ; 9/3825 ; 9/3825 ; 3/1274 ;	missense_variant ; DIC78_RS00010 ; c.9A>C ; p.Lys3Asn ; 9/3825 ; 9/3825 ; 3/1274 ;	upstream_gene_variant ; DIC78_RS00015 ; c.-3940A>C ; . ; . ; . ; . ;	upstream_gene_variant ; DIC78_RS00020 ; c.-4477A>C ; . ; . ; . ; . ;	downstream_gene_variant ; DIC78_RS00005 ; c.*37A>C ; . ; . ; . ; . ;
NZ_CP029364.1	4157	C	T	225	hom	93	93	DIC78_RS00010	gene0	4147	7971	+	missense_variant ; DIC78_RS00010 ; c.11C>T ; p.Thr4Ile ; 11/3825 ; 11/3825 ; 4/1274 ;	missense_variant ; DIC78_RS00010 ; c.11C>T ; p.Thr4Ile ; 11/3825 ; 11/3825 ; 4/1274 ;	upstream_gene_variant ; DIC78_RS00015 ; c.-3938C>T ; . ; . ; . ; . ;	upstream_gene_variant ; DIC78_RS00020 ; c.-4475C>T ; . ; . ; . ; . ;	downstream_gene_variant ; DIC78_RS00005 ; c.*39C>T ; . ; . ; . ; . ;
NZ_CP029364.1	4226	A	G	225	hom	136	136	DIC78_RS00010	gene0	4147	7971	+	missense_variant ; DIC78_RS00010 ; c.80A>G ; p.His27Arg ; 80/3825 ; 80/3825 ; 27/1274 ;	missense_variant ; DIC78_RS00010 ; c.80A>G ; p.His27Arg ; 80/3825 ; 80/3825 ; 27/1274 ;	upstream_gene_variant ; DIC78_RS00015 ; c.-3869A>G ; . ; . ; . ; . ;	upstream_gene_variant ; DIC78_RS00020 ; c.-4406A>G ; . ; . ; . ; . ;	downstream_gene_variant ; DIC78_RS00005 ; c.*108A>G ; . ; . ; . ; . ;
NZ_CP029364.1	4239	A	G	225	hom	132	132	DIC78_RS00010	gene0	4147	7971	+	synonymous_variant ; DIC78_RS00010 ; c.93A>G ; p.Gly31Gly ; 93/3825 ; 93/3825 ; 31/1274 ;	synonymous_variant ; DIC78_RS00010 ; c.93A>G ; p.Gly31Gly ; 93/3825 ; 93/3825 ; 31/1274 ;	upstream_gene_variant ; DIC78_RS00015 ; c.-3856A>G ; . ; . ; . ; . ;	upstream_gene_variant ; DIC78_RS00020 ; c.-4393A>G ; . ; . ; . ; . ;	downstream_gene_variant ; DIC78_RS00005 ; c.*121A>G ; . ; . ; . ; . ;
NZ_CP029364.1	4242	T	A	225	hom	131	131	DIC78_RS00010	gene0	4147	7971	+	synonymous_variant ; DIC78_RS00010 ; c.96T>A ; p.Ala32Ala ; 96/3825 ; 96/3825 ; 32/1274 ;	synonymous_variant ; DIC78_RS00010 ; c.96T>A ; p.Ala32Ala ; 96/3825 ; 96/3825 ; 32/1274 ;	upstream_gene_variant ; DIC78_RS00015 ; c.-3853T>A ; . ; . ; . ; . ;	upstream_gene_variant ; DIC78_RS00020 ; c.-4390T>A ; . ; . ; . ; . ;	downstream_gene_variant ; DIC78_RS00005 ; c.*124T>A ; . ; . ; . ; . ;
NZ_CP029364.1	4245	T	C	225	hom	130	130	DIC78_RS00010	gene0	4147	7971	+	synonymous_variant ; DIC78_RS00010 ; c.99T>C ; p.Tyr33Tyr ; 99/3825 ; 99/3825 ; 33/1274 ;	synonymous_variant ; DIC78_RS00010 ; c.99T>C ; p.Tyr33Tyr ; 99/3825 ; 99/3825 ; 33/1274 ;	upstream_gene_variant ; DIC78_RS00015 ; c.-3850T>C ; . ; . ; . ; . ;	upstream_gene_variant ; DIC78_RS00020 ; c.-4387T>C ; . ; . ; . ; . ;	downstream_gene_variant ; DIC78_RS00005 ; c.*127T>C ; . ; . ; . ; . ;
NZ_CP029364.1	4263	T	C	225	hom	126	126	DIC78_RS00010	gene0	4147	7971	+	synonymous_variant ; DIC78_RS00010 ; c.117T>C ; p.Phe39Phe ; 117/3825 ; 117/3825 ; 39/1274 ;	synonymous_variant ; DIC78_RS00010 ; c.117T>C ; p.Phe39Phe ; 117/3825 ; 117/3825 ; 39/1274 ;	upstream_gene_variant ; DIC78_RS00015 ; c.-3832T>C ; . ; . ; . ; . ;	upstream_gene_variant ; DIC78_RS00020 ; c.-4369T>C ; . ; . ; . ; . ;	downstream_gene_variant ; DIC78_RS00005 ; c.*145T>C ; . ; . ; . ; . ;
NZ_CP029364.1	4266	G	C	225	hom	126	126	DIC78_RS00010	gene0	4147	7971	+	synonymous_variant ; DIC78_RS00010 ; c.120G>C ; p.Thr40Thr ; 120/3825 ; 120/3825 ; 40/1274 ;	synonymous_variant ; DIC78_RS00010 ; c.120G>C ; p.Thr40Thr ; 120/3825 ; 120/3825 ; 40/1274 ;	upstream_gene_variant ; DIC78_RS00015 ; c.-3829G>C ; . ; . ; . ; . ;	upstream_gene_variant ; DIC78_RS00020 ; c.-4366G>C ; . ; . ; . ; . ;	downstream_gene_variant ; DIC78_RS00005 ; c.*148G>C ; . ; . ; . ; . ;
NZ_CP029364.1	4269	A	T	225	hom	127	127	DIC78_RS00010	gene0	4147	7971	+	synonymous_variant ; DIC78_RS00010 ; c.123A>T ; p.Ile41Ile ; 123/3825 ; 123/3825 ; 41/1274 ;	synonymous_variant ; DIC78_RS00010 ; c.123A>T ; p.Ile41Ile ; 123/3825 ; 123/3825 ; 41/1274 ;	upstream_gene_variant ; DIC78_RS00015 ; c.-3826A>T ; . ; . ; . ; . ;	upstream_gene_variant ; DIC78_RS00020 ; c.-4363A>T ; . ; . ; . ; . ;	downstream_gene_variant ; DIC78_RS00005 ; c.*151A>T ; . ; . ; . ; . ;
NZ_CP029364.1	4281	T	C	225	hom	132	132	DIC78_RS00010	gene0	4147	7971	+	synonymous_variant ; DIC78_RS00010 ; c.135T>C ; p.Leu45Leu ; 135/3825 ; 135/3825 ; 45/1274 ;	synonymous_variant ; DIC78_RS00010 ; c.135T>C ; p.Leu45Leu ; 135/3825 ; 135/3825 ; 45/1274 ;	upstream_gene_variant ; DIC78_RS00015 ; c.-3814T>C ; . ; . ; . ; . ;	upstream_gene_variant ; DIC78_RS00020 ; c.-4351T>C ; . ; . ; . ; . ;	downstream_gene_variant ; DIC78_RS00005 ; c.*163T>C ; . ; . ; . ; . ;
NZ_CP029364.1	4290	G	A	225	hom	120	120	DIC78_RS00010	gene0	4147	7971	+	synonymous_variant ; DIC78_RS00010 ; c.144G>A ; p.Glu48Glu ; 144/3825 ; 144/3825 ; 48/1274 ;	synonymous_variant ; DIC78_RS00010 ; c.144G>A ; p.Glu48Glu ; 144/3825 ; 144/3825 ; 48/1274 ;	upstream_gene_variant ; DIC78_RS00015 ; c.-3805G>A ; . ; . ; . ; . ;	upstream_gene_variant ; DIC78_RS00020 ; c.-4342G>A ; . ; . ; . ; . ;	downstream_gene_variant ; DIC78_RS00005 ; c.*172G>A ; . ; . ; . ; . ;
NZ_CP029364.1	4291	A	T	225	hom	120	120	DIC78_RS00010	gene0	4147	7971	+	missense_variant ; DIC78_RS00010 ; c.145A>T ; p.Met49Leu ; 145/3825 ; 145/3825 ; 49/1274 ;	missense_variant ; DIC78_RS00010 ; c.145A>T ; p.Met49Leu ; 145/3825 ; 145/3825 ; 49/1274 ;	upstream_gene_variant ; DIC78_RS00015 ; c.-3804A>T ; . ; . ; . ; . ;	upstream_gene_variant ; DIC78_RS00020 ; c.-4341A>T ; . ; . ; . ; . ;	downstream_gene_variant ; DIC78_RS00005 ; c.*173A>T ; . ; . ; . ; . ;
NZ_CP029364.1	4292	T	G	225	hom	120	120	DIC78_RS00010	gene0	4147	7971	+	missense_variant ; DIC78_RS00010 ; c.146T>G ; p.Met49Arg ; 146/3825 ; 146/3825 ; 49/1274 ;	missense_variant ; DIC78_RS00010 ; c.146T>G ; p.Met49Arg ; 146/3825 ; 146/3825 ; 49/1274 ;	upstream_gene_variant ; DIC78_RS00015 ; c.-3803T>G ; . ; . ; . ; . ;	upstream_gene_variant ; DIC78_RS00020 ; c.-4340T>G ; . ; . ; . ; . ;	downstream_gene_variant ; DIC78_RS00005 ; c.*174T>G ; . ; . ; . ; . ;
NZ_CP029364.1	4305	T	C	225	hom	135	135	DIC78_RS00010	gene0	4147	7971	+	synonymous_variant ; DIC78_RS00010 ; c.159T>C ; p.Ser53Ser ; 159/3825 ; 159/3825 ; 53/1274 ;	synonymous_variant ; DIC78_RS00010 ; c.159T>C ; p.Ser53Ser ; 159/3825 ; 159/3825 ; 53/1274 ;	upstream_gene_variant ; DIC78_RS00015 ; c.-3790T>C ; . ; . ; . ; . ;	upstream_gene_variant ; DIC78_RS00020 ; c.-4327T>C ; . ; . ; . ; . ;	downstream_gene_variant ; DIC78_RS00005 ; c.*187T>C ; . ; . ; . ; . ;
NZ_CP029364.1	4317	C	T	225	hom	140	140	DIC78_RS00010	gene0	4147	7971	+	synonymous_variant ; DIC78_RS00010 ; c.171C>T ; p.Ile57Ile ; 171/3825 ; 171/3825 ; 57/1274 ;	synonymous_variant ; DIC78_RS00010 ; c.171C>T ; p.Ile57Ile ; 171/3825 ; 171/3825 ; 57/1274 ;	upstream_gene_variant ; DIC78_RS00015 ; c.-3778C>T ; . ; . ; . ; . ;	upstream_gene_variant ; DIC78_RS00020 ; c.-4315C>T ; . ; . ; . ; . ;	downstream_gene_variant ; DIC78_RS00005 ; c.*199C>T ; . ; . ; . ; . ;
NZ_CP029364.1	4344	T	C	225	hom	124	124	DIC78_RS00010	gene0	4147	7971	+	synonymous_variant ; DIC78_RS00010 ; c.198T>C ; p.Thr66Thr ; 198/3825 ; 198/3825 ; 66/1274 ;	synonymous_variant ; DIC78_RS00010 ; c.198T>C ; p.Thr66Thr ; 198/3825 ; 198/3825 ; 66/1274 ;	upstream_gene_variant ; DIC78_RS00015 ; c.-3751T>C ; . ; . ; . ; . ;	upstream_gene_variant ; DIC78_RS00020 ; c.-4288T>C ; . ; . ; . ; . ;	downstream_gene_variant ; DIC78_RS00005 ; c.*226T>C ; . ; . ; . ; . ;
NZ_CP029364.1	4347	A	G	225	hom	124	124	DIC78_RS00010	gene0	4147	7971	+	synonymous_variant ; DIC78_RS00010 ; c.201A>G ; p.Val67Val ; 201/3825 ; 201/3825 ; 67/1274 ;	synonymous_variant ; DIC78_RS00010 ; c.201A>G ; p.Val67Val ; 201/3825 ; 201/3825 ; 67/1274 ;	upstream_gene_variant ; DIC78_RS00015 ; c.-3748A>G ; . ; . ; . ; . ;	upstream_gene_variant ; DIC78_RS00020 ; c.-4285A>G ; . ; . ; . ; . ;	downstream_gene_variant ; DIC78_RS00005 ; c.*229A>G ; . ; . ; . ; . ;
NZ_CP029364.1	4351	C	T	225	hom	124	124	DIC78_RS00010	gene0	4147	7971	+	synonymous_variant ; DIC78_RS00010 ; c.205C>T ; p.Leu69Leu ; 205/3825 ; 205/3825 ; 69/1274 ;	synonymous_variant ; DIC78_RS00010 ; c.205C>T ; p.Leu69Leu ; 205/3825 ; 205/3825 ; 69/1274 ;	upstream_gene_variant ; DIC78_RS00015 ; c.-3744C>T ; . ; . ; . ; . ;	upstream_gene_variant ; DIC78_RS00020 ; c.-4281C>T ; . ; . ; . ; . ;	downstream_gene_variant ; DIC78_RS00005 ; c.*233C>T ; . ; . ; . ; . ;
NZ_CP029364.1	4363	T	C	225	hom	108	108	DIC78_RS00010	gene0	4147	7971	+	missense_variant ; DIC78_RS00010 ; c.217T>C ; p.Ser73Pro ; 217/3825 ; 217/3825 ; 73/1274 ;	missense_variant ; DIC78_RS00010 ; c.217T>C ; p.Ser73Pro ; 217/3825 ; 217/3825 ; 73/1274 ;	upstream_gene_variant ; DIC78_RS00015 ; c.-3732T>C ; . ; . ; . ; . ;	upstream_gene_variant ; DIC78_RS00020 ; c.-4269T>C ; . ; . ; . ; . ;	downstream_gene_variant ; DIC78_RS00005 ; c.*245T>C ; . ; . ; . ; . ;
NZ_CP029364.1	4365	C	G	225	hom	108	108	DIC78_RS00010	gene0	4147	7971	+	synonymous_variant ; DIC78_RS00010 ; c.219C>G ; p.Ser73Ser ; 219/3825 ; 219/3825 ; 73/1274 ;	synonymous_variant ; DIC78_RS00010 ; c.219C>G ; p.Ser73Ser ; 219/3825 ; 219/3825 ; 73/1274 ;	upstream_gene_variant ; DIC78_RS00015 ; c.-3730C>G ; . ; . ; . ; . ;	upstream_gene_variant ; DIC78_RS00020 ; c.-4267C>G ; . ; . ; . ; . ;	downstream_gene_variant ; DIC78_RS00005 ; c.*247C>G ; . ; . ; . ; . ;
NZ_CP029364.1	4366	A	C	225	hom	108	108	DIC78_RS00010	gene0	4147	7971	+	missense_variant ; DIC78_RS00010 ; c.220A>C ; p.Asn74His ; 220/3825 ; 220/3825 ; 74/1274 ;	missense_variant ; DIC78_RS00010 ; c.220A>C ; p.Asn74His ; 220/3825 ; 220/3825 ; 74/1274 ;	upstream_gene_variant ; DIC78_RS00015 ; c.-3729A>C ; . ; . ; . ; . ;	upstream_gene_variant ; DIC78_RS00020 ; c.-4266A>C ; . ; . ; . ; . ;	downstream_gene_variant ; DIC78_RS00005 ; c.*248A>C ; . ; . ; . ; . ;
NZ_CP029364.1	4369	C	T	225	hom	108	108	DIC78_RS00010	gene0	4147	7971	+	synonymous_variant ; DIC78_RS00010 ; c.223C>T ; p.Leu75Leu ; 223/3825 ; 223/3825 ; 75/1274 ;	synonymous_variant ; DIC78_RS00010 ; c.223C>T ; p.Leu75Leu ; 223/3825 ; 223/3825 ; 75/1274 ;	upstream_gene_variant ; DIC78_RS00015 ; c.-3726C>T ; . ; . ; . ; . ;	upstream_gene_variant ; DIC78_RS00020 ; c.-4263C>T ; . ; . ; . ; . ;	downstream_gene_variant ; DIC78_RS00005 ; c.*251C>T ; . ; . ; . ; . ;
NZ_CP029364.1	4377	G	A	225	hom	131	131	DIC78_RS00010	gene0	4147	7971	+	synonymous_variant ; DIC78_RS00010 ; c.231G>A ; p.Gly77Gly ; 231/3825 ; 231/3825 ; 77/1274 ;	synonymous_variant ; DIC78_RS00010 ; c.231G>A ; p.Gly77Gly ; 231/3825 ; 231/3825 ; 77/1274 ;	upstream_gene_variant ; DIC78_RS00015 ; c.-3718G>A ; . ; . ; . ; . ;	upstream_gene_variant ; DIC78_RS00020 ; c.-4255G>A ; . ; . ; . ; . ;	downstream_gene_variant ; DIC78_RS00005 ; c.*259G>A ; . ; . ; . ; . ;
NZ_CP029364.1	4386	G	A	225	hom	134	134	DIC78_RS00010	gene0	4147	7971	+	synonymous_variant ; DIC78_RS00010 ; c.240G>A ; p.Gln80Gln ; 240/3825 ; 240/3825 ; 80/1274 ;	synonymous_variant ; DIC78_RS00010 ; c.240G>A ; p.Gln80Gln ; 240/3825 ; 240/3825 ; 80/1274 ;	upstream_gene_variant ; DIC78_RS00015 ; c.-3709G>A ; . ; . ; . ; . ;	upstream_gene_variant ; DIC78_RS00020 ; c.-4246G>A ; . ; . ; . ; . ;	downstream_gene_variant ; DIC78_RS00005 ; c.*268G>A ; . ; . ; . ; . ;
NZ_CP029364.1	4404	G	T	228	hom	118	116	DIC78_RS00010	gene0	4147	7971	+	synonymous_variant ; DIC78_RS00010 ; c.258G>T ; p.Arg86Arg ; 258/3825 ; 258/3825 ; 86/1274 ;	synonymous_variant ; DIC78_RS00010 ; c.258G>T ; p.Arg86Arg ; 258/3825 ; 258/3825 ; 86/1274 ;	upstream_gene_variant ; DIC78_RS00015 ; c.-3691G>T ; . ; . ; . ; . ;	upstream_gene_variant ; DIC78_RS00020 ; c.-4228G>T ; . ; . ; . ; . ;	downstream_gene_variant ; DIC78_RS00005 ; c.*286G>T ; . ; . ; . ; . ;
NZ_CP029364.1	4405	A	G	228	hom	118	116	DIC78_RS00010	gene0	4147	7971	+	missense_variant ; DIC78_RS00010 ; c.259A>G ; p.Lys87Glu ; 259/3825 ; 259/3825 ; 87/1274 ;	missense_variant ; DIC78_RS00010 ; c.259A>G ; p.Lys87Glu ; 259/3825 ; 259/3825 ; 87/1274 ;	upstream_gene_variant ; DIC78_RS00015 ; c.-3690A>G ; . ; . ; . ; . ;	upstream_gene_variant ; DIC78_RS00020 ; c.-4227A>G ; . ; . ; . ; . ;	downstream_gene_variant ; DIC78_RS00005 ; c.*287A>G ; . ; . ; . ; . ;
NZ_CP029364.1	4417	C	T	225	hom	12	12	DIC78_RS00010	gene0	4147	7971	+	missense_variant ; DIC78_RS00010 ; c.271C>T ; p.His91Tyr ; 271/3825 ; 271/3825 ; 91/1274 ;	missense_variant ; DIC78_RS00010 ; c.271C>T ; p.His91Tyr ; 271/3825 ; 271/3825 ; 91/1274 ;	upstream_gene_variant ; DIC78_RS00015 ; c.-3678C>T ; . ; . ; . ; . ;	upstream_gene_variant ; DIC78_RS00020 ; c.-4215C>T ; . ; . ; . ; . ;	downstream_gene_variant ; DIC78_RS00005 ; c.*299C>T ; . ; . ; . ; . ;
NZ_CP029364.1	4421	C	G	220	hom	10	10	DIC78_RS00010	gene0	4147	7971	+	missense_variant ; DIC78_RS00010 ; c.275C>G ; p.Thr92Ser ; 275/3825 ; 275/3825 ; 92/1274 ;	missense_variant ; DIC78_RS00010 ; c.275C>G ; p.Thr92Ser ; 275/3825 ; 275/3825 ; 92/1274 ;	upstream_gene_variant ; DIC78_RS00015 ; c.-3674C>G ; . ; . ; . ; . ;	upstream_gene_variant ; DIC78_RS00020 ; c.-4211C>G ; . ; . ; . ; . ;	downstream_gene_variant ; DIC78_RS00005 ; c.*303C>G ; . ; . ; . ; . ;
NZ_CP029364.1	4422	T	C	218	hom	10	10	DIC78_RS00010	gene0	4147	7971	+	synonymous_variant ; DIC78_RS00010 ; c.276T>C ; p.Thr92Thr ; 276/3825 ; 276/3825 ; 92/1274 ;	synonymous_variant ; DIC78_RS00010 ; c.276T>C ; p.Thr92Thr ; 276/3825 ; 276/3825 ; 92/1274 ;	upstream_gene_variant ; DIC78_RS00015 ; c.-3673T>C ; . ; . ; . ; . ;	upstream_gene_variant ; DIC78_RS00020 ; c.-4210T>C ; . ; . ; . ; . ;	downstream_gene_variant ; DIC78_RS00005 ; c.*304T>C ; . ; . ; . ; . ;
NZ_CP029364.1	4425	G	A	217	hom	10	10	DIC78_RS00010	gene0	4147	7971	+	synonymous_variant ; DIC78_RS00010 ; c.279G>A ; p.Glu93Glu ; 279/3825 ; 279/3825 ; 93/1274 ;	synonymous_variant ; DIC78_RS00010 ; c.279G>A ; p.Glu93Glu ; 279/3825 ; 279/3825 ; 93/1274 ;	upstream_gene_variant ; DIC78_RS00015 ; c.-3670G>A ; . ; . ; . ; . ;	upstream_gene_variant ; DIC78_RS00020 ; c.-4207G>A ; . ; . ; . ; . ;	downstream_gene_variant ; DIC78_RS00005 ; c.*307G>A ; . ; . ; . ; . ;
NZ_CP029364.1	4435	A	C	130	hom	6	6	DIC78_RS00010	gene0	4147	7971	+	missense_variant ; DIC78_RS00010 ; c.289A>C ; p.Ser97Arg ; 289/3825 ; 289/3825 ; 97/1274 ;	missense_variant ; DIC78_RS00010 ; c.289A>C ; p.Ser97Arg ; 289/3825 ; 289/3825 ; 97/1274 ;	upstream_gene_variant ; DIC78_RS00015 ; c.-3660A>C ; . ; . ; . ; . ;	upstream_gene_variant ; DIC78_RS00020 ; c.-4197A>C ; . ; . ; . ; . ;	downstream_gene_variant ; DIC78_RS00005 ; c.*317A>C ; . ; . ; . ; . ;
NZ_CP029364.1	4436	G	A	135	hom	6	6	DIC78_RS00010	gene0	4147	7971	+	missense_variant ; DIC78_RS00010 ; c.290G>A ; p.Ser97Asn ; 290/3825 ; 290/3825 ; 97/1274 ;	missense_variant ; DIC78_RS00010 ; c.290G>A ; p.Ser97Asn ; 290/3825 ; 290/3825 ; 97/1274 ;	upstream_gene_variant ; DIC78_RS00015 ; c.-3659G>A ; . ; . ; . ; . ;	upstream_gene_variant ; DIC78_RS00020 ; c.-4196G>A ; . ; . ; . ; . ;	downstream_gene_variant ; DIC78_RS00005 ; c.*318G>A ; . ; . ; . ; . ;
NZ_CP029364.1	4437	C	T	147	hom	6	6	DIC78_RS00010	gene0	4147	7971	+	synonymous_variant ; DIC78_RS00010 ; c.291C>T ; p.Ser97Ser ; 291/3825 ; 291/3825 ; 97/1274 ;	synonymous_variant ; DIC78_RS00010 ; c.291C>T ; p.Ser97Ser ; 291/3825 ; 291/3825 ; 97/1274 ;	upstream_gene_variant ; DIC78_RS00015 ; c.-3658C>T ; . ; . ; . ; . ;	upstream_gene_variant ; DIC78_RS00020 ; c.-4195C>T ; . ; . ; . ; . ;	downstream_gene_variant ; DIC78_RS00005 ; c.*319C>T ; . ; . ; . ; . ;
NZ_CP029364.1	4442	A	C	130	hom	6	6	DIC78_RS00010	gene0	4147	7971	+	missense_variant ; DIC78_RS00010 ; c.296A>C ; p.Gln99Pro ; 296/3825 ; 296/3825 ; 99/1274 ;	missense_variant ; DIC78_RS00010 ; c.296A>C ; p.Gln99Pro ; 296/3825 ; 296/3825 ; 99/1274 ;	upstream_gene_variant ; DIC78_RS00015 ; c.-3653A>C ; . ; . ; . ; . ;	upstream_gene_variant ; DIC78_RS00020 ; c.-4190A>C ; . ; . ; . ; . ;	downstream_gene_variant ; DIC78_RS00005 ; c.*324A>C ; . ; . ; . ; . ;
NZ_CP029364.1	4445	T	C	147	hom	6	6	DIC78_RS00010	gene0	4147	7971	+	missense_variant ; DIC78_RS00010 ; c.299T>C ; p.Met100Thr ; 299/3825 ; 299/3825 ; 100/1274 ;	missense_variant ; DIC78_RS00010 ; c.299T>C ; p.Met100Thr ; 299/3825 ; 299/3825 ; 100/1274 ;	upstream_gene_variant ; DIC78_RS00015 ; c.-3650T>C ; . ; . ; . ; . ;	upstream_gene_variant ; DIC78_RS00020 ; c.-4187T>C ; . ; . ; . ; . ;	downstream_gene_variant ; DIC78_RS00005 ; c.*327T>C ; . ; . ; . ; . ;
NZ_CP029364.1	4446	G	A	150	hom	6	6	DIC78_RS00010	gene0	4147	7971	+	missense_variant ; DIC78_RS00010 ; c.300G>A ; p.Met100Ile ; 300/3825 ; 300/3825 ; 100/1274 ;	missense_variant ; DIC78_RS00010 ; c.300G>A ; p.Met100Ile ; 300/3825 ; 300/3825 ; 100/1274 ;	upstream_gene_variant ; DIC78_RS00015 ; c.-3649G>A ; . ; . ; . ; . ;	upstream_gene_variant ; DIC78_RS00020 ; c.-4186G>A ; . ; . ; . ; . ;	downstream_gene_variant ; DIC78_RS00005 ; c.*328G>A ; . ; . ; . ; . ;
NZ_CP029364.1	4449	T	C	150	hom	6	6	DIC78_RS00010	gene0	4147	7971	+	synonymous_variant ; DIC78_RS00010 ; c.303T>C ; p.Asn101Asn ; 303/3825 ; 303/3825 ; 101/1274 ;	synonymous_variant ; DIC78_RS00010 ; c.303T>C ; p.Asn101Asn ; 303/3825 ; 303/3825 ; 101/1274 ;	upstream_gene_variant ; DIC78_RS00015 ; c.-3646T>C ; . ; . ; . ; . ;	upstream_gene_variant ; DIC78_RS00020 ; c.-4183T>C ; . ; . ; . ; . ;	downstream_gene_variant ; DIC78_RS00005 ; c.*331T>C ; . ; . ; . ; . ;
NZ_CP029364.1	4452	G	T	158	hom	7	7	DIC78_RS00010	gene0	4147	7971	+	missense_variant ; DIC78_RS00010 ; c.306G>T ; p.Glu102Asp ; 306/3825 ; 306/3825 ; 102/1274 ;	missense_variant ; DIC78_RS00010 ; c.306G>T ; p.Glu102Asp ; 306/3825 ; 306/3825 ; 102/1274 ;	upstream_gene_variant ; DIC78_RS00015 ; c.-3643G>T ; . ; . ; . ; . ;	upstream_gene_variant ; DIC78_RS00020 ; c.-4180G>T ; . ; . ; . ; . ;	downstream_gene_variant ; DIC78_RS00005 ; c.*334G>T ; . ; . ; . ; . ;
NZ_CP029364.1	4461	T	G	225	hom	53	53	DIC78_RS00010	gene0	4147	7971	+	missense_variant ; DIC78_RS00010 ; c.315T>G ; p.Asp105Glu ; 315/3825 ; 315/3825 ; 105/1274 ;	missense_variant ; DIC78_RS00010 ; c.315T>G ; p.Asp105Glu ; 315/3825 ; 315/3825 ; 105/1274 ;	upstream_gene_variant ; DIC78_RS00015 ; c.-3634T>G ; . ; . ; . ; . ;	upstream_gene_variant ; DIC78_RS00020 ; c.-4171T>G ; . ; . ; . ; . ;	downstream_gene_variant ; DIC78_RS00005 ; c.*343T>G ; . ; . ; . ; . ;
NZ_CP029364.1	4472	A	G	225	hom	61	61	DIC78_RS00010	gene0	4147	7971	+	missense_variant ; DIC78_RS00010 ; c.326A>G ; p.Gln109Arg ; 326/3825 ; 326/3825 ; 109/1274 ;	missense_variant ; DIC78_RS00010 ; c.326A>G ; p.Gln109Arg ; 326/3825 ; 326/3825 ; 109/1274 ;	upstream_gene_variant ; DIC78_RS00015 ; c.-3623A>G ; . ; . ; . ; . ;	upstream_gene_variant ; DIC78_RS00020 ; c.-4160A>G ; . ; . ; . ; . ;	downstream_gene_variant ; DIC78_RS00005 ; c.*354A>G ; . ; . ; . ; . ;
NZ_CP029364.1	4473	G	C	225	hom	61	61	DIC78_RS00010	gene0	4147	7971	+	missense_variant ; DIC78_RS00010 ; c.327G>C ; p.Gln109His ; 327/3825 ; 327/3825 ; 109/1274 ;	missense_variant ; DIC78_RS00010 ; c.327G>C ; p.Gln109His ; 327/3825 ; 327/3825 ; 109/1274 ;	upstream_gene_variant ; DIC78_RS00015 ; c.-3622G>C ; . ; . ; . ; . ;	upstream_gene_variant ; DIC78_RS00020 ; c.-4159G>C ; . ; . ; . ; . ;	downstream_gene_variant ; DIC78_RS00005 ; c.*355G>C ; . ; . ; . ; . ;
NZ_CP029364.1	4479	G	A	225	hom	65	65	DIC78_RS00010	gene0	4147	7971	+	synonymous_variant ; DIC78_RS00010 ; c.333G>A ; p.Lys111Lys ; 333/3825 ; 333/3825 ; 111/1274 ;	synonymous_variant ; DIC78_RS00010 ; c.333G>A ; p.Lys111Lys ; 333/3825 ; 333/3825 ; 111/1274 ;	upstream_gene_variant ; DIC78_RS00015 ; c.-3616G>A ; . ; . ; . ; . ;	upstream_gene_variant ; DIC78_RS00020 ; c.-4153G>A ; . ; . ; . ; . ;	downstream_gene_variant ; DIC78_RS00005 ; c.*361G>A ; . ; . ; . ; . ;
NZ_CP029364.1	4485	A	G	225	hom	69	69	DIC78_RS00010	gene0	4147	7971	+	synonymous_variant ; DIC78_RS00010 ; c.339A>G ; p.Lys113Lys ; 339/3825 ; 339/3825 ; 113/1274 ;	synonymous_variant ; DIC78_RS00010 ; c.339A>G ; p.Lys113Lys ; 339/3825 ; 339/3825 ; 113/1274 ;	upstream_gene_variant ; DIC78_RS00015 ; c.-3610A>G ; . ; . ; . ; . ;	upstream_gene_variant ; DIC78_RS00020 ; c.-4147A>G ; . ; . ; . ; . ;	downstream_gene_variant ; DIC78_RS00005 ; c.*367A>G ; . ; . ; . ; . ;
NZ_CP029364.1	4488	T	C	225	hom	71	71	DIC78_RS00010	gene0	4147	7971	+	synonymous_variant ; DIC78_RS00010 ; c.342T>C ; p.Asp114Asp ; 342/3825 ; 342/3825 ; 114/1274 ;	synonymous_variant ; DIC78_RS00010 ; c.342T>C ; p.Asp114Asp ; 342/3825 ; 342/3825 ; 114/1274 ;	upstream_gene_variant ; DIC78_RS00015 ; c.-3607T>C ; . ; . ; . ; . ;	upstream_gene_variant ; DIC78_RS00020 ; c.-4144T>C ; . ; . ; . ; . ;	downstream_gene_variant ; DIC78_RS00005 ; c.*370T>C ; . ; . ; . ; . ;
NZ_CP029364.1	4492	A	C	225	hom	74	74	DIC78_RS00010	gene0	4147	7971	+	missense_variant ; DIC78_RS00010 ; c.346A>C ; p.Lys116Gln ; 346/3825 ; 346/3825 ; 116/1274 ;	missense_variant ; DIC78_RS00010 ; c.346A>C ; p.Lys116Gln ; 346/3825 ; 346/3825 ; 116/1274 ;	upstream_gene_variant ; DIC78_RS00015 ; c.-3603A>C ; . ; . ; . ; . ;	upstream_gene_variant ; DIC78_RS00020 ; c.-4140A>C ; . ; . ; . ; . ;	downstream_gene_variant ; DIC78_RS00005 ; c.*374A>C ; . ; . ; . ; . ;
NZ_CP029364.1	4500	G	C	225	hom	95	95	DIC78_RS00010	gene0	4147	7971	+	synonymous_variant ; DIC78_RS00010 ; c.354G>C ; p.Gly118Gly ; 354/3825 ; 354/3825 ; 118/1274 ;	synonymous_variant ; DIC78_RS00010 ; c.354G>C ; p.Gly118Gly ; 354/3825 ; 354/3825 ; 118/1274 ;	upstream_gene_variant ; DIC78_RS00015 ; c.-3595G>C ; . ; . ; . ; . ;	upstream_gene_variant ; DIC78_RS00020 ; c.-4132G>C ; . ; . ; . ; . ;	downstream_gene_variant ; DIC78_RS00005 ; c.*382G>C ; . ; . ; . ; . ;
NZ_CP029364.1	4507	T	C	225	hom	104	104	DIC78_RS00010	gene0	4147	7971	+	synonymous_variant ; DIC78_RS00010 ; c.361T>C ; p.Leu121Leu ; 361/3825 ; 361/3825 ; 121/1274 ;	synonymous_variant ; DIC78_RS00010 ; c.361T>C ; p.Leu121Leu ; 361/3825 ; 361/3825 ; 121/1274 ;	upstream_gene_variant ; DIC78_RS00015 ; c.-3588T>C ; . ; . ; . ; . ;	upstream_gene_variant ; DIC78_RS00020 ; c.-4125T>C ; . ; . ; . ; . ;	downstream_gene_variant ; DIC78_RS00005 ; c.*389T>C ; . ; . ; . ; . ;
NZ_CP029364.1	4539	G	A	225	hom	105	105	DIC78_RS00010	gene0	4147	7971	+	synonymous_variant ; DIC78_RS00010 ; c.393G>A ; p.Leu131Leu ; 393/3825 ; 393/3825 ; 131/1274 ;	synonymous_variant ; DIC78_RS00010 ; c.393G>A ; p.Leu131Leu ; 393/3825 ; 393/3825 ; 131/1274 ;	upstream_gene_variant ; DIC78_RS00015 ; c.-3556G>A ; . ; . ; . ; . ;	upstream_gene_variant ; DIC78_RS00020 ; c.-4093G>A ; . ; . ; . ; . ;	downstream_gene_variant ; DIC78_RS00005 ; c.*421G>A ; . ; . ; . ; . ;
NZ_CP029364.1	4540	C	T	225	hom	105	105	DIC78_RS00010	gene0	4147	7971	+	missense_variant ; DIC78_RS00010 ; c.394C>T ; p.Leu132Phe ; 394/3825 ; 394/3825 ; 132/1274 ;	missense_variant ; DIC78_RS00010 ; c.394C>T ; p.Leu132Phe ; 394/3825 ; 394/3825 ; 132/1274 ;	upstream_gene_variant ; DIC78_RS00015 ; c.-3555C>T ; . ; . ; . ; . ;	upstream_gene_variant ; DIC78_RS00020 ; c.-4092C>T ; . ; . ; . ; . ;	downstream_gene_variant ; DIC78_RS00005 ; c.*422C>T ; . ; . ; . ; . ;
NZ_CP029364.1	4551	A	T	225	hom	100	100	DIC78_RS00010	gene0	4147	7971	+	synonymous_variant ; DIC78_RS00010 ; c.405A>T ; p.Ala135Ala ; 405/3825 ; 405/3825 ; 135/1274 ;	synonymous_variant ; DIC78_RS00010 ; c.405A>T ; p.Ala135Ala ; 405/3825 ; 405/3825 ; 135/1274 ;	upstream_gene_variant ; DIC78_RS00015 ; c.-3544A>T ; . ; . ; . ; . ;	upstream_gene_variant ; DIC78_RS00020 ; c.-4081A>T ; . ; . ; . ; . ;	downstream_gene_variant ; DIC78_RS00005 ; c.*433A>T ; . ; . ; . ; . ;
NZ_CP029364.1	4552	G	A	225	hom	100	100	DIC78_RS00010	gene0	4147	7971	+	missense_variant ; DIC78_RS00010 ; c.406G>A ; p.Glu136Lys ; 406/3825 ; 406/3825 ; 136/1274 ;	missense_variant ; DIC78_RS00010 ; c.406G>A ; p.Glu136Lys ; 406/3825 ; 406/3825 ; 136/1274 ;	upstream_gene_variant ; DIC78_RS00015 ; c.-3543G>A ; . ; . ; . ; . ;	upstream_gene_variant ; DIC78_RS00020 ; c.-4080G>A ; . ; . ; . ; . ;	downstream_gene_variant ; DIC78_RS00005 ; c.*434G>A ; . ; . ; . ; . ;
NZ_CP029364.1	4555	A	G	228	hom	102	100	DIC78_RS00010	gene0	4147	7971	+	missense_variant ; DIC78_RS00010 ; c.409A>G ; p.Asn137Asp ; 409/3825 ; 409/3825 ; 137/1274 ;	missense_variant ; DIC78_RS00010 ; c.409A>G ; p.Asn137Asp ; 409/3825 ; 409/3825 ; 137/1274 ;	upstream_gene_variant ; DIC78_RS00015 ; c.-3540A>G ; . ; . ; . ; . ;	upstream_gene_variant ; DIC78_RS00020 ; c.-4077A>G ; . ; . ; . ; . ;	downstream_gene_variant ; DIC78_RS00005 ; c.*437A>G ; . ; . ; . ; . ;
NZ_CP029364.1	4560	G	A	225	hom	109	109	DIC78_RS00010	gene0	4147	7971	+	synonymous_variant ; DIC78_RS00010 ; c.414G>A ; p.Glu138Glu ; 414/3825 ; 414/3825 ; 138/1274 ;	synonymous_variant ; DIC78_RS00010 ; c.414G>A ; p.Glu138Glu ; 414/3825 ; 414/3825 ; 138/1274 ;	upstream_gene_variant ; DIC78_RS00015 ; c.-3535G>A ; . ; . ; . ; . ;	upstream_gene_variant ; DIC78_RS00020 ; c.-4072G>A ; . ; . ; . ; . ;	downstream_gene_variant ; DIC78_RS00005 ; c.*442G>A ; . ; . ; . ; . ;
NZ_CP029364.1	4570	G	A	225	hom	118	118	DIC78_RS00010	gene0	4147	7971	+	missense_variant ; DIC78_RS00010 ; c.424G>A ; p.Val142Ile ; 424/3825 ; 424/3825 ; 142/1274 ;	missense_variant ; DIC78_RS00010 ; c.424G>A ; p.Val142Ile ; 424/3825 ; 424/3825 ; 142/1274 ;	upstream_gene_variant ; DIC78_RS00015 ; c.-3525G>A ; . ; . ; . ; . ;	upstream_gene_variant ; DIC78_RS00020 ; c.-4062G>A ; . ; . ; . ; . ;	downstream_gene_variant ; DIC78_RS00005 ; c.*452G>A ; . ; . ; . ; . ;
NZ_CP029364.1	4578	C	T	225	hom	117	117	DIC78_RS00010	gene0	4147	7971	+	synonymous_variant ; DIC78_RS00010 ; c.432C>T ; p.Ser144Ser ; 432/3825 ; 432/3825 ; 144/1274 ;	synonymous_variant ; DIC78_RS00010 ; c.432C>T ; p.Ser144Ser ; 432/3825 ; 432/3825 ; 144/1274 ;	upstream_gene_variant ; DIC78_RS00015 ; c.-3517C>T ; . ; . ; . ; . ;	upstream_gene_variant ; DIC78_RS00020 ; c.-4054C>T ; . ; . ; . ; . ;	downstream_gene_variant ; DIC78_RS00005 ; c.*460C>T ; . ; . ; . ; . ;
NZ_CP029364.1	4587	C	T	225	hom	114	114	DIC78_RS00010	gene0	4147	7971	+	synonymous_variant ; DIC78_RS00010 ; c.441C>T ; p.His147His ; 441/3825 ; 441/3825 ; 147/1274 ;	synonymous_variant ; DIC78_RS00010 ; c.441C>T ; p.His147His ; 441/3825 ; 441/3825 ; 147/1274 ;	upstream_gene_variant ; DIC78_RS00015 ; c.-3508C>T ; . ; . ; . ; . ;	upstream_gene_variant ; DIC78_RS00020 ; c.-4045C>T ; . ; . ; . ; . ;	downstream_gene_variant ; DIC78_RS00005 ; c.*469C>T ; . ; . ; . ; . ;
NZ_CP029364.1	4590	C	T	225	hom	114	114	DIC78_RS00010	gene0	4147	7971	+	synonymous_variant ; DIC78_RS00010 ; c.444C>T ; p.Ile148Ile ; 444/3825 ; 444/3825 ; 148/1274 ;	synonymous_variant ; DIC78_RS00010 ; c.444C>T ; p.Ile148Ile ; 444/3825 ; 444/3825 ; 148/1274 ;	upstream_gene_variant ; DIC78_RS00015 ; c.-3505C>T ; . ; . ; . ; . ;	upstream_gene_variant ; DIC78_RS00020 ; c.-4042C>T ; . ; . ; . ; . ;	downstream_gene_variant ; DIC78_RS00005 ; c.*472C>T ; . ; . ; . ; . ;
NZ_CP029364.1	4602	C	A	225	hom	110	110	DIC78_RS00010	gene0	4147	7971	+	synonymous_variant ; DIC78_RS00010 ; c.456C>A ; p.Gly152Gly ; 456/3825 ; 456/3825 ; 152/1274 ;	synonymous_variant ; DIC78_RS00010 ; c.456C>A ; p.Gly152Gly ; 456/3825 ; 456/3825 ; 152/1274 ;	upstream_gene_variant ; DIC78_RS00015 ; c.-3493C>A ; . ; . ; . ; . ;	upstream_gene_variant ; DIC78_RS00020 ; c.-4030C>A ; . ; . ; . ; . ;	downstream_gene_variant ; DIC78_RS00005 ; c.*484C>A ; . ; . ; . ; . ;
NZ_CP029364.1	4608	T	C	225	hom	80	80	DIC78_RS00010	gene0	4147	7971	+	synonymous_variant ; DIC78_RS00010 ; c.462T>C ; p.Cys154Cys ; 462/3825 ; 462/3825 ; 154/1274 ;	synonymous_variant ; DIC78_RS00010 ; c.462T>C ; p.Cys154Cys ; 462/3825 ; 462/3825 ; 154/1274 ;	upstream_gene_variant ; DIC78_RS00015 ; c.-3487T>C ; . ; . ; . ; . ;	upstream_gene_variant ; DIC78_RS00020 ; c.-4024T>C ; . ; . ; . ; . ;	downstream_gene_variant ; DIC78_RS00005 ; c.*490T>C ; . ; . ; . ; . ;
NZ_CP029364.1	4611	C	A	225	hom	78	78	DIC78_RS00010	gene0	4147	7971	+	synonymous_variant ; DIC78_RS00010 ; c.465C>A ; p.Leu155Leu ; 465/3825 ; 465/3825 ; 155/1274 ;	synonymous_variant ; DIC78_RS00010 ; c.465C>A ; p.Leu155Leu ; 465/3825 ; 465/3825 ; 155/1274 ;	upstream_gene_variant ; DIC78_RS00015 ; c.-3484C>A ; . ; . ; . ; . ;	upstream_gene_variant ; DIC78_RS00020 ; c.-4021C>A ; . ; . ; . ; . ;	downstream_gene_variant ; DIC78_RS00005 ; c.*493C>A ; . ; . ; . ; . ;
NZ_CP029364.1	4614	A	T	225	hom	76	76	DIC78_RS00010	gene0	4147	7971	+	synonymous_variant ; DIC78_RS00010 ; c.468A>T ; p.Gly156Gly ; 468/3825 ; 468/3825 ; 156/1274 ;	synonymous_variant ; DIC78_RS00010 ; c.468A>T ; p.Gly156Gly ; 468/3825 ; 468/3825 ; 156/1274 ;	upstream_gene_variant ; DIC78_RS00015 ; c.-3481A>T ; . ; . ; . ; . ;	upstream_gene_variant ; DIC78_RS00020 ; c.-4018A>T ; . ; . ; . ; . ;	downstream_gene_variant ; DIC78_RS00005 ; c.*496A>T ; . ; . ; . ; . ;
NZ_CP029364.1	4617	C	T	225	hom	76	76	DIC78_RS00010	gene0	4147	7971	+	synonymous_variant ; DIC78_RS00010 ; c.471C>T ; p.Ile157Ile ; 471/3825 ; 471/3825 ; 157/1274 ;	synonymous_variant ; DIC78_RS00010 ; c.471C>T ; p.Ile157Ile ; 471/3825 ; 471/3825 ; 157/1274 ;	upstream_gene_variant ; DIC78_RS00015 ; c.-3478C>T ; . ; . ; . ; . ;	upstream_gene_variant ; DIC78_RS00020 ; c.-4015C>T ; . ; . ; . ; . ;	downstream_gene_variant ; DIC78_RS00005 ; c.*499C>T ; . ; . ; . ; . ;
NZ_CP029364.1	4618	A	G	225	hom	76	76	DIC78_RS00010	gene0	4147	7971	+	missense_variant ; DIC78_RS00010 ; c.472A>G ; p.Ile158Val ; 472/3825 ; 472/3825 ; 158/1274 ;	missense_variant ; DIC78_RS00010 ; c.472A>G ; p.Ile158Val ; 472/3825 ; 472/3825 ; 158/1274 ;	upstream_gene_variant ; DIC78_RS00015 ; c.-3477A>G ; . ; . ; . ; . ;	upstream_gene_variant ; DIC78_RS00020 ; c.-4014A>G ; . ; . ; . ; . ;	downstream_gene_variant ; DIC78_RS00005 ; c.*500A>G ; . ; . ; . ; . ;
NZ_CP029364.1	4621	C	A	225	hom	77	77	DIC78_RS00010	gene0	4147	7971	+	missense_variant ; DIC78_RS00010 ; c.475C>A ; p.Leu159Met ; 475/3825 ; 475/3825 ; 159/1274 ;	missense_variant ; DIC78_RS00010 ; c.475C>A ; p.Leu159Met ; 475/3825 ; 475/3825 ; 159/1274 ;	upstream_gene_variant ; DIC78_RS00015 ; c.-3474C>A ; . ; . ; . ; . ;	upstream_gene_variant ; DIC78_RS00020 ; c.-4011C>A ; . ; . ; . ; . ;	downstream_gene_variant ; DIC78_RS00005 ; c.*503C>A ; . ; . ; . ; . ;
NZ_CP029364.1	4641	C	T	225	hom	89	89	DIC78_RS00010	gene0	4147	7971	+	synonymous_variant ; DIC78_RS00010 ; c.495C>T ; p.Ile165Ile ; 495/3825 ; 495/3825 ; 165/1274 ;	synonymous_variant ; DIC78_RS00010 ; c.495C>T ; p.Ile165Ile ; 495/3825 ; 495/3825 ; 165/1274 ;	upstream_gene_variant ; DIC78_RS00015 ; c.-3454C>T ; . ; . ; . ; . ;	upstream_gene_variant ; DIC78_RS00020 ; c.-3991C>T ; . ; . ; . ; . ;	downstream_gene_variant ; DIC78_RS00005 ; c.*523C>T ; . ; . ; . ; . ;
NZ_CP029364.1	4650	T	G	61	hom	4	4	DIC78_RS00010	gene0	4147	7971	+	synonymous_variant ; DIC78_RS00010 ; c.504T>G ; p.Ser168Ser ; 504/3825 ; 504/3825 ; 168/1274 ;	synonymous_variant ; DIC78_RS00010 ; c.504T>G ; p.Ser168Ser ; 504/3825 ; 504/3825 ; 168/1274 ;	upstream_gene_variant ; DIC78_RS00015 ; c.-3445T>G ; . ; . ; . ; . ;	upstream_gene_variant ; DIC78_RS00020 ; c.-3982T>G ; . ; . ; . ; . ;	downstream_gene_variant ; DIC78_RS00005 ; c.*532T>G ; . ; . ; . ; . ;
NZ_CP029364.1	4653	C	T	80	hom	4	4	DIC78_RS00010	gene0	4147	7971	+	synonymous_variant ; DIC78_RS00010 ; c.507C>T ; p.Ile169Ile ; 507/3825 ; 507/3825 ; 169/1274 ;	synonymous_variant ; DIC78_RS00010 ; c.507C>T ; p.Ile169Ile ; 507/3825 ; 507/3825 ; 169/1274 ;	upstream_gene_variant ; DIC78_RS00015 ; c.-3442C>T ; . ; . ; . ; . ;	upstream_gene_variant ; DIC78_RS00020 ; c.-3979C>T ; . ; . ; . ; . ;	downstream_gene_variant ; DIC78_RS00005 ; c.*535C>T ; . ; . ; . ; . ;
NZ_CP029364.1	4657	A	G	64	hom	3	3	DIC78_RS00010	gene0	4147	7971	+	missense_variant ; DIC78_RS00010 ; c.511A>G ; p.Thr171Ala ; 511/3825 ; 511/3825 ; 171/1274 ;	missense_variant ; DIC78_RS00010 ; c.511A>G ; p.Thr171Ala ; 511/3825 ; 511/3825 ; 171/1274 ;	upstream_gene_variant ; DIC78_RS00015 ; c.-3438A>G ; . ; . ; . ; . ;	upstream_gene_variant ; DIC78_RS00020 ; c.-3975A>G ; . ; . ; . ; . ;	downstream_gene_variant ; DIC78_RS00005 ; c.*539A>G ; . ; . ; . ; . ;
NZ_CP029364.1	4686	T	C	161	hom	30	30	DIC78_RS00010	gene0	4147	7971	+	synonymous_variant ; DIC78_RS00010 ; c.540T>C ; p.Val180Val ; 540/3825 ; 540/3825 ; 180/1274 ;	synonymous_variant ; DIC78_RS00010 ; c.540T>C ; p.Val180Val ; 540/3825 ; 540/3825 ; 180/1274 ;	upstream_gene_variant ; DIC78_RS00015 ; c.-3409T>C ; . ; . ; . ; . ;	upstream_gene_variant ; DIC78_RS00020 ; c.-3946T>C ; . ; . ; . ; . ;	downstream_gene_variant ; DIC78_RS00005 ; c.*568T>C ; . ; . ; . ; . ;
NZ_CP029364.1	4692	C	G	163	hom	34	34	DIC78_RS00010	gene0	4147	7971	+	synonymous_variant ; DIC78_RS00010 ; c.546C>G ; p.Pro182Pro ; 546/3825 ; 546/3825 ; 182/1274 ;	synonymous_variant ; DIC78_RS00010 ; c.546C>G ; p.Pro182Pro ; 546/3825 ; 546/3825 ; 182/1274 ;	upstream_gene_variant ; DIC78_RS00015 ; c.-3403C>G ; . ; . ; . ; . ;	upstream_gene_variant ; DIC78_RS00020 ; c.-3940C>G ; . ; . ; . ; . ;	downstream_gene_variant ; DIC78_RS00005 ; c.*574C>G ; . ; . ; . ; . ;
NZ_CP029364.1	4710	T	C	164	hom	43	43	DIC78_RS00010	gene0	4147	7971	+	synonymous_variant ; DIC78_RS00010 ; c.564T>C ; p.Ser188Ser ; 564/3825 ; 564/3825 ; 188/1274 ;	synonymous_variant ; DIC78_RS00010 ; c.564T>C ; p.Ser188Ser ; 564/3825 ; 564/3825 ; 188/1274 ;	upstream_gene_variant ; DIC78_RS00015 ; c.-3385T>C ; . ; . ; . ; . ;	upstream_gene_variant ; DIC78_RS00020 ; c.-3922T>C ; . ; . ; . ; . ;	downstream_gene_variant ; DIC78_RS00005 ; c.*592T>C ; . ; . ; . ; . ;
NZ_CP029364.1	4722	A	C	164	hom	42	42	DIC78_RS00010	gene0	4147	7971	+	missense_variant ; DIC78_RS00010 ; c.576A>C ; p.Lys192Asn ; 576/3825 ; 576/3825 ; 192/1274 ;	missense_variant ; DIC78_RS00010 ; c.576A>C ; p.Lys192Asn ; 576/3825 ; 576/3825 ; 192/1274 ;	upstream_gene_variant ; DIC78_RS00015 ; c.-3373A>C ; . ; . ; . ; . ;	upstream_gene_variant ; DIC78_RS00020 ; c.-3910A>C ; . ; . ; . ; . ;	downstream_gene_variant ; DIC78_RS00005 ; c.*604A>C ; . ; . ; . ; . ;
NZ_CP029364.1	4724	A	G	165	hom	42	42	DIC78_RS00010	gene0	4147	7971	+	missense_variant ; DIC78_RS00010 ; c.578A>G ; p.Gln193Arg ; 578/3825 ; 578/3825 ; 193/1274 ;	missense_variant ; DIC78_RS00010 ; c.578A>G ; p.Gln193Arg ; 578/3825 ; 578/3825 ; 193/1274 ;	upstream_gene_variant ; DIC78_RS00015 ; c.-3371A>G ; . ; . ; . ; . ;	upstream_gene_variant ; DIC78_RS00020 ; c.-3908A>G ; . ; . ; . ; . ;	downstream_gene_variant ; DIC78_RS00005 ; c.*606A>G ; . ; . ; . ; . ;
NZ_CP029364.1	4869	G	A	125	hom	8	8	DIC78_RS00010	gene0	4147	7971	+	synonymous_variant ; DIC78_RS00010 ; c.723G>A ; p.Thr241Thr ; 723/3825 ; 723/3825 ; 241/1274 ;	synonymous_variant ; DIC78_RS00010 ; c.723G>A ; p.Thr241Thr ; 723/3825 ; 723/3825 ; 241/1274 ;	upstream_gene_variant ; DIC78_RS00015 ; c.-3226G>A ; . ; . ; . ; . ;	upstream_gene_variant ; DIC78_RS00020 ; c.-3763G>A ; . ; . ; . ; . ;	downstream_gene_variant ; DIC78_RS00005 ; c.*751G>A ; . ; . ; . ; . ;
NZ_CP029364.1	4878	A	G	144	hom	11	11	DIC78_RS00010	gene0	4147	7971	+	synonymous_variant ; DIC78_RS00010 ; c.732A>G ; p.Leu244Leu ; 732/3825 ; 732/3825 ; 244/1274 ;	synonymous_variant ; DIC78_RS00010 ; c.732A>G ; p.Leu244Leu ; 732/3825 ; 732/3825 ; 244/1274 ;	upstream_gene_variant ; DIC78_RS00015 ; c.-3217A>G ; . ; . ; . ; . ;	upstream_gene_variant ; DIC78_RS00020 ; c.-3754A>G ; . ; . ; . ; . ;	downstream_gene_variant ; DIC78_RS00005 ; c.*760A>G ; . ; . ; . ; . ;
NZ_CP029364.1	4887	C	T	145	hom	11	11	DIC78_RS00010	gene0	4147	7971	+	synonymous_variant ; DIC78_RS00010 ; c.741C>T ; p.Thr247Thr ; 741/3825 ; 741/3825 ; 247/1274 ;	synonymous_variant ; DIC78_RS00010 ; c.741C>T ; p.Thr247Thr ; 741/3825 ; 741/3825 ; 247/1274 ;	upstream_gene_variant ; DIC78_RS00015 ; c.-3208C>T ; . ; . ; . ; . ;	upstream_gene_variant ; DIC78_RS00020 ; c.-3745C>T ; . ; . ; . ; . ;	downstream_gene_variant ; DIC78_RS00005 ; c.*769C>T ; . ; . ; . ; . ;
NZ_CP029364.1	4897	A	C	145	hom	11	11	DIC78_RS00010	gene0	4147	7971	+	missense_variant ; DIC78_RS00010 ; c.751A>C ; p.Thr251Pro ; 751/3825 ; 751/3825 ; 251/1274 ;	missense_variant ; DIC78_RS00010 ; c.751A>C ; p.Thr251Pro ; 751/3825 ; 751/3825 ; 251/1274 ;	upstream_gene_variant ; DIC78_RS00015 ; c.-3198A>C ; . ; . ; . ; . ;	upstream_gene_variant ; DIC78_RS00020 ; c.-3735A>C ; . ; . ; . ; . ;	downstream_gene_variant ; DIC78_RS00005 ; c.*779A>C ; . ; . ; . ; . ;
NZ_CP029364.1	4898	C	A	140	hom	11	11	DIC78_RS00010	gene0	4147	7971	+	missense_variant ; DIC78_RS00010 ; c.752C>A ; p.Thr251Lys ; 752/3825 ; 752/3825 ; 251/1274 ;	missense_variant ; DIC78_RS00010 ; c.752C>A ; p.Thr251Lys ; 752/3825 ; 752/3825 ; 251/1274 ;	upstream_gene_variant ; DIC78_RS00015 ; c.-3197C>A ; . ; . ; . ; . ;	upstream_gene_variant ; DIC78_RS00020 ; c.-3734C>A ; . ; . ; . ; . ;	downstream_gene_variant ; DIC78_RS00005 ; c.*780C>A ; . ; . ; . ; . ;
NZ_CP029364.1	4899	A	C	144	hom	11	11	DIC78_RS00010	gene0	4147	7971	+	synonymous_variant ; DIC78_RS00010 ; c.753A>C ; p.Thr251Thr ; 753/3825 ; 753/3825 ; 251/1274 ;	synonymous_variant ; DIC78_RS00010 ; c.753A>C ; p.Thr251Thr ; 753/3825 ; 753/3825 ; 251/1274 ;	upstream_gene_variant ; DIC78_RS00015 ; c.-3196A>C ; . ; . ; . ; . ;	upstream_gene_variant ; DIC78_RS00020 ; c.-3733A>C ; . ; . ; . ; . ;	downstream_gene_variant ; DIC78_RS00005 ; c.*781A>C ; . ; . ; . ; . ;
NZ_CP029364.1	4911	T	C	145	hom	11	11	DIC78_RS00010	gene0	4147	7971	+	synonymous_variant ; DIC78_RS00010 ; c.765T>C ; p.Leu255Leu ; 765/3825 ; 765/3825 ; 255/1274 ;	synonymous_variant ; DIC78_RS00010 ; c.765T>C ; p.Leu255Leu ; 765/3825 ; 765/3825 ; 255/1274 ;	upstream_gene_variant ; DIC78_RS00015 ; c.-3184T>C ; . ; . ; . ; . ;	upstream_gene_variant ; DIC78_RS00020 ; c.-3721T>C ; . ; . ; . ; . ;	downstream_gene_variant ; DIC78_RS00005 ; c.*793T>C ; . ; . ; . ; . ;
NZ_CP029364.1	4914	C	T	145	hom	11	11	DIC78_RS00010	gene0	4147	7971	+	synonymous_variant ; DIC78_RS00010 ; c.768C>T ; p.Ala256Ala ; 768/3825 ; 768/3825 ; 256/1274 ;	synonymous_variant ; DIC78_RS00010 ; c.768C>T ; p.Ala256Ala ; 768/3825 ; 768/3825 ; 256/1274 ;	upstream_gene_variant ; DIC78_RS00015 ; c.-3181C>T ; . ; . ; . ; . ;	upstream_gene_variant ; DIC78_RS00020 ; c.-3718C>T ; . ; . ; . ; . ;	downstream_gene_variant ; DIC78_RS00005 ; c.*796C>T ; . ; . ; . ; . ;
NZ_CP029364.1	4918	T	C	142	hom	11	11	DIC78_RS00010	gene0	4147	7971	+	missense_variant ; DIC78_RS00010 ; c.772T>C ; p.Phe258Leu ; 772/3825 ; 772/3825 ; 258/1274 ;	missense_variant ; DIC78_RS00010 ; c.772T>C ; p.Phe258Leu ; 772/3825 ; 772/3825 ; 258/1274 ;	upstream_gene_variant ; DIC78_RS00015 ; c.-3177T>C ; . ; . ; . ; . ;	upstream_gene_variant ; DIC78_RS00020 ; c.-3714T>C ; . ; . ; . ; . ;	downstream_gene_variant ; DIC78_RS00005 ; c.*800T>C ; . ; . ; . ; . ;
NZ_CP029364.1	4920	T	A	144	hom	11	11	DIC78_RS00010	gene0	4147	7971	+	missense_variant ; DIC78_RS00010 ; c.774T>A ; p.Phe258Leu ; 774/3825 ; 774/3825 ; 258/1274 ;	missense_variant ; DIC78_RS00010 ; c.774T>A ; p.Phe258Leu ; 774/3825 ; 774/3825 ; 258/1274 ;	upstream_gene_variant ; DIC78_RS00015 ; c.-3175T>A ; . ; . ; . ; . ;	upstream_gene_variant ; DIC78_RS00020 ; c.-3712T>A ; . ; . ; . ; . ;	downstream_gene_variant ; DIC78_RS00005 ; c.*802T>A ; . ; . ; . ; . ;
NZ_CP029364.1	4926	A	G	145	hom	11	11	DIC78_RS00010	gene0	4147	7971	+	synonymous_variant ; DIC78_RS00010 ; c.780A>G ; p.Gln260Gln ; 780/3825 ; 780/3825 ; 260/1274 ;	synonymous_variant ; DIC78_RS00010 ; c.780A>G ; p.Gln260Gln ; 780/3825 ; 780/3825 ; 260/1274 ;	upstream_gene_variant ; DIC78_RS00015 ; c.-3169A>G ; . ; . ; . ; . ;	upstream_gene_variant ; DIC78_RS00020 ; c.-3706A>G ; . ; . ; . ; . ;	downstream_gene_variant ; DIC78_RS00005 ; c.*808A>G ; . ; . ; . ; . ;
NZ_CP029364.1	4927	A	G	136	hom	11	11	DIC78_RS00010	gene0	4147	7971	+	missense_variant ; DIC78_RS00010 ; c.781A>G ; p.Thr261Ala ; 781/3825 ; 781/3825 ; 261/1274 ;	missense_variant ; DIC78_RS00010 ; c.781A>G ; p.Thr261Ala ; 781/3825 ; 781/3825 ; 261/1274 ;	upstream_gene_variant ; DIC78_RS00015 ; c.-3168A>G ; . ; . ; . ; . ;	upstream_gene_variant ; DIC78_RS00020 ; c.-3705A>G ; . ; . ; . ; . ;	downstream_gene_variant ; DIC78_RS00005 ; c.*809A>G ; . ; . ; . ; . ;
NZ_CP029364.1	4941	T	G	141	hom	11	11	DIC78_RS00010	gene0	4147	7971	+	synonymous_variant ; DIC78_RS00010 ; c.795T>G ; p.Val265Val ; 795/3825 ; 795/3825 ; 265/1274 ;	synonymous_variant ; DIC78_RS00010 ; c.795T>G ; p.Val265Val ; 795/3825 ; 795/3825 ; 265/1274 ;	upstream_gene_variant ; DIC78_RS00015 ; c.-3154T>G ; . ; . ; . ; . ;	upstream_gene_variant ; DIC78_RS00020 ; c.-3691T>G ; . ; . ; . ; . ;	downstream_gene_variant ; DIC78_RS00005 ; c.*823T>G ; . ; . ; . ; . ;
NZ_CP029364.1	4947	C	G	145	hom	11	11	DIC78_RS00010	gene0	4147	7971	+	synonymous_variant ; DIC78_RS00010 ; c.801C>G ; p.Leu267Leu ; 801/3825 ; 801/3825 ; 267/1274 ;	synonymous_variant ; DIC78_RS00010 ; c.801C>G ; p.Leu267Leu ; 801/3825 ; 801/3825 ; 267/1274 ;	upstream_gene_variant ; DIC78_RS00015 ; c.-3148C>G ; . ; . ; . ; . ;	upstream_gene_variant ; DIC78_RS00020 ; c.-3685C>G ; . ; . ; . ; . ;	downstream_gene_variant ; DIC78_RS00005 ; c.*829C>G ; . ; . ; . ; . ;
NZ_CP029364.1	4952	G	A	144	hom	11	11	DIC78_RS00010	gene0	4147	7971	+	missense_variant ; DIC78_RS00010 ; c.806G>A ; p.Arg269His ; 806/3825 ; 806/3825 ; 269/1274 ;	missense_variant ; DIC78_RS00010 ; c.806G>A ; p.Arg269His ; 806/3825 ; 806/3825 ; 269/1274 ;	upstream_gene_variant ; DIC78_RS00015 ; c.-3143G>A ; . ; . ; . ; . ;	upstream_gene_variant ; DIC78_RS00020 ; c.-3680G>A ; . ; . ; . ; . ;	downstream_gene_variant ; DIC78_RS00005 ; c.*834G>A ; . ; . ; . ; . ;
NZ_CP029364.1	4953	C	A	145	hom	11	11	DIC78_RS00010	gene0	4147	7971	+	synonymous_variant ; DIC78_RS00010 ; c.807C>A ; p.Arg269Arg ; 807/3825 ; 807/3825 ; 269/1274 ;	synonymous_variant ; DIC78_RS00010 ; c.807C>A ; p.Arg269Arg ; 807/3825 ; 807/3825 ; 269/1274 ;	upstream_gene_variant ; DIC78_RS00015 ; c.-3142C>A ; . ; . ; . ; . ;	upstream_gene_variant ; DIC78_RS00020 ; c.-3679C>A ; . ; . ; . ; . ;	downstream_gene_variant ; DIC78_RS00005 ; c.*835C>A ; . ; . ; . ; . ;
NZ_CP029364.1	4956	C	T	145	hom	11	11	DIC78_RS00010	gene0	4147	7971	+	synonymous_variant ; DIC78_RS00010 ; c.810C>T ; p.Tyr270Tyr ; 810/3825 ; 810/3825 ; 270/1274 ;	synonymous_variant ; DIC78_RS00010 ; c.810C>T ; p.Tyr270Tyr ; 810/3825 ; 810/3825 ; 270/1274 ;	upstream_gene_variant ; DIC78_RS00015 ; c.-3139C>T ; . ; . ; . ; . ;	upstream_gene_variant ; DIC78_RS00020 ; c.-3676C>T ; . ; . ; . ; . ;	downstream_gene_variant ; DIC78_RS00005 ; c.*838C>T ; . ; . ; . ; . ;
NZ_CP029364.1	4962	A	C	143	hom	11	11	DIC78_RS00010	gene0	4147	7971	+	synonymous_variant ; DIC78_RS00010 ; c.816A>C ; p.Arg272Arg ; 816/3825 ; 816/3825 ; 272/1274 ;	synonymous_variant ; DIC78_RS00010 ; c.816A>C ; p.Arg272Arg ; 816/3825 ; 816/3825 ; 272/1274 ;	upstream_gene_variant ; DIC78_RS00015 ; c.-3133A>C ; . ; . ; . ; . ;	upstream_gene_variant ; DIC78_RS00020 ; c.-3670A>C ; . ; . ; . ; . ;	downstream_gene_variant ; DIC78_RS00005 ; c.*844A>C ; . ; . ; . ; . ;
NZ_CP029364.1	4965	G	A	142	hom	11	11	DIC78_RS00010	gene0	4147	7971	+	synonymous_variant ; DIC78_RS00010 ; c.819G>A ; p.Thr273Thr ; 819/3825 ; 819/3825 ; 273/1274 ;	synonymous_variant ; DIC78_RS00010 ; c.819G>A ; p.Thr273Thr ; 819/3825 ; 819/3825 ; 273/1274 ;	upstream_gene_variant ; DIC78_RS00015 ; c.-3130G>A ; . ; . ; . ; . ;	upstream_gene_variant ; DIC78_RS00020 ; c.-3667G>A ; . ; . ; . ; . ;	downstream_gene_variant ; DIC78_RS00005 ; c.*847G>A ; . ; . ; . ; . ;
NZ_CP029364.1	4971	T	C	141	hom	11	11	DIC78_RS00010	gene0	4147	7971	+	synonymous_variant ; DIC78_RS00010 ; c.825T>C ; p.Asp275Asp ; 825/3825 ; 825/3825 ; 275/1274 ;	synonymous_variant ; DIC78_RS00010 ; c.825T>C ; p.Asp275Asp ; 825/3825 ; 825/3825 ; 275/1274 ;	upstream_gene_variant ; DIC78_RS00015 ; c.-3124T>C ; . ; . ; . ; . ;	upstream_gene_variant ; DIC78_RS00020 ; c.-3661T>C ; . ; . ; . ; . ;	downstream_gene_variant ; DIC78_RS00005 ; c.*853T>C ; . ; . ; . ; . ;
NZ_CP029364.1	4974	C	T	139	hom	11	11	DIC78_RS00010	gene0	4147	7971	+	synonymous_variant ; DIC78_RS00010 ; c.828C>T ; p.Val276Val ; 828/3825 ; 828/3825 ; 276/1274 ;	synonymous_variant ; DIC78_RS00010 ; c.828C>T ; p.Val276Val ; 828/3825 ; 828/3825 ; 276/1274 ;	upstream_gene_variant ; DIC78_RS00015 ; c.-3121C>T ; . ; . ; . ; . ;	upstream_gene_variant ; DIC78_RS00020 ; c.-3658C>T ; . ; . ; . ; . ;	downstream_gene_variant ; DIC78_RS00005 ; c.*856C>T ; . ; . ; . ; . ;
NZ_CP029364.1	4977	T	G	141	hom	11	11	DIC78_RS00010	gene0	4147	7971	+	synonymous_variant ; DIC78_RS00010 ; c.831T>G ; p.Val277Val ; 831/3825 ; 831/3825 ; 277/1274 ;	synonymous_variant ; DIC78_RS00010 ; c.831T>G ; p.Val277Val ; 831/3825 ; 831/3825 ; 277/1274 ;	upstream_gene_variant ; DIC78_RS00015 ; c.-3118T>G ; . ; . ; . ; . ;	upstream_gene_variant ; DIC78_RS00020 ; c.-3655T>G ; . ; . ; . ; . ;	downstream_gene_variant ; DIC78_RS00005 ; c.*859T>G ; . ; . ; . ; . ;
NZ_CP029364.1	4992	T	A	156	hom	53	53	DIC78_RS00010	gene0	4147	7971	+	synonymous_variant ; DIC78_RS00010 ; c.846T>A ; p.Val282Val ; 846/3825 ; 846/3825 ; 282/1274 ;	synonymous_variant ; DIC78_RS00010 ; c.846T>A ; p.Val282Val ; 846/3825 ; 846/3825 ; 282/1274 ;	upstream_gene_variant ; DIC78_RS00015 ; c.-3103T>A ; . ; . ; . ; . ;	upstream_gene_variant ; DIC78_RS00020 ; c.-3640T>A ; . ; . ; . ; . ;	downstream_gene_variant ; DIC78_RS00005 ; c.*874T>A ; . ; . ; . ; . ;
NZ_CP029364.1	4998	C	A	155	hom	51	51	DIC78_RS00010	gene0	4147	7971	+	synonymous_variant ; DIC78_RS00010 ; c.852C>A ; p.Gly284Gly ; 852/3825 ; 852/3825 ; 284/1274 ;	synonymous_variant ; DIC78_RS00010 ; c.852C>A ; p.Gly284Gly ; 852/3825 ; 852/3825 ; 284/1274 ;	upstream_gene_variant ; DIC78_RS00015 ; c.-3097C>A ; . ; . ; . ; . ;	upstream_gene_variant ; DIC78_RS00020 ; c.-3634C>A ; . ; . ; . ; . ;	downstream_gene_variant ; DIC78_RS00005 ; c.*880C>A ; . ; . ; . ; . ;
NZ_CP029364.1	5004	A	G	152	hom	42	42	DIC78_RS00010	gene0	4147	7971	+	synonymous_variant ; DIC78_RS00010 ; c.858A>G ; p.Pro286Pro ; 858/3825 ; 858/3825 ; 286/1274 ;	synonymous_variant ; DIC78_RS00010 ; c.858A>G ; p.Pro286Pro ; 858/3825 ; 858/3825 ; 286/1274 ;	upstream_gene_variant ; DIC78_RS00015 ; c.-3091A>G ; . ; . ; . ; . ;	upstream_gene_variant ; DIC78_RS00020 ; c.-3628A>G ; . ; . ; . ; . ;	downstream_gene_variant ; DIC78_RS00005 ; c.*886A>G ; . ; . ; . ; . ;
NZ_CP029364.1	5007	T	A	151	hom	42	42	DIC78_RS00010	gene0	4147	7971	+	synonymous_variant ; DIC78_RS00010 ; c.861T>A ; p.Ser287Ser ; 861/3825 ; 861/3825 ; 287/1274 ;	synonymous_variant ; DIC78_RS00010 ; c.861T>A ; p.Ser287Ser ; 861/3825 ; 861/3825 ; 287/1274 ;	upstream_gene_variant ; DIC78_RS00015 ; c.-3088T>A ; . ; . ; . ; . ;	upstream_gene_variant ; DIC78_RS00020 ; c.-3625T>A ; . ; . ; . ; . ;	downstream_gene_variant ; DIC78_RS00005 ; c.*889T>A ; . ; . ; . ; . ;
NZ_CP029364.1	5013	T	C	151	hom	42	42	DIC78_RS00010	gene0	4147	7971	+	synonymous_variant ; DIC78_RS00010 ; c.867T>C ; p.Ile289Ile ; 867/3825 ; 867/3825 ; 289/1274 ;	synonymous_variant ; DIC78_RS00010 ; c.867T>C ; p.Ile289Ile ; 867/3825 ; 867/3825 ; 289/1274 ;	upstream_gene_variant ; DIC78_RS00015 ; c.-3082T>C ; . ; . ; . ; . ;	upstream_gene_variant ; DIC78_RS00020 ; c.-3619T>C ; . ; . ; . ; . ;	downstream_gene_variant ; DIC78_RS00005 ; c.*895T>C ; . ; . ; . ; . ;
NZ_CP029364.1	5019	T	C	151	hom	42	42	DIC78_RS00010	gene0	4147	7971	+	synonymous_variant ; DIC78_RS00010 ; c.873T>C ; p.Gly291Gly ; 873/3825 ; 873/3825 ; 291/1274 ;	synonymous_variant ; DIC78_RS00010 ; c.873T>C ; p.Gly291Gly ; 873/3825 ; 873/3825 ; 291/1274 ;	upstream_gene_variant ; DIC78_RS00015 ; c.-3076T>C ; . ; . ; . ; . ;	upstream_gene_variant ; DIC78_RS00020 ; c.-3613T>C ; . ; . ; . ; . ;	downstream_gene_variant ; DIC78_RS00005 ; c.*901T>C ; . ; . ; . ; . ;
NZ_CP029364.1	5022	T	G	152	hom	42	42	DIC78_RS00010	gene0	4147	7971	+	synonymous_variant ; DIC78_RS00010 ; c.876T>G ; p.Val292Val ; 876/3825 ; 876/3825 ; 292/1274 ;	synonymous_variant ; DIC78_RS00010 ; c.876T>G ; p.Val292Val ; 876/3825 ; 876/3825 ; 292/1274 ;	upstream_gene_variant ; DIC78_RS00015 ; c.-3073T>G ; . ; . ; . ; . ;	upstream_gene_variant ; DIC78_RS00020 ; c.-3610T>G ; . ; . ; . ; . ;	downstream_gene_variant ; DIC78_RS00005 ; c.*904T>G ; . ; . ; . ; . ;
NZ_CP029364.1	5026	T	C	151	hom	42	42	DIC78_RS00010	gene0	4147	7971	+	missense_variant ; DIC78_RS00010 ; c.880T>C ; p.Ser294Pro ; 880/3825 ; 880/3825 ; 294/1274 ;	missense_variant ; DIC78_RS00010 ; c.880T>C ; p.Ser294Pro ; 880/3825 ; 880/3825 ; 294/1274 ;	upstream_gene_variant ; DIC78_RS00015 ; c.-3069T>C ; . ; . ; . ; . ;	upstream_gene_variant ; DIC78_RS00020 ; c.-3606T>C ; . ; . ; . ; . ;	downstream_gene_variant ; DIC78_RS00005 ; c.*908T>C ; . ; . ; . ; . ;
NZ_CP029364.1	5027	C	A	150	hom	42	42	DIC78_RS00010	gene0	4147	7971	+	stop_gained ; DIC78_RS00010 ; c.881C>A ; p.Ser294* ; 881/3825 ; 881/3825 ; 294/1274 ;	stop_gained ; DIC78_RS00010 ; c.881C>A ; p.Ser294* ; 881/3825 ; 881/3825 ; 294/1274 ;	upstream_gene_variant ; DIC78_RS00015 ; c.-3068C>A ; . ; . ; . ; . ;	upstream_gene_variant ; DIC78_RS00020 ; c.-3605C>A ; . ; . ; . ; . ;	downstream_gene_variant ; DIC78_RS00005 ; c.*909C>A ; . ; . ; . ; . ;
NZ_CP029364.1	5034	C	A	151	hom	42	42	DIC78_RS00010	gene0	4147	7971	+	synonymous_variant ; DIC78_RS00010 ; c.888C>A ; p.Ile296Ile ; 888/3825 ; 888/3825 ; 296/1274 ;	synonymous_variant ; DIC78_RS00010 ; c.888C>A ; p.Ile296Ile ; 888/3825 ; 888/3825 ; 296/1274 ;	upstream_gene_variant ; DIC78_RS00015 ; c.-3061C>A ; . ; . ; . ; . ;	upstream_gene_variant ; DIC78_RS00020 ; c.-3598C>A ; . ; . ; . ; . ;	downstream_gene_variant ; DIC78_RS00005 ; c.*916C>A ; . ; . ; . ; . ;
NZ_CP029364.1	5037	A	G	151	hom	42	42	DIC78_RS00010	gene0	4147	7971	+	synonymous_variant ; DIC78_RS00010 ; c.891A>G ; p.Gly297Gly ; 891/3825 ; 891/3825 ; 297/1274 ;	synonymous_variant ; DIC78_RS00010 ; c.891A>G ; p.Gly297Gly ; 891/3825 ; 891/3825 ; 297/1274 ;	upstream_gene_variant ; DIC78_RS00015 ; c.-3058A>G ; . ; . ; . ; . ;	upstream_gene_variant ; DIC78_RS00020 ; c.-3595A>G ; . ; . ; . ; . ;	downstream_gene_variant ; DIC78_RS00005 ; c.*919A>G ; . ; . ; . ; . ;
NZ_CP029364.1	5121	T	A	72	hom	4	4	DIC78_RS00010	gene0	4147	7971	+	missense_variant ; DIC78_RS00010 ; c.975T>A ; p.Asp325Glu ; 975/3825 ; 975/3825 ; 325/1274 ;	missense_variant ; DIC78_RS00010 ; c.975T>A ; p.Asp325Glu ; 975/3825 ; 975/3825 ; 325/1274 ;	upstream_gene_variant ; DIC78_RS00015 ; c.-2974T>A ; . ; . ; . ; . ;	upstream_gene_variant ; DIC78_RS00020 ; c.-3511T>A ; . ; . ; . ; . ;	downstream_gene_variant ; DIC78_RS00005 ; c.*1003T>A ; . ; . ; . ; . ;
NZ_CP029364.1	5130	C	A	225	hom	109	109	DIC78_RS00010	gene0	4147	7971	+	missense_variant ; DIC78_RS00010 ; c.984C>A ; p.Asp328Glu ; 984/3825 ; 984/3825 ; 328/1274 ;	missense_variant ; DIC78_RS00010 ; c.984C>A ; p.Asp328Glu ; 984/3825 ; 984/3825 ; 328/1274 ;	upstream_gene_variant ; DIC78_RS00015 ; c.-2965C>A ; . ; . ; . ; . ;	upstream_gene_variant ; DIC78_RS00020 ; c.-3502C>A ; . ; . ; . ; . ;	downstream_gene_variant ; DIC78_RS00005 ; c.*1012C>A ; . ; . ; . ; . ;
NZ_CP029364.1	5151	T	G	225	hom	125	125	DIC78_RS00010	gene0	4147	7971	+	missense_variant ; DIC78_RS00010 ; c.1005T>G ; p.His335Gln ; 1005/3825 ; 1005/3825 ; 335/1274 ;	missense_variant ; DIC78_RS00010 ; c.1005T>G ; p.His335Gln ; 1005/3825 ; 1005/3825 ; 335/1274 ;	upstream_gene_variant ; DIC78_RS00015 ; c.-2944T>G ; . ; . ; . ; . ;	upstream_gene_variant ; DIC78_RS00020 ; c.-3481T>G ; . ; . ; . ; . ;	downstream_gene_variant ; DIC78_RS00005 ; c.*1033T>G ; . ; . ; . ; . ;
NZ_CP029364.1	5160	C	T	225	hom	125	125	DIC78_RS00010	gene0	4147	7971	+	synonymous_variant ; DIC78_RS00010 ; c.1014C>T ; p.Phe338Phe ; 1014/3825 ; 1014/3825 ; 338/1274 ;	synonymous_variant ; DIC78_RS00010 ; c.1014C>T ; p.Phe338Phe ; 1014/3825 ; 1014/3825 ; 338/1274 ;	upstream_gene_variant ; DIC78_RS00015 ; c.-2935C>T ; . ; . ; . ; . ;	upstream_gene_variant ; DIC78_RS00020 ; c.-3472C>T ; . ; . ; . ; . ;	downstream_gene_variant ; DIC78_RS00005 ; c.*1042C>T ; . ; . ; . ; . ;
NZ_CP029364.1	5181	C	A	225	hom	128	128	DIC78_RS00010	gene0	4147	7971	+	synonymous_variant ; DIC78_RS00010 ; c.1035C>A ; p.Ala345Ala ; 1035/3825 ; 1035/3825 ; 345/1274 ;	synonymous_variant ; DIC78_RS00010 ; c.1035C>A ; p.Ala345Ala ; 1035/3825 ; 1035/3825 ; 345/1274 ;	upstream_gene_variant ; DIC78_RS00015 ; c.-2914C>A ; . ; . ; . ; . ;	upstream_gene_variant ; DIC78_RS00020 ; c.-3451C>A ; . ; . ; . ; . ;	downstream_gene_variant ; DIC78_RS00005 ; c.*1063C>A ; . ; . ; . ; . ;
NZ_CP029364.1	5202	C	T	225	hom	125	125	DIC78_RS00010	gene0	4147	7971	+	synonymous_variant ; DIC78_RS00010 ; c.1056C>T ; p.Asp352Asp ; 1056/3825 ; 1056/3825 ; 352/1274 ;	synonymous_variant ; DIC78_RS00010 ; c.1056C>T ; p.Asp352Asp ; 1056/3825 ; 1056/3825 ; 352/1274 ;	upstream_gene_variant ; DIC78_RS00015 ; c.-2893C>T ; . ; . ; . ; . ;	upstream_gene_variant ; DIC78_RS00020 ; c.-3430C>T ; . ; . ; . ; . ;	downstream_gene_variant ; DIC78_RS00005 ; c.*1084C>T ; . ; . ; . ; . ;
NZ_CP029364.1	5211	T	C	225	hom	125	125	DIC78_RS00010	gene0	4147	7971	+	synonymous_variant ; DIC78_RS00010 ; c.1065T>C ; p.Ile355Ile ; 1065/3825 ; 1065/3825 ; 355/1274 ;	synonymous_variant ; DIC78_RS00010 ; c.1065T>C ; p.Ile355Ile ; 1065/3825 ; 1065/3825 ; 355/1274 ;	upstream_gene_variant ; DIC78_RS00015 ; c.-2884T>C ; . ; . ; . ; . ;	upstream_gene_variant ; DIC78_RS00020 ; c.-3421T>C ; . ; . ; . ; . ;	downstream_gene_variant ; DIC78_RS00005 ; c.*1093T>C ; . ; . ; . ; . ;
NZ_CP029364.1	5223	T	C	225	hom	127	127	DIC78_RS00010	gene0	4147	7971	+	synonymous_variant ; DIC78_RS00010 ; c.1077T>C ; p.Asn359Asn ; 1077/3825 ; 1077/3825 ; 359/1274 ;	synonymous_variant ; DIC78_RS00010 ; c.1077T>C ; p.Asn359Asn ; 1077/3825 ; 1077/3825 ; 359/1274 ;	upstream_gene_variant ; DIC78_RS00015 ; c.-2872T>C ; . ; . ; . ; . ;	upstream_gene_variant ; DIC78_RS00020 ; c.-3409T>C ; . ; . ; . ; . ;	downstream_gene_variant ; DIC78_RS00005 ; c.*1105T>C ; . ; . ; . ; . ;
NZ_CP029364.1	5238	A	G	225	hom	112	112	DIC78_RS00010	gene0	4147	7971	+	synonymous_variant ; DIC78_RS00010 ; c.1092A>G ; p.Gln364Gln ; 1092/3825 ; 1092/3825 ; 364/1274 ;	synonymous_variant ; DIC78_RS00010 ; c.1092A>G ; p.Gln364Gln ; 1092/3825 ; 1092/3825 ; 364/1274 ;	upstream_gene_variant ; DIC78_RS00015 ; c.-2857A>G ; . ; . ; . ; . ;	upstream_gene_variant ; DIC78_RS00020 ; c.-3394A>G ; . ; . ; . ; . ;	downstream_gene_variant ; DIC78_RS00005 ; c.*1120A>G ; . ; . ; . ; . ;
NZ_CP029364.1	5244	G	C	162	hom	8	8	DIC78_RS00010	gene0	4147	7971	+	missense_variant ; DIC78_RS00010 ; c.1098G>C ; p.Met366Ile ; 1098/3825 ; 1098/3825 ; 366/1274 ;	missense_variant ; DIC78_RS00010 ; c.1098G>C ; p.Met366Ile ; 1098/3825 ; 1098/3825 ; 366/1274 ;	upstream_gene_variant ; DIC78_RS00015 ; c.-2851G>C ; . ; . ; . ; . ;	upstream_gene_variant ; DIC78_RS00020 ; c.-3388G>C ; . ; . ; . ; . ;	downstream_gene_variant ; DIC78_RS00005 ; c.*1126G>C ; . ; . ; . ; . ;
NZ_CP029364.1	5247	T	C	162	hom	7	7	DIC78_RS00010	gene0	4147	7971	+	synonymous_variant ; DIC78_RS00010 ; c.1101T>C ; p.Ala367Ala ; 1101/3825 ; 1101/3825 ; 367/1274 ;	synonymous_variant ; DIC78_RS00010 ; c.1101T>C ; p.Ala367Ala ; 1101/3825 ; 1101/3825 ; 367/1274 ;	upstream_gene_variant ; DIC78_RS00015 ; c.-2848T>C ; . ; . ; . ; . ;	upstream_gene_variant ; DIC78_RS00020 ; c.-3385T>C ; . ; . ; . ; . ;	downstream_gene_variant ; DIC78_RS00005 ; c.*1129T>C ; . ; . ; . ; . ;
NZ_CP029364.1	5250	C	T	139	hom	7	7	DIC78_RS00010	gene0	4147	7971	+	synonymous_variant ; DIC78_RS00010 ; c.1104C>T ; p.Asp368Asp ; 1104/3825 ; 1104/3825 ; 368/1274 ;	synonymous_variant ; DIC78_RS00010 ; c.1104C>T ; p.Asp368Asp ; 1104/3825 ; 1104/3825 ; 368/1274 ;	upstream_gene_variant ; DIC78_RS00015 ; c.-2845C>T ; . ; . ; . ; . ;	upstream_gene_variant ; DIC78_RS00020 ; c.-3382C>T ; . ; . ; . ; . ;	downstream_gene_variant ; DIC78_RS00005 ; c.*1132C>T ; . ; . ; . ; . ;
NZ_CP029364.1	5253	A	C	147	hom	7	7	DIC78_RS00010	gene0	4147	7971	+	synonymous_variant ; DIC78_RS00010 ; c.1107A>C ; p.Ser369Ser ; 1107/3825 ; 1107/3825 ; 369/1274 ;	synonymous_variant ; DIC78_RS00010 ; c.1107A>C ; p.Ser369Ser ; 1107/3825 ; 1107/3825 ; 369/1274 ;	upstream_gene_variant ; DIC78_RS00015 ; c.-2842A>C ; . ; . ; . ; . ;	upstream_gene_variant ; DIC78_RS00020 ; c.-3379A>C ; . ; . ; . ; . ;	downstream_gene_variant ; DIC78_RS00005 ; c.*1135A>C ; . ; . ; . ; . ;
NZ_CP029364.1	5262	G	A	127	hom	5	5	DIC78_RS00010	gene0	4147	7971	+	synonymous_variant ; DIC78_RS00010 ; c.1116G>A ; p.Gln372Gln ; 1116/3825 ; 1116/3825 ; 372/1274 ;	synonymous_variant ; DIC78_RS00010 ; c.1116G>A ; p.Gln372Gln ; 1116/3825 ; 1116/3825 ; 372/1274 ;	upstream_gene_variant ; DIC78_RS00015 ; c.-2833G>A ; . ; . ; . ; . ;	upstream_gene_variant ; DIC78_RS00020 ; c.-3370G>A ; . ; . ; . ; . ;	downstream_gene_variant ; DIC78_RS00005 ; c.*1144G>A ; . ; . ; . ; . ;
NZ_CP029364.1	5264	T	C	123	hom	5	5	DIC78_RS00010	gene0	4147	7971	+	missense_variant ; DIC78_RS00010 ; c.1118T>C ; p.Ile373Thr ; 1118/3825 ; 1118/3825 ; 373/1274 ;	missense_variant ; DIC78_RS00010 ; c.1118T>C ; p.Ile373Thr ; 1118/3825 ; 1118/3825 ; 373/1274 ;	upstream_gene_variant ; DIC78_RS00015 ; c.-2831T>C ; . ; . ; . ; . ;	upstream_gene_variant ; DIC78_RS00020 ; c.-3368T>C ; . ; . ; . ; . ;	downstream_gene_variant ; DIC78_RS00005 ; c.*1146T>C ; . ; . ; . ; . ;
NZ_CP029364.1	5265	T	C	119	hom	5	5	DIC78_RS00010	gene0	4147	7971	+	synonymous_variant ; DIC78_RS00010 ; c.1119T>C ; p.Ile373Ile ; 1119/3825 ; 1119/3825 ; 373/1274 ;	synonymous_variant ; DIC78_RS00010 ; c.1119T>C ; p.Ile373Ile ; 1119/3825 ; 1119/3825 ; 373/1274 ;	upstream_gene_variant ; DIC78_RS00015 ; c.-2830T>C ; . ; . ; . ; . ;	upstream_gene_variant ; DIC78_RS00020 ; c.-3367T>C ; . ; . ; . ; . ;	downstream_gene_variant ; DIC78_RS00005 ; c.*1147T>C ; . ; . ; . ; . ;
NZ_CP029364.1	5274	T	G	120	hom	5	5	DIC78_RS00010	gene0	4147	7971	+	synonymous_variant ; DIC78_RS00010 ; c.1128T>G ; p.Pro376Pro ; 1128/3825 ; 1128/3825 ; 376/1274 ;	synonymous_variant ; DIC78_RS00010 ; c.1128T>G ; p.Pro376Pro ; 1128/3825 ; 1128/3825 ; 376/1274 ;	upstream_gene_variant ; DIC78_RS00015 ; c.-2821T>G ; . ; . ; . ; . ;	upstream_gene_variant ; DIC78_RS00020 ; c.-3358T>G ; . ; . ; . ; . ;	upstream_gene_variant ; gene3 ; n.-4992T>G ; . ; . ; . ; . ;	downstream_gene_variant ; DIC78_RS00005 ; c.*1156T>G ; . ; . ; . ; . ;
NZ_CP029364.1	5319	T	C	36.4154	hom	2	2	DIC78_RS00010	gene0	4147	7971	+	synonymous_variant ; DIC78_RS00010 ; c.1173T>C ; p.Asn391Asn ; 1173/3825 ; 1173/3825 ; 391/1274 ;	synonymous_variant ; DIC78_RS00010 ; c.1173T>C ; p.Asn391Asn ; 1173/3825 ; 1173/3825 ; 391/1274 ;	upstream_gene_variant ; DIC78_RS00015 ; c.-2776T>C ; . ; . ; . ; . ;	upstream_gene_variant ; DIC78_RS00020 ; c.-3313T>C ; . ; . ; . ; . ;	upstream_gene_variant ; gene3 ; n.-4947T>C ; . ; . ; . ; . ;	downstream_gene_variant ; DIC78_RS00005 ; c.*1201T>C ; . ; . ; . ; . ;
NZ_CP029364.1	5322	C	T	36.4154	hom	2	2	DIC78_RS00010	gene0	4147	7971	+	synonymous_variant ; DIC78_RS00010 ; c.1176C>T ; p.Phe392Phe ; 1176/3825 ; 1176/3825 ; 392/1274 ;	synonymous_variant ; DIC78_RS00010 ; c.1176C>T ; p.Phe392Phe ; 1176/3825 ; 1176/3825 ; 392/1274 ;	upstream_gene_variant ; DIC78_RS00015 ; c.-2773C>T ; . ; . ; . ; . ;	upstream_gene_variant ; DIC78_RS00020 ; c.-3310C>T ; . ; . ; . ; . ;	upstream_gene_variant ; gene3 ; n.-4944C>T ; . ; . ; . ; . ;	downstream_gene_variant ; DIC78_RS00005 ; c.*1204C>T ; . ; . ; . ; . ;
NZ_CP029364.1	5325	C	T	95	hom	6	6	DIC78_RS00010	gene0	4147	7971	+	synonymous_variant ; DIC78_RS00010 ; c.1179C>T ; p.Asn393Asn ; 1179/3825 ; 1179/3825 ; 393/1274 ;	synonymous_variant ; DIC78_RS00010 ; c.1179C>T ; p.Asn393Asn ; 1179/3825 ; 1179/3825 ; 393/1274 ;	upstream_gene_variant ; DIC78_RS00015 ; c.-2770C>T ; . ; . ; . ; . ;	upstream_gene_variant ; DIC78_RS00020 ; c.-3307C>T ; . ; . ; . ; . ;	upstream_gene_variant ; gene3 ; n.-4941C>T ; . ; . ; . ; . ;	downstream_gene_variant ; DIC78_RS00005 ; c.*1207C>T ; . ; . ; . ; . ;
NZ_CP029364.1	5343	T	C	225	hom	90	90	DIC78_RS00010	gene0	4147	7971	+	synonymous_variant ; DIC78_RS00010 ; c.1197T>C ; p.Gly399Gly ; 1197/3825 ; 1197/3825 ; 399/1274 ;	synonymous_variant ; DIC78_RS00010 ; c.1197T>C ; p.Gly399Gly ; 1197/3825 ; 1197/3825 ; 399/1274 ;	upstream_gene_variant ; DIC78_RS00015 ; c.-2752T>C ; . ; . ; . ; . ;	upstream_gene_variant ; DIC78_RS00020 ; c.-3289T>C ; . ; . ; . ; . ;	upstream_gene_variant ; gene3 ; n.-4923T>C ; . ; . ; . ; . ;	downstream_gene_variant ; DIC78_RS00005 ; c.*1225T>C ; . ; . ; . ; . ;
NZ_CP029364.1	5346	T	A	225	hom	90	90	DIC78_RS00010	gene0	4147	7971	+	missense_variant ; DIC78_RS00010 ; c.1200T>A ; p.Asp400Glu ; 1200/3825 ; 1200/3825 ; 400/1274 ;	missense_variant ; DIC78_RS00010 ; c.1200T>A ; p.Asp400Glu ; 1200/3825 ; 1200/3825 ; 400/1274 ;	upstream_gene_variant ; DIC78_RS00015 ; c.-2749T>A ; . ; . ; . ; . ;	upstream_gene_variant ; DIC78_RS00020 ; c.-3286T>A ; . ; . ; . ; . ;	upstream_gene_variant ; gene3 ; n.-4920T>A ; . ; . ; . ; . ;	downstream_gene_variant ; DIC78_RS00005 ; c.*1228T>A ; . ; . ; . ; . ;
NZ_CP029364.1	5349	A	G	225	hom	90	90	DIC78_RS00010	gene0	4147	7971	+	synonymous_variant ; DIC78_RS00010 ; c.1203A>G ; p.Glu401Glu ; 1203/3825 ; 1203/3825 ; 401/1274 ;	synonymous_variant ; DIC78_RS00010 ; c.1203A>G ; p.Glu401Glu ; 1203/3825 ; 1203/3825 ; 401/1274 ;	upstream_gene_variant ; DIC78_RS00015 ; c.-2746A>G ; . ; . ; . ; . ;	upstream_gene_variant ; DIC78_RS00020 ; c.-3283A>G ; . ; . ; . ; . ;	upstream_gene_variant ; gene3 ; n.-4917A>G ; . ; . ; . ; . ;	downstream_gene_variant ; DIC78_RS00005 ; c.*1231A>G ; . ; . ; . ; . ;
NZ_CP029364.1	5352	C	T	225	hom	90	90	DIC78_RS00010	gene0	4147	7971	+	synonymous_variant ; DIC78_RS00010 ; c.1206C>T ; p.Leu402Leu ; 1206/3825 ; 1206/3825 ; 402/1274 ;	synonymous_variant ; DIC78_RS00010 ; c.1206C>T ; p.Leu402Leu ; 1206/3825 ; 1206/3825 ; 402/1274 ;	upstream_gene_variant ; DIC78_RS00015 ; c.-2743C>T ; . ; . ; . ; . ;	upstream_gene_variant ; DIC78_RS00020 ; c.-3280C>T ; . ; . ; . ; . ;	upstream_gene_variant ; gene3 ; n.-4914C>T ; . ; . ; . ; . ;	downstream_gene_variant ; DIC78_RS00005 ; c.*1234C>T ; . ; . ; . ; . ;
NZ_CP029364.1	5356	A	G	225	hom	91	91	DIC78_RS00010	gene0	4147	7971	+	missense_variant ; DIC78_RS00010 ; c.1210A>G ; p.Ile404Val ; 1210/3825 ; 1210/3825 ; 404/1274 ;	missense_variant ; DIC78_RS00010 ; c.1210A>G ; p.Ile404Val ; 1210/3825 ; 1210/3825 ; 404/1274 ;	upstream_gene_variant ; DIC78_RS00015 ; c.-2739A>G ; . ; . ; . ; . ;	upstream_gene_variant ; DIC78_RS00020 ; c.-3276A>G ; . ; . ; . ; . ;	upstream_gene_variant ; gene3 ; n.-4910A>G ; . ; . ; . ; . ;	downstream_gene_variant ; DIC78_RS00005 ; c.*1238A>G ; . ; . ; . ; . ;
NZ_CP029364.1	5376	G	A	94	hom	5	5	DIC78_RS00010	gene0	4147	7971	+	synonymous_variant ; DIC78_RS00010 ; c.1230G>A ; p.Ala410Ala ; 1230/3825 ; 1230/3825 ; 410/1274 ;	synonymous_variant ; DIC78_RS00010 ; c.1230G>A ; p.Ala410Ala ; 1230/3825 ; 1230/3825 ; 410/1274 ;	upstream_gene_variant ; DIC78_RS00015 ; c.-2719G>A ; . ; . ; . ; . ;	upstream_gene_variant ; DIC78_RS00020 ; c.-3256G>A ; . ; . ; . ; . ;	upstream_gene_variant ; gene3 ; n.-4890G>A ; . ; . ; . ; . ;	downstream_gene_variant ; DIC78_RS00005 ; c.*1258G>A ; . ; . ; . ; . ;
NZ_CP029364.1	5377	C	T	96	hom	5	5	DIC78_RS00010	gene0	4147	7971	+	missense_variant ; DIC78_RS00010 ; c.1231C>T ; p.His411Tyr ; 1231/3825 ; 1231/3825 ; 411/1274 ;	missense_variant ; DIC78_RS00010 ; c.1231C>T ; p.His411Tyr ; 1231/3825 ; 1231/3825 ; 411/1274 ;	upstream_gene_variant ; DIC78_RS00015 ; c.-2718C>T ; . ; . ; . ; . ;	upstream_gene_variant ; DIC78_RS00020 ; c.-3255C>T ; . ; . ; . ; . ;	upstream_gene_variant ; gene3 ; n.-4889C>T ; . ; . ; . ; . ;	downstream_gene_variant ; DIC78_RS00005 ; c.*1259C>T ; . ; . ; . ; . ;
NZ_CP029364.1	5378	A	T	96	hom	5	5	DIC78_RS00010	gene0	4147	7971	+	missense_variant ; DIC78_RS00010 ; c.1232A>T ; p.His411Leu ; 1232/3825 ; 1232/3825 ; 411/1274 ;	missense_variant ; DIC78_RS00010 ; c.1232A>T ; p.His411Leu ; 1232/3825 ; 1232/3825 ; 411/1274 ;	upstream_gene_variant ; DIC78_RS00015 ; c.-2717A>T ; . ; . ; . ; . ;	upstream_gene_variant ; DIC78_RS00020 ; c.-3254A>T ; . ; . ; . ; . ;	upstream_gene_variant ; gene3 ; n.-4888A>T ; . ; . ; . ; . ;	downstream_gene_variant ; DIC78_RS00005 ; c.*1260A>T ; . ; . ; . ; . ;
NZ_CP029364.1	5382	G	T	96	hom	5	5	DIC78_RS00010	gene0	4147	7971	+	synonymous_variant ; DIC78_RS00010 ; c.1236G>T ; p.Val412Val ; 1236/3825 ; 1236/3825 ; 412/1274 ;	synonymous_variant ; DIC78_RS00010 ; c.1236G>T ; p.Val412Val ; 1236/3825 ; 1236/3825 ; 412/1274 ;	upstream_gene_variant ; DIC78_RS00015 ; c.-2713G>T ; . ; . ; . ; . ;	upstream_gene_variant ; DIC78_RS00020 ; c.-3250G>T ; . ; . ; . ; . ;	upstream_gene_variant ; gene3 ; n.-4884G>T ; . ; . ; . ; . ;	downstream_gene_variant ; DIC78_RS00005 ; c.*1264G>T ; . ; . ; . ; . ;
NZ_CP029364.1	5385	T	C	96	hom	5	5	DIC78_RS00010	gene0	4147	7971	+	synonymous_variant ; DIC78_RS00010 ; c.1239T>C ; p.Tyr413Tyr ; 1239/3825 ; 1239/3825 ; 413/1274 ;	synonymous_variant ; DIC78_RS00010 ; c.1239T>C ; p.Tyr413Tyr ; 1239/3825 ; 1239/3825 ; 413/1274 ;	upstream_gene_variant ; DIC78_RS00015 ; c.-2710T>C ; . ; . ; . ; . ;	upstream_gene_variant ; DIC78_RS00020 ; c.-3247T>C ; . ; . ; . ; . ;	upstream_gene_variant ; gene3 ; n.-4881T>C ; . ; . ; . ; . ;	downstream_gene_variant ; DIC78_RS00005 ; c.*1267T>C ; . ; . ; . ; . ;
NZ_CP029364.1	5778	G	A	107	hom	10	10	DIC78_RS00010	gene0	4147	7971	+	synonymous_variant ; DIC78_RS00010 ; c.1632G>A ; p.Gly544Gly ; 1632/3825 ; 1632/3825 ; 544/1274 ;	synonymous_variant ; DIC78_RS00010 ; c.1632G>A ; p.Gly544Gly ; 1632/3825 ; 1632/3825 ; 544/1274 ;	upstream_gene_variant ; DIC78_RS00015 ; c.-2317G>A ; . ; . ; . ; . ;	upstream_gene_variant ; DIC78_RS00020 ; c.-2854G>A ; . ; . ; . ; . ;	upstream_gene_variant ; DIC78_RS00030 ; c.-4717G>A ; . ; . ; . ; . ;	upstream_gene_variant ; gene3 ; n.-4488G>A ; . ; . ; . ; . ;
NZ_CP029364.1	5779	A	G	107	hom	10	10	DIC78_RS00010	gene0	4147	7971	+	missense_variant ; DIC78_RS00010 ; c.1633A>G ; p.Thr545Ala ; 1633/3825 ; 1633/3825 ; 545/1274 ;	missense_variant ; DIC78_RS00010 ; c.1633A>G ; p.Thr545Ala ; 1633/3825 ; 1633/3825 ; 545/1274 ;	upstream_gene_variant ; DIC78_RS00015 ; c.-2316A>G ; . ; . ; . ; . ;	upstream_gene_variant ; DIC78_RS00020 ; c.-2853A>G ; . ; . ; . ; . ;	upstream_gene_variant ; DIC78_RS00030 ; c.-4716A>G ; . ; . ; . ; . ;	upstream_gene_variant ; gene3 ; n.-4487A>G ; . ; . ; . ; . ;
NZ_CP029364.1	5787	T	C	107	hom	10	10	DIC78_RS00010	gene0	4147	7971	+	synonymous_variant ; DIC78_RS00010 ; c.1641T>C ; p.Leu547Leu ; 1641/3825 ; 1641/3825 ; 547/1274 ;	synonymous_variant ; DIC78_RS00010 ; c.1641T>C ; p.Leu547Leu ; 1641/3825 ; 1641/3825 ; 547/1274 ;	upstream_gene_variant ; DIC78_RS00015 ; c.-2308T>C ; . ; . ; . ; . ;	upstream_gene_variant ; DIC78_RS00020 ; c.-2845T>C ; . ; . ; . ; . ;	upstream_gene_variant ; DIC78_RS00030 ; c.-4708T>C ; . ; . ; . ; . ;	upstream_gene_variant ; gene3 ; n.-4479T>C ; . ; . ; . ; . ;
NZ_CP029364.1	5790	T	G	108	hom	10	10	DIC78_RS00010	gene0	4147	7971	+	synonymous_variant ; DIC78_RS00010 ; c.1644T>G ; p.Pro548Pro ; 1644/3825 ; 1644/3825 ; 548/1274 ;	synonymous_variant ; DIC78_RS00010 ; c.1644T>G ; p.Pro548Pro ; 1644/3825 ; 1644/3825 ; 548/1274 ;	upstream_gene_variant ; DIC78_RS00015 ; c.-2305T>G ; . ; . ; . ; . ;	upstream_gene_variant ; DIC78_RS00020 ; c.-2842T>G ; . ; . ; . ; . ;	upstream_gene_variant ; DIC78_RS00030 ; c.-4705T>G ; . ; . ; . ; . ;	upstream_gene_variant ; gene3 ; n.-4476T>G ; . ; . ; . ; . ;
NZ_CP029364.1	5796	C	T	107	hom	10	10	DIC78_RS00010	gene0	4147	7971	+	synonymous_variant ; DIC78_RS00010 ; c.1650C>T ; p.Asp550Asp ; 1650/3825 ; 1650/3825 ; 550/1274 ;	synonymous_variant ; DIC78_RS00010 ; c.1650C>T ; p.Asp550Asp ; 1650/3825 ; 1650/3825 ; 550/1274 ;	upstream_gene_variant ; DIC78_RS00015 ; c.-2299C>T ; . ; . ; . ; . ;	upstream_gene_variant ; DIC78_RS00020 ; c.-2836C>T ; . ; . ; . ; . ;	upstream_gene_variant ; DIC78_RS00030 ; c.-4699C>T ; . ; . ; . ; . ;	upstream_gene_variant ; gene3 ; n.-4470C>T ; . ; . ; . ; . ;
NZ_CP029364.1	5798	C	A	107	hom	10	10	DIC78_RS00010	gene0	4147	7971	+	missense_variant ; DIC78_RS00010 ; c.1652C>A ; p.Ala551Glu ; 1652/3825 ; 1652/3825 ; 551/1274 ;	missense_variant ; DIC78_RS00010 ; c.1652C>A ; p.Ala551Glu ; 1652/3825 ; 1652/3825 ; 551/1274 ;	upstream_gene_variant ; DIC78_RS00015 ; c.-2297C>A ; . ; . ; . ; . ;	upstream_gene_variant ; DIC78_RS00020 ; c.-2834C>A ; . ; . ; . ; . ;	upstream_gene_variant ; DIC78_RS00030 ; c.-4697C>A ; . ; . ; . ; . ;	upstream_gene_variant ; gene3 ; n.-4468C>A ; . ; . ; . ; . ;
NZ_CP029364.1	5979	C	T	95	hom	5	5	DIC78_RS00010	gene0	4147	7971	+	synonymous_variant ; DIC78_RS00010 ; c.1833C>T ; p.Leu611Leu ; 1833/3825 ; 1833/3825 ; 611/1274 ;	synonymous_variant ; DIC78_RS00010 ; c.1833C>T ; p.Leu611Leu ; 1833/3825 ; 1833/3825 ; 611/1274 ;	upstream_gene_variant ; DIC78_RS00015 ; c.-2116C>T ; . ; . ; . ; . ;	upstream_gene_variant ; DIC78_RS00020 ; c.-2653C>T ; . ; . ; . ; . ;	upstream_gene_variant ; DIC78_RS00030 ; c.-4516C>T ; . ; . ; . ; . ;	upstream_gene_variant ; DIC78_RS00035 ; c.-4826C>T ; . ; . ; . ; . ;
NZ_CP029364.1	5982	G	A	105	hom	6	6	DIC78_RS00010	gene0	4147	7971	+	synonymous_variant ; DIC78_RS00010 ; c.1836G>A ; p.Ala612Ala ; 1836/3825 ; 1836/3825 ; 612/1274 ;	synonymous_variant ; DIC78_RS00010 ; c.1836G>A ; p.Ala612Ala ; 1836/3825 ; 1836/3825 ; 612/1274 ;	upstream_gene_variant ; DIC78_RS00015 ; c.-2113G>A ; . ; . ; . ; . ;	upstream_gene_variant ; DIC78_RS00020 ; c.-2650G>A ; . ; . ; . ; . ;	upstream_gene_variant ; DIC78_RS00030 ; c.-4513G>A ; . ; . ; . ; . ;	upstream_gene_variant ; DIC78_RS00035 ; c.-4823G>A ; . ; . ; . ; . ;
NZ_CP029364.1	5985	C	T	150	hom	9	9	DIC78_RS00010	gene0	4147	7971	+	synonymous_variant ; DIC78_RS00010 ; c.1839C>T ; p.Tyr613Tyr ; 1839/3825 ; 1839/3825 ; 613/1274 ;	synonymous_variant ; DIC78_RS00010 ; c.1839C>T ; p.Tyr613Tyr ; 1839/3825 ; 1839/3825 ; 613/1274 ;	upstream_gene_variant ; DIC78_RS00015 ; c.-2110C>T ; . ; . ; . ; . ;	upstream_gene_variant ; DIC78_RS00020 ; c.-2647C>T ; . ; . ; . ; . ;	upstream_gene_variant ; DIC78_RS00030 ; c.-4510C>T ; . ; . ; . ; . ;	upstream_gene_variant ; DIC78_RS00035 ; c.-4820C>T ; . ; . ; . ; . ;
NZ_CP029364.1	5997	T	C	225	hom	114	114	DIC78_RS00010	gene0	4147	7971	+	synonymous_variant ; DIC78_RS00010 ; c.1851T>C ; p.Thr617Thr ; 1851/3825 ; 1851/3825 ; 617/1274 ;	synonymous_variant ; DIC78_RS00010 ; c.1851T>C ; p.Thr617Thr ; 1851/3825 ; 1851/3825 ; 617/1274 ;	upstream_gene_variant ; DIC78_RS00015 ; c.-2098T>C ; . ; . ; . ; . ;	upstream_gene_variant ; DIC78_RS00020 ; c.-2635T>C ; . ; . ; . ; . ;	upstream_gene_variant ; DIC78_RS00030 ; c.-4498T>C ; . ; . ; . ; . ;	upstream_gene_variant ; DIC78_RS00035 ; c.-4808T>C ; . ; . ; . ; . ;
NZ_CP029364.1	6000	C	A	225	hom	114	114	DIC78_RS00010	gene0	4147	7971	+	synonymous_variant ; DIC78_RS00010 ; c.1854C>A ; p.Ser618Ser ; 1854/3825 ; 1854/3825 ; 618/1274 ;	synonymous_variant ; DIC78_RS00010 ; c.1854C>A ; p.Ser618Ser ; 1854/3825 ; 1854/3825 ; 618/1274 ;	upstream_gene_variant ; DIC78_RS00015 ; c.-2095C>A ; . ; . ; . ; . ;	upstream_gene_variant ; DIC78_RS00020 ; c.-2632C>A ; . ; . ; . ; . ;	upstream_gene_variant ; DIC78_RS00030 ; c.-4495C>A ; . ; . ; . ; . ;	upstream_gene_variant ; DIC78_RS00035 ; c.-4805C>A ; . ; . ; . ; . ;
NZ_CP029364.1	6003	T	A	225	hom	114	114	DIC78_RS00010	gene0	4147	7971	+	synonymous_variant ; DIC78_RS00010 ; c.1857T>A ; p.Gly619Gly ; 1857/3825 ; 1857/3825 ; 619/1274 ;	synonymous_variant ; DIC78_RS00010 ; c.1857T>A ; p.Gly619Gly ; 1857/3825 ; 1857/3825 ; 619/1274 ;	upstream_gene_variant ; DIC78_RS00015 ; c.-2092T>A ; . ; . ; . ; . ;	upstream_gene_variant ; DIC78_RS00020 ; c.-2629T>A ; . ; . ; . ; . ;	upstream_gene_variant ; DIC78_RS00030 ; c.-4492T>A ; . ; . ; . ; . ;	upstream_gene_variant ; DIC78_RS00035 ; c.-4802T>A ; . ; . ; . ; . ;
NZ_CP029364.1	6006	G	A	225	hom	114	114	DIC78_RS00010	gene0	4147	7971	+	synonymous_variant ; DIC78_RS00010 ; c.1860G>A ; p.Ser620Ser ; 1860/3825 ; 1860/3825 ; 620/1274 ;	synonymous_variant ; DIC78_RS00010 ; c.1860G>A ; p.Ser620Ser ; 1860/3825 ; 1860/3825 ; 620/1274 ;	upstream_gene_variant ; DIC78_RS00015 ; c.-2089G>A ; . ; . ; . ; . ;	upstream_gene_variant ; DIC78_RS00020 ; c.-2626G>A ; . ; . ; . ; . ;	upstream_gene_variant ; DIC78_RS00030 ; c.-4489G>A ; . ; . ; . ; . ;	upstream_gene_variant ; DIC78_RS00035 ; c.-4799G>A ; . ; . ; . ; . ;
NZ_CP029364.1	6018	T	G	225	hom	124	124	DIC78_RS00010	gene0	4147	7971	+	synonymous_variant ; DIC78_RS00010 ; c.1872T>G ; p.Pro624Pro ; 1872/3825 ; 1872/3825 ; 624/1274 ;	synonymous_variant ; DIC78_RS00010 ; c.1872T>G ; p.Pro624Pro ; 1872/3825 ; 1872/3825 ; 624/1274 ;	upstream_gene_variant ; DIC78_RS00015 ; c.-2077T>G ; . ; . ; . ; . ;	upstream_gene_variant ; DIC78_RS00020 ; c.-2614T>G ; . ; . ; . ; . ;	upstream_gene_variant ; DIC78_RS00030 ; c.-4477T>G ; . ; . ; . ; . ;	upstream_gene_variant ; DIC78_RS00035 ; c.-4787T>G ; . ; . ; . ; . ;
NZ_CP029364.1	6024	C	G	225	hom	129	129	DIC78_RS00010	gene0	4147	7971	+	synonymous_variant ; DIC78_RS00010 ; c.1878C>G ; p.Gly626Gly ; 1878/3825 ; 1878/3825 ; 626/1274 ;	synonymous_variant ; DIC78_RS00010 ; c.1878C>G ; p.Gly626Gly ; 1878/3825 ; 1878/3825 ; 626/1274 ;	upstream_gene_variant ; DIC78_RS00015 ; c.-2071C>G ; . ; . ; . ; . ;	upstream_gene_variant ; DIC78_RS00020 ; c.-2608C>G ; . ; . ; . ; . ;	upstream_gene_variant ; DIC78_RS00030 ; c.-4471C>G ; . ; . ; . ; . ;	upstream_gene_variant ; DIC78_RS00035 ; c.-4781C>G ; . ; . ; . ; . ;
NZ_CP029364.1	6033	T	C	225	hom	136	136	DIC78_RS00010	gene0	4147	7971	+	synonymous_variant ; DIC78_RS00010 ; c.1887T>C ; p.Ile629Ile ; 1887/3825 ; 1887/3825 ; 629/1274 ;	synonymous_variant ; DIC78_RS00010 ; c.1887T>C ; p.Ile629Ile ; 1887/3825 ; 1887/3825 ; 629/1274 ;	upstream_gene_variant ; DIC78_RS00015 ; c.-2062T>C ; . ; . ; . ; . ;	upstream_gene_variant ; DIC78_RS00020 ; c.-2599T>C ; . ; . ; . ; . ;	upstream_gene_variant ; DIC78_RS00030 ; c.-4462T>C ; . ; . ; . ; . ;	upstream_gene_variant ; DIC78_RS00035 ; c.-4772T>C ; . ; . ; . ; . ;
NZ_CP029364.1	6036	C	G	225	hom	136	136	DIC78_RS00010	gene0	4147	7971	+	synonymous_variant ; DIC78_RS00010 ; c.1890C>G ; p.Thr630Thr ; 1890/3825 ; 1890/3825 ; 630/1274 ;	synonymous_variant ; DIC78_RS00010 ; c.1890C>G ; p.Thr630Thr ; 1890/3825 ; 1890/3825 ; 630/1274 ;	upstream_gene_variant ; DIC78_RS00015 ; c.-2059C>G ; . ; . ; . ; . ;	upstream_gene_variant ; DIC78_RS00020 ; c.-2596C>G ; . ; . ; . ; . ;	upstream_gene_variant ; DIC78_RS00030 ; c.-4459C>G ; . ; . ; . ; . ;	upstream_gene_variant ; DIC78_RS00035 ; c.-4769C>G ; . ; . ; . ; . ;
NZ_CP029364.1	6060	T	C	225	hom	127	127	DIC78_RS00010	gene0	4147	7971	+	synonymous_variant ; DIC78_RS00010 ; c.1914T>C ; p.Val638Val ; 1914/3825 ; 1914/3825 ; 638/1274 ;	synonymous_variant ; DIC78_RS00010 ; c.1914T>C ; p.Val638Val ; 1914/3825 ; 1914/3825 ; 638/1274 ;	upstream_gene_variant ; DIC78_RS00015 ; c.-2035T>C ; . ; . ; . ; . ;	upstream_gene_variant ; DIC78_RS00020 ; c.-2572T>C ; . ; . ; . ; . ;	upstream_gene_variant ; DIC78_RS00030 ; c.-4435T>C ; . ; . ; . ; . ;	upstream_gene_variant ; DIC78_RS00035 ; c.-4745T>C ; . ; . ; . ; . ;
NZ_CP029364.1	6061	T	A	225	hom	127	127	DIC78_RS00010	gene0	4147	7971	+	missense_variant ; DIC78_RS00010 ; c.1915T>A ; p.Cys639Ser ; 1915/3825 ; 1915/3825 ; 639/1274 ;	missense_variant ; DIC78_RS00010 ; c.1915T>A ; p.Cys639Ser ; 1915/3825 ; 1915/3825 ; 639/1274 ;	upstream_gene_variant ; DIC78_RS00015 ; c.-2034T>A ; . ; . ; . ; . ;	upstream_gene_variant ; DIC78_RS00020 ; c.-2571T>A ; . ; . ; . ; . ;	upstream_gene_variant ; DIC78_RS00030 ; c.-4434T>A ; . ; . ; . ; . ;	upstream_gene_variant ; DIC78_RS00035 ; c.-4744T>A ; . ; . ; . ; . ;
NZ_CP029364.1	6063	C	A	225	hom	127	127	DIC78_RS00010	gene0	4147	7971	+	stop_gained ; DIC78_RS00010 ; c.1917C>A ; p.Cys639* ; 1917/3825 ; 1917/3825 ; 639/1274 ;	stop_gained ; DIC78_RS00010 ; c.1917C>A ; p.Cys639* ; 1917/3825 ; 1917/3825 ; 639/1274 ;	upstream_gene_variant ; DIC78_RS00015 ; c.-2032C>A ; . ; . ; . ; . ;	upstream_gene_variant ; DIC78_RS00020 ; c.-2569C>A ; . ; . ; . ; . ;	upstream_gene_variant ; DIC78_RS00030 ; c.-4432C>A ; . ; . ; . ; . ;	upstream_gene_variant ; DIC78_RS00035 ; c.-4742C>A ; . ; . ; . ; . ;
NZ_CP029364.1	6078	A	G	225	hom	53	53	DIC78_RS00010	gene0	4147	7971	+	synonymous_variant ; DIC78_RS00010 ; c.1932A>G ; p.Thr644Thr ; 1932/3825 ; 1932/3825 ; 644/1274 ;	synonymous_variant ; DIC78_RS00010 ; c.1932A>G ; p.Thr644Thr ; 1932/3825 ; 1932/3825 ; 644/1274 ;	upstream_gene_variant ; DIC78_RS00015 ; c.-2017A>G ; . ; . ; . ; . ;	upstream_gene_variant ; DIC78_RS00020 ; c.-2554A>G ; . ; . ; . ; . ;	upstream_gene_variant ; DIC78_RS00030 ; c.-4417A>G ; . ; . ; . ; . ;	upstream_gene_variant ; DIC78_RS00035 ; c.-4727A>G ; . ; . ; . ; . ;
NZ_CP029364.1	6081	A	T	225	hom	50	50	DIC78_RS00010	gene0	4147	7971	+	synonymous_variant ; DIC78_RS00010 ; c.1935A>T ; p.Ser645Ser ; 1935/3825 ; 1935/3825 ; 645/1274 ;	synonymous_variant ; DIC78_RS00010 ; c.1935A>T ; p.Ser645Ser ; 1935/3825 ; 1935/3825 ; 645/1274 ;	upstream_gene_variant ; DIC78_RS00015 ; c.-2014A>T ; . ; . ; . ; . ;	upstream_gene_variant ; DIC78_RS00020 ; c.-2551A>T ; . ; . ; . ; . ;	upstream_gene_variant ; DIC78_RS00030 ; c.-4414A>T ; . ; . ; . ; . ;	upstream_gene_variant ; DIC78_RS00035 ; c.-4724A>T ; . ; . ; . ; . ;
NZ_CP029364.1	6084	T	G	225	hom	50	50	DIC78_RS00010	gene0	4147	7971	+	synonymous_variant ; DIC78_RS00010 ; c.1938T>G ; p.Ala646Ala ; 1938/3825 ; 1938/3825 ; 646/1274 ;	synonymous_variant ; DIC78_RS00010 ; c.1938T>G ; p.Ala646Ala ; 1938/3825 ; 1938/3825 ; 646/1274 ;	upstream_gene_variant ; DIC78_RS00015 ; c.-2011T>G ; . ; . ; . ; . ;	upstream_gene_variant ; DIC78_RS00020 ; c.-2548T>G ; . ; . ; . ; . ;	upstream_gene_variant ; DIC78_RS00030 ; c.-4411T>G ; . ; . ; . ; . ;	upstream_gene_variant ; DIC78_RS00035 ; c.-4721T>G ; . ; . ; . ; . ;
NZ_CP029364.1	6087	T	C	225	hom	50	50	DIC78_RS00010	gene0	4147	7971	+	synonymous_variant ; DIC78_RS00010 ; c.1941T>C ; p.Ser647Ser ; 1941/3825 ; 1941/3825 ; 647/1274 ;	synonymous_variant ; DIC78_RS00010 ; c.1941T>C ; p.Ser647Ser ; 1941/3825 ; 1941/3825 ; 647/1274 ;	upstream_gene_variant ; DIC78_RS00015 ; c.-2008T>C ; . ; . ; . ; . ;	upstream_gene_variant ; DIC78_RS00020 ; c.-2545T>C ; . ; . ; . ; . ;	upstream_gene_variant ; DIC78_RS00030 ; c.-4408T>C ; . ; . ; . ; . ;	upstream_gene_variant ; DIC78_RS00035 ; c.-4718T>C ; . ; . ; . ; . ;
NZ_CP029364.1	6089	T	G	225	hom	50	50	DIC78_RS00010	gene0	4147	7971	+	missense_variant ; DIC78_RS00010 ; c.1943T>G ; p.Val648Gly ; 1943/3825 ; 1943/3825 ; 648/1274 ;	missense_variant ; DIC78_RS00010 ; c.1943T>G ; p.Val648Gly ; 1943/3825 ; 1943/3825 ; 648/1274 ;	upstream_gene_variant ; DIC78_RS00015 ; c.-2006T>G ; . ; . ; . ; . ;	upstream_gene_variant ; DIC78_RS00020 ; c.-2543T>G ; . ; . ; . ; . ;	upstream_gene_variant ; DIC78_RS00030 ; c.-4406T>G ; . ; . ; . ; . ;	upstream_gene_variant ; DIC78_RS00035 ; c.-4716T>G ; . ; . ; . ; . ;
NZ_CP029364.1	6090	A	T	225	hom	50	50	DIC78_RS00010	gene0	4147	7971	+	synonymous_variant ; DIC78_RS00010 ; c.1944A>T ; p.Val648Val ; 1944/3825 ; 1944/3825 ; 648/1274 ;	synonymous_variant ; DIC78_RS00010 ; c.1944A>T ; p.Val648Val ; 1944/3825 ; 1944/3825 ; 648/1274 ;	upstream_gene_variant ; DIC78_RS00015 ; c.-2005A>T ; . ; . ; . ; . ;	upstream_gene_variant ; DIC78_RS00020 ; c.-2542A>T ; . ; . ; . ; . ;	upstream_gene_variant ; DIC78_RS00030 ; c.-4405A>T ; . ; . ; . ; . ;	upstream_gene_variant ; DIC78_RS00035 ; c.-4715A>T ; . ; . ; . ; . ;
NZ_CP029364.1	6091	A	G	225	hom	50	50	DIC78_RS00010	gene0	4147	7971	+	missense_variant ; DIC78_RS00010 ; c.1945A>G ; p.Asn649Asp ; 1945/3825 ; 1945/3825 ; 649/1274 ;	missense_variant ; DIC78_RS00010 ; c.1945A>G ; p.Asn649Asp ; 1945/3825 ; 1945/3825 ; 649/1274 ;	upstream_gene_variant ; DIC78_RS00015 ; c.-2004A>G ; . ; . ; . ; . ;	upstream_gene_variant ; DIC78_RS00020 ; c.-2541A>G ; . ; . ; . ; . ;	upstream_gene_variant ; DIC78_RS00030 ; c.-4404A>G ; . ; . ; . ; . ;	upstream_gene_variant ; DIC78_RS00035 ; c.-4714A>G ; . ; . ; . ; . ;
NZ_CP029364.1	6105	C	T	225	hom	51	51	DIC78_RS00010	gene0	4147	7971	+	synonymous_variant ; DIC78_RS00010 ; c.1959C>T ; p.Ile653Ile ; 1959/3825 ; 1959/3825 ; 653/1274 ;	synonymous_variant ; DIC78_RS00010 ; c.1959C>T ; p.Ile653Ile ; 1959/3825 ; 1959/3825 ; 653/1274 ;	upstream_gene_variant ; DIC78_RS00015 ; c.-1990C>T ; . ; . ; . ; . ;	upstream_gene_variant ; DIC78_RS00020 ; c.-2527C>T ; . ; . ; . ; . ;	upstream_gene_variant ; DIC78_RS00030 ; c.-4390C>T ; . ; . ; . ; . ;	upstream_gene_variant ; DIC78_RS00035 ; c.-4700C>T ; . ; . ; . ; . ;
NZ_CP029364.1	6106	C	A	225	hom	51	51	DIC78_RS00010	gene0	4147	7971	+	missense_variant ; DIC78_RS00010 ; c.1960C>A ; p.Leu654Ile ; 1960/3825 ; 1960/3825 ; 654/1274 ;	missense_variant ; DIC78_RS00010 ; c.1960C>A ; p.Leu654Ile ; 1960/3825 ; 1960/3825 ; 654/1274 ;	upstream_gene_variant ; DIC78_RS00015 ; c.-1989C>A ; . ; . ; . ; . ;	upstream_gene_variant ; DIC78_RS00020 ; c.-2526C>A ; . ; . ; . ; . ;	upstream_gene_variant ; DIC78_RS00030 ; c.-4389C>A ; . ; . ; . ; . ;	upstream_gene_variant ; DIC78_RS00035 ; c.-4699C>A ; . ; . ; . ; . ;
NZ_CP029364.1	6108	A	G	225	hom	51	51	DIC78_RS00010	gene0	4147	7971	+	synonymous_variant ; DIC78_RS00010 ; c.1962A>G ; p.Leu654Leu ; 1962/3825 ; 1962/3825 ; 654/1274 ;	synonymous_variant ; DIC78_RS00010 ; c.1962A>G ; p.Leu654Leu ; 1962/3825 ; 1962/3825 ; 654/1274 ;	upstream_gene_variant ; DIC78_RS00015 ; c.-1987A>G ; . ; . ; . ; . ;	upstream_gene_variant ; DIC78_RS00020 ; c.-2524A>G ; . ; . ; . ; . ;	upstream_gene_variant ; DIC78_RS00030 ; c.-4387A>G ; . ; . ; . ; . ;	upstream_gene_variant ; DIC78_RS00035 ; c.-4697A>G ; . ; . ; . ; . ;
NZ_CP029364.1	6111	A	T	225	hom	51	51	DIC78_RS00010	gene0	4147	7971	+	synonymous_variant ; DIC78_RS00010 ; c.1965A>T ; p.Thr655Thr ; 1965/3825 ; 1965/3825 ; 655/1274 ;	synonymous_variant ; DIC78_RS00010 ; c.1965A>T ; p.Thr655Thr ; 1965/3825 ; 1965/3825 ; 655/1274 ;	upstream_gene_variant ; DIC78_RS00015 ; c.-1984A>T ; . ; . ; . ; . ;	upstream_gene_variant ; DIC78_RS00020 ; c.-2521A>T ; . ; . ; . ; . ;	upstream_gene_variant ; DIC78_RS00030 ; c.-4384A>T ; . ; . ; . ; . ;	upstream_gene_variant ; DIC78_RS00035 ; c.-4694A>T ; . ; . ; . ; . ;
NZ_CP029364.1	6114	G	A	225	hom	51	51	DIC78_RS00010	gene0	4147	7971	+	synonymous_variant ; DIC78_RS00010 ; c.1968G>A ; p.Gly656Gly ; 1968/3825 ; 1968/3825 ; 656/1274 ;	synonymous_variant ; DIC78_RS00010 ; c.1968G>A ; p.Gly656Gly ; 1968/3825 ; 1968/3825 ; 656/1274 ;	upstream_gene_variant ; DIC78_RS00015 ; c.-1981G>A ; . ; . ; . ; . ;	upstream_gene_variant ; DIC78_RS00020 ; c.-2518G>A ; . ; . ; . ; . ;	upstream_gene_variant ; DIC78_RS00030 ; c.-4381G>A ; . ; . ; . ; . ;	upstream_gene_variant ; DIC78_RS00035 ; c.-4691G>A ; . ; . ; . ; . ;
NZ_CP029364.1	6117	C	T	225	hom	53	53	DIC78_RS00010	gene0	4147	7971	+	synonymous_variant ; DIC78_RS00010 ; c.1971C>T ; p.Ser657Ser ; 1971/3825 ; 1971/3825 ; 657/1274 ;	synonymous_variant ; DIC78_RS00010 ; c.1971C>T ; p.Ser657Ser ; 1971/3825 ; 1971/3825 ; 657/1274 ;	upstream_gene_variant ; DIC78_RS00015 ; c.-1978C>T ; . ; . ; . ; . ;	upstream_gene_variant ; DIC78_RS00020 ; c.-2515C>T ; . ; . ; . ; . ;	upstream_gene_variant ; DIC78_RS00030 ; c.-4378C>T ; . ; . ; . ; . ;	upstream_gene_variant ; DIC78_RS00035 ; c.-4688C>T ; . ; . ; . ; . ;
NZ_CP029364.1	6150	T	C	225	hom	103	103	DIC78_RS00010	gene0	4147	7971	+	synonymous_variant ; DIC78_RS00010 ; c.2004T>C ; p.Phe668Phe ; 2004/3825 ; 2004/3825 ; 668/1274 ;	synonymous_variant ; DIC78_RS00010 ; c.2004T>C ; p.Phe668Phe ; 2004/3825 ; 2004/3825 ; 668/1274 ;	upstream_gene_variant ; DIC78_RS00015 ; c.-1945T>C ; . ; . ; . ; . ;	upstream_gene_variant ; DIC78_RS00020 ; c.-2482T>C ; . ; . ; . ; . ;	upstream_gene_variant ; DIC78_RS00030 ; c.-4345T>C ; . ; . ; . ; . ;	upstream_gene_variant ; DIC78_RS00035 ; c.-4655T>C ; . ; . ; . ; . ;
NZ_CP029364.1	6153	A	G	225	hom	101	101	DIC78_RS00010	gene0	4147	7971	+	synonymous_variant ; DIC78_RS00010 ; c.2007A>G ; p.Gly669Gly ; 2007/3825 ; 2007/3825 ; 669/1274 ;	synonymous_variant ; DIC78_RS00010 ; c.2007A>G ; p.Gly669Gly ; 2007/3825 ; 2007/3825 ; 669/1274 ;	upstream_gene_variant ; DIC78_RS00015 ; c.-1942A>G ; . ; . ; . ; . ;	upstream_gene_variant ; DIC78_RS00020 ; c.-2479A>G ; . ; . ; . ; . ;	upstream_gene_variant ; DIC78_RS00030 ; c.-4342A>G ; . ; . ; . ; . ;	upstream_gene_variant ; DIC78_RS00035 ; c.-4652A>G ; . ; . ; . ; . ;
NZ_CP029364.1	6154	G	T	225	hom	101	101	DIC78_RS00010	gene0	4147	7971	+	missense_variant ; DIC78_RS00010 ; c.2008G>T ; p.Ala670Ser ; 2008/3825 ; 2008/3825 ; 670/1274 ;	missense_variant ; DIC78_RS00010 ; c.2008G>T ; p.Ala670Ser ; 2008/3825 ; 2008/3825 ; 670/1274 ;	upstream_gene_variant ; DIC78_RS00015 ; c.-1941G>T ; . ; . ; . ; . ;	upstream_gene_variant ; DIC78_RS00020 ; c.-2478G>T ; . ; . ; . ; . ;	upstream_gene_variant ; DIC78_RS00030 ; c.-4341G>T ; . ; . ; . ; . ;	upstream_gene_variant ; DIC78_RS00035 ; c.-4651G>T ; . ; . ; . ; . ;
NZ_CP029364.1	6156	G	A	225	hom	101	101	DIC78_RS00010	gene0	4147	7971	+	synonymous_variant ; DIC78_RS00010 ; c.2010G>A ; p.Ala670Ala ; 2010/3825 ; 2010/3825 ; 670/1274 ;	synonymous_variant ; DIC78_RS00010 ; c.2010G>A ; p.Ala670Ala ; 2010/3825 ; 2010/3825 ; 670/1274 ;	upstream_gene_variant ; DIC78_RS00015 ; c.-1939G>A ; . ; . ; . ; . ;	upstream_gene_variant ; DIC78_RS00020 ; c.-2476G>A ; . ; . ; . ; . ;	upstream_gene_variant ; DIC78_RS00030 ; c.-4339G>A ; . ; . ; . ; . ;	upstream_gene_variant ; DIC78_RS00035 ; c.-4649G>A ; . ; . ; . ; . ;
NZ_CP029364.1	6163	A	C	225	hom	101	101	DIC78_RS00010	gene0	4147	7971	+	missense_variant ; DIC78_RS00010 ; c.2017A>C ; p.Lys673Gln ; 2017/3825 ; 2017/3825 ; 673/1274 ;	missense_variant ; DIC78_RS00010 ; c.2017A>C ; p.Lys673Gln ; 2017/3825 ; 2017/3825 ; 673/1274 ;	upstream_gene_variant ; DIC78_RS00015 ; c.-1932A>C ; . ; . ; . ; . ;	upstream_gene_variant ; DIC78_RS00020 ; c.-2469A>C ; . ; . ; . ; . ;	upstream_gene_variant ; DIC78_RS00030 ; c.-4332A>C ; . ; . ; . ; . ;	upstream_gene_variant ; DIC78_RS00035 ; c.-4642A>C ; . ; . ; . ; . ;
NZ_CP029364.1	6165	A	T	225	hom	101	101	DIC78_RS00010	gene0	4147	7971	+	missense_variant ; DIC78_RS00010 ; c.2019A>T ; p.Lys673Asn ; 2019/3825 ; 2019/3825 ; 673/1274 ;	missense_variant ; DIC78_RS00010 ; c.2019A>T ; p.Lys673Asn ; 2019/3825 ; 2019/3825 ; 673/1274 ;	upstream_gene_variant ; DIC78_RS00015 ; c.-1930A>T ; . ; . ; . ; . ;	upstream_gene_variant ; DIC78_RS00020 ; c.-2467A>T ; . ; . ; . ; . ;	upstream_gene_variant ; DIC78_RS00030 ; c.-4330A>T ; . ; . ; . ; . ;	upstream_gene_variant ; DIC78_RS00035 ; c.-4640A>T ; . ; . ; . ; . ;
NZ_CP029364.1	6168	A	C	225	hom	101	101	DIC78_RS00010	gene0	4147	7971	+	synonymous_variant ; DIC78_RS00010 ; c.2022A>C ; p.Gly674Gly ; 2022/3825 ; 2022/3825 ; 674/1274 ;	synonymous_variant ; DIC78_RS00010 ; c.2022A>C ; p.Gly674Gly ; 2022/3825 ; 2022/3825 ; 674/1274 ;	upstream_gene_variant ; DIC78_RS00015 ; c.-1927A>C ; . ; . ; . ; . ;	upstream_gene_variant ; DIC78_RS00020 ; c.-2464A>C ; . ; . ; . ; . ;	upstream_gene_variant ; DIC78_RS00030 ; c.-4327A>C ; . ; . ; . ; . ;	upstream_gene_variant ; DIC78_RS00035 ; c.-4637A>C ; . ; . ; . ; . ;
NZ_CP029364.1	6173	C	G	225	hom	101	101	DIC78_RS00010	gene0	4147	7971	+	missense_variant ; DIC78_RS00010 ; c.2027C>G ; p.Thr676Ser ; 2027/3825 ; 2027/3825 ; 676/1274 ;	missense_variant ; DIC78_RS00010 ; c.2027C>G ; p.Thr676Ser ; 2027/3825 ; 2027/3825 ; 676/1274 ;	upstream_gene_variant ; DIC78_RS00015 ; c.-1922C>G ; . ; . ; . ; . ;	upstream_gene_variant ; DIC78_RS00020 ; c.-2459C>G ; . ; . ; . ; . ;	upstream_gene_variant ; DIC78_RS00030 ; c.-4322C>G ; . ; . ; . ; . ;	upstream_gene_variant ; DIC78_RS00035 ; c.-4632C>G ; . ; . ; . ; . ;
NZ_CP029364.1	6174	T	C	225	hom	101	101	DIC78_RS00010	gene0	4147	7971	+	synonymous_variant ; DIC78_RS00010 ; c.2028T>C ; p.Thr676Thr ; 2028/3825 ; 2028/3825 ; 676/1274 ;	synonymous_variant ; DIC78_RS00010 ; c.2028T>C ; p.Thr676Thr ; 2028/3825 ; 2028/3825 ; 676/1274 ;	upstream_gene_variant ; DIC78_RS00015 ; c.-1921T>C ; . ; . ; . ; . ;	upstream_gene_variant ; DIC78_RS00020 ; c.-2458T>C ; . ; . ; . ; . ;	upstream_gene_variant ; DIC78_RS00030 ; c.-4321T>C ; . ; . ; . ; . ;	upstream_gene_variant ; DIC78_RS00035 ; c.-4631T>C ; . ; . ; . ; . ;
NZ_CP029364.1	6177	G	T	225	hom	101	101	DIC78_RS00010	gene0	4147	7971	+	synonymous_variant ; DIC78_RS00010 ; c.2031G>T ; p.Leu677Leu ; 2031/3825 ; 2031/3825 ; 677/1274 ;	synonymous_variant ; DIC78_RS00010 ; c.2031G>T ; p.Leu677Leu ; 2031/3825 ; 2031/3825 ; 677/1274 ;	upstream_gene_variant ; DIC78_RS00015 ; c.-1918G>T ; . ; . ; . ; . ;	upstream_gene_variant ; DIC78_RS00020 ; c.-2455G>T ; . ; . ; . ; . ;	upstream_gene_variant ; DIC78_RS00030 ; c.-4318G>T ; . ; . ; . ; . ;	upstream_gene_variant ; DIC78_RS00035 ; c.-4628G>T ; . ; . ; . ; . ;
NZ_CP029364.1	6195	A	G	225	hom	150	150	DIC78_RS00010	gene0	4147	7971	+	synonymous_variant ; DIC78_RS00010 ; c.2049A>G ; p.Ser683Ser ; 2049/3825 ; 2049/3825 ; 683/1274 ;	synonymous_variant ; DIC78_RS00010 ; c.2049A>G ; p.Ser683Ser ; 2049/3825 ; 2049/3825 ; 683/1274 ;	upstream_gene_variant ; DIC78_RS00015 ; c.-1900A>G ; . ; . ; . ; . ;	upstream_gene_variant ; DIC78_RS00020 ; c.-2437A>G ; . ; . ; . ; . ;	upstream_gene_variant ; DIC78_RS00030 ; c.-4300A>G ; . ; . ; . ; . ;	upstream_gene_variant ; DIC78_RS00035 ; c.-4610A>G ; . ; . ; . ; . ;
NZ_CP029364.1	6210	A	T	225	hom	143	143	DIC78_RS00010	gene0	4147	7971	+	synonymous_variant ; DIC78_RS00010 ; c.2064A>T ; p.Pro688Pro ; 2064/3825 ; 2064/3825 ; 688/1274 ;	synonymous_variant ; DIC78_RS00010 ; c.2064A>T ; p.Pro688Pro ; 2064/3825 ; 2064/3825 ; 688/1274 ;	upstream_gene_variant ; DIC78_RS00015 ; c.-1885A>T ; . ; . ; . ; . ;	upstream_gene_variant ; DIC78_RS00020 ; c.-2422A>T ; . ; . ; . ; . ;	upstream_gene_variant ; DIC78_RS00030 ; c.-4285A>T ; . ; . ; . ; . ;	upstream_gene_variant ; DIC78_RS00035 ; c.-4595A>T ; . ; . ; . ; . ;
NZ_CP029364.1	6216	T	G	225	hom	130	130	DIC78_RS00010	gene0	4147	7971	+	synonymous_variant ; DIC78_RS00010 ; c.2070T>G ; p.Arg690Arg ; 2070/3825 ; 2070/3825 ; 690/1274 ;	synonymous_variant ; DIC78_RS00010 ; c.2070T>G ; p.Arg690Arg ; 2070/3825 ; 2070/3825 ; 690/1274 ;	upstream_gene_variant ; DIC78_RS00015 ; c.-1879T>G ; . ; . ; . ; . ;	upstream_gene_variant ; DIC78_RS00020 ; c.-2416T>G ; . ; . ; . ; . ;	upstream_gene_variant ; DIC78_RS00030 ; c.-4279T>G ; . ; . ; . ; . ;	upstream_gene_variant ; DIC78_RS00035 ; c.-4589T>G ; . ; . ; . ; . ;
NZ_CP029364.1	6222	C	A	225	hom	128	128	DIC78_RS00010	gene0	4147	7971	+	synonymous_variant ; DIC78_RS00010 ; c.2076C>A ; p.Gly692Gly ; 2076/3825 ; 2076/3825 ; 692/1274 ;	synonymous_variant ; DIC78_RS00010 ; c.2076C>A ; p.Gly692Gly ; 2076/3825 ; 2076/3825 ; 692/1274 ;	upstream_gene_variant ; DIC78_RS00015 ; c.-1873C>A ; . ; . ; . ; . ;	upstream_gene_variant ; DIC78_RS00020 ; c.-2410C>A ; . ; . ; . ; . ;	upstream_gene_variant ; DIC78_RS00030 ; c.-4273C>A ; . ; . ; . ; . ;	upstream_gene_variant ; DIC78_RS00035 ; c.-4583C>A ; . ; . ; . ; . ;
NZ_CP029364.1	6231	A	G	225	hom	100	100	DIC78_RS00010	gene0	4147	7971	+	synonymous_variant ; DIC78_RS00010 ; c.2085A>G ; p.Leu695Leu ; 2085/3825 ; 2085/3825 ; 695/1274 ;	synonymous_variant ; DIC78_RS00010 ; c.2085A>G ; p.Leu695Leu ; 2085/3825 ; 2085/3825 ; 695/1274 ;	upstream_gene_variant ; DIC78_RS00015 ; c.-1864A>G ; . ; . ; . ; . ;	upstream_gene_variant ; DIC78_RS00020 ; c.-2401A>G ; . ; . ; . ; . ;	upstream_gene_variant ; DIC78_RS00030 ; c.-4264A>G ; . ; . ; . ; . ;	upstream_gene_variant ; DIC78_RS00035 ; c.-4574A>G ; . ; . ; . ; . ;
NZ_CP029364.1	6232	A	C	225	hom	100	100	DIC78_RS00010	gene0	4147	7971	+	missense_variant ; DIC78_RS00010 ; c.2086A>C ; p.Ile696Leu ; 2086/3825 ; 2086/3825 ; 696/1274 ;	missense_variant ; DIC78_RS00010 ; c.2086A>C ; p.Ile696Leu ; 2086/3825 ; 2086/3825 ; 696/1274 ;	upstream_gene_variant ; DIC78_RS00015 ; c.-1863A>C ; . ; . ; . ; . ;	upstream_gene_variant ; DIC78_RS00020 ; c.-2400A>C ; . ; . ; . ; . ;	upstream_gene_variant ; DIC78_RS00030 ; c.-4263A>C ; . ; . ; . ; . ;	upstream_gene_variant ; DIC78_RS00035 ; c.-4573A>C ; . ; . ; . ; . ;
NZ_CP029364.1	6240	C	T	225	hom	97	97	DIC78_RS00010	gene0	4147	7971	+	synonymous_variant ; DIC78_RS00010 ; c.2094C>T ; p.Asn698Asn ; 2094/3825 ; 2094/3825 ; 698/1274 ;	synonymous_variant ; DIC78_RS00010 ; c.2094C>T ; p.Asn698Asn ; 2094/3825 ; 2094/3825 ; 698/1274 ;	upstream_gene_variant ; DIC78_RS00015 ; c.-1855C>T ; . ; . ; . ; . ;	upstream_gene_variant ; DIC78_RS00020 ; c.-2392C>T ; . ; . ; . ; . ;	upstream_gene_variant ; DIC78_RS00030 ; c.-4255C>T ; . ; . ; . ; . ;	upstream_gene_variant ; DIC78_RS00035 ; c.-4565C>T ; . ; . ; . ; . ;
NZ_CP029364.1	6241	A	G	228	hom	97	96	DIC78_RS00010	gene0	4147	7971	+	missense_variant ; DIC78_RS00010 ; c.2095A>G ; p.Asn699Asp ; 2095/3825 ; 2095/3825 ; 699/1274 ;	missense_variant ; DIC78_RS00010 ; c.2095A>G ; p.Asn699Asp ; 2095/3825 ; 2095/3825 ; 699/1274 ;	upstream_gene_variant ; DIC78_RS00015 ; c.-1854A>G ; . ; . ; . ; . ;	upstream_gene_variant ; DIC78_RS00020 ; c.-2391A>G ; . ; . ; . ; . ;	upstream_gene_variant ; DIC78_RS00030 ; c.-4254A>G ; . ; . ; . ; . ;	upstream_gene_variant ; DIC78_RS00035 ; c.-4564A>G ; . ; . ; . ; . ;
NZ_CP029364.1	6249	T	A	225	hom	115	115	DIC78_RS00010	gene0	4147	7971	+	synonymous_variant ; DIC78_RS00010 ; c.2103T>A ; p.Thr701Thr ; 2103/3825 ; 2103/3825 ; 701/1274 ;	synonymous_variant ; DIC78_RS00010 ; c.2103T>A ; p.Thr701Thr ; 2103/3825 ; 2103/3825 ; 701/1274 ;	upstream_gene_variant ; DIC78_RS00015 ; c.-1846T>A ; . ; . ; . ; . ;	upstream_gene_variant ; DIC78_RS00020 ; c.-2383T>A ; . ; . ; . ; . ;	upstream_gene_variant ; DIC78_RS00030 ; c.-4246T>A ; . ; . ; . ; . ;	upstream_gene_variant ; DIC78_RS00035 ; c.-4556T>A ; . ; . ; . ; . ;
NZ_CP029364.1	6255	G	A	228	hom	113	112	DIC78_RS00010	gene0	4147	7971	+	synonymous_variant ; DIC78_RS00010 ; c.2109G>A ; p.Leu703Leu ; 2109/3825 ; 2109/3825 ; 703/1274 ;	synonymous_variant ; DIC78_RS00010 ; c.2109G>A ; p.Leu703Leu ; 2109/3825 ; 2109/3825 ; 703/1274 ;	upstream_gene_variant ; DIC78_RS00015 ; c.-1840G>A ; . ; . ; . ; . ;	upstream_gene_variant ; DIC78_RS00020 ; c.-2377G>A ; . ; . ; . ; . ;	upstream_gene_variant ; DIC78_RS00030 ; c.-4240G>A ; . ; . ; . ; . ;	upstream_gene_variant ; DIC78_RS00035 ; c.-4550G>A ; . ; . ; . ; . ;
NZ_CP029364.1	6261	G	A	225	hom	106	106	DIC78_RS00010	gene0	4147	7971	+	synonymous_variant ; DIC78_RS00010 ; c.2115G>A ; p.Leu705Leu ; 2115/3825 ; 2115/3825 ; 705/1274 ;	synonymous_variant ; DIC78_RS00010 ; c.2115G>A ; p.Leu705Leu ; 2115/3825 ; 2115/3825 ; 705/1274 ;	upstream_gene_variant ; DIC78_RS00015 ; c.-1834G>A ; . ; . ; . ; . ;	upstream_gene_variant ; DIC78_RS00020 ; c.-2371G>A ; . ; . ; . ; . ;	upstream_gene_variant ; DIC78_RS00030 ; c.-4234G>A ; . ; . ; . ; . ;	upstream_gene_variant ; DIC78_RS00035 ; c.-4544G>A ; . ; . ; . ; . ;
NZ_CP029364.1	6264	A	G	225	hom	104	104	DIC78_RS00010	gene0	4147	7971	+	synonymous_variant ; DIC78_RS00010 ; c.2118A>G ; p.Thr706Thr ; 2118/3825 ; 2118/3825 ; 706/1274 ;	synonymous_variant ; DIC78_RS00010 ; c.2118A>G ; p.Thr706Thr ; 2118/3825 ; 2118/3825 ; 706/1274 ;	upstream_gene_variant ; DIC78_RS00015 ; c.-1831A>G ; . ; . ; . ; . ;	upstream_gene_variant ; DIC78_RS00020 ; c.-2368A>G ; . ; . ; . ; . ;	upstream_gene_variant ; DIC78_RS00030 ; c.-4231A>G ; . ; . ; . ; . ;	upstream_gene_variant ; DIC78_RS00035 ; c.-4541A>G ; . ; . ; . ; . ;
NZ_CP029364.1	6267	C	A	225	hom	104	104	DIC78_RS00010	gene0	4147	7971	+	synonymous_variant ; DIC78_RS00010 ; c.2121C>A ; p.Thr707Thr ; 2121/3825 ; 2121/3825 ; 707/1274 ;	synonymous_variant ; DIC78_RS00010 ; c.2121C>A ; p.Thr707Thr ; 2121/3825 ; 2121/3825 ; 707/1274 ;	upstream_gene_variant ; DIC78_RS00015 ; c.-1828C>A ; . ; . ; . ; . ;	upstream_gene_variant ; DIC78_RS00020 ; c.-2365C>A ; . ; . ; . ; . ;	upstream_gene_variant ; DIC78_RS00030 ; c.-4228C>A ; . ; . ; . ; . ;	upstream_gene_variant ; DIC78_RS00035 ; c.-4538C>A ; . ; . ; . ; . ;
NZ_CP029364.1	6291	A	G	53	hom	3	3	DIC78_RS00010	gene0	4147	7971	+	synonymous_variant ; DIC78_RS00010 ; c.2145A>G ; p.Gln715Gln ; 2145/3825 ; 2145/3825 ; 715/1274 ;	synonymous_variant ; DIC78_RS00010 ; c.2145A>G ; p.Gln715Gln ; 2145/3825 ; 2145/3825 ; 715/1274 ;	upstream_gene_variant ; DIC78_RS00015 ; c.-1804A>G ; . ; . ; . ; . ;	upstream_gene_variant ; DIC78_RS00020 ; c.-2341A>G ; . ; . ; . ; . ;	upstream_gene_variant ; DIC78_RS00030 ; c.-4204A>G ; . ; . ; . ; . ;	upstream_gene_variant ; DIC78_RS00035 ; c.-4514A>G ; . ; . ; . ; . ;
NZ_CP029364.1	6293	C	T	42.4147	hom	2	2	DIC78_RS00010	gene0	4147	7971	+	missense_variant ; DIC78_RS00010 ; c.2147C>T ; p.Ala716Val ; 2147/3825 ; 2147/3825 ; 716/1274 ;	missense_variant ; DIC78_RS00010 ; c.2147C>T ; p.Ala716Val ; 2147/3825 ; 2147/3825 ; 716/1274 ;	upstream_gene_variant ; DIC78_RS00015 ; c.-1802C>T ; . ; . ; . ; . ;	upstream_gene_variant ; DIC78_RS00020 ; c.-2339C>T ; . ; . ; . ; . ;	upstream_gene_variant ; DIC78_RS00030 ; c.-4202C>T ; . ; . ; . ; . ;	upstream_gene_variant ; DIC78_RS00035 ; c.-4512C>T ; . ; . ; . ; . ;
NZ_CP029364.1	6296	A	G	42.4147	hom	2	2	DIC78_RS00010	gene0	4147	7971	+	missense_variant ; DIC78_RS00010 ; c.2150A>G ; p.Gln717Arg ; 2150/3825 ; 2150/3825 ; 717/1274 ;	missense_variant ; DIC78_RS00010 ; c.2150A>G ; p.Gln717Arg ; 2150/3825 ; 2150/3825 ; 717/1274 ;	upstream_gene_variant ; DIC78_RS00015 ; c.-1799A>G ; . ; . ; . ; . ;	upstream_gene_variant ; DIC78_RS00020 ; c.-2336A>G ; . ; . ; . ; . ;	upstream_gene_variant ; DIC78_RS00030 ; c.-4199A>G ; . ; . ; . ; . ;	upstream_gene_variant ; DIC78_RS00035 ; c.-4509A>G ; . ; . ; . ; . ;
NZ_CP029364.1	6432	G	T	225	hom	62	62	DIC78_RS00010	gene0	4147	7971	+	synonymous_variant ; DIC78_RS00010 ; c.2286G>T ; p.Thr762Thr ; 2286/3825 ; 2286/3825 ; 762/1274 ;	synonymous_variant ; DIC78_RS00010 ; c.2286G>T ; p.Thr762Thr ; 2286/3825 ; 2286/3825 ; 762/1274 ;	upstream_gene_variant ; DIC78_RS00015 ; c.-1663G>T ; . ; . ; . ; . ;	upstream_gene_variant ; DIC78_RS00020 ; c.-2200G>T ; . ; . ; . ; . ;	upstream_gene_variant ; DIC78_RS00030 ; c.-4063G>T ; . ; . ; . ; . ;	upstream_gene_variant ; DIC78_RS00035 ; c.-4373G>T ; . ; . ; . ; . ;
NZ_CP029364.1	6435	C	T	225	hom	62	62	DIC78_RS00010	gene0	4147	7971	+	synonymous_variant ; DIC78_RS00010 ; c.2289C>T ; p.Phe763Phe ; 2289/3825 ; 2289/3825 ; 763/1274 ;	synonymous_variant ; DIC78_RS00010 ; c.2289C>T ; p.Phe763Phe ; 2289/3825 ; 2289/3825 ; 763/1274 ;	upstream_gene_variant ; DIC78_RS00015 ; c.-1660C>T ; . ; . ; . ; . ;	upstream_gene_variant ; DIC78_RS00020 ; c.-2197C>T ; . ; . ; . ; . ;	upstream_gene_variant ; DIC78_RS00030 ; c.-4060C>T ; . ; . ; . ; . ;	upstream_gene_variant ; DIC78_RS00035 ; c.-4370C>T ; . ; . ; . ; . ;
NZ_CP029364.1	6450	G	A	225	hom	49	49	DIC78_RS00010	gene0	4147	7971	+	synonymous_variant ; DIC78_RS00010 ; c.2304G>A ; p.Glu768Glu ; 2304/3825 ; 2304/3825 ; 768/1274 ;	synonymous_variant ; DIC78_RS00010 ; c.2304G>A ; p.Glu768Glu ; 2304/3825 ; 2304/3825 ; 768/1274 ;	upstream_gene_variant ; DIC78_RS00015 ; c.-1645G>A ; . ; . ; . ; . ;	upstream_gene_variant ; DIC78_RS00020 ; c.-2182G>A ; . ; . ; . ; . ;	upstream_gene_variant ; DIC78_RS00030 ; c.-4045G>A ; . ; . ; . ; . ;	upstream_gene_variant ; DIC78_RS00035 ; c.-4355G>A ; . ; . ; . ; . ;
NZ_CP029364.1	6453	T	A	225	hom	49	49	DIC78_RS00010	gene0	4147	7971	+	synonymous_variant ; DIC78_RS00010 ; c.2307T>A ; p.Ile769Ile ; 2307/3825 ; 2307/3825 ; 769/1274 ;	synonymous_variant ; DIC78_RS00010 ; c.2307T>A ; p.Ile769Ile ; 2307/3825 ; 2307/3825 ; 769/1274 ;	upstream_gene_variant ; DIC78_RS00015 ; c.-1642T>A ; . ; . ; . ; . ;	upstream_gene_variant ; DIC78_RS00020 ; c.-2179T>A ; . ; . ; . ; . ;	upstream_gene_variant ; DIC78_RS00030 ; c.-4042T>A ; . ; . ; . ; . ;	upstream_gene_variant ; DIC78_RS00035 ; c.-4352T>A ; . ; . ; . ; . ;
NZ_CP029364.1	6456	A	G	225	hom	49	49	DIC78_RS00010	gene0	4147	7971	+	synonymous_variant ; DIC78_RS00010 ; c.2310A>G ; p.Lys770Lys ; 2310/3825 ; 2310/3825 ; 770/1274 ;	synonymous_variant ; DIC78_RS00010 ; c.2310A>G ; p.Lys770Lys ; 2310/3825 ; 2310/3825 ; 770/1274 ;	upstream_gene_variant ; DIC78_RS00015 ; c.-1639A>G ; . ; . ; . ; . ;	upstream_gene_variant ; DIC78_RS00020 ; c.-2176A>G ; . ; . ; . ; . ;	upstream_gene_variant ; DIC78_RS00030 ; c.-4039A>G ; . ; . ; . ; . ;	upstream_gene_variant ; DIC78_RS00035 ; c.-4349A>G ; . ; . ; . ; . ;
NZ_CP029364.1	6468	C	G	148	hom	9	9	DIC78_RS00010	gene0	4147	7971	+	synonymous_variant ; DIC78_RS00010 ; c.2322C>G ; p.Ala774Ala ; 2322/3825 ; 2322/3825 ; 774/1274 ;	synonymous_variant ; DIC78_RS00010 ; c.2322C>G ; p.Ala774Ala ; 2322/3825 ; 2322/3825 ; 774/1274 ;	upstream_gene_variant ; DIC78_RS00015 ; c.-1627C>G ; . ; . ; . ; . ;	upstream_gene_variant ; DIC78_RS00020 ; c.-2164C>G ; . ; . ; . ; . ;	upstream_gene_variant ; DIC78_RS00030 ; c.-4027C>G ; . ; . ; . ; . ;	upstream_gene_variant ; DIC78_RS00035 ; c.-4337C>G ; . ; . ; . ; . ;
NZ_CP029364.1	6469	A	G	161	hom	9	9	DIC78_RS00010	gene0	4147	7971	+	missense_variant ; DIC78_RS00010 ; c.2323A>G ; p.Thr775Ala ; 2323/3825 ; 2323/3825 ; 775/1274 ;	missense_variant ; DIC78_RS00010 ; c.2323A>G ; p.Thr775Ala ; 2323/3825 ; 2323/3825 ; 775/1274 ;	upstream_gene_variant ; DIC78_RS00015 ; c.-1626A>G ; . ; . ; . ; . ;	upstream_gene_variant ; DIC78_RS00020 ; c.-2163A>G ; . ; . ; . ; . ;	upstream_gene_variant ; DIC78_RS00030 ; c.-4026A>G ; . ; . ; . ; . ;	upstream_gene_variant ; DIC78_RS00035 ; c.-4336A>G ; . ; . ; . ; . ;
NZ_CP029364.1	6470	C	G	171	hom	9	9	DIC78_RS00010	gene0	4147	7971	+	missense_variant ; DIC78_RS00010 ; c.2324C>G ; p.Thr775Ser ; 2324/3825 ; 2324/3825 ; 775/1274 ;	missense_variant ; DIC78_RS00010 ; c.2324C>G ; p.Thr775Ser ; 2324/3825 ; 2324/3825 ; 775/1274 ;	upstream_gene_variant ; DIC78_RS00015 ; c.-1625C>G ; . ; . ; . ; . ;	upstream_gene_variant ; DIC78_RS00020 ; c.-2162C>G ; . ; . ; . ; . ;	upstream_gene_variant ; DIC78_RS00030 ; c.-4025C>G ; . ; . ; . ; . ;	upstream_gene_variant ; DIC78_RS00035 ; c.-4335C>G ; . ; . ; . ; . ;
NZ_CP029364.1	6471	T	G	171	hom	9	9	DIC78_RS00010	gene0	4147	7971	+	synonymous_variant ; DIC78_RS00010 ; c.2325T>G ; p.Thr775Thr ; 2325/3825 ; 2325/3825 ; 775/1274 ;	synonymous_variant ; DIC78_RS00010 ; c.2325T>G ; p.Thr775Thr ; 2325/3825 ; 2325/3825 ; 775/1274 ;	upstream_gene_variant ; DIC78_RS00015 ; c.-1624T>G ; . ; . ; . ; . ;	upstream_gene_variant ; DIC78_RS00020 ; c.-2161T>G ; . ; . ; . ; . ;	upstream_gene_variant ; DIC78_RS00030 ; c.-4024T>G ; . ; . ; . ; . ;	upstream_gene_variant ; DIC78_RS00035 ; c.-4334T>G ; . ; . ; . ; . ;
NZ_CP029364.1	6474	T	G	171	hom	9	9	DIC78_RS00010	gene0	4147	7971	+	synonymous_variant ; DIC78_RS00010 ; c.2328T>G ; p.Pro776Pro ; 2328/3825 ; 2328/3825 ; 776/1274 ;	synonymous_variant ; DIC78_RS00010 ; c.2328T>G ; p.Pro776Pro ; 2328/3825 ; 2328/3825 ; 776/1274 ;	upstream_gene_variant ; DIC78_RS00015 ; c.-1621T>G ; . ; . ; . ; . ;	upstream_gene_variant ; DIC78_RS00020 ; c.-2158T>G ; . ; . ; . ; . ;	upstream_gene_variant ; DIC78_RS00030 ; c.-4021T>G ; . ; . ; . ; . ;	upstream_gene_variant ; DIC78_RS00035 ; c.-4331T>G ; . ; . ; . ; . ;
NZ_CP029364.1	6477	C	T	174	hom	10	10	DIC78_RS00010	gene0	4147	7971	+	synonymous_variant ; DIC78_RS00010 ; c.2331C>T ; p.Ile777Ile ; 2331/3825 ; 2331/3825 ; 777/1274 ;	synonymous_variant ; DIC78_RS00010 ; c.2331C>T ; p.Ile777Ile ; 2331/3825 ; 2331/3825 ; 777/1274 ;	upstream_gene_variant ; DIC78_RS00015 ; c.-1618C>T ; . ; . ; . ; . ;	upstream_gene_variant ; DIC78_RS00020 ; c.-2155C>T ; . ; . ; . ; . ;	upstream_gene_variant ; DIC78_RS00030 ; c.-4018C>T ; . ; . ; . ; . ;	upstream_gene_variant ; DIC78_RS00035 ; c.-4328C>T ; . ; . ; . ; . ;
NZ_CP029364.1	6483	C	T	210	hom	12	12	DIC78_RS00010	gene0	4147	7971	+	synonymous_variant ; DIC78_RS00010 ; c.2337C>T ; p.Ile779Ile ; 2337/3825 ; 2337/3825 ; 779/1274 ;	synonymous_variant ; DIC78_RS00010 ; c.2337C>T ; p.Ile779Ile ; 2337/3825 ; 2337/3825 ; 779/1274 ;	upstream_gene_variant ; DIC78_RS00015 ; c.-1612C>T ; . ; . ; . ; . ;	upstream_gene_variant ; DIC78_RS00020 ; c.-2149C>T ; . ; . ; . ; . ;	upstream_gene_variant ; DIC78_RS00030 ; c.-4012C>T ; . ; . ; . ; . ;	upstream_gene_variant ; DIC78_RS00035 ; c.-4322C>T ; . ; . ; . ; . ;
NZ_CP029364.1	6486	G	A	213	hom	12	12	DIC78_RS00010	gene0	4147	7971	+	synonymous_variant ; DIC78_RS00010 ; c.2340G>A ; p.Gly780Gly ; 2340/3825 ; 2340/3825 ; 780/1274 ;	synonymous_variant ; DIC78_RS00010 ; c.2340G>A ; p.Gly780Gly ; 2340/3825 ; 2340/3825 ; 780/1274 ;	upstream_gene_variant ; DIC78_RS00015 ; c.-1609G>A ; . ; . ; . ; . ;	upstream_gene_variant ; DIC78_RS00020 ; c.-2146G>A ; . ; . ; . ; . ;	upstream_gene_variant ; DIC78_RS00030 ; c.-4009G>A ; . ; . ; . ; . ;	upstream_gene_variant ; DIC78_RS00035 ; c.-4319G>A ; . ; . ; . ; . ;
NZ_CP029364.1	6492	G	A	225	hom	48	48	DIC78_RS00010	gene0	4147	7971	+	synonymous_variant ; DIC78_RS00010 ; c.2346G>A ; p.Pro782Pro ; 2346/3825 ; 2346/3825 ; 782/1274 ;	synonymous_variant ; DIC78_RS00010 ; c.2346G>A ; p.Pro782Pro ; 2346/3825 ; 2346/3825 ; 782/1274 ;	upstream_gene_variant ; DIC78_RS00015 ; c.-1603G>A ; . ; . ; . ; . ;	upstream_gene_variant ; DIC78_RS00020 ; c.-2140G>A ; . ; . ; . ; . ;	upstream_gene_variant ; DIC78_RS00030 ; c.-4003G>A ; . ; . ; . ; . ;	upstream_gene_variant ; DIC78_RS00035 ; c.-4313G>A ; . ; . ; . ; . ;
NZ_CP029364.1	6502	T	A	225	hom	52	52	DIC78_RS00010	gene0	4147	7971	+	missense_variant ; DIC78_RS00010 ; c.2356T>A ; p.Cys786Ser ; 2356/3825 ; 2356/3825 ; 786/1274 ;	missense_variant ; DIC78_RS00010 ; c.2356T>A ; p.Cys786Ser ; 2356/3825 ; 2356/3825 ; 786/1274 ;	upstream_gene_variant ; DIC78_RS00015 ; c.-1593T>A ; . ; . ; . ; . ;	upstream_gene_variant ; DIC78_RS00020 ; c.-2130T>A ; . ; . ; . ; . ;	upstream_gene_variant ; DIC78_RS00030 ; c.-3993T>A ; . ; . ; . ; . ;	upstream_gene_variant ; DIC78_RS00035 ; c.-4303T>A ; . ; . ; . ; . ;
NZ_CP029364.1	6504	T	C	225	hom	53	53	DIC78_RS00010	gene0	4147	7971	+	synonymous_variant ; DIC78_RS00010 ; c.2358T>C ; p.Cys786Cys ; 2358/3825 ; 2358/3825 ; 786/1274 ;	synonymous_variant ; DIC78_RS00010 ; c.2358T>C ; p.Cys786Cys ; 2358/3825 ; 2358/3825 ; 786/1274 ;	upstream_gene_variant ; DIC78_RS00015 ; c.-1591T>C ; . ; . ; . ; . ;	upstream_gene_variant ; DIC78_RS00020 ; c.-2128T>C ; . ; . ; . ; . ;	upstream_gene_variant ; DIC78_RS00030 ; c.-3991T>C ; . ; . ; . ; . ;	upstream_gene_variant ; DIC78_RS00035 ; c.-4301T>C ; . ; . ; . ; . ;
NZ_CP029364.1	6512	T	A	225	hom	58	58	DIC78_RS00010	gene0	4147	7971	+	missense_variant ; DIC78_RS00010 ; c.2366T>A ; p.Phe789Tyr ; 2366/3825 ; 2366/3825 ; 789/1274 ;	missense_variant ; DIC78_RS00010 ; c.2366T>A ; p.Phe789Tyr ; 2366/3825 ; 2366/3825 ; 789/1274 ;	upstream_gene_variant ; DIC78_RS00015 ; c.-1583T>A ; . ; . ; . ; . ;	upstream_gene_variant ; DIC78_RS00020 ; c.-2120T>A ; . ; . ; . ; . ;	upstream_gene_variant ; DIC78_RS00030 ; c.-3983T>A ; . ; . ; . ; . ;	upstream_gene_variant ; DIC78_RS00035 ; c.-4293T>A ; . ; . ; . ; . ;
NZ_CP029364.1	6523	G	A	225	hom	66	66	DIC78_RS00010	gene0	4147	7971	+	missense_variant ; DIC78_RS00010 ; c.2377G>A ; p.Ala793Thr ; 2377/3825 ; 2377/3825 ; 793/1274 ;	missense_variant ; DIC78_RS00010 ; c.2377G>A ; p.Ala793Thr ; 2377/3825 ; 2377/3825 ; 793/1274 ;	upstream_gene_variant ; DIC78_RS00015 ; c.-1572G>A ; . ; . ; . ; . ;	upstream_gene_variant ; DIC78_RS00020 ; c.-2109G>A ; . ; . ; . ; . ;	upstream_gene_variant ; DIC78_RS00030 ; c.-3972G>A ; . ; . ; . ; . ;	upstream_gene_variant ; DIC78_RS00035 ; c.-4282G>A ; . ; . ; . ; . ;
NZ_CP029364.1	6532	T	C	225	hom	69	69	DIC78_RS00010	gene0	4147	7971	+	missense_variant ; DIC78_RS00010 ; c.2386T>C ; p.Cys796Arg ; 2386/3825 ; 2386/3825 ; 796/1274 ;	missense_variant ; DIC78_RS00010 ; c.2386T>C ; p.Cys796Arg ; 2386/3825 ; 2386/3825 ; 796/1274 ;	upstream_gene_variant ; DIC78_RS00015 ; c.-1563T>C ; . ; . ; . ; . ;	upstream_gene_variant ; DIC78_RS00020 ; c.-2100T>C ; . ; . ; . ; . ;	upstream_gene_variant ; DIC78_RS00030 ; c.-3963T>C ; . ; . ; . ; . ;	upstream_gene_variant ; DIC78_RS00035 ; c.-4273T>C ; . ; . ; . ; . ;
NZ_CP029364.1	6537	C	T	225	hom	70	70	DIC78_RS00010	gene0	4147	7971	+	synonymous_variant ; DIC78_RS00010 ; c.2391C>T ; p.Leu797Leu ; 2391/3825 ; 2391/3825 ; 797/1274 ;	synonymous_variant ; DIC78_RS00010 ; c.2391C>T ; p.Leu797Leu ; 2391/3825 ; 2391/3825 ; 797/1274 ;	upstream_gene_variant ; DIC78_RS00015 ; c.-1558C>T ; . ; . ; . ; . ;	upstream_gene_variant ; DIC78_RS00020 ; c.-2095C>T ; . ; . ; . ; . ;	upstream_gene_variant ; DIC78_RS00030 ; c.-3958C>T ; . ; . ; . ; . ;	upstream_gene_variant ; DIC78_RS00035 ; c.-4268C>T ; . ; . ; . ; . ;
NZ_CP029364.1	6558	A	C	225	hom	75	75	DIC78_RS00010	gene0	4147	7971	+	synonymous_variant ; DIC78_RS00010 ; c.2412A>C ; p.Gly804Gly ; 2412/3825 ; 2412/3825 ; 804/1274 ;	synonymous_variant ; DIC78_RS00010 ; c.2412A>C ; p.Gly804Gly ; 2412/3825 ; 2412/3825 ; 804/1274 ;	upstream_gene_variant ; DIC78_RS00015 ; c.-1537A>C ; . ; . ; . ; . ;	upstream_gene_variant ; DIC78_RS00020 ; c.-2074A>C ; . ; . ; . ; . ;	upstream_gene_variant ; DIC78_RS00030 ; c.-3937A>C ; . ; . ; . ; . ;	upstream_gene_variant ; DIC78_RS00035 ; c.-4247A>C ; . ; . ; . ; . ;
NZ_CP029364.1	6564	A	T	225	hom	76	76	DIC78_RS00010	gene0	4147	7971	+	synonymous_variant ; DIC78_RS00010 ; c.2418A>T ; p.Leu806Leu ; 2418/3825 ; 2418/3825 ; 806/1274 ;	synonymous_variant ; DIC78_RS00010 ; c.2418A>T ; p.Leu806Leu ; 2418/3825 ; 2418/3825 ; 806/1274 ;	upstream_gene_variant ; DIC78_RS00015 ; c.-1531A>T ; . ; . ; . ; . ;	upstream_gene_variant ; DIC78_RS00020 ; c.-2068A>T ; . ; . ; . ; . ;	upstream_gene_variant ; DIC78_RS00030 ; c.-3931A>T ; . ; . ; . ; . ;	upstream_gene_variant ; DIC78_RS00035 ; c.-4241A>T ; . ; . ; . ; . ;
NZ_CP029364.1	6570	C	T	225	hom	75	75	DIC78_RS00010	gene0	4147	7971	+	synonymous_variant ; DIC78_RS00010 ; c.2424C>T ; p.Val808Val ; 2424/3825 ; 2424/3825 ; 808/1274 ;	synonymous_variant ; DIC78_RS00010 ; c.2424C>T ; p.Val808Val ; 2424/3825 ; 2424/3825 ; 808/1274 ;	upstream_gene_variant ; DIC78_RS00015 ; c.-1525C>T ; . ; . ; . ; . ;	upstream_gene_variant ; DIC78_RS00020 ; c.-2062C>T ; . ; . ; . ; . ;	upstream_gene_variant ; DIC78_RS00030 ; c.-3925C>T ; . ; . ; . ; . ;	upstream_gene_variant ; DIC78_RS00035 ; c.-4235C>T ; . ; . ; . ; . ;
NZ_CP029364.1	6579	C	T	225	hom	70	70	DIC78_RS00010	gene0	4147	7971	+	synonymous_variant ; DIC78_RS00010 ; c.2433C>T ; p.Asp811Asp ; 2433/3825 ; 2433/3825 ; 811/1274 ;	synonymous_variant ; DIC78_RS00010 ; c.2433C>T ; p.Asp811Asp ; 2433/3825 ; 2433/3825 ; 811/1274 ;	upstream_gene_variant ; DIC78_RS00015 ; c.-1516C>T ; . ; . ; . ; . ;	upstream_gene_variant ; DIC78_RS00020 ; c.-2053C>T ; . ; . ; . ; . ;	upstream_gene_variant ; DIC78_RS00030 ; c.-3916C>T ; . ; . ; . ; . ;	upstream_gene_variant ; DIC78_RS00035 ; c.-4226C>T ; . ; . ; . ; . ;
NZ_CP029364.1	6582	A	G	225	hom	70	70	DIC78_RS00010	gene0	4147	7971	+	synonymous_variant ; DIC78_RS00010 ; c.2436A>G ; p.Gly812Gly ; 2436/3825 ; 2436/3825 ; 812/1274 ;	synonymous_variant ; DIC78_RS00010 ; c.2436A>G ; p.Gly812Gly ; 2436/3825 ; 2436/3825 ; 812/1274 ;	upstream_gene_variant ; DIC78_RS00015 ; c.-1513A>G ; . ; . ; . ; . ;	upstream_gene_variant ; DIC78_RS00020 ; c.-2050A>G ; . ; . ; . ; . ;	upstream_gene_variant ; DIC78_RS00030 ; c.-3913A>G ; . ; . ; . ; . ;	upstream_gene_variant ; DIC78_RS00035 ; c.-4223A>G ; . ; . ; . ; . ;
NZ_CP029364.1	6585	G	C	225	hom	69	69	DIC78_RS00010	gene0	4147	7971	+	synonymous_variant ; DIC78_RS00010 ; c.2439G>C ; p.Val813Val ; 2439/3825 ; 2439/3825 ; 813/1274 ;	synonymous_variant ; DIC78_RS00010 ; c.2439G>C ; p.Val813Val ; 2439/3825 ; 2439/3825 ; 813/1274 ;	upstream_gene_variant ; DIC78_RS00015 ; c.-1510G>C ; . ; . ; . ; . ;	upstream_gene_variant ; DIC78_RS00020 ; c.-2047G>C ; . ; . ; . ; . ;	upstream_gene_variant ; DIC78_RS00030 ; c.-3910G>C ; . ; . ; . ; . ;	upstream_gene_variant ; DIC78_RS00035 ; c.-4220G>C ; . ; . ; . ; . ;
NZ_CP029364.1	6588	A	T	225	hom	69	69	DIC78_RS00010	gene0	4147	7971	+	synonymous_variant ; DIC78_RS00010 ; c.2442A>T ; p.Ala814Ala ; 2442/3825 ; 2442/3825 ; 814/1274 ;	synonymous_variant ; DIC78_RS00010 ; c.2442A>T ; p.Ala814Ala ; 2442/3825 ; 2442/3825 ; 814/1274 ;	upstream_gene_variant ; DIC78_RS00015 ; c.-1507A>T ; . ; . ; . ; . ;	upstream_gene_variant ; DIC78_RS00020 ; c.-2044A>T ; . ; . ; . ; . ;	upstream_gene_variant ; DIC78_RS00030 ; c.-3907A>T ; . ; . ; . ; . ;	upstream_gene_variant ; DIC78_RS00035 ; c.-4217A>T ; . ; . ; . ; . ;
NZ_CP029364.1	6600	A	G	225	hom	65	65	DIC78_RS00010	gene0	4147	7971	+	synonymous_variant ; DIC78_RS00010 ; c.2454A>G ; p.Leu818Leu ; 2454/3825 ; 2454/3825 ; 818/1274 ;	synonymous_variant ; DIC78_RS00010 ; c.2454A>G ; p.Leu818Leu ; 2454/3825 ; 2454/3825 ; 818/1274 ;	upstream_gene_variant ; DIC78_RS00015 ; c.-1495A>G ; . ; . ; . ; . ;	upstream_gene_variant ; DIC78_RS00020 ; c.-2032A>G ; . ; . ; . ; . ;	upstream_gene_variant ; DIC78_RS00030 ; c.-3895A>G ; . ; . ; . ; . ;	upstream_gene_variant ; DIC78_RS00035 ; c.-4205A>G ; . ; . ; . ; . ;
NZ_CP029364.1	6612	T	C	225	hom	32	32	DIC78_RS00010	gene0	4147	7971	+	synonymous_variant ; DIC78_RS00010 ; c.2466T>C ; p.Asp822Asp ; 2466/3825 ; 2466/3825 ; 822/1274 ;	synonymous_variant ; DIC78_RS00010 ; c.2466T>C ; p.Asp822Asp ; 2466/3825 ; 2466/3825 ; 822/1274 ;	upstream_gene_variant ; DIC78_RS00015 ; c.-1483T>C ; . ; . ; . ; . ;	upstream_gene_variant ; DIC78_RS00020 ; c.-2020T>C ; . ; . ; . ; . ;	upstream_gene_variant ; DIC78_RS00030 ; c.-3883T>C ; . ; . ; . ; . ;	upstream_gene_variant ; DIC78_RS00035 ; c.-4193T>C ; . ; . ; . ; . ;
NZ_CP029364.1	6613	G	C	225	hom	32	32	DIC78_RS00010	gene0	4147	7971	+	missense_variant ; DIC78_RS00010 ; c.2467G>C ; p.Val823Leu ; 2467/3825 ; 2467/3825 ; 823/1274 ;	missense_variant ; DIC78_RS00010 ; c.2467G>C ; p.Val823Leu ; 2467/3825 ; 2467/3825 ; 823/1274 ;	upstream_gene_variant ; DIC78_RS00015 ; c.-1482G>C ; . ; . ; . ; . ;	upstream_gene_variant ; DIC78_RS00020 ; c.-2019G>C ; . ; . ; . ; . ;	upstream_gene_variant ; DIC78_RS00030 ; c.-3882G>C ; . ; . ; . ; . ;	upstream_gene_variant ; DIC78_RS00035 ; c.-4192G>C ; . ; . ; . ; . ;
NZ_CP029364.1	6615	A	G	225	hom	32	32	DIC78_RS00010	gene0	4147	7971	+	synonymous_variant ; DIC78_RS00010 ; c.2469A>G ; p.Val823Val ; 2469/3825 ; 2469/3825 ; 823/1274 ;	synonymous_variant ; DIC78_RS00010 ; c.2469A>G ; p.Val823Val ; 2469/3825 ; 2469/3825 ; 823/1274 ;	upstream_gene_variant ; DIC78_RS00015 ; c.-1480A>G ; . ; . ; . ; . ;	upstream_gene_variant ; DIC78_RS00020 ; c.-2017A>G ; . ; . ; . ; . ;	upstream_gene_variant ; DIC78_RS00030 ; c.-3880A>G ; . ; . ; . ; . ;	upstream_gene_variant ; DIC78_RS00035 ; c.-4190A>G ; . ; . ; . ; . ;
NZ_CP029364.1	6619	G	A	225	hom	32	32	DIC78_RS00010	gene0	4147	7971	+	missense_variant ; DIC78_RS00010 ; c.2473G>A ; p.Ala825Thr ; 2473/3825 ; 2473/3825 ; 825/1274 ;	missense_variant ; DIC78_RS00010 ; c.2473G>A ; p.Ala825Thr ; 2473/3825 ; 2473/3825 ; 825/1274 ;	upstream_gene_variant ; DIC78_RS00015 ; c.-1476G>A ; . ; . ; . ; . ;	upstream_gene_variant ; DIC78_RS00020 ; c.-2013G>A ; . ; . ; . ; . ;	upstream_gene_variant ; DIC78_RS00030 ; c.-3876G>A ; . ; . ; . ; . ;	upstream_gene_variant ; DIC78_RS00035 ; c.-4186G>A ; . ; . ; . ; . ;
NZ_CP029364.1	6620	C	A	225	hom	32	32	DIC78_RS00010	gene0	4147	7971	+	missense_variant ; DIC78_RS00010 ; c.2474C>A ; p.Ala825Asp ; 2474/3825 ; 2474/3825 ; 825/1274 ;	missense_variant ; DIC78_RS00010 ; c.2474C>A ; p.Ala825Asp ; 2474/3825 ; 2474/3825 ; 825/1274 ;	upstream_gene_variant ; DIC78_RS00015 ; c.-1475C>A ; . ; . ; . ; . ;	upstream_gene_variant ; DIC78_RS00020 ; c.-2012C>A ; . ; . ; . ; . ;	upstream_gene_variant ; DIC78_RS00030 ; c.-3875C>A ; . ; . ; . ; . ;	upstream_gene_variant ; DIC78_RS00035 ; c.-4185C>A ; . ; . ; . ; . ;
NZ_CP029364.1	6622	G	A	225	hom	32	32	DIC78_RS00010	gene0	4147	7971	+	missense_variant ; DIC78_RS00010 ; c.2476G>A ; p.Ala826Thr ; 2476/3825 ; 2476/3825 ; 826/1274 ;	missense_variant ; DIC78_RS00010 ; c.2476G>A ; p.Ala826Thr ; 2476/3825 ; 2476/3825 ; 826/1274 ;	upstream_gene_variant ; DIC78_RS00015 ; c.-1473G>A ; . ; . ; . ; . ;	upstream_gene_variant ; DIC78_RS00020 ; c.-2010G>A ; . ; . ; . ; . ;	upstream_gene_variant ; DIC78_RS00030 ; c.-3873G>A ; . ; . ; . ; . ;	upstream_gene_variant ; DIC78_RS00035 ; c.-4183G>A ; . ; . ; . ; . ;
NZ_CP029364.1	6624	C	T	225	hom	32	32	DIC78_RS00010	gene0	4147	7971	+	synonymous_variant ; DIC78_RS00010 ; c.2478C>T ; p.Ala826Ala ; 2478/3825 ; 2478/3825 ; 826/1274 ;	synonymous_variant ; DIC78_RS00010 ; c.2478C>T ; p.Ala826Ala ; 2478/3825 ; 2478/3825 ; 826/1274 ;	upstream_gene_variant ; DIC78_RS00015 ; c.-1471C>T ; . ; . ; . ; . ;	upstream_gene_variant ; DIC78_RS00020 ; c.-2008C>T ; . ; . ; . ; . ;	upstream_gene_variant ; DIC78_RS00030 ; c.-3871C>T ; . ; . ; . ; . ;	upstream_gene_variant ; DIC78_RS00035 ; c.-4181C>T ; . ; . ; . ; . ;
NZ_CP029364.1	6637	G	C	225	hom	94	94	DIC78_RS00010	gene0	4147	7971	+	missense_variant ; DIC78_RS00010 ; c.2491G>C ; p.Asp831His ; 2491/3825 ; 2491/3825 ; 831/1274 ;	missense_variant ; DIC78_RS00010 ; c.2491G>C ; p.Asp831His ; 2491/3825 ; 2491/3825 ; 831/1274 ;	upstream_gene_variant ; DIC78_RS00015 ; c.-1458G>C ; . ; . ; . ; . ;	upstream_gene_variant ; DIC78_RS00020 ; c.-1995G>C ; . ; . ; . ; . ;	upstream_gene_variant ; DIC78_RS00030 ; c.-3858G>C ; . ; . ; . ; . ;	upstream_gene_variant ; DIC78_RS00035 ; c.-4168G>C ; . ; . ; . ; . ;
NZ_CP029364.1	6646	A	T	225	hom	110	110	DIC78_RS00010	gene0	4147	7971	+	missense_variant ; DIC78_RS00010 ; c.2500A>T ; p.Ile834Leu ; 2500/3825 ; 2500/3825 ; 834/1274 ;	missense_variant ; DIC78_RS00010 ; c.2500A>T ; p.Ile834Leu ; 2500/3825 ; 2500/3825 ; 834/1274 ;	upstream_gene_variant ; DIC78_RS00015 ; c.-1449A>T ; . ; . ; . ; . ;	upstream_gene_variant ; DIC78_RS00020 ; c.-1986A>T ; . ; . ; . ; . ;	upstream_gene_variant ; DIC78_RS00030 ; c.-3849A>T ; . ; . ; . ; . ;	upstream_gene_variant ; DIC78_RS00035 ; c.-4159A>T ; . ; . ; . ; . ;
NZ_CP029364.1	6648	A	G	225	hom	111	111	DIC78_RS00010	gene0	4147	7971	+	missense_variant ; DIC78_RS00010 ; c.2502A>G ; p.Ile834Met ; 2502/3825 ; 2502/3825 ; 834/1274 ;	missense_variant ; DIC78_RS00010 ; c.2502A>G ; p.Ile834Met ; 2502/3825 ; 2502/3825 ; 834/1274 ;	upstream_gene_variant ; DIC78_RS00015 ; c.-1447A>G ; . ; . ; . ; . ;	upstream_gene_variant ; DIC78_RS00020 ; c.-1984A>G ; . ; . ; . ; . ;	upstream_gene_variant ; DIC78_RS00030 ; c.-3847A>G ; . ; . ; . ; . ;	upstream_gene_variant ; DIC78_RS00035 ; c.-4157A>G ; . ; . ; . ; . ;
NZ_CP029364.1	6663	A	T	225	hom	119	119	DIC78_RS00010	gene0	4147	7971	+	synonymous_variant ; DIC78_RS00010 ; c.2517A>T ; p.Ile839Ile ; 2517/3825 ; 2517/3825 ; 839/1274 ;	synonymous_variant ; DIC78_RS00010 ; c.2517A>T ; p.Ile839Ile ; 2517/3825 ; 2517/3825 ; 839/1274 ;	upstream_gene_variant ; DIC78_RS00015 ; c.-1432A>T ; . ; . ; . ; . ;	upstream_gene_variant ; DIC78_RS00020 ; c.-1969A>T ; . ; . ; . ; . ;	upstream_gene_variant ; DIC78_RS00030 ; c.-3832A>T ; . ; . ; . ; . ;	upstream_gene_variant ; DIC78_RS00035 ; c.-4142A>T ; . ; . ; . ; . ;
NZ_CP029364.1	6684	G	A	225	hom	123	123	DIC78_RS00010	gene0	4147	7971	+	synonymous_variant ; DIC78_RS00010 ; c.2538G>A ; p.Ala846Ala ; 2538/3825 ; 2538/3825 ; 846/1274 ;	synonymous_variant ; DIC78_RS00010 ; c.2538G>A ; p.Ala846Ala ; 2538/3825 ; 2538/3825 ; 846/1274 ;	upstream_gene_variant ; DIC78_RS00015 ; c.-1411G>A ; . ; . ; . ; . ;	upstream_gene_variant ; DIC78_RS00020 ; c.-1948G>A ; . ; . ; . ; . ;	upstream_gene_variant ; DIC78_RS00030 ; c.-3811G>A ; . ; . ; . ; . ;	upstream_gene_variant ; DIC78_RS00035 ; c.-4121G>A ; . ; . ; . ; . ;
NZ_CP029364.1	6687	G	C	225	hom	122	122	DIC78_RS00010	gene0	4147	7971	+	synonymous_variant ; DIC78_RS00010 ; c.2541G>C ; p.Arg847Arg ; 2541/3825 ; 2541/3825 ; 847/1274 ;	synonymous_variant ; DIC78_RS00010 ; c.2541G>C ; p.Arg847Arg ; 2541/3825 ; 2541/3825 ; 847/1274 ;	upstream_gene_variant ; DIC78_RS00015 ; c.-1408G>C ; . ; . ; . ; . ;	upstream_gene_variant ; DIC78_RS00020 ; c.-1945G>C ; . ; . ; . ; . ;	upstream_gene_variant ; DIC78_RS00030 ; c.-3808G>C ; . ; . ; . ; . ;	upstream_gene_variant ; DIC78_RS00035 ; c.-4118G>C ; . ; . ; . ; . ;
NZ_CP029364.1	6702	G	A	225	hom	127	127	DIC78_RS00010	gene0	4147	7971	+	synonymous_variant ; DIC78_RS00010 ; c.2556G>A ; p.Gly852Gly ; 2556/3825 ; 2556/3825 ; 852/1274 ;	synonymous_variant ; DIC78_RS00010 ; c.2556G>A ; p.Gly852Gly ; 2556/3825 ; 2556/3825 ; 852/1274 ;	upstream_gene_variant ; DIC78_RS00015 ; c.-1393G>A ; . ; . ; . ; . ;	upstream_gene_variant ; DIC78_RS00020 ; c.-1930G>A ; . ; . ; . ; . ;	upstream_gene_variant ; DIC78_RS00030 ; c.-3793G>A ; . ; . ; . ; . ;	upstream_gene_variant ; DIC78_RS00035 ; c.-4103G>A ; . ; . ; . ; . ;
NZ_CP029364.1	6706	C	T	225	hom	127	127	DIC78_RS00010	gene0	4147	7971	+	synonymous_variant ; DIC78_RS00010 ; c.2560C>T ; p.Leu854Leu ; 2560/3825 ; 2560/3825 ; 854/1274 ;	synonymous_variant ; DIC78_RS00010 ; c.2560C>T ; p.Leu854Leu ; 2560/3825 ; 2560/3825 ; 854/1274 ;	upstream_gene_variant ; DIC78_RS00015 ; c.-1389C>T ; . ; . ; . ; . ;	upstream_gene_variant ; DIC78_RS00020 ; c.-1926C>T ; . ; . ; . ; . ;	upstream_gene_variant ; DIC78_RS00030 ; c.-3789C>T ; . ; . ; . ; . ;	upstream_gene_variant ; DIC78_RS00035 ; c.-4099C>T ; . ; . ; . ; . ;
NZ_CP029364.1	6714	T	C	225	hom	126	126	DIC78_RS00010	gene0	4147	7971	+	synonymous_variant ; DIC78_RS00010 ; c.2568T>C ; p.Tyr856Tyr ; 2568/3825 ; 2568/3825 ; 856/1274 ;	synonymous_variant ; DIC78_RS00010 ; c.2568T>C ; p.Tyr856Tyr ; 2568/3825 ; 2568/3825 ; 856/1274 ;	upstream_gene_variant ; DIC78_RS00015 ; c.-1381T>C ; . ; . ; . ; . ;	upstream_gene_variant ; DIC78_RS00020 ; c.-1918T>C ; . ; . ; . ; . ;	upstream_gene_variant ; DIC78_RS00030 ; c.-3781T>C ; . ; . ; . ; . ;	upstream_gene_variant ; DIC78_RS00035 ; c.-4091T>C ; . ; . ; . ; . ;
NZ_CP029364.1	6721	C	A	225	hom	122	122	DIC78_RS00010	gene0	4147	7971	+	synonymous_variant ; DIC78_RS00010 ; c.2575C>A ; p.Arg859Arg ; 2575/3825 ; 2575/3825 ; 859/1274 ;	synonymous_variant ; DIC78_RS00010 ; c.2575C>A ; p.Arg859Arg ; 2575/3825 ; 2575/3825 ; 859/1274 ;	upstream_gene_variant ; DIC78_RS00015 ; c.-1374C>A ; . ; . ; . ; . ;	upstream_gene_variant ; DIC78_RS00020 ; c.-1911C>A ; . ; . ; . ; . ;	upstream_gene_variant ; DIC78_RS00030 ; c.-3774C>A ; . ; . ; . ; . ;	upstream_gene_variant ; DIC78_RS00035 ; c.-4084C>A ; . ; . ; . ; . ;
NZ_CP029364.1	6723	G	A	225	hom	122	122	DIC78_RS00010	gene0	4147	7971	+	synonymous_variant ; DIC78_RS00010 ; c.2577G>A ; p.Arg859Arg ; 2577/3825 ; 2577/3825 ; 859/1274 ;	synonymous_variant ; DIC78_RS00010 ; c.2577G>A ; p.Arg859Arg ; 2577/3825 ; 2577/3825 ; 859/1274 ;	upstream_gene_variant ; DIC78_RS00015 ; c.-1372G>A ; . ; . ; . ; . ;	upstream_gene_variant ; DIC78_RS00020 ; c.-1909G>A ; . ; . ; . ; . ;	upstream_gene_variant ; DIC78_RS00030 ; c.-3772G>A ; . ; . ; . ; . ;	upstream_gene_variant ; DIC78_RS00035 ; c.-4082G>A ; . ; . ; . ; . ;
NZ_CP029364.1	6732	A	G	225	hom	110	110	DIC78_RS00010	gene0	4147	7971	+	synonymous_variant ; DIC78_RS00010 ; c.2586A>G ; p.Arg862Arg ; 2586/3825 ; 2586/3825 ; 862/1274 ;	synonymous_variant ; DIC78_RS00010 ; c.2586A>G ; p.Arg862Arg ; 2586/3825 ; 2586/3825 ; 862/1274 ;	upstream_gene_variant ; DIC78_RS00015 ; c.-1363A>G ; . ; . ; . ; . ;	upstream_gene_variant ; DIC78_RS00020 ; c.-1900A>G ; . ; . ; . ; . ;	upstream_gene_variant ; DIC78_RS00030 ; c.-3763A>G ; . ; . ; . ; . ;	upstream_gene_variant ; DIC78_RS00035 ; c.-4073A>G ; . ; . ; . ; . ;
NZ_CP029364.1	6735	G	A	225	hom	109	109	DIC78_RS00010	gene0	4147	7971	+	synonymous_variant ; DIC78_RS00010 ; c.2589G>A ; p.Gln863Gln ; 2589/3825 ; 2589/3825 ; 863/1274 ;	synonymous_variant ; DIC78_RS00010 ; c.2589G>A ; p.Gln863Gln ; 2589/3825 ; 2589/3825 ; 863/1274 ;	upstream_gene_variant ; DIC78_RS00015 ; c.-1360G>A ; . ; . ; . ; . ;	upstream_gene_variant ; DIC78_RS00020 ; c.-1897G>A ; . ; . ; . ; . ;	upstream_gene_variant ; DIC78_RS00030 ; c.-3760G>A ; . ; . ; . ; . ;	upstream_gene_variant ; DIC78_RS00035 ; c.-4070G>A ; . ; . ; . ; . ;
NZ_CP029364.1	6738	T	G	225	hom	109	109	DIC78_RS00010	gene0	4147	7971	+	missense_variant ; DIC78_RS00010 ; c.2592T>G ; p.Ile864Met ; 2592/3825 ; 2592/3825 ; 864/1274 ;	missense_variant ; DIC78_RS00010 ; c.2592T>G ; p.Ile864Met ; 2592/3825 ; 2592/3825 ; 864/1274 ;	upstream_gene_variant ; DIC78_RS00015 ; c.-1357T>G ; . ; . ; . ; . ;	upstream_gene_variant ; DIC78_RS00020 ; c.-1894T>G ; . ; . ; . ; . ;	upstream_gene_variant ; DIC78_RS00030 ; c.-3757T>G ; . ; . ; . ; . ;	upstream_gene_variant ; DIC78_RS00035 ; c.-4067T>G ; . ; . ; . ; . ;
NZ_CP029364.1	6744	T	C	225	hom	135	135	DIC78_RS00010	gene0	4147	7971	+	synonymous_variant ; DIC78_RS00010 ; c.2598T>C ; p.Ile866Ile ; 2598/3825 ; 2598/3825 ; 866/1274 ;	synonymous_variant ; DIC78_RS00010 ; c.2598T>C ; p.Ile866Ile ; 2598/3825 ; 2598/3825 ; 866/1274 ;	upstream_gene_variant ; DIC78_RS00015 ; c.-1351T>C ; . ; . ; . ; . ;	upstream_gene_variant ; DIC78_RS00020 ; c.-1888T>C ; . ; . ; . ; . ;	upstream_gene_variant ; DIC78_RS00030 ; c.-3751T>C ; . ; . ; . ; . ;	upstream_gene_variant ; DIC78_RS00035 ; c.-4061T>C ; . ; . ; . ; . ;
NZ_CP029364.1	6756	G	A	225	hom	141	141	DIC78_RS00010	gene0	4147	7971	+	synonymous_variant ; DIC78_RS00010 ; c.2610G>A ; p.Arg870Arg ; 2610/3825 ; 2610/3825 ; 870/1274 ;	synonymous_variant ; DIC78_RS00010 ; c.2610G>A ; p.Arg870Arg ; 2610/3825 ; 2610/3825 ; 870/1274 ;	upstream_gene_variant ; DIC78_RS00015 ; c.-1339G>A ; . ; . ; . ; . ;	upstream_gene_variant ; DIC78_RS00020 ; c.-1876G>A ; . ; . ; . ; . ;	upstream_gene_variant ; DIC78_RS00030 ; c.-3739G>A ; . ; . ; . ; . ;	upstream_gene_variant ; DIC78_RS00035 ; c.-4049G>A ; . ; . ; . ; . ;
NZ_CP029364.1	6765	A	T	225	hom	130	130	DIC78_RS00010	gene0	4147	7971	+	synonymous_variant ; DIC78_RS00010 ; c.2619A>T ; p.Pro873Pro ; 2619/3825 ; 2619/3825 ; 873/1274 ;	synonymous_variant ; DIC78_RS00010 ; c.2619A>T ; p.Pro873Pro ; 2619/3825 ; 2619/3825 ; 873/1274 ;	upstream_gene_variant ; DIC78_RS00015 ; c.-1330A>T ; . ; . ; . ; . ;	upstream_gene_variant ; DIC78_RS00020 ; c.-1867A>T ; . ; . ; . ; . ;	upstream_gene_variant ; DIC78_RS00030 ; c.-3730A>T ; . ; . ; . ; . ;	upstream_gene_variant ; DIC78_RS00035 ; c.-4040A>T ; . ; . ; . ; . ;
NZ_CP029364.1	6768	T	C	225	hom	129	129	DIC78_RS00010	gene0	4147	7971	+	synonymous_variant ; DIC78_RS00010 ; c.2622T>C ; p.Ala874Ala ; 2622/3825 ; 2622/3825 ; 874/1274 ;	synonymous_variant ; DIC78_RS00010 ; c.2622T>C ; p.Ala874Ala ; 2622/3825 ; 2622/3825 ; 874/1274 ;	upstream_gene_variant ; DIC78_RS00015 ; c.-1327T>C ; . ; . ; . ; . ;	upstream_gene_variant ; DIC78_RS00020 ; c.-1864T>C ; . ; . ; . ; . ;	upstream_gene_variant ; DIC78_RS00030 ; c.-3727T>C ; . ; . ; . ; . ;	upstream_gene_variant ; DIC78_RS00035 ; c.-4037T>C ; . ; . ; . ; . ;
NZ_CP029364.1	6774	T	A	225	hom	126	126	DIC78_RS00010	gene0	4147	7971	+	synonymous_variant ; DIC78_RS00010 ; c.2628T>A ; p.Ile876Ile ; 2628/3825 ; 2628/3825 ; 876/1274 ;	synonymous_variant ; DIC78_RS00010 ; c.2628T>A ; p.Ile876Ile ; 2628/3825 ; 2628/3825 ; 876/1274 ;	upstream_gene_variant ; DIC78_RS00015 ; c.-1321T>A ; . ; . ; . ; . ;	upstream_gene_variant ; DIC78_RS00020 ; c.-1858T>A ; . ; . ; . ; . ;	upstream_gene_variant ; DIC78_RS00030 ; c.-3721T>A ; . ; . ; . ; . ;	upstream_gene_variant ; DIC78_RS00035 ; c.-4031T>A ; . ; . ; . ; . ;
NZ_CP029364.1	6783	G	C	225	hom	120	120	DIC78_RS00010	gene0	4147	7971	+	synonymous_variant ; DIC78_RS00010 ; c.2637G>C ; p.Arg879Arg ; 2637/3825 ; 2637/3825 ; 879/1274 ;	synonymous_variant ; DIC78_RS00010 ; c.2637G>C ; p.Arg879Arg ; 2637/3825 ; 2637/3825 ; 879/1274 ;	upstream_gene_variant ; DIC78_RS00015 ; c.-1312G>C ; . ; . ; . ; . ;	upstream_gene_variant ; DIC78_RS00020 ; c.-1849G>C ; . ; . ; . ; . ;	upstream_gene_variant ; DIC78_RS00030 ; c.-3712G>C ; . ; . ; . ; . ;	upstream_gene_variant ; DIC78_RS00035 ; c.-4022G>C ; . ; . ; . ; . ;
NZ_CP029364.1	6795	C	G	225	hom	108	108	DIC78_RS00010	gene0	4147	7971	+	missense_variant ; DIC78_RS00010 ; c.2649C>G ; p.Ile883Met ; 2649/3825 ; 2649/3825 ; 883/1274 ;	missense_variant ; DIC78_RS00010 ; c.2649C>G ; p.Ile883Met ; 2649/3825 ; 2649/3825 ; 883/1274 ;	upstream_gene_variant ; DIC78_RS00015 ; c.-1300C>G ; . ; . ; . ; . ;	upstream_gene_variant ; DIC78_RS00020 ; c.-1837C>G ; . ; . ; . ; . ;	upstream_gene_variant ; DIC78_RS00030 ; c.-3700C>G ; . ; . ; . ; . ;	upstream_gene_variant ; DIC78_RS00035 ; c.-4010C>G ; . ; . ; . ; . ;
NZ_CP029364.1	6852	A	G	225	hom	113	113	DIC78_RS00010	gene0	4147	7971	+	synonymous_variant ; DIC78_RS00010 ; c.2706A>G ; p.Leu902Leu ; 2706/3825 ; 2706/3825 ; 902/1274 ;	synonymous_variant ; DIC78_RS00010 ; c.2706A>G ; p.Leu902Leu ; 2706/3825 ; 2706/3825 ; 902/1274 ;	upstream_gene_variant ; DIC78_RS00015 ; c.-1243A>G ; . ; . ; . ; . ;	upstream_gene_variant ; DIC78_RS00020 ; c.-1780A>G ; . ; . ; . ; . ;	upstream_gene_variant ; DIC78_RS00030 ; c.-3643A>G ; . ; . ; . ; . ;	upstream_gene_variant ; DIC78_RS00035 ; c.-3953A>G ; . ; . ; . ; . ;
NZ_CP029364.1	6858	G	T	228	hom	111	110	DIC78_RS00010	gene0	4147	7971	+	synonymous_variant ; DIC78_RS00010 ; c.2712G>T ; p.Thr904Thr ; 2712/3825 ; 2712/3825 ; 904/1274 ;	synonymous_variant ; DIC78_RS00010 ; c.2712G>T ; p.Thr904Thr ; 2712/3825 ; 2712/3825 ; 904/1274 ;	upstream_gene_variant ; DIC78_RS00015 ; c.-1237G>T ; . ; . ; . ; . ;	upstream_gene_variant ; DIC78_RS00020 ; c.-1774G>T ; . ; . ; . ; . ;	upstream_gene_variant ; DIC78_RS00030 ; c.-3637G>T ; . ; . ; . ; . ;	upstream_gene_variant ; DIC78_RS00035 ; c.-3947G>T ; . ; . ; . ; . ;
NZ_CP029364.1	6912	A	G	38.415	hom	3	3	DIC78_RS00010	gene0	4147	7971	+	synonymous_variant ; DIC78_RS00010 ; c.2766A>G ; p.Ala922Ala ; 2766/3825 ; 2766/3825 ; 922/1274 ;	synonymous_variant ; DIC78_RS00010 ; c.2766A>G ; p.Ala922Ala ; 2766/3825 ; 2766/3825 ; 922/1274 ;	upstream_gene_variant ; DIC78_RS00015 ; c.-1183A>G ; . ; . ; . ; . ;	upstream_gene_variant ; DIC78_RS00020 ; c.-1720A>G ; . ; . ; . ; . ;	upstream_gene_variant ; DIC78_RS00030 ; c.-3583A>G ; . ; . ; . ; . ;	upstream_gene_variant ; DIC78_RS00035 ; c.-3893A>G ; . ; . ; . ; . ;
NZ_CP029364.1	6915	A	T	74	hom	4	4	DIC78_RS00010	gene0	4147	7971	+	synonymous_variant ; DIC78_RS00010 ; c.2769A>T ; p.Arg923Arg ; 2769/3825 ; 2769/3825 ; 923/1274 ;	synonymous_variant ; DIC78_RS00010 ; c.2769A>T ; p.Arg923Arg ; 2769/3825 ; 2769/3825 ; 923/1274 ;	upstream_gene_variant ; DIC78_RS00015 ; c.-1180A>T ; . ; . ; . ; . ;	upstream_gene_variant ; DIC78_RS00020 ; c.-1717A>T ; . ; . ; . ; . ;	upstream_gene_variant ; DIC78_RS00030 ; c.-3580A>T ; . ; . ; . ; . ;	upstream_gene_variant ; DIC78_RS00035 ; c.-3890A>T ; . ; . ; . ; . ;
NZ_CP029364.1	6924	T	A	228	hom	149	148	DIC78_RS00010	gene0	4147	7971	+	synonymous_variant ; DIC78_RS00010 ; c.2778T>A ; p.Pro926Pro ; 2778/3825 ; 2778/3825 ; 926/1274 ;	synonymous_variant ; DIC78_RS00010 ; c.2778T>A ; p.Pro926Pro ; 2778/3825 ; 2778/3825 ; 926/1274 ;	upstream_gene_variant ; DIC78_RS00015 ; c.-1171T>A ; . ; . ; . ; . ;	upstream_gene_variant ; DIC78_RS00020 ; c.-1708T>A ; . ; . ; . ; . ;	upstream_gene_variant ; DIC78_RS00030 ; c.-3571T>A ; . ; . ; . ; . ;	upstream_gene_variant ; DIC78_RS00035 ; c.-3881T>A ; . ; . ; . ; . ;
NZ_CP029364.1	6930	C	T	225	hom	159	159	DIC78_RS00010	gene0	4147	7971	+	synonymous_variant ; DIC78_RS00010 ; c.2784C>T ; p.Tyr928Tyr ; 2784/3825 ; 2784/3825 ; 928/1274 ;	synonymous_variant ; DIC78_RS00010 ; c.2784C>T ; p.Tyr928Tyr ; 2784/3825 ; 2784/3825 ; 928/1274 ;	upstream_gene_variant ; DIC78_RS00015 ; c.-1165C>T ; . ; . ; . ; . ;	upstream_gene_variant ; DIC78_RS00020 ; c.-1702C>T ; . ; . ; . ; . ;	upstream_gene_variant ; DIC78_RS00030 ; c.-3565C>T ; . ; . ; . ; . ;	upstream_gene_variant ; DIC78_RS00035 ; c.-3875C>T ; . ; . ; . ; . ;
NZ_CP029364.1	6936	T	C	225	hom	162	162	DIC78_RS00010	gene0	4147	7971	+	synonymous_variant ; DIC78_RS00010 ; c.2790T>C ; p.Ile930Ile ; 2790/3825 ; 2790/3825 ; 930/1274 ;	synonymous_variant ; DIC78_RS00010 ; c.2790T>C ; p.Ile930Ile ; 2790/3825 ; 2790/3825 ; 930/1274 ;	upstream_gene_variant ; DIC78_RS00015 ; c.-1159T>C ; . ; . ; . ; . ;	upstream_gene_variant ; DIC78_RS00020 ; c.-1696T>C ; . ; . ; . ; . ;	upstream_gene_variant ; DIC78_RS00030 ; c.-3559T>C ; . ; . ; . ; . ;	upstream_gene_variant ; DIC78_RS00035 ; c.-3869T>C ; . ; . ; . ; . ;
NZ_CP029364.1	6944	G	A	228	hom	170	169	DIC78_RS00010	gene0	4147	7971	+	missense_variant ; DIC78_RS00010 ; c.2798G>A ; p.Arg933His ; 2798/3825 ; 2798/3825 ; 933/1274 ;	missense_variant ; DIC78_RS00010 ; c.2798G>A ; p.Arg933His ; 2798/3825 ; 2798/3825 ; 933/1274 ;	upstream_gene_variant ; DIC78_RS00015 ; c.-1151G>A ; . ; . ; . ; . ;	upstream_gene_variant ; DIC78_RS00020 ; c.-1688G>A ; . ; . ; . ; . ;	upstream_gene_variant ; DIC78_RS00030 ; c.-3551G>A ; . ; . ; . ; . ;	upstream_gene_variant ; DIC78_RS00035 ; c.-3861G>A ; . ; . ; . ; . ;
NZ_CP029364.1	6951	T	G	225	hom	170	170	DIC78_RS00010	gene0	4147	7971	+	synonymous_variant ; DIC78_RS00010 ; c.2805T>G ; p.Val935Val ; 2805/3825 ; 2805/3825 ; 935/1274 ;	synonymous_variant ; DIC78_RS00010 ; c.2805T>G ; p.Val935Val ; 2805/3825 ; 2805/3825 ; 935/1274 ;	upstream_gene_variant ; DIC78_RS00015 ; c.-1144T>G ; . ; . ; . ; . ;	upstream_gene_variant ; DIC78_RS00020 ; c.-1681T>G ; . ; . ; . ; . ;	upstream_gene_variant ; DIC78_RS00030 ; c.-3544T>G ; . ; . ; . ; . ;	upstream_gene_variant ; DIC78_RS00035 ; c.-3854T>G ; . ; . ; . ; . ;
NZ_CP029364.1	6954	A	T	225	hom	170	170	DIC78_RS00010	gene0	4147	7971	+	synonymous_variant ; DIC78_RS00010 ; c.2808A>T ; p.Arg936Arg ; 2808/3825 ; 2808/3825 ; 936/1274 ;	synonymous_variant ; DIC78_RS00010 ; c.2808A>T ; p.Arg936Arg ; 2808/3825 ; 2808/3825 ; 936/1274 ;	upstream_gene_variant ; DIC78_RS00015 ; c.-1141A>T ; . ; . ; . ; . ;	upstream_gene_variant ; DIC78_RS00020 ; c.-1678A>T ; . ; . ; . ; . ;	upstream_gene_variant ; DIC78_RS00030 ; c.-3541A>T ; . ; . ; . ; . ;	upstream_gene_variant ; DIC78_RS00035 ; c.-3851A>T ; . ; . ; . ; . ;
NZ_CP029364.1	6957	T	G	225	hom	170	170	DIC78_RS00010	gene0	4147	7971	+	synonymous_variant ; DIC78_RS00010 ; c.2811T>G ; p.Val937Val ; 2811/3825 ; 2811/3825 ; 937/1274 ;	synonymous_variant ; DIC78_RS00010 ; c.2811T>G ; p.Val937Val ; 2811/3825 ; 2811/3825 ; 937/1274 ;	upstream_gene_variant ; DIC78_RS00015 ; c.-1138T>G ; . ; . ; . ; . ;	upstream_gene_variant ; DIC78_RS00020 ; c.-1675T>G ; . ; . ; . ; . ;	upstream_gene_variant ; DIC78_RS00030 ; c.-3538T>G ; . ; . ; . ; . ;	upstream_gene_variant ; DIC78_RS00035 ; c.-3848T>G ; . ; . ; . ; . ;
NZ_CP029364.1	6960	C	G	225	hom	170	170	DIC78_RS00010	gene0	4147	7971	+	missense_variant ; DIC78_RS00010 ; c.2814C>G ; p.Asp938Glu ; 2814/3825 ; 2814/3825 ; 938/1274 ;	missense_variant ; DIC78_RS00010 ; c.2814C>G ; p.Asp938Glu ; 2814/3825 ; 2814/3825 ; 938/1274 ;	upstream_gene_variant ; DIC78_RS00015 ; c.-1135C>G ; . ; . ; . ; . ;	upstream_gene_variant ; DIC78_RS00020 ; c.-1672C>G ; . ; . ; . ; . ;	upstream_gene_variant ; DIC78_RS00030 ; c.-3535C>G ; . ; . ; . ; . ;	upstream_gene_variant ; DIC78_RS00035 ; c.-3845C>G ; . ; . ; . ; . ;
NZ_CP029364.1	6963	T	G	225	hom	172	172	DIC78_RS00010	gene0	4147	7971	+	synonymous_variant ; DIC78_RS00010 ; c.2817T>G ; p.Arg939Arg ; 2817/3825 ; 2817/3825 ; 939/1274 ;	synonymous_variant ; DIC78_RS00010 ; c.2817T>G ; p.Arg939Arg ; 2817/3825 ; 2817/3825 ; 939/1274 ;	upstream_gene_variant ; DIC78_RS00015 ; c.-1132T>G ; . ; . ; . ; . ;	upstream_gene_variant ; DIC78_RS00020 ; c.-1669T>G ; . ; . ; . ; . ;	upstream_gene_variant ; DIC78_RS00030 ; c.-3532T>G ; . ; . ; . ; . ;	upstream_gene_variant ; DIC78_RS00035 ; c.-3842T>G ; . ; . ; . ; . ;
NZ_CP029364.1	6990	C	A	225	hom	14	14	DIC78_RS00010	gene0	4147	7971	+	synonymous_variant ; DIC78_RS00010 ; c.2844C>A ; p.Ile948Ile ; 2844/3825 ; 2844/3825 ; 948/1274 ;	synonymous_variant ; DIC78_RS00010 ; c.2844C>A ; p.Ile948Ile ; 2844/3825 ; 2844/3825 ; 948/1274 ;	upstream_gene_variant ; DIC78_RS00015 ; c.-1105C>A ; . ; . ; . ; . ;	upstream_gene_variant ; DIC78_RS00020 ; c.-1642C>A ; . ; . ; . ; . ;	upstream_gene_variant ; DIC78_RS00030 ; c.-3505C>A ; . ; . ; . ; . ;	upstream_gene_variant ; DIC78_RS00035 ; c.-3815C>A ; . ; . ; . ; . ;
NZ_CP029364.1	6991	A	G	225	hom	14	14	DIC78_RS00010	gene0	4147	7971	+	missense_variant ; DIC78_RS00010 ; c.2845A>G ; p.Asn949Asp ; 2845/3825 ; 2845/3825 ; 949/1274 ;	missense_variant ; DIC78_RS00010 ; c.2845A>G ; p.Asn949Asp ; 2845/3825 ; 2845/3825 ; 949/1274 ;	upstream_gene_variant ; DIC78_RS00015 ; c.-1104A>G ; . ; . ; . ; . ;	upstream_gene_variant ; DIC78_RS00020 ; c.-1641A>G ; . ; . ; . ; . ;	upstream_gene_variant ; DIC78_RS00030 ; c.-3504A>G ; . ; . ; . ; . ;	upstream_gene_variant ; DIC78_RS00035 ; c.-3814A>G ; . ; . ; . ; . ;
NZ_CP029364.1	6993	T	C	225	hom	14	14	DIC78_RS00010	gene0	4147	7971	+	synonymous_variant ; DIC78_RS00010 ; c.2847T>C ; p.Asn949Asn ; 2847/3825 ; 2847/3825 ; 949/1274 ;	synonymous_variant ; DIC78_RS00010 ; c.2847T>C ; p.Asn949Asn ; 2847/3825 ; 2847/3825 ; 949/1274 ;	upstream_gene_variant ; DIC78_RS00015 ; c.-1102T>C ; . ; . ; . ; . ;	upstream_gene_variant ; DIC78_RS00020 ; c.-1639T>C ; . ; . ; . ; . ;	upstream_gene_variant ; DIC78_RS00030 ; c.-3502T>C ; . ; . ; . ; . ;	upstream_gene_variant ; DIC78_RS00035 ; c.-3812T>C ; . ; . ; . ; . ;
NZ_CP029364.1	7002	A	G	209	hom	9	9	DIC78_RS00010	gene0	4147	7971	+	synonymous_variant ; DIC78_RS00010 ; c.2856A>G ; p.Ala952Ala ; 2856/3825 ; 2856/3825 ; 952/1274 ;	synonymous_variant ; DIC78_RS00010 ; c.2856A>G ; p.Ala952Ala ; 2856/3825 ; 2856/3825 ; 952/1274 ;	upstream_gene_variant ; DIC78_RS00015 ; c.-1093A>G ; . ; . ; . ; . ;	upstream_gene_variant ; DIC78_RS00020 ; c.-1630A>G ; . ; . ; . ; . ;	upstream_gene_variant ; DIC78_RS00030 ; c.-3493A>G ; . ; . ; . ; . ;	upstream_gene_variant ; DIC78_RS00035 ; c.-3803A>G ; . ; . ; . ; . ;
NZ_CP029364.1	7005	C	G	209	hom	9	9	DIC78_RS00010	gene0	4147	7971	+	synonymous_variant ; DIC78_RS00010 ; c.2859C>G ; p.Leu953Leu ; 2859/3825 ; 2859/3825 ; 953/1274 ;	synonymous_variant ; DIC78_RS00010 ; c.2859C>G ; p.Leu953Leu ; 2859/3825 ; 2859/3825 ; 953/1274 ;	upstream_gene_variant ; DIC78_RS00015 ; c.-1090C>G ; . ; . ; . ; . ;	upstream_gene_variant ; DIC78_RS00020 ; c.-1627C>G ; . ; . ; . ; . ;	upstream_gene_variant ; DIC78_RS00030 ; c.-3490C>G ; . ; . ; . ; . ;	upstream_gene_variant ; DIC78_RS00035 ; c.-3800C>G ; . ; . ; . ; . ;
NZ_CP029364.1	7009	G	A	202	hom	9	9	DIC78_RS00010	gene0	4147	7971	+	missense_variant ; DIC78_RS00010 ; c.2863G>A ; p.Val955Ile ; 2863/3825 ; 2863/3825 ; 955/1274 ;	missense_variant ; DIC78_RS00010 ; c.2863G>A ; p.Val955Ile ; 2863/3825 ; 2863/3825 ; 955/1274 ;	upstream_gene_variant ; DIC78_RS00015 ; c.-1086G>A ; . ; . ; . ; . ;	upstream_gene_variant ; DIC78_RS00020 ; c.-1623G>A ; . ; . ; . ; . ;	upstream_gene_variant ; DIC78_RS00030 ; c.-3486G>A ; . ; . ; . ; . ;	upstream_gene_variant ; DIC78_RS00035 ; c.-3796G>A ; . ; . ; . ; . ;
NZ_CP029364.1	7164	G	A	225	hom	108	108	DIC78_RS00010	gene0	4147	7971	+	synonymous_variant ; DIC78_RS00010 ; c.3018G>A ; p.Ala1006Ala ; 3018/3825 ; 3018/3825 ; 1006/1274 ;	synonymous_variant ; DIC78_RS00010 ; c.3018G>A ; p.Ala1006Ala ; 3018/3825 ; 3018/3825 ; 1006/1274 ;	upstream_gene_variant ; DIC78_RS00015 ; c.-931G>A ; . ; . ; . ; . ;	upstream_gene_variant ; DIC78_RS00020 ; c.-1468G>A ; . ; . ; . ; . ;	upstream_gene_variant ; DIC78_RS00030 ; c.-3331G>A ; . ; . ; . ; . ;	upstream_gene_variant ; DIC78_RS00035 ; c.-3641G>A ; . ; . ; . ; . ;
NZ_CP029364.1	7167	T	G	225	hom	104	104	DIC78_RS00010	gene0	4147	7971	+	synonymous_variant ; DIC78_RS00010 ; c.3021T>G ; p.Leu1007Leu ; 3021/3825 ; 3021/3825 ; 1007/1274 ;	synonymous_variant ; DIC78_RS00010 ; c.3021T>G ; p.Leu1007Leu ; 3021/3825 ; 3021/3825 ; 1007/1274 ;	upstream_gene_variant ; DIC78_RS00015 ; c.-928T>G ; . ; . ; . ; . ;	upstream_gene_variant ; DIC78_RS00020 ; c.-1465T>G ; . ; . ; . ; . ;	upstream_gene_variant ; DIC78_RS00030 ; c.-3328T>G ; . ; . ; . ; . ;	upstream_gene_variant ; DIC78_RS00035 ; c.-3638T>G ; . ; . ; . ; . ;
NZ_CP029364.1	7173	G	C	225	hom	100	100	DIC78_RS00010	gene0	4147	7971	+	synonymous_variant ; DIC78_RS00010 ; c.3027G>C ; p.Val1009Val ; 3027/3825 ; 3027/3825 ; 1009/1274 ;	synonymous_variant ; DIC78_RS00010 ; c.3027G>C ; p.Val1009Val ; 3027/3825 ; 3027/3825 ; 1009/1274 ;	upstream_gene_variant ; DIC78_RS00015 ; c.-922G>C ; . ; . ; . ; . ;	upstream_gene_variant ; DIC78_RS00020 ; c.-1459G>C ; . ; . ; . ; . ;	upstream_gene_variant ; DIC78_RS00030 ; c.-3322G>C ; . ; . ; . ; . ;	upstream_gene_variant ; DIC78_RS00035 ; c.-3632G>C ; . ; . ; . ; . ;
NZ_CP029364.1	7179	C	T	225	hom	91	91	DIC78_RS00010	gene0	4147	7971	+	synonymous_variant ; DIC78_RS00010 ; c.3033C>T ; p.His1011His ; 3033/3825 ; 3033/3825 ; 1011/1274 ;	synonymous_variant ; DIC78_RS00010 ; c.3033C>T ; p.His1011His ; 3033/3825 ; 3033/3825 ; 1011/1274 ;	upstream_gene_variant ; DIC78_RS00015 ; c.-916C>T ; . ; . ; . ; . ;	upstream_gene_variant ; DIC78_RS00020 ; c.-1453C>T ; . ; . ; . ; . ;	upstream_gene_variant ; DIC78_RS00030 ; c.-3316C>T ; . ; . ; . ; . ;	upstream_gene_variant ; DIC78_RS00035 ; c.-3626C>T ; . ; . ; . ; . ;
NZ_CP029364.1	7181	T	C	225	hom	91	91	DIC78_RS00010	gene0	4147	7971	+	missense_variant ; DIC78_RS00010 ; c.3035T>C ; p.Met1012Thr ; 3035/3825 ; 3035/3825 ; 1012/1274 ;	missense_variant ; DIC78_RS00010 ; c.3035T>C ; p.Met1012Thr ; 3035/3825 ; 3035/3825 ; 1012/1274 ;	upstream_gene_variant ; DIC78_RS00015 ; c.-914T>C ; . ; . ; . ; . ;	upstream_gene_variant ; DIC78_RS00020 ; c.-1451T>C ; . ; . ; . ; . ;	upstream_gene_variant ; DIC78_RS00030 ; c.-3314T>C ; . ; . ; . ; . ;	upstream_gene_variant ; DIC78_RS00035 ; c.-3624T>C ; . ; . ; . ; . ;
NZ_CP029364.1	7182	G	A	225	hom	91	91	DIC78_RS00010	gene0	4147	7971	+	missense_variant ; DIC78_RS00010 ; c.3036G>A ; p.Met1012Ile ; 3036/3825 ; 3036/3825 ; 1012/1274 ;	missense_variant ; DIC78_RS00010 ; c.3036G>A ; p.Met1012Ile ; 3036/3825 ; 3036/3825 ; 1012/1274 ;	upstream_gene_variant ; DIC78_RS00015 ; c.-913G>A ; . ; . ; . ; . ;	upstream_gene_variant ; DIC78_RS00020 ; c.-1450G>A ; . ; . ; . ; . ;	upstream_gene_variant ; DIC78_RS00030 ; c.-3313G>A ; . ; . ; . ; . ;	upstream_gene_variant ; DIC78_RS00035 ; c.-3623G>A ; . ; . ; . ; . ;
NZ_CP029364.1	7185	T	C	225	hom	91	91	DIC78_RS00010	gene0	4147	7971	+	synonymous_variant ; DIC78_RS00010 ; c.3039T>C ; p.Leu1013Leu ; 3039/3825 ; 3039/3825 ; 1013/1274 ;	synonymous_variant ; DIC78_RS00010 ; c.3039T>C ; p.Leu1013Leu ; 3039/3825 ; 3039/3825 ; 1013/1274 ;	upstream_gene_variant ; DIC78_RS00015 ; c.-910T>C ; . ; . ; . ; . ;	upstream_gene_variant ; DIC78_RS00020 ; c.-1447T>C ; . ; . ; . ; . ;	upstream_gene_variant ; DIC78_RS00030 ; c.-3310T>C ; . ; . ; . ; . ;	upstream_gene_variant ; DIC78_RS00035 ; c.-3620T>C ; . ; . ; . ; . ;
NZ_CP029364.1	7194	T	G	225	hom	91	91	DIC78_RS00010	gene0	4147	7971	+	missense_variant ; DIC78_RS00010 ; c.3048T>G ; p.His1016Gln ; 3048/3825 ; 3048/3825 ; 1016/1274 ;	missense_variant ; DIC78_RS00010 ; c.3048T>G ; p.His1016Gln ; 3048/3825 ; 3048/3825 ; 1016/1274 ;	upstream_gene_variant ; DIC78_RS00015 ; c.-901T>G ; . ; . ; . ; . ;	upstream_gene_variant ; DIC78_RS00020 ; c.-1438T>G ; . ; . ; . ; . ;	upstream_gene_variant ; DIC78_RS00030 ; c.-3301T>G ; . ; . ; . ; . ;	upstream_gene_variant ; DIC78_RS00035 ; c.-3611T>G ; . ; . ; . ; . ;
NZ_CP029364.1	7198	C	A	225	hom	91	91	DIC78_RS00010	gene0	4147	7971	+	missense_variant ; DIC78_RS00010 ; c.3052C>A ; p.His1018Asn ; 3052/3825 ; 3052/3825 ; 1018/1274 ;	missense_variant ; DIC78_RS00010 ; c.3052C>A ; p.His1018Asn ; 3052/3825 ; 3052/3825 ; 1018/1274 ;	upstream_gene_variant ; DIC78_RS00015 ; c.-897C>A ; . ; . ; . ; . ;	upstream_gene_variant ; DIC78_RS00020 ; c.-1434C>A ; . ; . ; . ; . ;	upstream_gene_variant ; DIC78_RS00030 ; c.-3297C>A ; . ; . ; . ; . ;	upstream_gene_variant ; DIC78_RS00035 ; c.-3607C>A ; . ; . ; . ; . ;
NZ_CP029364.1	7200	T	C	225	hom	91	91	DIC78_RS00010	gene0	4147	7971	+	synonymous_variant ; DIC78_RS00010 ; c.3054T>C ; p.His1018His ; 3054/3825 ; 3054/3825 ; 1018/1274 ;	synonymous_variant ; DIC78_RS00010 ; c.3054T>C ; p.His1018His ; 3054/3825 ; 3054/3825 ; 1018/1274 ;	upstream_gene_variant ; DIC78_RS00015 ; c.-895T>C ; . ; . ; . ; . ;	upstream_gene_variant ; DIC78_RS00020 ; c.-1432T>C ; . ; . ; . ; . ;	upstream_gene_variant ; DIC78_RS00030 ; c.-3295T>C ; . ; . ; . ; . ;	upstream_gene_variant ; DIC78_RS00035 ; c.-3605T>C ; . ; . ; . ; . ;
NZ_CP029364.1	7206	T	C	225	hom	104	104	DIC78_RS00010	gene0	4147	7971	+	synonymous_variant ; DIC78_RS00010 ; c.3060T>C ; p.Asp1020Asp ; 3060/3825 ; 3060/3825 ; 1020/1274 ;	synonymous_variant ; DIC78_RS00010 ; c.3060T>C ; p.Asp1020Asp ; 3060/3825 ; 3060/3825 ; 1020/1274 ;	upstream_gene_variant ; DIC78_RS00015 ; c.-889T>C ; . ; . ; . ; . ;	upstream_gene_variant ; DIC78_RS00020 ; c.-1426T>C ; . ; . ; . ; . ;	upstream_gene_variant ; DIC78_RS00030 ; c.-3289T>C ; . ; . ; . ; . ;	upstream_gene_variant ; DIC78_RS00035 ; c.-3599T>C ; . ; . ; . ; . ;
NZ_CP029364.1	7219	G	T	225	hom	102	102	DIC78_RS00010	gene0	4147	7971	+	missense_variant ; DIC78_RS00010 ; c.3073G>T ; p.Val1025Phe ; 3073/3825 ; 3073/3825 ; 1025/1274 ;	missense_variant ; DIC78_RS00010 ; c.3073G>T ; p.Val1025Phe ; 3073/3825 ; 3073/3825 ; 1025/1274 ;	upstream_gene_variant ; DIC78_RS00015 ; c.-876G>T ; . ; . ; . ; . ;	upstream_gene_variant ; DIC78_RS00020 ; c.-1413G>T ; . ; . ; . ; . ;	upstream_gene_variant ; DIC78_RS00030 ; c.-3276G>T ; . ; . ; . ; . ;	upstream_gene_variant ; DIC78_RS00035 ; c.-3586G>T ; . ; . ; . ; . ;
NZ_CP029364.1	7224	A	G	225	hom	96	96	DIC78_RS00010	gene0	4147	7971	+	synonymous_variant ; DIC78_RS00010 ; c.3078A>G ; p.Leu1026Leu ; 3078/3825 ; 3078/3825 ; 1026/1274 ;	synonymous_variant ; DIC78_RS00010 ; c.3078A>G ; p.Leu1026Leu ; 3078/3825 ; 3078/3825 ; 1026/1274 ;	upstream_gene_variant ; DIC78_RS00015 ; c.-871A>G ; . ; . ; . ; . ;	upstream_gene_variant ; DIC78_RS00020 ; c.-1408A>G ; . ; . ; . ; . ;	upstream_gene_variant ; DIC78_RS00030 ; c.-3271A>G ; . ; . ; . ; . ;	upstream_gene_variant ; DIC78_RS00035 ; c.-3581A>G ; . ; . ; . ; . ;
NZ_CP029364.1	7231	A	C	225	hom	92	92	DIC78_RS00010	gene0	4147	7971	+	missense_variant ; DIC78_RS00010 ; c.3085A>C ; p.Asn1029His ; 3085/3825 ; 3085/3825 ; 1029/1274 ;	missense_variant ; DIC78_RS00010 ; c.3085A>C ; p.Asn1029His ; 3085/3825 ; 3085/3825 ; 1029/1274 ;	upstream_gene_variant ; DIC78_RS00015 ; c.-864A>C ; . ; . ; . ; . ;	upstream_gene_variant ; DIC78_RS00020 ; c.-1401A>C ; . ; . ; . ; . ;	upstream_gene_variant ; DIC78_RS00030 ; c.-3264A>C ; . ; . ; . ; . ;	upstream_gene_variant ; DIC78_RS00035 ; c.-3574A>C ; . ; . ; . ; . ;
NZ_CP029364.1	7239	G	A	225	hom	87	87	DIC78_RS00010	gene0	4147	7971	+	synonymous_variant ; DIC78_RS00010 ; c.3093G>A ; p.Thr1031Thr ; 3093/3825 ; 3093/3825 ; 1031/1274 ;	synonymous_variant ; DIC78_RS00010 ; c.3093G>A ; p.Thr1031Thr ; 3093/3825 ; 3093/3825 ; 1031/1274 ;	upstream_gene_variant ; DIC78_RS00015 ; c.-856G>A ; . ; . ; . ; . ;	upstream_gene_variant ; DIC78_RS00020 ; c.-1393G>A ; . ; . ; . ; . ;	upstream_gene_variant ; DIC78_RS00030 ; c.-3256G>A ; . ; . ; . ; . ;	upstream_gene_variant ; DIC78_RS00035 ; c.-3566G>A ; . ; . ; . ; . ;
NZ_CP029364.1	7245	C	T	225	hom	85	85	DIC78_RS00010	gene0	4147	7971	+	synonymous_variant ; DIC78_RS00010 ; c.3099C>T ; p.Ala1033Ala ; 3099/3825 ; 3099/3825 ; 1033/1274 ;	synonymous_variant ; DIC78_RS00010 ; c.3099C>T ; p.Ala1033Ala ; 3099/3825 ; 3099/3825 ; 1033/1274 ;	upstream_gene_variant ; DIC78_RS00015 ; c.-850C>T ; . ; . ; . ; . ;	upstream_gene_variant ; DIC78_RS00020 ; c.-1387C>T ; . ; . ; . ; . ;	upstream_gene_variant ; DIC78_RS00030 ; c.-3250C>T ; . ; . ; . ; . ;	upstream_gene_variant ; DIC78_RS00035 ; c.-3560C>T ; . ; . ; . ; . ;
NZ_CP029364.1	7254	G	C	225	hom	75	75	DIC78_RS00010	gene0	4147	7971	+	synonymous_variant ; DIC78_RS00010 ; c.3108G>C ; p.Ala1036Ala ; 3108/3825 ; 3108/3825 ; 1036/1274 ;	synonymous_variant ; DIC78_RS00010 ; c.3108G>C ; p.Ala1036Ala ; 3108/3825 ; 3108/3825 ; 1036/1274 ;	upstream_gene_variant ; DIC78_RS00015 ; c.-841G>C ; . ; . ; . ; . ;	upstream_gene_variant ; DIC78_RS00020 ; c.-1378G>C ; . ; . ; . ; . ;	upstream_gene_variant ; DIC78_RS00030 ; c.-3241G>C ; . ; . ; . ; . ;	upstream_gene_variant ; DIC78_RS00035 ; c.-3551G>C ; . ; . ; . ; . ;
NZ_CP029364.1	7260	G	A	225	hom	76	76	DIC78_RS00010	gene0	4147	7971	+	synonymous_variant ; DIC78_RS00010 ; c.3114G>A ; p.Lys1038Lys ; 3114/3825 ; 3114/3825 ; 1038/1274 ;	synonymous_variant ; DIC78_RS00010 ; c.3114G>A ; p.Lys1038Lys ; 3114/3825 ; 3114/3825 ; 1038/1274 ;	upstream_gene_variant ; DIC78_RS00015 ; c.-835G>A ; . ; . ; . ; . ;	upstream_gene_variant ; DIC78_RS00020 ; c.-1372G>A ; . ; . ; . ; . ;	upstream_gene_variant ; DIC78_RS00030 ; c.-3235G>A ; . ; . ; . ; . ;	upstream_gene_variant ; DIC78_RS00035 ; c.-3545G>A ; . ; . ; . ; . ;
NZ_CP029364.1	7272	T	A	225	hom	70	70	DIC78_RS00010	gene0	4147	7971	+	missense_variant ; DIC78_RS00010 ; c.3126T>A ; p.Asn1042Lys ; 3126/3825 ; 3126/3825 ; 1042/1274 ;	missense_variant ; DIC78_RS00010 ; c.3126T>A ; p.Asn1042Lys ; 3126/3825 ; 3126/3825 ; 1042/1274 ;	upstream_gene_variant ; DIC78_RS00015 ; c.-823T>A ; . ; . ; . ; . ;	upstream_gene_variant ; DIC78_RS00020 ; c.-1360T>A ; . ; . ; . ; . ;	upstream_gene_variant ; DIC78_RS00030 ; c.-3223T>A ; . ; . ; . ; . ;	upstream_gene_variant ; DIC78_RS00035 ; c.-3533T>A ; . ; . ; . ; . ;
NZ_CP029364.1	7279	T	A	225	hom	67	67	DIC78_RS00010	gene0	4147	7971	+	missense_variant ; DIC78_RS00010 ; c.3133T>A ; p.Ser1045Thr ; 3133/3825 ; 3133/3825 ; 1045/1274 ;	missense_variant ; DIC78_RS00010 ; c.3133T>A ; p.Ser1045Thr ; 3133/3825 ; 3133/3825 ; 1045/1274 ;	upstream_gene_variant ; DIC78_RS00015 ; c.-816T>A ; . ; . ; . ; . ;	upstream_gene_variant ; DIC78_RS00020 ; c.-1353T>A ; . ; . ; . ; . ;	upstream_gene_variant ; DIC78_RS00030 ; c.-3216T>A ; . ; . ; . ; . ;	upstream_gene_variant ; DIC78_RS00035 ; c.-3526T>A ; . ; . ; . ; . ;
NZ_CP029364.1	7287	C	A	215	hom	55	55	DIC78_RS00010	gene0	4147	7971	+	synonymous_variant ; DIC78_RS00010 ; c.3141C>A ; p.Ala1047Ala ; 3141/3825 ; 3141/3825 ; 1047/1274 ;	synonymous_variant ; DIC78_RS00010 ; c.3141C>A ; p.Ala1047Ala ; 3141/3825 ; 3141/3825 ; 1047/1274 ;	upstream_gene_variant ; DIC78_RS00015 ; c.-808C>A ; . ; . ; . ; . ;	upstream_gene_variant ; DIC78_RS00020 ; c.-1345C>A ; . ; . ; . ; . ;	upstream_gene_variant ; DIC78_RS00030 ; c.-3208C>A ; . ; . ; . ; . ;	upstream_gene_variant ; DIC78_RS00035 ; c.-3518C>A ; . ; . ; . ; . ;
NZ_CP029364.1	7289	G	A	217	hom	55	55	DIC78_RS00010	gene0	4147	7971	+	missense_variant ; DIC78_RS00010 ; c.3143G>A ; p.Gly1048Asp ; 3143/3825 ; 3143/3825 ; 1048/1274 ;	missense_variant ; DIC78_RS00010 ; c.3143G>A ; p.Gly1048Asp ; 3143/3825 ; 3143/3825 ; 1048/1274 ;	upstream_gene_variant ; DIC78_RS00015 ; c.-806G>A ; . ; . ; . ; . ;	upstream_gene_variant ; DIC78_RS00020 ; c.-1343G>A ; . ; . ; . ; . ;	upstream_gene_variant ; DIC78_RS00030 ; c.-3206G>A ; . ; . ; . ; . ;	upstream_gene_variant ; DIC78_RS00035 ; c.-3516G>A ; . ; . ; . ; . ;
NZ_CP029364.1	7306	C	A	167	hom	49	49	DIC78_RS00010	gene0	4147	7971	+	missense_variant ; DIC78_RS00010 ; c.3160C>A ; p.Gln1054Lys ; 3160/3825 ; 3160/3825 ; 1054/1274 ;	missense_variant ; DIC78_RS00010 ; c.3160C>A ; p.Gln1054Lys ; 3160/3825 ; 3160/3825 ; 1054/1274 ;	upstream_gene_variant ; DIC78_RS00015 ; c.-789C>A ; . ; . ; . ; . ;	upstream_gene_variant ; DIC78_RS00020 ; c.-1326C>A ; . ; . ; . ; . ;	upstream_gene_variant ; DIC78_RS00030 ; c.-3189C>A ; . ; . ; . ; . ;	upstream_gene_variant ; DIC78_RS00035 ; c.-3499C>A ; . ; . ; . ; . ;
NZ_CP029364.1	7320	A	C	162	hom	31	31	DIC78_RS00010	gene0	4147	7971	+	missense_variant ; DIC78_RS00010 ; c.3174A>C ; p.Gln1058His ; 3174/3825 ; 3174/3825 ; 1058/1274 ;	missense_variant ; DIC78_RS00010 ; c.3174A>C ; p.Gln1058His ; 3174/3825 ; 3174/3825 ; 1058/1274 ;	upstream_gene_variant ; DIC78_RS00015 ; c.-775A>C ; . ; . ; . ; . ;	upstream_gene_variant ; DIC78_RS00020 ; c.-1312A>C ; . ; . ; . ; . ;	upstream_gene_variant ; DIC78_RS00030 ; c.-3175A>C ; . ; . ; . ; . ;	upstream_gene_variant ; DIC78_RS00035 ; c.-3485A>C ; . ; . ; . ; . ;
NZ_CP029364.1	7325	G	C	161	hom	31	31	DIC78_RS00010	gene0	4147	7971	+	missense_variant ; DIC78_RS00010 ; c.3179G>C ; p.Gly1060Ala ; 3179/3825 ; 3179/3825 ; 1060/1274 ;	missense_variant ; DIC78_RS00010 ; c.3179G>C ; p.Gly1060Ala ; 3179/3825 ; 3179/3825 ; 1060/1274 ;	upstream_gene_variant ; DIC78_RS00015 ; c.-770G>C ; . ; . ; . ; . ;	upstream_gene_variant ; DIC78_RS00020 ; c.-1307G>C ; . ; . ; . ; . ;	upstream_gene_variant ; DIC78_RS00030 ; c.-3170G>C ; . ; . ; . ; . ;	upstream_gene_variant ; DIC78_RS00035 ; c.-3480G>C ; . ; . ; . ; . ;
NZ_CP029364.1	7326	A	G	162	hom	31	31	DIC78_RS00010	gene0	4147	7971	+	synonymous_variant ; DIC78_RS00010 ; c.3180A>G ; p.Gly1060Gly ; 3180/3825 ; 3180/3825 ; 1060/1274 ;	synonymous_variant ; DIC78_RS00010 ; c.3180A>G ; p.Gly1060Gly ; 3180/3825 ; 3180/3825 ; 1060/1274 ;	upstream_gene_variant ; DIC78_RS00015 ; c.-769A>G ; . ; . ; . ; . ;	upstream_gene_variant ; DIC78_RS00020 ; c.-1306A>G ; . ; . ; . ; . ;	upstream_gene_variant ; DIC78_RS00030 ; c.-3169A>G ; . ; . ; . ; . ;	upstream_gene_variant ; DIC78_RS00035 ; c.-3479A>G ; . ; . ; . ; . ;
NZ_CP029364.1	7327	A	C	162	hom	31	31	DIC78_RS00010	gene0	4147	7971	+	missense_variant ; DIC78_RS00010 ; c.3181A>C ; p.Lys1061Gln ; 3181/3825 ; 3181/3825 ; 1061/1274 ;	missense_variant ; DIC78_RS00010 ; c.3181A>C ; p.Lys1061Gln ; 3181/3825 ; 3181/3825 ; 1061/1274 ;	upstream_gene_variant ; DIC78_RS00015 ; c.-768A>C ; . ; . ; . ; . ;	upstream_gene_variant ; DIC78_RS00020 ; c.-1305A>C ; . ; . ; . ; . ;	upstream_gene_variant ; DIC78_RS00030 ; c.-3168A>C ; . ; . ; . ; . ;	upstream_gene_variant ; DIC78_RS00035 ; c.-3478A>C ; . ; . ; . ; . ;
NZ_CP029364.1	7332	C	T	161	hom	31	31	DIC78_RS00010	gene0	4147	7971	+	synonymous_variant ; DIC78_RS00010 ; c.3186C>T ; p.Asn1062Asn ; 3186/3825 ; 3186/3825 ; 1062/1274 ;	synonymous_variant ; DIC78_RS00010 ; c.3186C>T ; p.Asn1062Asn ; 3186/3825 ; 3186/3825 ; 1062/1274 ;	upstream_gene_variant ; DIC78_RS00015 ; c.-763C>T ; . ; . ; . ; . ;	upstream_gene_variant ; DIC78_RS00020 ; c.-1300C>T ; . ; . ; . ; . ;	upstream_gene_variant ; DIC78_RS00030 ; c.-3163C>T ; . ; . ; . ; . ;	upstream_gene_variant ; DIC78_RS00035 ; c.-3473C>T ; . ; . ; . ; . ;
NZ_CP029364.1	7335	G	T	161	hom	31	31	DIC78_RS00010	gene0	4147	7971	+	synonymous_variant ; DIC78_RS00010 ; c.3189G>T ; p.Leu1063Leu ; 3189/3825 ; 3189/3825 ; 1063/1274 ;	synonymous_variant ; DIC78_RS00010 ; c.3189G>T ; p.Leu1063Leu ; 3189/3825 ; 3189/3825 ; 1063/1274 ;	upstream_gene_variant ; DIC78_RS00015 ; c.-760G>T ; . ; . ; . ; . ;	upstream_gene_variant ; DIC78_RS00020 ; c.-1297G>T ; . ; . ; . ; . ;	upstream_gene_variant ; DIC78_RS00030 ; c.-3160G>T ; . ; . ; . ; . ;	upstream_gene_variant ; DIC78_RS00035 ; c.-3470G>T ; . ; . ; . ; . ;
NZ_CP029364.1	7353	T	A	159	hom	20	20	DIC78_RS00010	gene0	4147	7971	+	synonymous_variant ; DIC78_RS00010 ; c.3207T>A ; p.Ile1069Ile ; 3207/3825 ; 3207/3825 ; 1069/1274 ;	synonymous_variant ; DIC78_RS00010 ; c.3207T>A ; p.Ile1069Ile ; 3207/3825 ; 3207/3825 ; 1069/1274 ;	upstream_gene_variant ; DIC78_RS00015 ; c.-742T>A ; . ; . ; . ; . ;	upstream_gene_variant ; DIC78_RS00020 ; c.-1279T>A ; . ; . ; . ; . ;	upstream_gene_variant ; DIC78_RS00030 ; c.-3142T>A ; . ; . ; . ; . ;	upstream_gene_variant ; DIC78_RS00035 ; c.-3452T>A ; . ; . ; . ; . ;
NZ_CP029364.1	7356	A	G	158	hom	20	20	DIC78_RS00010	gene0	4147	7971	+	synonymous_variant ; DIC78_RS00010 ; c.3210A>G ; p.Ser1070Ser ; 3210/3825 ; 3210/3825 ; 1070/1274 ;	synonymous_variant ; DIC78_RS00010 ; c.3210A>G ; p.Ser1070Ser ; 3210/3825 ; 3210/3825 ; 1070/1274 ;	upstream_gene_variant ; DIC78_RS00015 ; c.-739A>G ; . ; . ; . ; . ;	upstream_gene_variant ; DIC78_RS00020 ; c.-1276A>G ; . ; . ; . ; . ;	upstream_gene_variant ; DIC78_RS00030 ; c.-3139A>G ; . ; . ; . ; . ;	upstream_gene_variant ; DIC78_RS00035 ; c.-3449A>G ; . ; . ; . ; . ;
NZ_CP029364.1	7359	C	A	158	hom	20	20	DIC78_RS00010	gene0	4147	7971	+	synonymous_variant ; DIC78_RS00010 ; c.3213C>A ; p.Gly1071Gly ; 3213/3825 ; 3213/3825 ; 1071/1274 ;	synonymous_variant ; DIC78_RS00010 ; c.3213C>A ; p.Gly1071Gly ; 3213/3825 ; 3213/3825 ; 1071/1274 ;	upstream_gene_variant ; DIC78_RS00015 ; c.-736C>A ; . ; . ; . ; . ;	upstream_gene_variant ; DIC78_RS00020 ; c.-1273C>A ; . ; . ; . ; . ;	upstream_gene_variant ; DIC78_RS00030 ; c.-3136C>A ; . ; . ; . ; . ;	upstream_gene_variant ; DIC78_RS00035 ; c.-3446C>A ; . ; . ; . ; . ;
NZ_CP029364.1	7362	C	T	158	hom	20	20	DIC78_RS00010	gene0	4147	7971	+	synonymous_variant ; DIC78_RS00010 ; c.3216C>T ; p.Phe1072Phe ; 3216/3825 ; 3216/3825 ; 1072/1274 ;	synonymous_variant ; DIC78_RS00010 ; c.3216C>T ; p.Phe1072Phe ; 3216/3825 ; 3216/3825 ; 1072/1274 ;	upstream_gene_variant ; DIC78_RS00015 ; c.-733C>T ; . ; . ; . ; . ;	upstream_gene_variant ; DIC78_RS00020 ; c.-1270C>T ; . ; . ; . ; . ;	upstream_gene_variant ; DIC78_RS00030 ; c.-3133C>T ; . ; . ; . ; . ;	upstream_gene_variant ; DIC78_RS00035 ; c.-3443C>T ; . ; . ; . ; . ;
NZ_CP029364.1	7365	G	C	159	hom	20	20	DIC78_RS00010	gene0	4147	7971	+	synonymous_variant ; DIC78_RS00010 ; c.3219G>C ; p.Gly1073Gly ; 3219/3825 ; 3219/3825 ; 1073/1274 ;	synonymous_variant ; DIC78_RS00010 ; c.3219G>C ; p.Gly1073Gly ; 3219/3825 ; 3219/3825 ; 1073/1274 ;	upstream_gene_variant ; DIC78_RS00015 ; c.-730G>C ; . ; . ; . ; . ;	upstream_gene_variant ; DIC78_RS00020 ; c.-1267G>C ; . ; . ; . ; . ;	upstream_gene_variant ; DIC78_RS00030 ; c.-3130G>C ; . ; . ; . ; . ;	upstream_gene_variant ; DIC78_RS00035 ; c.-3440G>C ; . ; . ; . ; . ;
NZ_CP029364.1	7501	C	T	36.4154	hom	2	2	DIC78_RS00010	gene0	4147	7971	+	synonymous_variant ; DIC78_RS00010 ; c.3355C>T ; p.Leu1119Leu ; 3355/3825 ; 3355/3825 ; 1119/1274 ;	synonymous_variant ; DIC78_RS00010 ; c.3355C>T ; p.Leu1119Leu ; 3355/3825 ; 3355/3825 ; 1119/1274 ;	upstream_gene_variant ; DIC78_RS00015 ; c.-594C>T ; . ; . ; . ; . ;	upstream_gene_variant ; DIC78_RS00020 ; c.-1131C>T ; . ; . ; . ; . ;	upstream_gene_variant ; DIC78_RS00030 ; c.-2994C>T ; . ; . ; . ; . ;	upstream_gene_variant ; DIC78_RS00035 ; c.-3304C>T ; . ; . ; . ; . ;
NZ_CP029364.1	7515	C	T	36.4154	hom	2	2	DIC78_RS00010	gene0	4147	7971	+	synonymous_variant ; DIC78_RS00010 ; c.3369C>T ; p.Ser1123Ser ; 3369/3825 ; 3369/3825 ; 1123/1274 ;	synonymous_variant ; DIC78_RS00010 ; c.3369C>T ; p.Ser1123Ser ; 3369/3825 ; 3369/3825 ; 1123/1274 ;	upstream_gene_variant ; DIC78_RS00015 ; c.-580C>T ; . ; . ; . ; . ;	upstream_gene_variant ; DIC78_RS00020 ; c.-1117C>T ; . ; . ; . ; . ;	upstream_gene_variant ; DIC78_RS00030 ; c.-2980C>T ; . ; . ; . ; . ;	upstream_gene_variant ; DIC78_RS00035 ; c.-3290C>T ; . ; . ; . ; . ;
NZ_CP029364.1	7518	G	A	36.4154	hom	2	2	DIC78_RS00010	gene0	4147	7971	+	synonymous_variant ; DIC78_RS00010 ; c.3372G>A ; p.Ala1124Ala ; 3372/3825 ; 3372/3825 ; 1124/1274 ;	synonymous_variant ; DIC78_RS00010 ; c.3372G>A ; p.Ala1124Ala ; 3372/3825 ; 3372/3825 ; 1124/1274 ;	upstream_gene_variant ; DIC78_RS00015 ; c.-577G>A ; . ; . ; . ; . ;	upstream_gene_variant ; DIC78_RS00020 ; c.-1114G>A ; . ; . ; . ; . ;	upstream_gene_variant ; DIC78_RS00030 ; c.-2977G>A ; . ; . ; . ; . ;	upstream_gene_variant ; DIC78_RS00035 ; c.-3287G>A ; . ; . ; . ; . ;
NZ_CP029364.1	7528	T	C	36.4154	hom	2	2	DIC78_RS00010	gene0	4147	7971	+	synonymous_variant ; DIC78_RS00010 ; c.3382T>C ; p.Leu1128Leu ; 3382/3825 ; 3382/3825 ; 1128/1274 ;	synonymous_variant ; DIC78_RS00010 ; c.3382T>C ; p.Leu1128Leu ; 3382/3825 ; 3382/3825 ; 1128/1274 ;	upstream_gene_variant ; DIC78_RS00015 ; c.-567T>C ; . ; . ; . ; . ;	upstream_gene_variant ; DIC78_RS00020 ; c.-1104T>C ; . ; . ; . ; . ;	upstream_gene_variant ; DIC78_RS00030 ; c.-2967T>C ; . ; . ; . ; . ;	upstream_gene_variant ; DIC78_RS00035 ; c.-3277T>C ; . ; . ; . ; . ;
NZ_CP029364.1	7539	G	A	36.4154	hom	2	2	DIC78_RS00010	gene0	4147	7971	+	synonymous_variant ; DIC78_RS00010 ; c.3393G>A ; p.Glu1131Glu ; 3393/3825 ; 3393/3825 ; 1131/1274 ;	synonymous_variant ; DIC78_RS00010 ; c.3393G>A ; p.Glu1131Glu ; 3393/3825 ; 3393/3825 ; 1131/1274 ;	upstream_gene_variant ; DIC78_RS00015 ; c.-556G>A ; . ; . ; . ; . ;	upstream_gene_variant ; DIC78_RS00020 ; c.-1093G>A ; . ; . ; . ; . ;	upstream_gene_variant ; DIC78_RS00030 ; c.-2956G>A ; . ; . ; . ; . ;	upstream_gene_variant ; DIC78_RS00035 ; c.-3266G>A ; . ; . ; . ; . ;
NZ_CP029364.1	7542	C	G	36.4154	hom	2	2	DIC78_RS00010	gene0	4147	7971	+	synonymous_variant ; DIC78_RS00010 ; c.3396C>G ; p.Val1132Val ; 3396/3825 ; 3396/3825 ; 1132/1274 ;	synonymous_variant ; DIC78_RS00010 ; c.3396C>G ; p.Val1132Val ; 3396/3825 ; 3396/3825 ; 1132/1274 ;	upstream_gene_variant ; DIC78_RS00015 ; c.-553C>G ; . ; . ; . ; . ;	upstream_gene_variant ; DIC78_RS00020 ; c.-1090C>G ; . ; . ; . ; . ;	upstream_gene_variant ; DIC78_RS00030 ; c.-2953C>G ; . ; . ; . ; . ;	upstream_gene_variant ; DIC78_RS00035 ; c.-3263C>G ; . ; . ; . ; . ;
NZ_CP029364.1	7544	T	C	36.4154	hom	2	2	DIC78_RS00010	gene0	4147	7971	+	missense_variant ; DIC78_RS00010 ; c.3398T>C ; p.Val1133Ala ; 3398/3825 ; 3398/3825 ; 1133/1274 ;	missense_variant ; DIC78_RS00010 ; c.3398T>C ; p.Val1133Ala ; 3398/3825 ; 3398/3825 ; 1133/1274 ;	upstream_gene_variant ; DIC78_RS00015 ; c.-551T>C ; . ; . ; . ; . ;	upstream_gene_variant ; DIC78_RS00020 ; c.-1088T>C ; . ; . ; . ; . ;	upstream_gene_variant ; DIC78_RS00030 ; c.-2951T>C ; . ; . ; . ; . ;	upstream_gene_variant ; DIC78_RS00035 ; c.-3261T>C ; . ; . ; . ; . ;
NZ_CP029364.1	7764	T	C	80	hom	4	4	DIC78_RS00010	gene0	4147	7971	+	synonymous_variant ; DIC78_RS00010 ; c.3618T>C ; p.Ile1206Ile ; 3618/3825 ; 3618/3825 ; 1206/1274 ;	synonymous_variant ; DIC78_RS00010 ; c.3618T>C ; p.Ile1206Ile ; 3618/3825 ; 3618/3825 ; 1206/1274 ;	upstream_gene_variant ; DIC78_RS00015 ; c.-331T>C ; . ; . ; . ; . ;	upstream_gene_variant ; DIC78_RS00020 ; c.-868T>C ; . ; . ; . ; . ;	upstream_gene_variant ; DIC78_RS00030 ; c.-2731T>C ; . ; . ; . ; . ;	upstream_gene_variant ; DIC78_RS00035 ; c.-3041T>C ; . ; . ; . ; . ;
NZ_CP029364.1	7773	C	A	80	hom	4	4	DIC78_RS00010	gene0	4147	7971	+	synonymous_variant ; DIC78_RS00010 ; c.3627C>A ; p.Gly1209Gly ; 3627/3825 ; 3627/3825 ; 1209/1274 ;	synonymous_variant ; DIC78_RS00010 ; c.3627C>A ; p.Gly1209Gly ; 3627/3825 ; 3627/3825 ; 1209/1274 ;	upstream_gene_variant ; DIC78_RS00015 ; c.-322C>A ; . ; . ; . ; . ;	upstream_gene_variant ; DIC78_RS00020 ; c.-859C>A ; . ; . ; . ; . ;	upstream_gene_variant ; DIC78_RS00030 ; c.-2722C>A ; . ; . ; . ; . ;	upstream_gene_variant ; DIC78_RS00035 ; c.-3032C>A ; . ; . ; . ; . ;
NZ_CP029364.1	7781	C	T	80	hom	4	4	DIC78_RS00010	gene0	4147	7971	+	missense_variant ; DIC78_RS00010 ; c.3635C>T ; p.Thr1212Ile ; 3635/3825 ; 3635/3825 ; 1212/1274 ;	missense_variant ; DIC78_RS00010 ; c.3635C>T ; p.Thr1212Ile ; 3635/3825 ; 3635/3825 ; 1212/1274 ;	upstream_gene_variant ; DIC78_RS00015 ; c.-314C>T ; . ; . ; . ; . ;	upstream_gene_variant ; DIC78_RS00020 ; c.-851C>T ; . ; . ; . ; . ;	upstream_gene_variant ; DIC78_RS00030 ; c.-2714C>T ; . ; . ; . ; . ;	upstream_gene_variant ; DIC78_RS00035 ; c.-3024C>T ; . ; . ; . ; . ;
NZ_CP029364.1	8100	A	T	225	hom	48	48	DIC78_RS00015	gene1	8095	8487	+	missense_variant ; DIC78_RS00015 ; c.6A>T ; p.Glu2Asp ; 6/393 ; 6/393 ; 2/130 ;	missense_variant ; DIC78_RS00015 ; c.6A>T ; p.Glu2Asp ; 6/393 ; 6/393 ; 2/130 ;	upstream_gene_variant ; DIC78_RS00020 ; c.-532A>T ; . ; . ; . ; . ;	upstream_gene_variant ; DIC78_RS00030 ; c.-2395A>T ; . ; . ; . ; . ;	upstream_gene_variant ; DIC78_RS00035 ; c.-2705A>T ; . ; . ; . ; . ;	upstream_gene_variant ; DIC78_RS00040 ; c.-3889A>T ; . ; . ; . ; . ;
NZ_CP029364.1	8106	T	A	225	hom	41	41	DIC78_RS00015	gene1	8095	8487	+	synonymous_variant ; DIC78_RS00015 ; c.12T>A ; p.Leu4Leu ; 12/393 ; 12/393 ; 4/130 ;	synonymous_variant ; DIC78_RS00015 ; c.12T>A ; p.Leu4Leu ; 12/393 ; 12/393 ; 4/130 ;	upstream_gene_variant ; DIC78_RS00020 ; c.-526T>A ; . ; . ; . ; . ;	upstream_gene_variant ; DIC78_RS00030 ; c.-2389T>A ; . ; . ; . ; . ;	upstream_gene_variant ; DIC78_RS00035 ; c.-2699T>A ; . ; . ; . ; . ;	upstream_gene_variant ; DIC78_RS00040 ; c.-3883T>A ; . ; . ; . ; . ;
NZ_CP029364.1	8111	G	T	225	hom	39	39	DIC78_RS00015	gene1	8095	8487	+	missense_variant ; DIC78_RS00015 ; c.17G>T ; p.Trp6Leu ; 17/393 ; 17/393 ; 6/130 ;	missense_variant ; DIC78_RS00015 ; c.17G>T ; p.Trp6Leu ; 17/393 ; 17/393 ; 6/130 ;	upstream_gene_variant ; DIC78_RS00020 ; c.-521G>T ; . ; . ; . ; . ;	upstream_gene_variant ; DIC78_RS00030 ; c.-2384G>T ; . ; . ; . ; . ;	upstream_gene_variant ; DIC78_RS00035 ; c.-2694G>T ; . ; . ; . ; . ;	upstream_gene_variant ; DIC78_RS00040 ; c.-3878G>T ; . ; . ; . ; . ;
NZ_CP029364.1	8112	G	T	225	hom	39	39	DIC78_RS00015	gene1	8095	8487	+	missense_variant ; DIC78_RS00015 ; c.18G>T ; p.Trp6Cys ; 18/393 ; 18/393 ; 6/130 ;	missense_variant ; DIC78_RS00015 ; c.18G>T ; p.Trp6Cys ; 18/393 ; 18/393 ; 6/130 ;	upstream_gene_variant ; DIC78_RS00020 ; c.-520G>T ; . ; . ; . ; . ;	upstream_gene_variant ; DIC78_RS00030 ; c.-2383G>T ; . ; . ; . ; . ;	upstream_gene_variant ; DIC78_RS00035 ; c.-2693G>T ; . ; . ; . ; . ;	upstream_gene_variant ; DIC78_RS00040 ; c.-3877G>T ; . ; . ; . ; . ;
NZ_CP029364.1	8118	T	G	225	hom	41	41	DIC78_RS00015	gene1	8095	8487	+	synonymous_variant ; DIC78_RS00015 ; c.24T>G ; p.Thr8Thr ; 24/393 ; 24/393 ; 8/130 ;	synonymous_variant ; DIC78_RS00015 ; c.24T>G ; p.Thr8Thr ; 24/393 ; 24/393 ; 8/130 ;	upstream_gene_variant ; DIC78_RS00020 ; c.-514T>G ; . ; . ; . ; . ;	upstream_gene_variant ; DIC78_RS00030 ; c.-2377T>G ; . ; . ; . ; . ;	upstream_gene_variant ; DIC78_RS00035 ; c.-2687T>G ; . ; . ; . ; . ;	upstream_gene_variant ; DIC78_RS00040 ; c.-3871T>G ; . ; . ; . ; . ;
NZ_CP029364.1	8122	T	A	225	hom	41	41	DIC78_RS00015	gene1	8095	8487	+	missense_variant ; DIC78_RS00015 ; c.28T>A ; p.Phe10Ile ; 28/393 ; 28/393 ; 10/130 ;	missense_variant ; DIC78_RS00015 ; c.28T>A ; p.Phe10Ile ; 28/393 ; 28/393 ; 10/130 ;	upstream_gene_variant ; DIC78_RS00020 ; c.-510T>A ; . ; . ; . ; . ;	upstream_gene_variant ; DIC78_RS00030 ; c.-2373T>A ; . ; . ; . ; . ;	upstream_gene_variant ; DIC78_RS00035 ; c.-2683T>A ; . ; . ; . ; . ;	upstream_gene_variant ; DIC78_RS00040 ; c.-3867T>A ; . ; . ; . ; . ;
NZ_CP029364.1	8124	T	C	225	hom	41	41	DIC78_RS00015	gene1	8095	8487	+	synonymous_variant ; DIC78_RS00015 ; c.30T>C ; p.Phe10Phe ; 30/393 ; 30/393 ; 10/130 ;	synonymous_variant ; DIC78_RS00015 ; c.30T>C ; p.Phe10Phe ; 30/393 ; 30/393 ; 10/130 ;	upstream_gene_variant ; DIC78_RS00020 ; c.-508T>C ; . ; . ; . ; . ;	upstream_gene_variant ; DIC78_RS00030 ; c.-2371T>C ; . ; . ; . ; . ;	upstream_gene_variant ; DIC78_RS00035 ; c.-2681T>C ; . ; . ; . ; . ;	upstream_gene_variant ; DIC78_RS00040 ; c.-3865T>C ; . ; . ; . ; . ;
NZ_CP029364.1	8133	A	T	225	hom	43	43	DIC78_RS00015	gene1	8095	8487	+	synonymous_variant ; DIC78_RS00015 ; c.39A>T ; p.Ile13Ile ; 39/393 ; 39/393 ; 13/130 ;	synonymous_variant ; DIC78_RS00015 ; c.39A>T ; p.Ile13Ile ; 39/393 ; 39/393 ; 13/130 ;	upstream_gene_variant ; DIC78_RS00020 ; c.-499A>T ; . ; . ; . ; . ;	upstream_gene_variant ; DIC78_RS00030 ; c.-2362A>T ; . ; . ; . ; . ;	upstream_gene_variant ; DIC78_RS00035 ; c.-2672A>T ; . ; . ; . ; . ;	upstream_gene_variant ; DIC78_RS00040 ; c.-3856A>T ; . ; . ; . ; . ;
NZ_CP029364.1	8136	G	A	225	hom	44	44	DIC78_RS00015	gene1	8095	8487	+	synonymous_variant ; DIC78_RS00015 ; c.42G>A ; p.Leu14Leu ; 42/393 ; 42/393 ; 14/130 ;	synonymous_variant ; DIC78_RS00015 ; c.42G>A ; p.Leu14Leu ; 42/393 ; 42/393 ; 14/130 ;	upstream_gene_variant ; DIC78_RS00020 ; c.-496G>A ; . ; . ; . ; . ;	upstream_gene_variant ; DIC78_RS00030 ; c.-2359G>A ; . ; . ; . ; . ;	upstream_gene_variant ; DIC78_RS00035 ; c.-2669G>A ; . ; . ; . ; . ;	upstream_gene_variant ; DIC78_RS00040 ; c.-3853G>A ; . ; . ; . ; . ;
NZ_CP029364.1	8139	G	C	225	hom	45	45	DIC78_RS00015	gene1	8095	8487	+	synonymous_variant ; DIC78_RS00015 ; c.45G>C ; p.Ala15Ala ; 45/393 ; 45/393 ; 15/130 ;	synonymous_variant ; DIC78_RS00015 ; c.45G>C ; p.Ala15Ala ; 45/393 ; 45/393 ; 15/130 ;	upstream_gene_variant ; DIC78_RS00020 ; c.-493G>C ; . ; . ; . ; . ;	upstream_gene_variant ; DIC78_RS00030 ; c.-2356G>C ; . ; . ; . ; . ;	upstream_gene_variant ; DIC78_RS00035 ; c.-2666G>C ; . ; . ; . ; . ;	upstream_gene_variant ; DIC78_RS00040 ; c.-3850G>C ; . ; . ; . ; . ;
NZ_CP029364.1	8157	C	T	225	hom	53	53	DIC78_RS00015	gene1	8095	8487	+	synonymous_variant ; DIC78_RS00015 ; c.63C>T ; p.His21His ; 63/393 ; 63/393 ; 21/130 ;	synonymous_variant ; DIC78_RS00015 ; c.63C>T ; p.His21His ; 63/393 ; 63/393 ; 21/130 ;	upstream_gene_variant ; DIC78_RS00020 ; c.-475C>T ; . ; . ; . ; . ;	upstream_gene_variant ; DIC78_RS00030 ; c.-2338C>T ; . ; . ; . ; . ;	upstream_gene_variant ; DIC78_RS00035 ; c.-2648C>T ; . ; . ; . ; . ;	upstream_gene_variant ; DIC78_RS00040 ; c.-3832C>T ; . ; . ; . ; . ;
NZ_CP029364.1	8160	A	G	225	hom	53	53	DIC78_RS00015	gene1	8095	8487	+	synonymous_variant ; DIC78_RS00015 ; c.66A>G ; p.Leu22Leu ; 66/393 ; 66/393 ; 22/130 ;	synonymous_variant ; DIC78_RS00015 ; c.66A>G ; p.Leu22Leu ; 66/393 ; 66/393 ; 22/130 ;	upstream_gene_variant ; DIC78_RS00020 ; c.-472A>G ; . ; . ; . ; . ;	upstream_gene_variant ; DIC78_RS00030 ; c.-2335A>G ; . ; . ; . ; . ;	upstream_gene_variant ; DIC78_RS00035 ; c.-2645A>G ; . ; . ; . ; . ;	upstream_gene_variant ; DIC78_RS00040 ; c.-3829A>G ; . ; . ; . ; . ;
NZ_CP029364.1	8178	T	C	225	hom	53	53	DIC78_RS00015	gene1	8095	8487	+	synonymous_variant ; DIC78_RS00015 ; c.84T>C ; p.Ile28Ile ; 84/393 ; 84/393 ; 28/130 ;	synonymous_variant ; DIC78_RS00015 ; c.84T>C ; p.Ile28Ile ; 84/393 ; 84/393 ; 28/130 ;	upstream_gene_variant ; DIC78_RS00020 ; c.-454T>C ; . ; . ; . ; . ;	upstream_gene_variant ; DIC78_RS00030 ; c.-2317T>C ; . ; . ; . ; . ;	upstream_gene_variant ; DIC78_RS00035 ; c.-2627T>C ; . ; . ; . ; . ;	upstream_gene_variant ; DIC78_RS00040 ; c.-3811T>C ; . ; . ; . ; . ;
NZ_CP029364.1	8181	T	A	225	hom	51	51	DIC78_RS00015	gene1	8095	8487	+	synonymous_variant ; DIC78_RS00015 ; c.87T>A ; p.Thr29Thr ; 87/393 ; 87/393 ; 29/130 ;	synonymous_variant ; DIC78_RS00015 ; c.87T>A ; p.Thr29Thr ; 87/393 ; 87/393 ; 29/130 ;	upstream_gene_variant ; DIC78_RS00020 ; c.-451T>A ; . ; . ; . ; . ;	upstream_gene_variant ; DIC78_RS00030 ; c.-2314T>A ; . ; . ; . ; . ;	upstream_gene_variant ; DIC78_RS00035 ; c.-2624T>A ; . ; . ; . ; . ;	upstream_gene_variant ; DIC78_RS00040 ; c.-3808T>A ; . ; . ; . ; . ;
NZ_CP029364.1	8187	C	T	225	hom	51	51	DIC78_RS00015	gene1	8095	8487	+	synonymous_variant ; DIC78_RS00015 ; c.93C>T ; p.Phe31Phe ; 93/393 ; 93/393 ; 31/130 ;	synonymous_variant ; DIC78_RS00015 ; c.93C>T ; p.Phe31Phe ; 93/393 ; 93/393 ; 31/130 ;	upstream_gene_variant ; DIC78_RS00020 ; c.-445C>T ; . ; . ; . ; . ;	upstream_gene_variant ; DIC78_RS00030 ; c.-2308C>T ; . ; . ; . ; . ;	upstream_gene_variant ; DIC78_RS00035 ; c.-2618C>T ; . ; . ; . ; . ;	upstream_gene_variant ; DIC78_RS00040 ; c.-3802C>T ; . ; . ; . ; . ;
NZ_CP029364.1	8217	A	G	225	hom	33	33	DIC78_RS00015	gene1	8095	8487	+	synonymous_variant ; DIC78_RS00015 ; c.123A>G ; p.Arg41Arg ; 123/393 ; 123/393 ; 41/130 ;	synonymous_variant ; DIC78_RS00015 ; c.123A>G ; p.Arg41Arg ; 123/393 ; 123/393 ; 41/130 ;	upstream_gene_variant ; DIC78_RS00020 ; c.-415A>G ; . ; . ; . ; . ;	upstream_gene_variant ; DIC78_RS00030 ; c.-2278A>G ; . ; . ; . ; . ;	upstream_gene_variant ; DIC78_RS00035 ; c.-2588A>G ; . ; . ; . ; . ;	upstream_gene_variant ; DIC78_RS00040 ; c.-3772A>G ; . ; . ; . ; . ;
NZ_CP029364.1	8219	C	T	225	hom	33	33	DIC78_RS00015	gene1	8095	8487	+	missense_variant ; DIC78_RS00015 ; c.125C>T ; p.Thr42Ile ; 125/393 ; 125/393 ; 42/130 ;	missense_variant ; DIC78_RS00015 ; c.125C>T ; p.Thr42Ile ; 125/393 ; 125/393 ; 42/130 ;	upstream_gene_variant ; DIC78_RS00020 ; c.-413C>T ; . ; . ; . ; . ;	upstream_gene_variant ; DIC78_RS00030 ; c.-2276C>T ; . ; . ; . ; . ;	upstream_gene_variant ; DIC78_RS00035 ; c.-2586C>T ; . ; . ; . ; . ;	upstream_gene_variant ; DIC78_RS00040 ; c.-3770C>T ; . ; . ; . ; . ;
NZ_CP029364.1	8220	C	T	225	hom	33	33	DIC78_RS00015	gene1	8095	8487	+	synonymous_variant ; DIC78_RS00015 ; c.126C>T ; p.Thr42Thr ; 126/393 ; 126/393 ; 42/130 ;	synonymous_variant ; DIC78_RS00015 ; c.126C>T ; p.Thr42Thr ; 126/393 ; 126/393 ; 42/130 ;	upstream_gene_variant ; DIC78_RS00020 ; c.-412C>T ; . ; . ; . ; . ;	upstream_gene_variant ; DIC78_RS00030 ; c.-2275C>T ; . ; . ; . ; . ;	upstream_gene_variant ; DIC78_RS00035 ; c.-2585C>T ; . ; . ; . ; . ;	upstream_gene_variant ; DIC78_RS00040 ; c.-3769C>T ; . ; . ; . ; . ;
NZ_CP029364.1	8227	G	C	225	hom	33	33	DIC78_RS00015	gene1	8095	8487	+	missense_variant ; DIC78_RS00015 ; c.133G>C ; p.Ala45Pro ; 133/393 ; 133/393 ; 45/130 ;	missense_variant ; DIC78_RS00015 ; c.133G>C ; p.Ala45Pro ; 133/393 ; 133/393 ; 45/130 ;	upstream_gene_variant ; DIC78_RS00020 ; c.-405G>C ; . ; . ; . ; . ;	upstream_gene_variant ; DIC78_RS00030 ; c.-2268G>C ; . ; . ; . ; . ;	upstream_gene_variant ; DIC78_RS00035 ; c.-2578G>C ; . ; . ; . ; . ;	upstream_gene_variant ; DIC78_RS00040 ; c.-3762G>C ; . ; . ; . ; . ;
NZ_CP029364.1	8228	C	A	225	hom	33	33	DIC78_RS00015	gene1	8095	8487	+	missense_variant ; DIC78_RS00015 ; c.134C>A ; p.Ala45Glu ; 134/393 ; 134/393 ; 45/130 ;	missense_variant ; DIC78_RS00015 ; c.134C>A ; p.Ala45Glu ; 134/393 ; 134/393 ; 45/130 ;	upstream_gene_variant ; DIC78_RS00020 ; c.-404C>A ; . ; . ; . ; . ;	upstream_gene_variant ; DIC78_RS00030 ; c.-2267C>A ; . ; . ; . ; . ;	upstream_gene_variant ; DIC78_RS00035 ; c.-2577C>A ; . ; . ; . ; . ;	upstream_gene_variant ; DIC78_RS00040 ; c.-3761C>A ; . ; . ; . ; . ;
NZ_CP029364.1	8241	G	A	225	hom	34	34	DIC78_RS00015	gene1	8095	8487	+	synonymous_variant ; DIC78_RS00015 ; c.147G>A ; p.Val49Val ; 147/393 ; 147/393 ; 49/130 ;	synonymous_variant ; DIC78_RS00015 ; c.147G>A ; p.Val49Val ; 147/393 ; 147/393 ; 49/130 ;	upstream_gene_variant ; DIC78_RS00020 ; c.-391G>A ; . ; . ; . ; . ;	upstream_gene_variant ; DIC78_RS00030 ; c.-2254G>A ; . ; . ; . ; . ;	upstream_gene_variant ; DIC78_RS00035 ; c.-2564G>A ; . ; . ; . ; . ;	upstream_gene_variant ; DIC78_RS00040 ; c.-3748G>A ; . ; . ; . ; . ;
NZ_CP029364.1	8242	A	G	225	hom	34	34	DIC78_RS00015	gene1	8095	8487	+	missense_variant ; DIC78_RS00015 ; c.148A>G ; p.Asn50Asp ; 148/393 ; 148/393 ; 50/130 ;	missense_variant ; DIC78_RS00015 ; c.148A>G ; p.Asn50Asp ; 148/393 ; 148/393 ; 50/130 ;	upstream_gene_variant ; DIC78_RS00020 ; c.-390A>G ; . ; . ; . ; . ;	upstream_gene_variant ; DIC78_RS00030 ; c.-2253A>G ; . ; . ; . ; . ;	upstream_gene_variant ; DIC78_RS00035 ; c.-2563A>G ; . ; . ; . ; . ;	upstream_gene_variant ; DIC78_RS00040 ; c.-3747A>G ; . ; . ; . ; . ;
NZ_CP029364.1	8252	A	G	225	hom	31	31	DIC78_RS00015	gene1	8095	8487	+	missense_variant ; DIC78_RS00015 ; c.158A>G ; p.Asn53Ser ; 158/393 ; 158/393 ; 53/130 ;	missense_variant ; DIC78_RS00015 ; c.158A>G ; p.Asn53Ser ; 158/393 ; 158/393 ; 53/130 ;	upstream_gene_variant ; DIC78_RS00020 ; c.-380A>G ; . ; . ; . ; . ;	upstream_gene_variant ; DIC78_RS00030 ; c.-2243A>G ; . ; . ; . ; . ;	upstream_gene_variant ; DIC78_RS00035 ; c.-2553A>G ; . ; . ; . ; . ;	upstream_gene_variant ; DIC78_RS00040 ; c.-3737A>G ; . ; . ; . ; . ;
NZ_CP029364.1	8253	C	T	225	hom	31	31	DIC78_RS00015	gene1	8095	8487	+	synonymous_variant ; DIC78_RS00015 ; c.159C>T ; p.Asn53Asn ; 159/393 ; 159/393 ; 53/130 ;	synonymous_variant ; DIC78_RS00015 ; c.159C>T ; p.Asn53Asn ; 159/393 ; 159/393 ; 53/130 ;	upstream_gene_variant ; DIC78_RS00020 ; c.-379C>T ; . ; . ; . ; . ;	upstream_gene_variant ; DIC78_RS00030 ; c.-2242C>T ; . ; . ; . ; . ;	upstream_gene_variant ; DIC78_RS00035 ; c.-2552C>T ; . ; . ; . ; . ;	upstream_gene_variant ; DIC78_RS00040 ; c.-3736C>T ; . ; . ; . ; . ;
NZ_CP029364.1	8262	C	T	225	hom	29	29	DIC78_RS00015	gene1	8095	8487	+	synonymous_variant ; DIC78_RS00015 ; c.168C>T ; p.Ala56Ala ; 168/393 ; 168/393 ; 56/130 ;	synonymous_variant ; DIC78_RS00015 ; c.168C>T ; p.Ala56Ala ; 168/393 ; 168/393 ; 56/130 ;	upstream_gene_variant ; DIC78_RS00020 ; c.-370C>T ; . ; . ; . ; . ;	upstream_gene_variant ; DIC78_RS00030 ; c.-2233C>T ; . ; . ; . ; . ;	upstream_gene_variant ; DIC78_RS00035 ; c.-2543C>T ; . ; . ; . ; . ;	upstream_gene_variant ; DIC78_RS00040 ; c.-3727C>T ; . ; . ; . ; . ;
NZ_CP029364.1	8265	A	T	225	hom	28	28	DIC78_RS00015	gene1	8095	8487	+	synonymous_variant ; DIC78_RS00015 ; c.171A>T ; p.Ser57Ser ; 171/393 ; 171/393 ; 57/130 ;	synonymous_variant ; DIC78_RS00015 ; c.171A>T ; p.Ser57Ser ; 171/393 ; 171/393 ; 57/130 ;	upstream_gene_variant ; DIC78_RS00020 ; c.-367A>T ; . ; . ; . ; . ;	upstream_gene_variant ; DIC78_RS00030 ; c.-2230A>T ; . ; . ; . ; . ;	upstream_gene_variant ; DIC78_RS00035 ; c.-2540A>T ; . ; . ; . ; . ;	upstream_gene_variant ; DIC78_RS00040 ; c.-3724A>T ; . ; . ; . ; . ;
NZ_CP029364.1	8274	C	A	225	hom	25	25	DIC78_RS00015	gene1	8095	8487	+	synonymous_variant ; DIC78_RS00015 ; c.180C>A ; p.Gly60Gly ; 180/393 ; 180/393 ; 60/130 ;	synonymous_variant ; DIC78_RS00015 ; c.180C>A ; p.Gly60Gly ; 180/393 ; 180/393 ; 60/130 ;	upstream_gene_variant ; DIC78_RS00020 ; c.-358C>A ; . ; . ; . ; . ;	upstream_gene_variant ; DIC78_RS00030 ; c.-2221C>A ; . ; . ; . ; . ;	upstream_gene_variant ; DIC78_RS00035 ; c.-2531C>A ; . ; . ; . ; . ;	upstream_gene_variant ; DIC78_RS00040 ; c.-3715C>A ; . ; . ; . ; . ;
NZ_CP029364.1	8277	T	C	225	hom	25	25	DIC78_RS00015	gene1	8095	8487	+	synonymous_variant ; DIC78_RS00015 ; c.183T>C ; p.Tyr61Tyr ; 183/393 ; 183/393 ; 61/130 ;	synonymous_variant ; DIC78_RS00015 ; c.183T>C ; p.Tyr61Tyr ; 183/393 ; 183/393 ; 61/130 ;	upstream_gene_variant ; DIC78_RS00020 ; c.-355T>C ; . ; . ; . ; . ;	upstream_gene_variant ; DIC78_RS00030 ; c.-2218T>C ; . ; . ; . ; . ;	upstream_gene_variant ; DIC78_RS00035 ; c.-2528T>C ; . ; . ; . ; . ;	upstream_gene_variant ; DIC78_RS00040 ; c.-3712T>C ; . ; . ; . ; . ;
NZ_CP029364.1	8281	T	C	225	hom	25	25	DIC78_RS00015	gene1	8095	8487	+	synonymous_variant ; DIC78_RS00015 ; c.187T>C ; p.Leu63Leu ; 187/393 ; 187/393 ; 63/130 ;	synonymous_variant ; DIC78_RS00015 ; c.187T>C ; p.Leu63Leu ; 187/393 ; 187/393 ; 63/130 ;	upstream_gene_variant ; DIC78_RS00020 ; c.-351T>C ; . ; . ; . ; . ;	upstream_gene_variant ; DIC78_RS00030 ; c.-2214T>C ; . ; . ; . ; . ;	upstream_gene_variant ; DIC78_RS00035 ; c.-2524T>C ; . ; . ; . ; . ;	upstream_gene_variant ; DIC78_RS00040 ; c.-3708T>C ; . ; . ; . ; . ;
NZ_CP029364.1	8283	A	C	225	hom	25	25	DIC78_RS00015	gene1	8095	8487	+	missense_variant ; DIC78_RS00015 ; c.189A>C ; p.Leu63Phe ; 189/393 ; 189/393 ; 63/130 ;	missense_variant ; DIC78_RS00015 ; c.189A>C ; p.Leu63Phe ; 189/393 ; 189/393 ; 63/130 ;	upstream_gene_variant ; DIC78_RS00020 ; c.-349A>C ; . ; . ; . ; . ;	upstream_gene_variant ; DIC78_RS00030 ; c.-2212A>C ; . ; . ; . ; . ;	upstream_gene_variant ; DIC78_RS00035 ; c.-2522A>C ; . ; . ; . ; . ;	upstream_gene_variant ; DIC78_RS00040 ; c.-3706A>C ; . ; . ; . ; . ;
NZ_CP029364.1	8298	C	T	225	hom	32	32	DIC78_RS00015	gene1	8095	8487	+	synonymous_variant ; DIC78_RS00015 ; c.204C>T ; p.Cys68Cys ; 204/393 ; 204/393 ; 68/130 ;	synonymous_variant ; DIC78_RS00015 ; c.204C>T ; p.Cys68Cys ; 204/393 ; 204/393 ; 68/130 ;	upstream_gene_variant ; DIC78_RS00020 ; c.-334C>T ; . ; . ; . ; . ;	upstream_gene_variant ; DIC78_RS00030 ; c.-2197C>T ; . ; . ; . ; . ;	upstream_gene_variant ; DIC78_RS00035 ; c.-2507C>T ; . ; . ; . ; . ;	upstream_gene_variant ; DIC78_RS00040 ; c.-3691C>T ; . ; . ; . ; . ;
NZ_CP029364.1	8301	G	C	225	hom	32	32	DIC78_RS00015	gene1	8095	8487	+	synonymous_variant ; DIC78_RS00015 ; c.207G>C ; p.Ala69Ala ; 207/393 ; 207/393 ; 69/130 ;	synonymous_variant ; DIC78_RS00015 ; c.207G>C ; p.Ala69Ala ; 207/393 ; 207/393 ; 69/130 ;	upstream_gene_variant ; DIC78_RS00020 ; c.-331G>C ; . ; . ; . ; . ;	upstream_gene_variant ; DIC78_RS00030 ; c.-2194G>C ; . ; . ; . ; . ;	upstream_gene_variant ; DIC78_RS00035 ; c.-2504G>C ; . ; . ; . ; . ;	upstream_gene_variant ; DIC78_RS00040 ; c.-3688G>C ; . ; . ; . ; . ;
NZ_CP029364.1	8304	C	T	225	hom	32	32	DIC78_RS00015	gene1	8095	8487	+	synonymous_variant ; DIC78_RS00015 ; c.210C>T ; p.Gly70Gly ; 210/393 ; 210/393 ; 70/130 ;	synonymous_variant ; DIC78_RS00015 ; c.210C>T ; p.Gly70Gly ; 210/393 ; 210/393 ; 70/130 ;	upstream_gene_variant ; DIC78_RS00020 ; c.-328C>T ; . ; . ; . ; . ;	upstream_gene_variant ; DIC78_RS00030 ; c.-2191C>T ; . ; . ; . ; . ;	upstream_gene_variant ; DIC78_RS00035 ; c.-2501C>T ; . ; . ; . ; . ;	upstream_gene_variant ; DIC78_RS00040 ; c.-3685C>T ; . ; . ; . ; . ;
NZ_CP029364.1	8319	C	T	225	hom	34	34	DIC78_RS00015	gene1	8095	8487	+	synonymous_variant ; DIC78_RS00015 ; c.225C>T ; p.Ile75Ile ; 225/393 ; 225/393 ; 75/130 ;	synonymous_variant ; DIC78_RS00015 ; c.225C>T ; p.Ile75Ile ; 225/393 ; 225/393 ; 75/130 ;	upstream_gene_variant ; DIC78_RS00020 ; c.-313C>T ; . ; . ; . ; . ;	upstream_gene_variant ; DIC78_RS00030 ; c.-2176C>T ; . ; . ; . ; . ;	upstream_gene_variant ; DIC78_RS00035 ; c.-2486C>T ; . ; . ; . ; . ;	upstream_gene_variant ; DIC78_RS00040 ; c.-3670C>T ; . ; . ; . ; . ;
NZ_CP029364.1	8320	C	T	225	hom	34	34	DIC78_RS00015	gene1	8095	8487	+	synonymous_variant ; DIC78_RS00015 ; c.226C>T ; p.Leu76Leu ; 226/393 ; 226/393 ; 76/130 ;	synonymous_variant ; DIC78_RS00015 ; c.226C>T ; p.Leu76Leu ; 226/393 ; 226/393 ; 76/130 ;	upstream_gene_variant ; DIC78_RS00020 ; c.-312C>T ; . ; . ; . ; . ;	upstream_gene_variant ; DIC78_RS00030 ; c.-2175C>T ; . ; . ; . ; . ;	upstream_gene_variant ; DIC78_RS00035 ; c.-2485C>T ; . ; . ; . ; . ;	upstream_gene_variant ; DIC78_RS00040 ; c.-3669C>T ; . ; . ; . ; . ;
NZ_CP029364.1	8328	G	A	225	hom	37	37	DIC78_RS00015	gene1	8095	8487	+	synonymous_variant ; DIC78_RS00015 ; c.234G>A ; p.Gly78Gly ; 234/393 ; 234/393 ; 78/130 ;	synonymous_variant ; DIC78_RS00015 ; c.234G>A ; p.Gly78Gly ; 234/393 ; 234/393 ; 78/130 ;	upstream_gene_variant ; DIC78_RS00020 ; c.-304G>A ; . ; . ; . ; . ;	upstream_gene_variant ; DIC78_RS00030 ; c.-2167G>A ; . ; . ; . ; . ;	upstream_gene_variant ; DIC78_RS00035 ; c.-2477G>A ; . ; . ; . ; . ;	upstream_gene_variant ; DIC78_RS00040 ; c.-3661G>A ; . ; . ; . ; . ;
NZ_CP029364.1	8560	G	T	40.4148	hom	3	3	.	.	.	.	.	.	upstream_gene_variant ; DIC78_RS00020 ; c.-72G>T ; . ; . ; . ; . ;	upstream_gene_variant ; DIC78_RS00030 ; c.-1935G>T ; . ; . ; . ; . ;	upstream_gene_variant ; DIC78_RS00035 ; c.-2245G>T ; . ; . ; . ; . ;	upstream_gene_variant ; DIC78_RS00040 ; c.-3429G>T ; . ; . ; . ; . ;	upstream_gene_variant ; gene3 ; n.-1706G>T ; . ; . ; . ; . ;
NZ_CP029364.1	8571	C	T	225	hom	60	60	.	.	.	.	.	.	upstream_gene_variant ; DIC78_RS00020 ; c.-61C>T ; . ; . ; . ; . ;	upstream_gene_variant ; DIC78_RS00030 ; c.-1924C>T ; . ; . ; . ; . ;	upstream_gene_variant ; DIC78_RS00035 ; c.-2234C>T ; . ; . ; . ; . ;	upstream_gene_variant ; DIC78_RS00040 ; c.-3418C>T ; . ; . ; . ; . ;	upstream_gene_variant ; gene3 ; n.-1695C>T ; . ; . ; . ; . ;
NZ_CP029364.1	8592	A	G	225	hom	65	65	.	.	.	.	.	.	upstream_gene_variant ; DIC78_RS00020 ; c.-40A>G ; . ; . ; . ; . ;	upstream_gene_variant ; DIC78_RS00030 ; c.-1903A>G ; . ; . ; . ; . ;	upstream_gene_variant ; DIC78_RS00035 ; c.-2213A>G ; . ; . ; . ; . ;	upstream_gene_variant ; DIC78_RS00040 ; c.-3397A>G ; . ; . ; . ; . ;	upstream_gene_variant ; gene3 ; n.-1674A>G ; . ; . ; . ; . ;
NZ_CP029364.1	8606	C	T	225	hom	63	63	.	.	.	.	.	.	upstream_gene_variant ; DIC78_RS00020 ; c.-26C>T ; . ; . ; . ; . ;	upstream_gene_variant ; DIC78_RS00030 ; c.-1889C>T ; . ; . ; . ; . ;	upstream_gene_variant ; DIC78_RS00035 ; c.-2199C>T ; . ; . ; . ; . ;	upstream_gene_variant ; DIC78_RS00040 ; c.-3383C>T ; . ; . ; . ; . ;	upstream_gene_variant ; gene3 ; n.-1660C>T ; . ; . ; . ; . ;
NZ_CP029364.1	8639	G	T	225	hom	78	78	DIC78_RS00020	gene2	8632	10167	+	missense_variant ; DIC78_RS00020 ; c.8G>T ; p.Gly3Val ; 8/1536 ; 8/1536 ; 3/511 ;	missense_variant ; DIC78_RS00020 ; c.8G>T ; p.Gly3Val ; 8/1536 ; 8/1536 ; 3/511 ;	upstream_gene_variant ; DIC78_RS00030 ; c.-1856G>T ; . ; . ; . ; . ;	upstream_gene_variant ; DIC78_RS00035 ; c.-2166G>T ; . ; . ; . ; . ;	upstream_gene_variant ; DIC78_RS00040 ; c.-3350G>T ; . ; . ; . ; . ;	upstream_gene_variant ; gene3 ; n.-1627G>T ; . ; . ; . ; . ;
NZ_CP029364.1	8643	T	C	225	hom	77	77	DIC78_RS00020	gene2	8632	10167	+	synonymous_variant ; DIC78_RS00020 ; c.12T>C ; p.Cys4Cys ; 12/1536 ; 12/1536 ; 4/511 ;	synonymous_variant ; DIC78_RS00020 ; c.12T>C ; p.Cys4Cys ; 12/1536 ; 12/1536 ; 4/511 ;	upstream_gene_variant ; DIC78_RS00030 ; c.-1852T>C ; . ; . ; . ; . ;	upstream_gene_variant ; DIC78_RS00035 ; c.-2162T>C ; . ; . ; . ; . ;	upstream_gene_variant ; DIC78_RS00040 ; c.-3346T>C ; . ; . ; . ; . ;	upstream_gene_variant ; gene3 ; n.-1623T>C ; . ; . ; . ; . ;
NZ_CP029364.1	8650	C	T	225	hom	79	79	DIC78_RS00020	gene2	8632	10167	+	missense_variant ; DIC78_RS00020 ; c.19C>T ; p.Pro7Ser ; 19/1536 ; 19/1536 ; 7/511 ;	missense_variant ; DIC78_RS00020 ; c.19C>T ; p.Pro7Ser ; 19/1536 ; 19/1536 ; 7/511 ;	upstream_gene_variant ; DIC78_RS00030 ; c.-1845C>T ; . ; . ; . ; . ;	upstream_gene_variant ; DIC78_RS00035 ; c.-2155C>T ; . ; . ; . ; . ;	upstream_gene_variant ; DIC78_RS00040 ; c.-3339C>T ; . ; . ; . ; . ;	upstream_gene_variant ; gene3 ; n.-1616C>T ; . ; . ; . ; . ;
NZ_CP029364.1	8658	A	C	225	hom	77	77	DIC78_RS00020	gene2	8632	10167	+	synonymous_variant ; DIC78_RS00020 ; c.27A>C ; p.Val9Val ; 27/1536 ; 27/1536 ; 9/511 ;	synonymous_variant ; DIC78_RS00020 ; c.27A>C ; p.Val9Val ; 27/1536 ; 27/1536 ; 9/511 ;	upstream_gene_variant ; DIC78_RS00030 ; c.-1837A>C ; . ; . ; . ; . ;	upstream_gene_variant ; DIC78_RS00035 ; c.-2147A>C ; . ; . ; . ; . ;	upstream_gene_variant ; DIC78_RS00040 ; c.-3331A>C ; . ; . ; . ; . ;	upstream_gene_variant ; DIC78_RS00045 ; c.-4994A>C ; . ; . ; . ; . ;
NZ_CP029364.1	8662	A	T	225	hom	77	77	DIC78_RS00020	gene2	8632	10167	+	missense_variant ; DIC78_RS00020 ; c.31A>T ; p.Ile11Phe ; 31/1536 ; 31/1536 ; 11/511 ;	missense_variant ; DIC78_RS00020 ; c.31A>T ; p.Ile11Phe ; 31/1536 ; 31/1536 ; 11/511 ;	upstream_gene_variant ; DIC78_RS00030 ; c.-1833A>T ; . ; . ; . ; . ;	upstream_gene_variant ; DIC78_RS00035 ; c.-2143A>T ; . ; . ; . ; . ;	upstream_gene_variant ; DIC78_RS00040 ; c.-3327A>T ; . ; . ; . ; . ;	upstream_gene_variant ; DIC78_RS00045 ; c.-4990A>T ; . ; . ; . ; . ;
NZ_CP029364.1	8664	T	C	225	hom	77	77	DIC78_RS00020	gene2	8632	10167	+	synonymous_variant ; DIC78_RS00020 ; c.33T>C ; p.Ile11Ile ; 33/1536 ; 33/1536 ; 11/511 ;	synonymous_variant ; DIC78_RS00020 ; c.33T>C ; p.Ile11Ile ; 33/1536 ; 33/1536 ; 11/511 ;	upstream_gene_variant ; DIC78_RS00030 ; c.-1831T>C ; . ; . ; . ; . ;	upstream_gene_variant ; DIC78_RS00035 ; c.-2141T>C ; . ; . ; . ; . ;	upstream_gene_variant ; DIC78_RS00040 ; c.-3325T>C ; . ; . ; . ; . ;	upstream_gene_variant ; DIC78_RS00045 ; c.-4988T>C ; . ; . ; . ; . ;
NZ_CP029364.1	8677	C	A	225	hom	88	88	DIC78_RS00020	gene2	8632	10167	+	missense_variant ; DIC78_RS00020 ; c.46C>A ; p.Leu16Ile ; 46/1536 ; 46/1536 ; 16/511 ;	missense_variant ; DIC78_RS00020 ; c.46C>A ; p.Leu16Ile ; 46/1536 ; 46/1536 ; 16/511 ;	upstream_gene_variant ; DIC78_RS00030 ; c.-1818C>A ; . ; . ; . ; . ;	upstream_gene_variant ; DIC78_RS00035 ; c.-2128C>A ; . ; . ; . ; . ;	upstream_gene_variant ; DIC78_RS00040 ; c.-3312C>A ; . ; . ; . ; . ;	upstream_gene_variant ; DIC78_RS00045 ; c.-4975C>A ; . ; . ; . ; . ;
NZ_CP029364.1	8691	A	T	225	hom	56	56	DIC78_RS00020	gene2	8632	10167	+	missense_variant ; DIC78_RS00020 ; c.60A>T ; p.Leu20Phe ; 60/1536 ; 60/1536 ; 20/511 ;	missense_variant ; DIC78_RS00020 ; c.60A>T ; p.Leu20Phe ; 60/1536 ; 60/1536 ; 20/511 ;	upstream_gene_variant ; DIC78_RS00030 ; c.-1804A>T ; . ; . ; . ; . ;	upstream_gene_variant ; DIC78_RS00035 ; c.-2114A>T ; . ; . ; . ; . ;	upstream_gene_variant ; DIC78_RS00040 ; c.-3298A>T ; . ; . ; . ; . ;	upstream_gene_variant ; DIC78_RS00045 ; c.-4961A>T ; . ; . ; . ; . ;
NZ_CP029364.1	8692	A	G	225	hom	56	56	DIC78_RS00020	gene2	8632	10167	+	missense_variant ; DIC78_RS00020 ; c.61A>G ; p.Ile21Val ; 61/1536 ; 61/1536 ; 21/511 ;	missense_variant ; DIC78_RS00020 ; c.61A>G ; p.Ile21Val ; 61/1536 ; 61/1536 ; 21/511 ;	upstream_gene_variant ; DIC78_RS00030 ; c.-1803A>G ; . ; . ; . ; . ;	upstream_gene_variant ; DIC78_RS00035 ; c.-2113A>G ; . ; . ; . ; . ;	upstream_gene_variant ; DIC78_RS00040 ; c.-3297A>G ; . ; . ; . ; . ;	upstream_gene_variant ; DIC78_RS00045 ; c.-4960A>G ; . ; . ; . ; . ;
NZ_CP029364.1	8697	A	T	225	hom	54	54	DIC78_RS00020	gene2	8632	10167	+	synonymous_variant ; DIC78_RS00020 ; c.66A>T ; p.Ile22Ile ; 66/1536 ; 66/1536 ; 22/511 ;	synonymous_variant ; DIC78_RS00020 ; c.66A>T ; p.Ile22Ile ; 66/1536 ; 66/1536 ; 22/511 ;	upstream_gene_variant ; DIC78_RS00030 ; c.-1798A>T ; . ; . ; . ; . ;	upstream_gene_variant ; DIC78_RS00035 ; c.-2108A>T ; . ; . ; . ; . ;	upstream_gene_variant ; DIC78_RS00040 ; c.-3292A>T ; . ; . ; . ; . ;	upstream_gene_variant ; DIC78_RS00045 ; c.-4955A>T ; . ; . ; . ; . ;
NZ_CP029364.1	8706	T	G	225	hom	53	53	DIC78_RS00020	gene2	8632	10167	+	synonymous_variant ; DIC78_RS00020 ; c.75T>G ; p.Pro25Pro ; 75/1536 ; 75/1536 ; 25/511 ;	synonymous_variant ; DIC78_RS00020 ; c.75T>G ; p.Pro25Pro ; 75/1536 ; 75/1536 ; 25/511 ;	upstream_gene_variant ; DIC78_RS00030 ; c.-1789T>G ; . ; . ; . ; . ;	upstream_gene_variant ; DIC78_RS00035 ; c.-2099T>G ; . ; . ; . ; . ;	upstream_gene_variant ; DIC78_RS00040 ; c.-3283T>G ; . ; . ; . ; . ;	upstream_gene_variant ; DIC78_RS00045 ; c.-4946T>G ; . ; . ; . ; . ;
NZ_CP029364.1	8708	A	T	225	hom	53	53	DIC78_RS00020	gene2	8632	10167	+	missense_variant ; DIC78_RS00020 ; c.77A>T ; p.Tyr26Phe ; 77/1536 ; 77/1536 ; 26/511 ;	missense_variant ; DIC78_RS00020 ; c.77A>T ; p.Tyr26Phe ; 77/1536 ; 77/1536 ; 26/511 ;	upstream_gene_variant ; DIC78_RS00030 ; c.-1787A>T ; . ; . ; . ; . ;	upstream_gene_variant ; DIC78_RS00035 ; c.-2097A>T ; . ; . ; . ; . ;	upstream_gene_variant ; DIC78_RS00040 ; c.-3281A>T ; . ; . ; . ; . ;	upstream_gene_variant ; DIC78_RS00045 ; c.-4944A>T ; . ; . ; . ; . ;
NZ_CP029364.1	8710	C	A	225	hom	53	53	DIC78_RS00020	gene2	8632	10167	+	missense_variant ; DIC78_RS00020 ; c.79C>A ; p.Leu27Met ; 79/1536 ; 79/1536 ; 27/511 ;	missense_variant ; DIC78_RS00020 ; c.79C>A ; p.Leu27Met ; 79/1536 ; 79/1536 ; 27/511 ;	upstream_gene_variant ; DIC78_RS00030 ; c.-1785C>A ; . ; . ; . ; . ;	upstream_gene_variant ; DIC78_RS00035 ; c.-2095C>A ; . ; . ; . ; . ;	upstream_gene_variant ; DIC78_RS00040 ; c.-3279C>A ; . ; . ; . ; . ;	upstream_gene_variant ; DIC78_RS00045 ; c.-4942C>A ; . ; . ; . ; . ;
NZ_CP029364.1	8718	A	T	225	hom	52	52	DIC78_RS00020	gene2	8632	10167	+	missense_variant ; DIC78_RS00020 ; c.87A>T ; p.Lys29Asn ; 87/1536 ; 87/1536 ; 29/511 ;	missense_variant ; DIC78_RS00020 ; c.87A>T ; p.Lys29Asn ; 87/1536 ; 87/1536 ; 29/511 ;	upstream_gene_variant ; DIC78_RS00030 ; c.-1777A>T ; . ; . ; . ; . ;	upstream_gene_variant ; DIC78_RS00035 ; c.-2087A>T ; . ; . ; . ; . ;	upstream_gene_variant ; DIC78_RS00040 ; c.-3271A>T ; . ; . ; . ; . ;	upstream_gene_variant ; DIC78_RS00045 ; c.-4934A>T ; . ; . ; . ; . ;
NZ_CP029364.1	8721	A	G	225	hom	52	52	DIC78_RS00020	gene2	8632	10167	+	synonymous_variant ; DIC78_RS00020 ; c.90A>G ; p.Ala30Ala ; 90/1536 ; 90/1536 ; 30/511 ;	synonymous_variant ; DIC78_RS00020 ; c.90A>G ; p.Ala30Ala ; 90/1536 ; 90/1536 ; 30/511 ;	upstream_gene_variant ; DIC78_RS00030 ; c.-1774A>G ; . ; . ; . ; . ;	upstream_gene_variant ; DIC78_RS00035 ; c.-2084A>G ; . ; . ; . ; . ;	upstream_gene_variant ; DIC78_RS00040 ; c.-3268A>G ; . ; . ; . ; . ;	upstream_gene_variant ; DIC78_RS00045 ; c.-4931A>G ; . ; . ; . ; . ;
NZ_CP029364.1	8724	A	G	225	hom	52	52	DIC78_RS00020	gene2	8632	10167	+	synonymous_variant ; DIC78_RS00020 ; c.93A>G ; p.Gln31Gln ; 93/1536 ; 93/1536 ; 31/511 ;	synonymous_variant ; DIC78_RS00020 ; c.93A>G ; p.Gln31Gln ; 93/1536 ; 93/1536 ; 31/511 ;	upstream_gene_variant ; DIC78_RS00030 ; c.-1771A>G ; . ; . ; . ; . ;	upstream_gene_variant ; DIC78_RS00035 ; c.-2081A>G ; . ; . ; . ; . ;	upstream_gene_variant ; DIC78_RS00040 ; c.-3265A>G ; . ; . ; . ; . ;	upstream_gene_variant ; DIC78_RS00045 ; c.-4928A>G ; . ; . ; . ; . ;
NZ_CP029364.1	8725	A	T	225	hom	52	52	DIC78_RS00020	gene2	8632	10167	+	missense_variant ; DIC78_RS00020 ; c.94A>T ; p.Thr32Ser ; 94/1536 ; 94/1536 ; 32/511 ;	missense_variant ; DIC78_RS00020 ; c.94A>T ; p.Thr32Ser ; 94/1536 ; 94/1536 ; 32/511 ;	upstream_gene_variant ; DIC78_RS00030 ; c.-1770A>T ; . ; . ; . ; . ;	upstream_gene_variant ; DIC78_RS00035 ; c.-2080A>T ; . ; . ; . ; . ;	upstream_gene_variant ; DIC78_RS00040 ; c.-3264A>T ; . ; . ; . ; . ;	upstream_gene_variant ; DIC78_RS00045 ; c.-4927A>T ; . ; . ; . ; . ;
NZ_CP029364.1	8727	G	T	225	hom	54	54	DIC78_RS00020	gene2	8632	10167	+	synonymous_variant ; DIC78_RS00020 ; c.96G>T ; p.Thr32Thr ; 96/1536 ; 96/1536 ; 32/511 ;	synonymous_variant ; DIC78_RS00020 ; c.96G>T ; p.Thr32Thr ; 96/1536 ; 96/1536 ; 32/511 ;	upstream_gene_variant ; DIC78_RS00030 ; c.-1768G>T ; . ; . ; . ; . ;	upstream_gene_variant ; DIC78_RS00035 ; c.-2078G>T ; . ; . ; . ; . ;	upstream_gene_variant ; DIC78_RS00040 ; c.-3262G>T ; . ; . ; . ; . ;	upstream_gene_variant ; DIC78_RS00045 ; c.-4925G>T ; . ; . ; . ; . ;
NZ_CP029364.1	8736	A	G	225	hom	99	99	DIC78_RS00020	gene2	8632	10167	+	synonymous_variant ; DIC78_RS00020 ; c.105A>G ; p.Glu35Glu ; 105/1536 ; 105/1536 ; 35/511 ;	synonymous_variant ; DIC78_RS00020 ; c.105A>G ; p.Glu35Glu ; 105/1536 ; 105/1536 ; 35/511 ;	upstream_gene_variant ; DIC78_RS00030 ; c.-1759A>G ; . ; . ; . ; . ;	upstream_gene_variant ; DIC78_RS00035 ; c.-2069A>G ; . ; . ; . ; . ;	upstream_gene_variant ; DIC78_RS00040 ; c.-3253A>G ; . ; . ; . ; . ;	upstream_gene_variant ; DIC78_RS00045 ; c.-4916A>G ; . ; . ; . ; . ;
NZ_CP029364.1	8757	A	T	225	hom	102	102	DIC78_RS00020	gene2	8632	10167	+	synonymous_variant ; DIC78_RS00020 ; c.126A>T ; p.Ala42Ala ; 126/1536 ; 126/1536 ; 42/511 ;	synonymous_variant ; DIC78_RS00020 ; c.126A>T ; p.Ala42Ala ; 126/1536 ; 126/1536 ; 42/511 ;	upstream_gene_variant ; DIC78_RS00030 ; c.-1738A>T ; . ; . ; . ; . ;	upstream_gene_variant ; DIC78_RS00035 ; c.-2048A>T ; . ; . ; . ; . ;	upstream_gene_variant ; DIC78_RS00040 ; c.-3232A>T ; . ; . ; . ; . ;	upstream_gene_variant ; DIC78_RS00045 ; c.-4895A>T ; . ; . ; . ; . ;
NZ_CP029364.1	8764	C	T	225	hom	100	100	DIC78_RS00020	gene2	8632	10167	+	synonymous_variant ; DIC78_RS00020 ; c.133C>T ; p.Leu45Leu ; 133/1536 ; 133/1536 ; 45/511 ;	synonymous_variant ; DIC78_RS00020 ; c.133C>T ; p.Leu45Leu ; 133/1536 ; 133/1536 ; 45/511 ;	upstream_gene_variant ; DIC78_RS00030 ; c.-1731C>T ; . ; . ; . ; . ;	upstream_gene_variant ; DIC78_RS00035 ; c.-2041C>T ; . ; . ; . ; . ;	upstream_gene_variant ; DIC78_RS00040 ; c.-3225C>T ; . ; . ; . ; . ;	upstream_gene_variant ; DIC78_RS00045 ; c.-4888C>T ; . ; . ; . ; . ;
NZ_CP029364.1	8769	C	T	225	hom	96	96	DIC78_RS00020	gene2	8632	10167	+	synonymous_variant ; DIC78_RS00020 ; c.138C>T ; p.Asn46Asn ; 138/1536 ; 138/1536 ; 46/511 ;	synonymous_variant ; DIC78_RS00020 ; c.138C>T ; p.Asn46Asn ; 138/1536 ; 138/1536 ; 46/511 ;	upstream_gene_variant ; DIC78_RS00030 ; c.-1726C>T ; . ; . ; . ; . ;	upstream_gene_variant ; DIC78_RS00035 ; c.-2036C>T ; . ; . ; . ; . ;	upstream_gene_variant ; DIC78_RS00040 ; c.-3220C>T ; . ; . ; . ; . ;	upstream_gene_variant ; DIC78_RS00045 ; c.-4883C>T ; . ; . ; . ; . ;
NZ_CP029364.1	8770	C	A	225	hom	96	96	DIC78_RS00020	gene2	8632	10167	+	missense_variant ; DIC78_RS00020 ; c.139C>A ; p.Leu47Ile ; 139/1536 ; 139/1536 ; 47/511 ;	missense_variant ; DIC78_RS00020 ; c.139C>A ; p.Leu47Ile ; 139/1536 ; 139/1536 ; 47/511 ;	upstream_gene_variant ; DIC78_RS00030 ; c.-1725C>A ; . ; . ; . ; . ;	upstream_gene_variant ; DIC78_RS00035 ; c.-2035C>A ; . ; . ; . ; . ;	upstream_gene_variant ; DIC78_RS00040 ; c.-3219C>A ; . ; . ; . ; . ;	upstream_gene_variant ; DIC78_RS00045 ; c.-4882C>A ; . ; . ; . ; . ;
NZ_CP029364.1	8784	A	C	228	hom	86	85	DIC78_RS00020	gene2	8632	10167	+	synonymous_variant ; DIC78_RS00020 ; c.153A>C ; p.Ser51Ser ; 153/1536 ; 153/1536 ; 51/511 ;	synonymous_variant ; DIC78_RS00020 ; c.153A>C ; p.Ser51Ser ; 153/1536 ; 153/1536 ; 51/511 ;	upstream_gene_variant ; DIC78_RS00030 ; c.-1711A>C ; . ; . ; . ; . ;	upstream_gene_variant ; DIC78_RS00035 ; c.-2021A>C ; . ; . ; . ; . ;	upstream_gene_variant ; DIC78_RS00040 ; c.-3205A>C ; . ; . ; . ; . ;	upstream_gene_variant ; DIC78_RS00045 ; c.-4868A>C ; . ; . ; . ; . ;
NZ_CP029364.1	8793	C	G	225	hom	83	83	DIC78_RS00020	gene2	8632	10167	+	synonymous_variant ; DIC78_RS00020 ; c.162C>G ; p.Gly54Gly ; 162/1536 ; 162/1536 ; 54/511 ;	synonymous_variant ; DIC78_RS00020 ; c.162C>G ; p.Gly54Gly ; 162/1536 ; 162/1536 ; 54/511 ;	upstream_gene_variant ; DIC78_RS00030 ; c.-1702C>G ; . ; . ; . ; . ;	upstream_gene_variant ; DIC78_RS00035 ; c.-2012C>G ; . ; . ; . ; . ;	upstream_gene_variant ; DIC78_RS00040 ; c.-3196C>G ; . ; . ; . ; . ;	upstream_gene_variant ; DIC78_RS00045 ; c.-4859C>G ; . ; . ; . ; . ;
NZ_CP029364.1	8799	G	T	225	hom	15	15	DIC78_RS00020	gene2	8632	10167	+	synonymous_variant ; DIC78_RS00020 ; c.168G>T ; p.Ser56Ser ; 168/1536 ; 168/1536 ; 56/511 ;	synonymous_variant ; DIC78_RS00020 ; c.168G>T ; p.Ser56Ser ; 168/1536 ; 168/1536 ; 56/511 ;	upstream_gene_variant ; DIC78_RS00030 ; c.-1696G>T ; . ; . ; . ; . ;	upstream_gene_variant ; DIC78_RS00035 ; c.-2006G>T ; . ; . ; . ; . ;	upstream_gene_variant ; DIC78_RS00040 ; c.-3190G>T ; . ; . ; . ; . ;	upstream_gene_variant ; DIC78_RS00045 ; c.-4853G>T ; . ; . ; . ; . ;
NZ_CP029364.1	8800	A	G	225	hom	15	15	DIC78_RS00020	gene2	8632	10167	+	missense_variant ; DIC78_RS00020 ; c.169A>G ; p.Ile57Val ; 169/1536 ; 169/1536 ; 57/511 ;	missense_variant ; DIC78_RS00020 ; c.169A>G ; p.Ile57Val ; 169/1536 ; 169/1536 ; 57/511 ;	upstream_gene_variant ; DIC78_RS00030 ; c.-1695A>G ; . ; . ; . ; . ;	upstream_gene_variant ; DIC78_RS00035 ; c.-2005A>G ; . ; . ; . ; . ;	upstream_gene_variant ; DIC78_RS00040 ; c.-3189A>G ; . ; . ; . ; . ;	upstream_gene_variant ; DIC78_RS00045 ; c.-4852A>G ; . ; . ; . ; . ;
NZ_CP029364.1	8802	T	G	225	hom	15	15	DIC78_RS00020	gene2	8632	10167	+	missense_variant ; DIC78_RS00020 ; c.171T>G ; p.Ile57Met ; 171/1536 ; 171/1536 ; 57/511 ;	missense_variant ; DIC78_RS00020 ; c.171T>G ; p.Ile57Met ; 171/1536 ; 171/1536 ; 57/511 ;	upstream_gene_variant ; DIC78_RS00030 ; c.-1693T>G ; . ; . ; . ; . ;	upstream_gene_variant ; DIC78_RS00035 ; c.-2003T>G ; . ; . ; . ; . ;	upstream_gene_variant ; DIC78_RS00040 ; c.-3187T>G ; . ; . ; . ; . ;	upstream_gene_variant ; DIC78_RS00045 ; c.-4850T>G ; . ; . ; . ; . ;
NZ_CP029364.1	8803	G	A	225	hom	15	15	DIC78_RS00020	gene2	8632	10167	+	missense_variant ; DIC78_RS00020 ; c.172G>A ; p.Glu58Lys ; 172/1536 ; 172/1536 ; 58/511 ;	missense_variant ; DIC78_RS00020 ; c.172G>A ; p.Glu58Lys ; 172/1536 ; 172/1536 ; 58/511 ;	upstream_gene_variant ; DIC78_RS00030 ; c.-1692G>A ; . ; . ; . ; . ;	upstream_gene_variant ; DIC78_RS00035 ; c.-2002G>A ; . ; . ; . ; . ;	upstream_gene_variant ; DIC78_RS00040 ; c.-3186G>A ; . ; . ; . ; . ;	upstream_gene_variant ; DIC78_RS00045 ; c.-4849G>A ; . ; . ; . ; . ;
NZ_CP029364.1	8807	C	A	225	hom	15	15	DIC78_RS00020	gene2	8632	10167	+	missense_variant ; DIC78_RS00020 ; c.176C>A ; p.Ala59Glu ; 176/1536 ; 176/1536 ; 59/511 ;	missense_variant ; DIC78_RS00020 ; c.176C>A ; p.Ala59Glu ; 176/1536 ; 176/1536 ; 59/511 ;	upstream_gene_variant ; DIC78_RS00030 ; c.-1688C>A ; . ; . ; . ; . ;	upstream_gene_variant ; DIC78_RS00035 ; c.-1998C>A ; . ; . ; . ; . ;	upstream_gene_variant ; DIC78_RS00040 ; c.-3182C>A ; . ; . ; . ; . ;	upstream_gene_variant ; DIC78_RS00045 ; c.-4845C>A ; . ; . ; . ; . ;
NZ_CP029364.1	8824	C	A	185	hom	9	9	DIC78_RS00020	gene2	8632	10167	+	missense_variant ; DIC78_RS00020 ; c.193C>A ; p.Leu65Ile ; 193/1536 ; 193/1536 ; 65/511 ;	missense_variant ; DIC78_RS00020 ; c.193C>A ; p.Leu65Ile ; 193/1536 ; 193/1536 ; 65/511 ;	upstream_gene_variant ; DIC78_RS00030 ; c.-1671C>A ; . ; . ; . ; . ;	upstream_gene_variant ; DIC78_RS00035 ; c.-1981C>A ; . ; . ; . ; . ;	upstream_gene_variant ; DIC78_RS00040 ; c.-3165C>A ; . ; . ; . ; . ;	upstream_gene_variant ; DIC78_RS00045 ; c.-4828C>A ; . ; . ; . ; . ;
NZ_CP029364.1	8825	T	G	176	hom	9	9	DIC78_RS00020	gene2	8632	10167	+	missense_variant ; DIC78_RS00020 ; c.194T>G ; p.Leu65Arg ; 194/1536 ; 194/1536 ; 65/511 ;	missense_variant ; DIC78_RS00020 ; c.194T>G ; p.Leu65Arg ; 194/1536 ; 194/1536 ; 65/511 ;	upstream_gene_variant ; DIC78_RS00030 ; c.-1670T>G ; . ; . ; . ; . ;	upstream_gene_variant ; DIC78_RS00035 ; c.-1980T>G ; . ; . ; . ; . ;	upstream_gene_variant ; DIC78_RS00040 ; c.-3164T>G ; . ; . ; . ; . ;	upstream_gene_variant ; DIC78_RS00045 ; c.-4827T>G ; . ; . ; . ; . ;
NZ_CP029364.1	8828	G	A	152	hom	9	9	DIC78_RS00020	gene2	8632	10167	+	missense_variant ; DIC78_RS00020 ; c.197G>A ; p.Ser66Asn ; 197/1536 ; 197/1536 ; 66/511 ;	missense_variant ; DIC78_RS00020 ; c.197G>A ; p.Ser66Asn ; 197/1536 ; 197/1536 ; 66/511 ;	upstream_gene_variant ; DIC78_RS00030 ; c.-1667G>A ; . ; . ; . ; . ;	upstream_gene_variant ; DIC78_RS00035 ; c.-1977G>A ; . ; . ; . ; . ;	upstream_gene_variant ; DIC78_RS00040 ; c.-3161G>A ; . ; . ; . ; . ;	upstream_gene_variant ; DIC78_RS00045 ; c.-4824G>A ; . ; . ; . ; . ;
NZ_CP029364.1	8829	C	A	173	hom	9	9	DIC78_RS00020	gene2	8632	10167	+	missense_variant ; DIC78_RS00020 ; c.198C>A ; p.Ser66Arg ; 198/1536 ; 198/1536 ; 66/511 ;	missense_variant ; DIC78_RS00020 ; c.198C>A ; p.Ser66Arg ; 198/1536 ; 198/1536 ; 66/511 ;	upstream_gene_variant ; DIC78_RS00030 ; c.-1666C>A ; . ; . ; . ; . ;	upstream_gene_variant ; DIC78_RS00035 ; c.-1976C>A ; . ; . ; . ; . ;	upstream_gene_variant ; DIC78_RS00040 ; c.-3160C>A ; . ; . ; . ; . ;	upstream_gene_variant ; DIC78_RS00045 ; c.-4823C>A ; . ; . ; . ; . ;
NZ_CP029364.1	8838	T	C	187	hom	9	9	DIC78_RS00020	gene2	8632	10167	+	synonymous_variant ; DIC78_RS00020 ; c.207T>C ; p.Asp69Asp ; 207/1536 ; 207/1536 ; 69/511 ;	synonymous_variant ; DIC78_RS00020 ; c.207T>C ; p.Asp69Asp ; 207/1536 ; 207/1536 ; 69/511 ;	upstream_gene_variant ; DIC78_RS00030 ; c.-1657T>C ; . ; . ; . ; . ;	upstream_gene_variant ; DIC78_RS00035 ; c.-1967T>C ; . ; . ; . ; . ;	upstream_gene_variant ; DIC78_RS00040 ; c.-3151T>C ; . ; . ; . ; . ;	upstream_gene_variant ; DIC78_RS00045 ; c.-4814T>C ; . ; . ; . ; . ;
NZ_CP029364.1	8841	C	T	185	hom	9	9	DIC78_RS00020	gene2	8632	10167	+	synonymous_variant ; DIC78_RS00020 ; c.210C>T ; p.Asp70Asp ; 210/1536 ; 210/1536 ; 70/511 ;	synonymous_variant ; DIC78_RS00020 ; c.210C>T ; p.Asp70Asp ; 210/1536 ; 210/1536 ; 70/511 ;	upstream_gene_variant ; DIC78_RS00030 ; c.-1654C>T ; . ; . ; . ; . ;	upstream_gene_variant ; DIC78_RS00035 ; c.-1964C>T ; . ; . ; . ; . ;	upstream_gene_variant ; DIC78_RS00040 ; c.-3148C>T ; . ; . ; . ; . ;	upstream_gene_variant ; DIC78_RS00045 ; c.-4811C>T ; . ; . ; . ; . ;
NZ_CP029364.1	8844	T	G	187	hom	9	9	DIC78_RS00020	gene2	8632	10167	+	synonymous_variant ; DIC78_RS00020 ; c.213T>G ; p.Val71Val ; 213/1536 ; 213/1536 ; 71/511 ;	synonymous_variant ; DIC78_RS00020 ; c.213T>G ; p.Val71Val ; 213/1536 ; 213/1536 ; 71/511 ;	upstream_gene_variant ; DIC78_RS00030 ; c.-1651T>G ; . ; . ; . ; . ;	upstream_gene_variant ; DIC78_RS00035 ; c.-1961T>G ; . ; . ; . ; . ;	upstream_gene_variant ; DIC78_RS00040 ; c.-3145T>G ; . ; . ; . ; . ;	upstream_gene_variant ; DIC78_RS00045 ; c.-4808T>G ; . ; . ; . ; . ;
NZ_CP029364.1	8847	G	A	184	hom	9	9	DIC78_RS00020	gene2	8632	10167	+	synonymous_variant ; DIC78_RS00020 ; c.216G>A ; p.Gln72Gln ; 216/1536 ; 216/1536 ; 72/511 ;	synonymous_variant ; DIC78_RS00020 ; c.216G>A ; p.Gln72Gln ; 216/1536 ; 216/1536 ; 72/511 ;	upstream_gene_variant ; DIC78_RS00030 ; c.-1648G>A ; . ; . ; . ; . ;	upstream_gene_variant ; DIC78_RS00035 ; c.-1958G>A ; . ; . ; . ; . ;	upstream_gene_variant ; DIC78_RS00040 ; c.-3142G>A ; . ; . ; . ; . ;	upstream_gene_variant ; DIC78_RS00045 ; c.-4805G>A ; . ; . ; . ; . ;
NZ_CP029364.1	8848	T	A	179	hom	9	9	DIC78_RS00020	gene2	8632	10167	+	missense_variant ; DIC78_RS00020 ; c.217T>A ; p.Ser73Thr ; 217/1536 ; 217/1536 ; 73/511 ;	missense_variant ; DIC78_RS00020 ; c.217T>A ; p.Ser73Thr ; 217/1536 ; 217/1536 ; 73/511 ;	upstream_gene_variant ; DIC78_RS00030 ; c.-1647T>A ; . ; . ; . ; . ;	upstream_gene_variant ; DIC78_RS00035 ; c.-1957T>A ; . ; . ; . ; . ;	upstream_gene_variant ; DIC78_RS00040 ; c.-3141T>A ; . ; . ; . ; . ;	upstream_gene_variant ; DIC78_RS00045 ; c.-4804T>A ; . ; . ; . ; . ;
NZ_CP029364.1	8849	C	A	187	hom	9	9	DIC78_RS00020	gene2	8632	10167	+	stop_gained ; DIC78_RS00020 ; c.218C>A ; p.Ser73* ; 218/1536 ; 218/1536 ; 73/511 ;	stop_gained ; DIC78_RS00020 ; c.218C>A ; p.Ser73* ; 218/1536 ; 218/1536 ; 73/511 ;	upstream_gene_variant ; DIC78_RS00030 ; c.-1646C>A ; . ; . ; . ; . ;	upstream_gene_variant ; DIC78_RS00035 ; c.-1956C>A ; . ; . ; . ; . ;	upstream_gene_variant ; DIC78_RS00040 ; c.-3140C>A ; . ; . ; . ; . ;	upstream_gene_variant ; DIC78_RS00045 ; c.-4803C>A ; . ; . ; . ; . ;
NZ_CP029364.1	8868	C	T	225	hom	60	60	DIC78_RS00020	gene2	8632	10167	+	synonymous_variant ; DIC78_RS00020 ; c.237C>T ; p.Val79Val ; 237/1536 ; 237/1536 ; 79/511 ;	synonymous_variant ; DIC78_RS00020 ; c.237C>T ; p.Val79Val ; 237/1536 ; 237/1536 ; 79/511 ;	upstream_gene_variant ; DIC78_RS00030 ; c.-1627C>T ; . ; . ; . ; . ;	upstream_gene_variant ; DIC78_RS00035 ; c.-1937C>T ; . ; . ; . ; . ;	upstream_gene_variant ; DIC78_RS00040 ; c.-3121C>T ; . ; . ; . ; . ;	upstream_gene_variant ; DIC78_RS00045 ; c.-4784C>T ; . ; . ; . ; . ;
NZ_CP029364.1	8877	A	G	225	hom	58	58	DIC78_RS00020	gene2	8632	10167	+	synonymous_variant ; DIC78_RS00020 ; c.246A>G ; p.Gln82Gln ; 246/1536 ; 246/1536 ; 82/511 ;	synonymous_variant ; DIC78_RS00020 ; c.246A>G ; p.Gln82Gln ; 246/1536 ; 246/1536 ; 82/511 ;	upstream_gene_variant ; DIC78_RS00030 ; c.-1618A>G ; . ; . ; . ; . ;	upstream_gene_variant ; DIC78_RS00035 ; c.-1928A>G ; . ; . ; . ; . ;	upstream_gene_variant ; DIC78_RS00040 ; c.-3112A>G ; . ; . ; . ; . ;	upstream_gene_variant ; DIC78_RS00045 ; c.-4775A>G ; . ; . ; . ; . ;
NZ_CP029364.1	8883	G	A	225	hom	57	57	DIC78_RS00020	gene2	8632	10167	+	synonymous_variant ; DIC78_RS00020 ; c.252G>A ; p.Lys84Lys ; 252/1536 ; 252/1536 ; 84/511 ;	synonymous_variant ; DIC78_RS00020 ; c.252G>A ; p.Lys84Lys ; 252/1536 ; 252/1536 ; 84/511 ;	upstream_gene_variant ; DIC78_RS00030 ; c.-1612G>A ; . ; . ; . ; . ;	upstream_gene_variant ; DIC78_RS00035 ; c.-1922G>A ; . ; . ; . ; . ;	upstream_gene_variant ; DIC78_RS00040 ; c.-3106G>A ; . ; . ; . ; . ;	upstream_gene_variant ; DIC78_RS00045 ; c.-4769G>A ; . ; . ; . ; . ;
NZ_CP029364.1	8892	C	T	225	hom	58	58	DIC78_RS00020	gene2	8632	10167	+	synonymous_variant ; DIC78_RS00020 ; c.261C>T ; p.Ala87Ala ; 261/1536 ; 261/1536 ; 87/511 ;	synonymous_variant ; DIC78_RS00020 ; c.261C>T ; p.Ala87Ala ; 261/1536 ; 261/1536 ; 87/511 ;	upstream_gene_variant ; DIC78_RS00030 ; c.-1603C>T ; . ; . ; . ; . ;	upstream_gene_variant ; DIC78_RS00035 ; c.-1913C>T ; . ; . ; . ; . ;	upstream_gene_variant ; DIC78_RS00040 ; c.-3097C>T ; . ; . ; . ; . ;	upstream_gene_variant ; DIC78_RS00045 ; c.-4760C>T ; . ; . ; . ; . ;
NZ_CP029364.1	8910	C	A	225	hom	57	57	DIC78_RS00020	gene2	8632	10167	+	synonymous_variant ; DIC78_RS00020 ; c.279C>A ; p.Ser93Ser ; 279/1536 ; 279/1536 ; 93/511 ;	synonymous_variant ; DIC78_RS00020 ; c.279C>A ; p.Ser93Ser ; 279/1536 ; 279/1536 ; 93/511 ;	upstream_gene_variant ; DIC78_RS00030 ; c.-1585C>A ; . ; . ; . ; . ;	upstream_gene_variant ; DIC78_RS00035 ; c.-1895C>A ; . ; . ; . ; . ;	upstream_gene_variant ; DIC78_RS00040 ; c.-3079C>A ; . ; . ; . ; . ;	upstream_gene_variant ; DIC78_RS00045 ; c.-4742C>A ; . ; . ; . ; . ;
NZ_CP029364.1	8928	T	G	225	hom	49	49	DIC78_RS00020	gene2	8632	10167	+	synonymous_variant ; DIC78_RS00020 ; c.297T>G ; p.Ser99Ser ; 297/1536 ; 297/1536 ; 99/511 ;	synonymous_variant ; DIC78_RS00020 ; c.297T>G ; p.Ser99Ser ; 297/1536 ; 297/1536 ; 99/511 ;	upstream_gene_variant ; DIC78_RS00030 ; c.-1567T>G ; . ; . ; . ; . ;	upstream_gene_variant ; DIC78_RS00035 ; c.-1877T>G ; . ; . ; . ; . ;	upstream_gene_variant ; DIC78_RS00040 ; c.-3061T>G ; . ; . ; . ; . ;	upstream_gene_variant ; DIC78_RS00045 ; c.-4724T>G ; . ; . ; . ; . ;
NZ_CP029364.1	8934	T	C	225	hom	17	17	DIC78_RS00020	gene2	8632	10167	+	synonymous_variant ; DIC78_RS00020 ; c.303T>C ; p.Tyr101Tyr ; 303/1536 ; 303/1536 ; 101/511 ;	synonymous_variant ; DIC78_RS00020 ; c.303T>C ; p.Tyr101Tyr ; 303/1536 ; 303/1536 ; 101/511 ;	upstream_gene_variant ; DIC78_RS00030 ; c.-1561T>C ; . ; . ; . ; . ;	upstream_gene_variant ; DIC78_RS00035 ; c.-1871T>C ; . ; . ; . ; . ;	upstream_gene_variant ; DIC78_RS00040 ; c.-3055T>C ; . ; . ; . ; . ;	upstream_gene_variant ; DIC78_RS00045 ; c.-4718T>C ; . ; . ; . ; . ;
NZ_CP029364.1	8937	G	A	225	hom	17	17	DIC78_RS00020	gene2	8632	10167	+	synonymous_variant ; DIC78_RS00020 ; c.306G>A ; p.Leu102Leu ; 306/1536 ; 306/1536 ; 102/511 ;	synonymous_variant ; DIC78_RS00020 ; c.306G>A ; p.Leu102Leu ; 306/1536 ; 306/1536 ; 102/511 ;	upstream_gene_variant ; DIC78_RS00030 ; c.-1558G>A ; . ; . ; . ; . ;	upstream_gene_variant ; DIC78_RS00035 ; c.-1868G>A ; . ; . ; . ; . ;	upstream_gene_variant ; DIC78_RS00040 ; c.-3052G>A ; . ; . ; . ; . ;	upstream_gene_variant ; DIC78_RS00045 ; c.-4715G>A ; . ; . ; . ; . ;
NZ_CP029364.1	8940	T	C	225	hom	17	17	DIC78_RS00020	gene2	8632	10167	+	synonymous_variant ; DIC78_RS00020 ; c.309T>C ; p.Thr103Thr ; 309/1536 ; 309/1536 ; 103/511 ;	synonymous_variant ; DIC78_RS00020 ; c.309T>C ; p.Thr103Thr ; 309/1536 ; 309/1536 ; 103/511 ;	upstream_gene_variant ; DIC78_RS00030 ; c.-1555T>C ; . ; . ; . ; . ;	upstream_gene_variant ; DIC78_RS00035 ; c.-1865T>C ; . ; . ; . ; . ;	upstream_gene_variant ; DIC78_RS00040 ; c.-3049T>C ; . ; . ; . ; . ;	upstream_gene_variant ; DIC78_RS00045 ; c.-4712T>C ; . ; . ; . ; . ;
NZ_CP029364.1	8946	T	C	225	hom	17	17	DIC78_RS00020	gene2	8632	10167	+	synonymous_variant ; DIC78_RS00020 ; c.315T>C ; p.Val105Val ; 315/1536 ; 315/1536 ; 105/511 ;	synonymous_variant ; DIC78_RS00020 ; c.315T>C ; p.Val105Val ; 315/1536 ; 315/1536 ; 105/511 ;	upstream_gene_variant ; DIC78_RS00030 ; c.-1549T>C ; . ; . ; . ; . ;	upstream_gene_variant ; DIC78_RS00035 ; c.-1859T>C ; . ; . ; . ; . ;	upstream_gene_variant ; DIC78_RS00040 ; c.-3043T>C ; . ; . ; . ; . ;	upstream_gene_variant ; DIC78_RS00045 ; c.-4706T>C ; . ; . ; . ; . ;
NZ_CP029364.1	8952	A	G	225	hom	17	17	DIC78_RS00020	gene2	8632	10167	+	synonymous_variant ; DIC78_RS00020 ; c.321A>G ; p.Gly107Gly ; 321/1536 ; 321/1536 ; 107/511 ;	synonymous_variant ; DIC78_RS00020 ; c.321A>G ; p.Gly107Gly ; 321/1536 ; 321/1536 ; 107/511 ;	upstream_gene_variant ; DIC78_RS00030 ; c.-1543A>G ; . ; . ; . ; . ;	upstream_gene_variant ; DIC78_RS00035 ; c.-1853A>G ; . ; . ; . ; . ;	upstream_gene_variant ; DIC78_RS00040 ; c.-3037A>G ; . ; . ; . ; . ;	upstream_gene_variant ; DIC78_RS00045 ; c.-4700A>G ; . ; . ; . ; . ;
NZ_CP029364.1	8955	A	G	225	hom	17	17	DIC78_RS00020	gene2	8632	10167	+	synonymous_variant ; DIC78_RS00020 ; c.324A>G ; p.Lys108Lys ; 324/1536 ; 324/1536 ; 108/511 ;	synonymous_variant ; DIC78_RS00020 ; c.324A>G ; p.Lys108Lys ; 324/1536 ; 324/1536 ; 108/511 ;	upstream_gene_variant ; DIC78_RS00030 ; c.-1540A>G ; . ; . ; . ; . ;	upstream_gene_variant ; DIC78_RS00035 ; c.-1850A>G ; . ; . ; . ; . ;	upstream_gene_variant ; DIC78_RS00040 ; c.-3034A>G ; . ; . ; . ; . ;	upstream_gene_variant ; DIC78_RS00045 ; c.-4697A>G ; . ; . ; . ; . ;
NZ_CP029364.1	8961	A	G	225	hom	17	17	DIC78_RS00020	gene2	8632	10167	+	synonymous_variant ; DIC78_RS00020 ; c.330A>G ; p.Pro110Pro ; 330/1536 ; 330/1536 ; 110/511 ;	synonymous_variant ; DIC78_RS00020 ; c.330A>G ; p.Pro110Pro ; 330/1536 ; 330/1536 ; 110/511 ;	upstream_gene_variant ; DIC78_RS00030 ; c.-1534A>G ; . ; . ; . ; . ;	upstream_gene_variant ; DIC78_RS00035 ; c.-1844A>G ; . ; . ; . ; . ;	upstream_gene_variant ; DIC78_RS00040 ; c.-3028A>G ; . ; . ; . ; . ;	upstream_gene_variant ; DIC78_RS00045 ; c.-4691A>G ; . ; . ; . ; . ;
NZ_CP029364.1	8964	T	C	225	hom	17	17	DIC78_RS00020	gene2	8632	10167	+	synonymous_variant ; DIC78_RS00020 ; c.333T>C ; p.Gly111Gly ; 333/1536 ; 333/1536 ; 111/511 ;	synonymous_variant ; DIC78_RS00020 ; c.333T>C ; p.Gly111Gly ; 333/1536 ; 333/1536 ; 111/511 ;	upstream_gene_variant ; DIC78_RS00030 ; c.-1531T>C ; . ; . ; . ; . ;	upstream_gene_variant ; DIC78_RS00035 ; c.-1841T>C ; . ; . ; . ; . ;	upstream_gene_variant ; DIC78_RS00040 ; c.-3025T>C ; . ; . ; . ; . ;	upstream_gene_variant ; DIC78_RS00045 ; c.-4688T>C ; . ; . ; . ; . ;
NZ_CP029364.1	8973	G	T	225	hom	17	17	DIC78_RS00020	gene2	8632	10167	+	synonymous_variant ; DIC78_RS00020 ; c.342G>T ; p.Pro114Pro ; 342/1536 ; 342/1536 ; 114/511 ;	synonymous_variant ; DIC78_RS00020 ; c.342G>T ; p.Pro114Pro ; 342/1536 ; 342/1536 ; 114/511 ;	upstream_gene_variant ; DIC78_RS00030 ; c.-1522G>T ; . ; . ; . ; . ;	upstream_gene_variant ; DIC78_RS00035 ; c.-1832G>T ; . ; . ; . ; . ;	upstream_gene_variant ; DIC78_RS00040 ; c.-3016G>T ; . ; . ; . ; . ;	upstream_gene_variant ; DIC78_RS00045 ; c.-4679G>T ; . ; . ; . ; . ;
NZ_CP029364.1	8976	C	T	225	hom	17	17	DIC78_RS00020	gene2	8632	10167	+	synonymous_variant ; DIC78_RS00020 ; c.345C>T ; p.Leu115Leu ; 345/1536 ; 345/1536 ; 115/511 ;	synonymous_variant ; DIC78_RS00020 ; c.345C>T ; p.Leu115Leu ; 345/1536 ; 345/1536 ; 115/511 ;	upstream_gene_variant ; DIC78_RS00030 ; c.-1519C>T ; . ; . ; . ; . ;	upstream_gene_variant ; DIC78_RS00035 ; c.-1829C>T ; . ; . ; . ; . ;	upstream_gene_variant ; DIC78_RS00040 ; c.-3013C>T ; . ; . ; . ; . ;	upstream_gene_variant ; DIC78_RS00045 ; c.-4676C>T ; . ; . ; . ; . ;
NZ_CP029364.1	8978	T	C	225	hom	17	17	DIC78_RS00020	gene2	8632	10167	+	missense_variant ; DIC78_RS00020 ; c.347T>C ; p.Val116Ala ; 347/1536 ; 347/1536 ; 116/511 ;	missense_variant ; DIC78_RS00020 ; c.347T>C ; p.Val116Ala ; 347/1536 ; 347/1536 ; 116/511 ;	upstream_gene_variant ; DIC78_RS00030 ; c.-1517T>C ; . ; . ; . ; . ;	upstream_gene_variant ; DIC78_RS00035 ; c.-1827T>C ; . ; . ; . ; . ;	upstream_gene_variant ; DIC78_RS00040 ; c.-3011T>C ; . ; . ; . ; . ;	upstream_gene_variant ; DIC78_RS00045 ; c.-4674T>C ; . ; . ; . ; . ;
NZ_CP029364.1	8979	T	A	225	hom	17	17	DIC78_RS00020	gene2	8632	10167	+	synonymous_variant ; DIC78_RS00020 ; c.348T>A ; p.Val116Val ; 348/1536 ; 348/1536 ; 116/511 ;	synonymous_variant ; DIC78_RS00020 ; c.348T>A ; p.Val116Val ; 348/1536 ; 348/1536 ; 116/511 ;	upstream_gene_variant ; DIC78_RS00030 ; c.-1516T>A ; . ; . ; . ; . ;	upstream_gene_variant ; DIC78_RS00035 ; c.-1826T>A ; . ; . ; . ; . ;	upstream_gene_variant ; DIC78_RS00040 ; c.-3010T>A ; . ; . ; . ; . ;	upstream_gene_variant ; DIC78_RS00045 ; c.-4673T>A ; . ; . ; . ; . ;
NZ_CP029364.1	8995	G	A	225	hom	57	57	DIC78_RS00020	gene2	8632	10167	+	missense_variant ; DIC78_RS00020 ; c.364G>A ; p.Ala122Thr ; 364/1536 ; 364/1536 ; 122/511 ;	missense_variant ; DIC78_RS00020 ; c.364G>A ; p.Ala122Thr ; 364/1536 ; 364/1536 ; 122/511 ;	upstream_gene_variant ; DIC78_RS00030 ; c.-1500G>A ; . ; . ; . ; . ;	upstream_gene_variant ; DIC78_RS00035 ; c.-1810G>A ; . ; . ; . ; . ;	upstream_gene_variant ; DIC78_RS00040 ; c.-2994G>A ; . ; . ; . ; . ;	upstream_gene_variant ; DIC78_RS00045 ; c.-4657G>A ; . ; . ; . ; . ;
NZ_CP029364.1	9010	C	T	225	hom	55	55	DIC78_RS00020	gene2	8632	10167	+	missense_variant ; DIC78_RS00020 ; c.379C>T ; p.Leu127Phe ; 379/1536 ; 379/1536 ; 127/511 ;	missense_variant ; DIC78_RS00020 ; c.379C>T ; p.Leu127Phe ; 379/1536 ; 379/1536 ; 127/511 ;	upstream_gene_variant ; DIC78_RS00030 ; c.-1485C>T ; . ; . ; . ; . ;	upstream_gene_variant ; DIC78_RS00035 ; c.-1795C>T ; . ; . ; . ; . ;	upstream_gene_variant ; DIC78_RS00040 ; c.-2979C>T ; . ; . ; . ; . ;	upstream_gene_variant ; DIC78_RS00045 ; c.-4642C>T ; . ; . ; . ; . ;
NZ_CP029364.1	9012	T	G	225	hom	55	55	DIC78_RS00020	gene2	8632	10167	+	synonymous_variant ; DIC78_RS00020 ; c.381T>G ; p.Leu127Leu ; 381/1536 ; 381/1536 ; 127/511 ;	synonymous_variant ; DIC78_RS00020 ; c.381T>G ; p.Leu127Leu ; 381/1536 ; 381/1536 ; 127/511 ;	upstream_gene_variant ; DIC78_RS00030 ; c.-1483T>G ; . ; . ; . ; . ;	upstream_gene_variant ; DIC78_RS00035 ; c.-1793T>G ; . ; . ; . ; . ;	upstream_gene_variant ; DIC78_RS00040 ; c.-2977T>G ; . ; . ; . ; . ;	upstream_gene_variant ; DIC78_RS00045 ; c.-4640T>G ; . ; . ; . ; . ;
NZ_CP029364.1	9024	T	G	225	hom	57	57	DIC78_RS00020	gene2	8632	10167	+	synonymous_variant ; DIC78_RS00020 ; c.393T>G ; p.Ala131Ala ; 393/1536 ; 393/1536 ; 131/511 ;	synonymous_variant ; DIC78_RS00020 ; c.393T>G ; p.Ala131Ala ; 393/1536 ; 393/1536 ; 131/511 ;	upstream_gene_variant ; DIC78_RS00030 ; c.-1471T>G ; . ; . ; . ; . ;	upstream_gene_variant ; DIC78_RS00035 ; c.-1781T>G ; . ; . ; . ; . ;	upstream_gene_variant ; DIC78_RS00040 ; c.-2965T>G ; . ; . ; . ; . ;	upstream_gene_variant ; DIC78_RS00045 ; c.-4628T>G ; . ; . ; . ; . ;
NZ_CP029364.1	9028	G	T	225	hom	57	57	DIC78_RS00020	gene2	8632	10167	+	missense_variant ; DIC78_RS00020 ; c.397G>T ; p.Val133Phe ; 397/1536 ; 397/1536 ; 133/511 ;	missense_variant ; DIC78_RS00020 ; c.397G>T ; p.Val133Phe ; 397/1536 ; 397/1536 ; 133/511 ;	upstream_gene_variant ; DIC78_RS00030 ; c.-1467G>T ; . ; . ; . ; . ;	upstream_gene_variant ; DIC78_RS00035 ; c.-1777G>T ; . ; . ; . ; . ;	upstream_gene_variant ; DIC78_RS00040 ; c.-2961G>T ; . ; . ; . ; . ;	upstream_gene_variant ; DIC78_RS00045 ; c.-4624G>T ; . ; . ; . ; . ;
NZ_CP029364.1	9033	T	C	225	hom	57	57	DIC78_RS00020	gene2	8632	10167	+	synonymous_variant ; DIC78_RS00020 ; c.402T>C ; p.Asn134Asn ; 402/1536 ; 402/1536 ; 134/511 ;	synonymous_variant ; DIC78_RS00020 ; c.402T>C ; p.Asn134Asn ; 402/1536 ; 402/1536 ; 134/511 ;	upstream_gene_variant ; DIC78_RS00030 ; c.-1462T>C ; . ; . ; . ; . ;	upstream_gene_variant ; DIC78_RS00035 ; c.-1772T>C ; . ; . ; . ; . ;	upstream_gene_variant ; DIC78_RS00040 ; c.-2956T>C ; . ; . ; . ; . ;	upstream_gene_variant ; DIC78_RS00045 ; c.-4619T>C ; . ; . ; . ; . ;
NZ_CP029364.1	9042	C	T	221	hom	63	63	DIC78_RS00020	gene2	8632	10167	+	synonymous_variant ; DIC78_RS00020 ; c.411C>T ; p.Arg137Arg ; 411/1536 ; 411/1536 ; 137/511 ;	synonymous_variant ; DIC78_RS00020 ; c.411C>T ; p.Arg137Arg ; 411/1536 ; 411/1536 ; 137/511 ;	upstream_gene_variant ; DIC78_RS00030 ; c.-1453C>T ; . ; . ; . ; . ;	upstream_gene_variant ; DIC78_RS00035 ; c.-1763C>T ; . ; . ; . ; . ;	upstream_gene_variant ; DIC78_RS00040 ; c.-2947C>T ; . ; . ; . ; . ;	upstream_gene_variant ; DIC78_RS00045 ; c.-4610C>T ; . ; . ; . ; . ;
NZ_CP029364.1	9048	G	A	223	hom	66	66	DIC78_RS00020	gene2	8632	10167	+	synonymous_variant ; DIC78_RS00020 ; c.417G>A ; p.Thr139Thr ; 417/1536 ; 417/1536 ; 139/511 ;	synonymous_variant ; DIC78_RS00020 ; c.417G>A ; p.Thr139Thr ; 417/1536 ; 417/1536 ; 139/511 ;	upstream_gene_variant ; DIC78_RS00030 ; c.-1447G>A ; . ; . ; . ; . ;	upstream_gene_variant ; DIC78_RS00035 ; c.-1757G>A ; . ; . ; . ; . ;	upstream_gene_variant ; DIC78_RS00040 ; c.-2941G>A ; . ; . ; . ; . ;	upstream_gene_variant ; DIC78_RS00045 ; c.-4604G>A ; . ; . ; . ; . ;
NZ_CP029364.1	9054	C	T	225	hom	69	69	DIC78_RS00020	gene2	8632	10167	+	synonymous_variant ; DIC78_RS00020 ; c.423C>T ; p.Asn141Asn ; 423/1536 ; 423/1536 ; 141/511 ;	synonymous_variant ; DIC78_RS00020 ; c.423C>T ; p.Asn141Asn ; 423/1536 ; 423/1536 ; 141/511 ;	upstream_gene_variant ; DIC78_RS00030 ; c.-1441C>T ; . ; . ; . ; . ;	upstream_gene_variant ; DIC78_RS00035 ; c.-1751C>T ; . ; . ; . ; . ;	upstream_gene_variant ; DIC78_RS00040 ; c.-2935C>T ; . ; . ; . ; . ;	upstream_gene_variant ; DIC78_RS00045 ; c.-4598C>T ; . ; . ; . ; . ;
NZ_CP029364.1	9066	C	T	225	hom	70	70	DIC78_RS00020	gene2	8632	10167	+	synonymous_variant ; DIC78_RS00020 ; c.435C>T ; p.Leu145Leu ; 435/1536 ; 435/1536 ; 145/511 ;	synonymous_variant ; DIC78_RS00020 ; c.435C>T ; p.Leu145Leu ; 435/1536 ; 435/1536 ; 145/511 ;	upstream_gene_variant ; DIC78_RS00030 ; c.-1429C>T ; . ; . ; . ; . ;	upstream_gene_variant ; DIC78_RS00035 ; c.-1739C>T ; . ; . ; . ; . ;	upstream_gene_variant ; DIC78_RS00040 ; c.-2923C>T ; . ; . ; . ; . ;	upstream_gene_variant ; DIC78_RS00045 ; c.-4586C>T ; . ; . ; . ; . ;
NZ_CP029364.1	9081	T	G	225	hom	66	66	DIC78_RS00020	gene2	8632	10167	+	missense_variant ; DIC78_RS00020 ; c.450T>G ; p.Asp150Glu ; 450/1536 ; 450/1536 ; 150/511 ;	missense_variant ; DIC78_RS00020 ; c.450T>G ; p.Asp150Glu ; 450/1536 ; 450/1536 ; 150/511 ;	upstream_gene_variant ; DIC78_RS00030 ; c.-1414T>G ; . ; . ; . ; . ;	upstream_gene_variant ; DIC78_RS00035 ; c.-1724T>G ; . ; . ; . ; . ;	upstream_gene_variant ; DIC78_RS00040 ; c.-2908T>G ; . ; . ; . ; . ;	upstream_gene_variant ; DIC78_RS00045 ; c.-4571T>G ; . ; . ; . ; . ;
NZ_CP029364.1	9082	G	A	225	hom	66	66	DIC78_RS00020	gene2	8632	10167	+	missense_variant ; DIC78_RS00020 ; c.451G>A ; p.Asp151Asn ; 451/1536 ; 451/1536 ; 151/511 ;	missense_variant ; DIC78_RS00020 ; c.451G>A ; p.Asp151Asn ; 451/1536 ; 451/1536 ; 151/511 ;	upstream_gene_variant ; DIC78_RS00030 ; c.-1413G>A ; . ; . ; . ; . ;	upstream_gene_variant ; DIC78_RS00035 ; c.-1723G>A ; . ; . ; . ; . ;	upstream_gene_variant ; DIC78_RS00040 ; c.-2907G>A ; . ; . ; . ; . ;	upstream_gene_variant ; DIC78_RS00045 ; c.-4570G>A ; . ; . ; . ; . ;
NZ_CP029364.1	9083	A	G	225	hom	66	66	DIC78_RS00020	gene2	8632	10167	+	missense_variant ; DIC78_RS00020 ; c.452A>G ; p.Asp151Gly ; 452/1536 ; 452/1536 ; 151/511 ;	missense_variant ; DIC78_RS00020 ; c.452A>G ; p.Asp151Gly ; 452/1536 ; 452/1536 ; 151/511 ;	upstream_gene_variant ; DIC78_RS00030 ; c.-1412A>G ; . ; . ; . ; . ;	upstream_gene_variant ; DIC78_RS00035 ; c.-1722A>G ; . ; . ; . ; . ;	upstream_gene_variant ; DIC78_RS00040 ; c.-2906A>G ; . ; . ; . ; . ;	upstream_gene_variant ; DIC78_RS00045 ; c.-4569A>G ; . ; . ; . ; . ;
NZ_CP029364.1	9099	G	A	225	hom	77	77	DIC78_RS00020	gene2	8632	10167	+	synonymous_variant ; DIC78_RS00020 ; c.468G>A ; p.Lys156Lys ; 468/1536 ; 468/1536 ; 156/511 ;	synonymous_variant ; DIC78_RS00020 ; c.468G>A ; p.Lys156Lys ; 468/1536 ; 468/1536 ; 156/511 ;	upstream_gene_variant ; DIC78_RS00030 ; c.-1396G>A ; . ; . ; . ; . ;	upstream_gene_variant ; DIC78_RS00035 ; c.-1706G>A ; . ; . ; . ; . ;	upstream_gene_variant ; DIC78_RS00040 ; c.-2890G>A ; . ; . ; . ; . ;	upstream_gene_variant ; DIC78_RS00045 ; c.-4553G>A ; . ; . ; . ; . ;
NZ_CP029364.1	9105	G	A	225	hom	55	55	DIC78_RS00020	gene2	8632	10167	+	synonymous_variant ; DIC78_RS00020 ; c.474G>A ; p.Pro158Pro ; 474/1536 ; 474/1536 ; 158/511 ;	synonymous_variant ; DIC78_RS00020 ; c.474G>A ; p.Pro158Pro ; 474/1536 ; 474/1536 ; 158/511 ;	upstream_gene_variant ; DIC78_RS00030 ; c.-1390G>A ; . ; . ; . ; . ;	upstream_gene_variant ; DIC78_RS00035 ; c.-1700G>A ; . ; . ; . ; . ;	upstream_gene_variant ; DIC78_RS00040 ; c.-2884G>A ; . ; . ; . ; . ;	upstream_gene_variant ; DIC78_RS00045 ; c.-4547G>A ; . ; . ; . ; . ;
NZ_CP029364.1	9108	C	T	225	hom	55	55	DIC78_RS00020	gene2	8632	10167	+	synonymous_variant ; DIC78_RS00020 ; c.477C>T ; p.Asp159Asp ; 477/1536 ; 477/1536 ; 159/511 ;	synonymous_variant ; DIC78_RS00020 ; c.477C>T ; p.Asp159Asp ; 477/1536 ; 477/1536 ; 159/511 ;	upstream_gene_variant ; DIC78_RS00030 ; c.-1387C>T ; . ; . ; . ; . ;	upstream_gene_variant ; DIC78_RS00035 ; c.-1697C>T ; . ; . ; . ; . ;	upstream_gene_variant ; DIC78_RS00040 ; c.-2881C>T ; . ; . ; . ; . ;	upstream_gene_variant ; DIC78_RS00045 ; c.-4544C>T ; . ; . ; . ; . ;
NZ_CP029364.1	9114	C	T	225	hom	55	55	DIC78_RS00020	gene2	8632	10167	+	synonymous_variant ; DIC78_RS00020 ; c.483C>T ; p.Val161Val ; 483/1536 ; 483/1536 ; 161/511 ;	synonymous_variant ; DIC78_RS00020 ; c.483C>T ; p.Val161Val ; 483/1536 ; 483/1536 ; 161/511 ;	upstream_gene_variant ; DIC78_RS00030 ; c.-1381C>T ; . ; . ; . ; . ;	upstream_gene_variant ; DIC78_RS00035 ; c.-1691C>T ; . ; . ; . ; . ;	upstream_gene_variant ; DIC78_RS00040 ; c.-2875C>T ; . ; . ; . ; . ;	upstream_gene_variant ; DIC78_RS00045 ; c.-4538C>T ; . ; . ; . ; . ;
NZ_CP029364.1	9116	T	C	225	hom	55	55	DIC78_RS00020	gene2	8632	10167	+	missense_variant ; DIC78_RS00020 ; c.485T>C ; p.Val162Ala ; 485/1536 ; 485/1536 ; 162/511 ;	missense_variant ; DIC78_RS00020 ; c.485T>C ; p.Val162Ala ; 485/1536 ; 485/1536 ; 162/511 ;	upstream_gene_variant ; DIC78_RS00030 ; c.-1379T>C ; . ; . ; . ; . ;	upstream_gene_variant ; DIC78_RS00035 ; c.-1689T>C ; . ; . ; . ; . ;	upstream_gene_variant ; DIC78_RS00040 ; c.-2873T>C ; . ; . ; . ; . ;	upstream_gene_variant ; DIC78_RS00045 ; c.-4536T>C ; . ; . ; . ; . ;
NZ_CP029364.1	9117	G	C	225	hom	55	55	DIC78_RS00020	gene2	8632	10167	+	synonymous_variant ; DIC78_RS00020 ; c.486G>C ; p.Val162Val ; 486/1536 ; 486/1536 ; 162/511 ;	synonymous_variant ; DIC78_RS00020 ; c.486G>C ; p.Val162Val ; 486/1536 ; 486/1536 ; 162/511 ;	upstream_gene_variant ; DIC78_RS00030 ; c.-1378G>C ; . ; . ; . ; . ;	upstream_gene_variant ; DIC78_RS00035 ; c.-1688G>C ; . ; . ; . ; . ;	upstream_gene_variant ; DIC78_RS00040 ; c.-2872G>C ; . ; . ; . ; . ;	upstream_gene_variant ; DIC78_RS00045 ; c.-4535G>C ; . ; . ; . ; . ;
NZ_CP029364.1	9120	T	C	225	hom	55	55	DIC78_RS00020	gene2	8632	10167	+	synonymous_variant ; DIC78_RS00020 ; c.489T>C ; p.Ala163Ala ; 489/1536 ; 489/1536 ; 163/511 ;	synonymous_variant ; DIC78_RS00020 ; c.489T>C ; p.Ala163Ala ; 489/1536 ; 489/1536 ; 163/511 ;	upstream_gene_variant ; DIC78_RS00030 ; c.-1375T>C ; . ; . ; . ; . ;	upstream_gene_variant ; DIC78_RS00035 ; c.-1685T>C ; . ; . ; . ; . ;	upstream_gene_variant ; DIC78_RS00040 ; c.-2869T>C ; . ; . ; . ; . ;	upstream_gene_variant ; DIC78_RS00045 ; c.-4532T>C ; . ; . ; . ; . ;
NZ_CP029364.1	9126	T	A	225	hom	56	56	DIC78_RS00020	gene2	8632	10167	+	synonymous_variant ; DIC78_RS00020 ; c.495T>A ; p.Gly165Gly ; 495/1536 ; 495/1536 ; 165/511 ;	synonymous_variant ; DIC78_RS00020 ; c.495T>A ; p.Gly165Gly ; 495/1536 ; 495/1536 ; 165/511 ;	upstream_gene_variant ; DIC78_RS00030 ; c.-1369T>A ; . ; . ; . ; . ;	upstream_gene_variant ; DIC78_RS00035 ; c.-1679T>A ; . ; . ; . ; . ;	upstream_gene_variant ; DIC78_RS00040 ; c.-2863T>A ; . ; . ; . ; . ;	upstream_gene_variant ; DIC78_RS00045 ; c.-4526T>A ; . ; . ; . ; . ;
NZ_CP029364.1	9129	G	C	225	hom	56	56	DIC78_RS00020	gene2	8632	10167	+	missense_variant ; DIC78_RS00020 ; c.498G>C ; p.Lys166Asn ; 498/1536 ; 498/1536 ; 166/511 ;	missense_variant ; DIC78_RS00020 ; c.498G>C ; p.Lys166Asn ; 498/1536 ; 498/1536 ; 166/511 ;	upstream_gene_variant ; DIC78_RS00030 ; c.-1366G>C ; . ; . ; . ; . ;	upstream_gene_variant ; DIC78_RS00035 ; c.-1676G>C ; . ; . ; . ; . ;	upstream_gene_variant ; DIC78_RS00040 ; c.-2860G>C ; . ; . ; . ; . ;	upstream_gene_variant ; DIC78_RS00045 ; c.-4523G>C ; . ; . ; . ; . ;
NZ_CP029364.1	9135	T	G	225	hom	82	82	DIC78_RS00020	gene2	8632	10167	+	synonymous_variant ; DIC78_RS00020 ; c.504T>G ; p.Leu168Leu ; 504/1536 ; 504/1536 ; 168/511 ;	synonymous_variant ; DIC78_RS00020 ; c.504T>G ; p.Leu168Leu ; 504/1536 ; 504/1536 ; 168/511 ;	upstream_gene_variant ; DIC78_RS00030 ; c.-1360T>G ; . ; . ; . ; . ;	upstream_gene_variant ; DIC78_RS00035 ; c.-1670T>G ; . ; . ; . ; . ;	upstream_gene_variant ; DIC78_RS00040 ; c.-2854T>G ; . ; . ; . ; . ;	upstream_gene_variant ; DIC78_RS00045 ; c.-4517T>G ; . ; . ; . ; . ;
NZ_CP029364.1	9142	A	C	225	hom	85	85	DIC78_RS00020	gene2	8632	10167	+	missense_variant ; DIC78_RS00020 ; c.511A>C ; p.Asn171His ; 511/1536 ; 511/1536 ; 171/511 ;	missense_variant ; DIC78_RS00020 ; c.511A>C ; p.Asn171His ; 511/1536 ; 511/1536 ; 171/511 ;	upstream_gene_variant ; DIC78_RS00030 ; c.-1353A>C ; . ; . ; . ; . ;	upstream_gene_variant ; DIC78_RS00035 ; c.-1663A>C ; . ; . ; . ; . ;	upstream_gene_variant ; DIC78_RS00040 ; c.-2847A>C ; . ; . ; . ; . ;	upstream_gene_variant ; DIC78_RS00045 ; c.-4510A>C ; . ; . ; . ; . ;
NZ_CP029364.1	9147	C	A	225	hom	89	89	DIC78_RS00020	gene2	8632	10167	+	synonymous_variant ; DIC78_RS00020 ; c.516C>A ; p.Pro172Pro ; 516/1536 ; 516/1536 ; 172/511 ;	synonymous_variant ; DIC78_RS00020 ; c.516C>A ; p.Pro172Pro ; 516/1536 ; 516/1536 ; 172/511 ;	upstream_gene_variant ; DIC78_RS00030 ; c.-1348C>A ; . ; . ; . ; . ;	upstream_gene_variant ; DIC78_RS00035 ; c.-1658C>A ; . ; . ; . ; . ;	upstream_gene_variant ; DIC78_RS00040 ; c.-2842C>A ; . ; . ; . ; . ;	upstream_gene_variant ; DIC78_RS00045 ; c.-4505C>A ; . ; . ; . ; . ;
NZ_CP029364.1	9153	C	T	225	hom	95	95	DIC78_RS00020	gene2	8632	10167	+	synonymous_variant ; DIC78_RS00020 ; c.522C>T ; p.Ile174Ile ; 522/1536 ; 522/1536 ; 174/511 ;	synonymous_variant ; DIC78_RS00020 ; c.522C>T ; p.Ile174Ile ; 522/1536 ; 522/1536 ; 174/511 ;	upstream_gene_variant ; DIC78_RS00030 ; c.-1342C>T ; . ; . ; . ; . ;	upstream_gene_variant ; DIC78_RS00035 ; c.-1652C>T ; . ; . ; . ; . ;	upstream_gene_variant ; DIC78_RS00040 ; c.-2836C>T ; . ; . ; . ; . ;	upstream_gene_variant ; DIC78_RS00045 ; c.-4499C>T ; . ; . ; . ; . ;
NZ_CP029364.1	9156	T	A	225	hom	96	96	DIC78_RS00020	gene2	8632	10167	+	synonymous_variant ; DIC78_RS00020 ; c.525T>A ; p.Pro175Pro ; 525/1536 ; 525/1536 ; 175/511 ;	synonymous_variant ; DIC78_RS00020 ; c.525T>A ; p.Pro175Pro ; 525/1536 ; 525/1536 ; 175/511 ;	upstream_gene_variant ; DIC78_RS00030 ; c.-1339T>A ; . ; . ; . ; . ;	upstream_gene_variant ; DIC78_RS00035 ; c.-1649T>A ; . ; . ; . ; . ;	upstream_gene_variant ; DIC78_RS00040 ; c.-2833T>A ; . ; . ; . ; . ;	upstream_gene_variant ; DIC78_RS00045 ; c.-4496T>A ; . ; . ; . ; . ;
NZ_CP029364.1	9165	G	A	225	hom	107	107	DIC78_RS00020	gene2	8632	10167	+	synonymous_variant ; DIC78_RS00020 ; c.534G>A ; p.Arg178Arg ; 534/1536 ; 534/1536 ; 178/511 ;	synonymous_variant ; DIC78_RS00020 ; c.534G>A ; p.Arg178Arg ; 534/1536 ; 534/1536 ; 178/511 ;	upstream_gene_variant ; DIC78_RS00030 ; c.-1330G>A ; . ; . ; . ; . ;	upstream_gene_variant ; DIC78_RS00035 ; c.-1640G>A ; . ; . ; . ; . ;	upstream_gene_variant ; DIC78_RS00040 ; c.-2824G>A ; . ; . ; . ; . ;	upstream_gene_variant ; DIC78_RS00045 ; c.-4487G>A ; . ; . ; . ; . ;
NZ_CP029364.1	9175	A	G	225	hom	112	112	DIC78_RS00020	gene2	8632	10167	+	missense_variant ; DIC78_RS00020 ; c.544A>G ; p.Ile182Val ; 544/1536 ; 544/1536 ; 182/511 ;	missense_variant ; DIC78_RS00020 ; c.544A>G ; p.Ile182Val ; 544/1536 ; 544/1536 ; 182/511 ;	upstream_gene_variant ; DIC78_RS00030 ; c.-1320A>G ; . ; . ; . ; . ;	upstream_gene_variant ; DIC78_RS00035 ; c.-1630A>G ; . ; . ; . ; . ;	upstream_gene_variant ; DIC78_RS00040 ; c.-2814A>G ; . ; . ; . ; . ;	upstream_gene_variant ; DIC78_RS00045 ; c.-4477A>G ; . ; . ; . ; . ;
NZ_CP029364.1	9201	G	A	225	hom	113	113	DIC78_RS00020	gene2	8632	10167	+	synonymous_variant ; DIC78_RS00020 ; c.570G>A ; p.Lys190Lys ; 570/1536 ; 570/1536 ; 190/511 ;	synonymous_variant ; DIC78_RS00020 ; c.570G>A ; p.Lys190Lys ; 570/1536 ; 570/1536 ; 190/511 ;	upstream_gene_variant ; DIC78_RS00030 ; c.-1294G>A ; . ; . ; . ; . ;	upstream_gene_variant ; DIC78_RS00035 ; c.-1604G>A ; . ; . ; . ; . ;	upstream_gene_variant ; DIC78_RS00040 ; c.-2788G>A ; . ; . ; . ; . ;	upstream_gene_variant ; DIC78_RS00045 ; c.-4451G>A ; . ; . ; . ; . ;
NZ_CP029364.1	9210	C	T	225	hom	100	100	DIC78_RS00020	gene2	8632	10167	+	synonymous_variant ; DIC78_RS00020 ; c.579C>T ; p.Asp193Asp ; 579/1536 ; 579/1536 ; 193/511 ;	synonymous_variant ; DIC78_RS00020 ; c.579C>T ; p.Asp193Asp ; 579/1536 ; 579/1536 ; 193/511 ;	upstream_gene_variant ; DIC78_RS00030 ; c.-1285C>T ; . ; . ; . ; . ;	upstream_gene_variant ; DIC78_RS00035 ; c.-1595C>T ; . ; . ; . ; . ;	upstream_gene_variant ; DIC78_RS00040 ; c.-2779C>T ; . ; . ; . ; . ;	upstream_gene_variant ; DIC78_RS00045 ; c.-4442C>T ; . ; . ; . ; . ;
NZ_CP029364.1	9211	G	A	225	hom	100	100	DIC78_RS00020	gene2	8632	10167	+	missense_variant ; DIC78_RS00020 ; c.580G>A ; p.Val194Ile ; 580/1536 ; 580/1536 ; 194/511 ;	missense_variant ; DIC78_RS00020 ; c.580G>A ; p.Val194Ile ; 580/1536 ; 580/1536 ; 194/511 ;	upstream_gene_variant ; DIC78_RS00030 ; c.-1284G>A ; . ; . ; . ; . ;	upstream_gene_variant ; DIC78_RS00035 ; c.-1594G>A ; . ; . ; . ; . ;	upstream_gene_variant ; DIC78_RS00040 ; c.-2778G>A ; . ; . ; . ; . ;	upstream_gene_variant ; DIC78_RS00045 ; c.-4441G>A ; . ; . ; . ; . ;
NZ_CP029364.1	9213	T	C	225	hom	100	100	DIC78_RS00020	gene2	8632	10167	+	synonymous_variant ; DIC78_RS00020 ; c.582T>C ; p.Val194Val ; 582/1536 ; 582/1536 ; 194/511 ;	synonymous_variant ; DIC78_RS00020 ; c.582T>C ; p.Val194Val ; 582/1536 ; 582/1536 ; 194/511 ;	upstream_gene_variant ; DIC78_RS00030 ; c.-1282T>C ; . ; . ; . ; . ;	upstream_gene_variant ; DIC78_RS00035 ; c.-1592T>C ; . ; . ; . ; . ;	upstream_gene_variant ; DIC78_RS00040 ; c.-2776T>C ; . ; . ; . ; . ;	upstream_gene_variant ; DIC78_RS00045 ; c.-4439T>C ; . ; . ; . ; . ;
NZ_CP029364.1	9219	C	T	225	hom	108	108	DIC78_RS00020	gene2	8632	10167	+	synonymous_variant ; DIC78_RS00020 ; c.588C>T ; p.Ala196Ala ; 588/1536 ; 588/1536 ; 196/511 ;	synonymous_variant ; DIC78_RS00020 ; c.588C>T ; p.Ala196Ala ; 588/1536 ; 588/1536 ; 196/511 ;	upstream_gene_variant ; DIC78_RS00030 ; c.-1276C>T ; . ; . ; . ; . ;	upstream_gene_variant ; DIC78_RS00035 ; c.-1586C>T ; . ; . ; . ; . ;	upstream_gene_variant ; DIC78_RS00040 ; c.-2770C>T ; . ; . ; . ; . ;	upstream_gene_variant ; DIC78_RS00045 ; c.-4433C>T ; . ; . ; . ; . ;
NZ_CP029364.1	9258	C	A	225	hom	115	115	DIC78_RS00020	gene2	8632	10167	+	synonymous_variant ; DIC78_RS00020 ; c.627C>A ; p.Ala209Ala ; 627/1536 ; 627/1536 ; 209/511 ;	synonymous_variant ; DIC78_RS00020 ; c.627C>A ; p.Ala209Ala ; 627/1536 ; 627/1536 ; 209/511 ;	upstream_gene_variant ; DIC78_RS00030 ; c.-1237C>A ; . ; . ; . ; . ;	upstream_gene_variant ; DIC78_RS00035 ; c.-1547C>A ; . ; . ; . ; . ;	upstream_gene_variant ; DIC78_RS00040 ; c.-2731C>A ; . ; . ; . ; . ;	upstream_gene_variant ; DIC78_RS00045 ; c.-4394C>A ; . ; . ; . ; . ;
NZ_CP029364.1	9277	A	C	225	hom	113	113	DIC78_RS00020	gene2	8632	10167	+	missense_variant ; DIC78_RS00020 ; c.646A>C ; p.Thr216Pro ; 646/1536 ; 646/1536 ; 216/511 ;	missense_variant ; DIC78_RS00020 ; c.646A>C ; p.Thr216Pro ; 646/1536 ; 646/1536 ; 216/511 ;	upstream_gene_variant ; DIC78_RS00030 ; c.-1218A>C ; . ; . ; . ; . ;	upstream_gene_variant ; DIC78_RS00035 ; c.-1528A>C ; . ; . ; . ; . ;	upstream_gene_variant ; DIC78_RS00040 ; c.-2712A>C ; . ; . ; . ; . ;	upstream_gene_variant ; DIC78_RS00045 ; c.-4375A>C ; . ; . ; . ; . ;
NZ_CP029364.1	9278	C	A	225	hom	113	113	DIC78_RS00020	gene2	8632	10167	+	missense_variant ; DIC78_RS00020 ; c.647C>A ; p.Thr216Asn ; 647/1536 ; 647/1536 ; 216/511 ;	missense_variant ; DIC78_RS00020 ; c.647C>A ; p.Thr216Asn ; 647/1536 ; 647/1536 ; 216/511 ;	upstream_gene_variant ; DIC78_RS00030 ; c.-1217C>A ; . ; . ; . ; . ;	upstream_gene_variant ; DIC78_RS00035 ; c.-1527C>A ; . ; . ; . ; . ;	upstream_gene_variant ; DIC78_RS00040 ; c.-2711C>A ; . ; . ; . ; . ;	upstream_gene_variant ; DIC78_RS00045 ; c.-4374C>A ; . ; . ; . ; . ;
NZ_CP029364.1	9279	C	A	225	hom	113	113	DIC78_RS00020	gene2	8632	10167	+	synonymous_variant ; DIC78_RS00020 ; c.648C>A ; p.Thr216Thr ; 648/1536 ; 648/1536 ; 216/511 ;	synonymous_variant ; DIC78_RS00020 ; c.648C>A ; p.Thr216Thr ; 648/1536 ; 648/1536 ; 216/511 ;	upstream_gene_variant ; DIC78_RS00030 ; c.-1216C>A ; . ; . ; . ; . ;	upstream_gene_variant ; DIC78_RS00035 ; c.-1526C>A ; . ; . ; . ; . ;	upstream_gene_variant ; DIC78_RS00040 ; c.-2710C>A ; . ; . ; . ; . ;	upstream_gene_variant ; DIC78_RS00045 ; c.-4373C>A ; . ; . ; . ; . ;
NZ_CP029364.1	9281	T	C	225	hom	114	114	DIC78_RS00020	gene2	8632	10167	+	missense_variant ; DIC78_RS00020 ; c.650T>C ; p.Val217Ala ; 650/1536 ; 650/1536 ; 217/511 ;	missense_variant ; DIC78_RS00020 ; c.650T>C ; p.Val217Ala ; 650/1536 ; 650/1536 ; 217/511 ;	upstream_gene_variant ; DIC78_RS00030 ; c.-1214T>C ; . ; . ; . ; . ;	upstream_gene_variant ; DIC78_RS00035 ; c.-1524T>C ; . ; . ; . ; . ;	upstream_gene_variant ; DIC78_RS00040 ; c.-2708T>C ; . ; . ; . ; . ;	upstream_gene_variant ; DIC78_RS00045 ; c.-4371T>C ; . ; . ; . ; . ;
NZ_CP029364.1	9300	G	A	225	hom	126	126	DIC78_RS00020	gene2	8632	10167	+	synonymous_variant ; DIC78_RS00020 ; c.669G>A ; p.Gly223Gly ; 669/1536 ; 669/1536 ; 223/511 ;	synonymous_variant ; DIC78_RS00020 ; c.669G>A ; p.Gly223Gly ; 669/1536 ; 669/1536 ; 223/511 ;	upstream_gene_variant ; DIC78_RS00030 ; c.-1195G>A ; . ; . ; . ; . ;	upstream_gene_variant ; DIC78_RS00035 ; c.-1505G>A ; . ; . ; . ; . ;	upstream_gene_variant ; DIC78_RS00040 ; c.-2689G>A ; . ; . ; . ; . ;	upstream_gene_variant ; DIC78_RS00045 ; c.-4352G>A ; . ; . ; . ; . ;
NZ_CP029364.1	9307	A	G	225	hom	77	77	DIC78_RS00020	gene2	8632	10167	+	missense_variant ; DIC78_RS00020 ; c.676A>G ; p.Thr226Ala ; 676/1536 ; 676/1536 ; 226/511 ;	missense_variant ; DIC78_RS00020 ; c.676A>G ; p.Thr226Ala ; 676/1536 ; 676/1536 ; 226/511 ;	upstream_gene_variant ; DIC78_RS00030 ; c.-1188A>G ; . ; . ; . ; . ;	upstream_gene_variant ; DIC78_RS00035 ; c.-1498A>G ; . ; . ; . ; . ;	upstream_gene_variant ; DIC78_RS00040 ; c.-2682A>G ; . ; . ; . ; . ;	upstream_gene_variant ; DIC78_RS00045 ; c.-4345A>G ; . ; . ; . ; . ;
NZ_CP029364.1	9309	G	T	225	hom	77	77	DIC78_RS00020	gene2	8632	10167	+	synonymous_variant ; DIC78_RS00020 ; c.678G>T ; p.Thr226Thr ; 678/1536 ; 678/1536 ; 226/511 ;	synonymous_variant ; DIC78_RS00020 ; c.678G>T ; p.Thr226Thr ; 678/1536 ; 678/1536 ; 226/511 ;	upstream_gene_variant ; DIC78_RS00030 ; c.-1186G>T ; . ; . ; . ; . ;	upstream_gene_variant ; DIC78_RS00035 ; c.-1496G>T ; . ; . ; . ; . ;	upstream_gene_variant ; DIC78_RS00040 ; c.-2680G>T ; . ; . ; . ; . ;	upstream_gene_variant ; DIC78_RS00045 ; c.-4343G>T ; . ; . ; . ; . ;
NZ_CP029364.1	9313	C	T	225	hom	77	77	DIC78_RS00020	gene2	8632	10167	+	missense_variant ; DIC78_RS00020 ; c.682C>T ; p.Pro228Ser ; 682/1536 ; 682/1536 ; 228/511 ;	missense_variant ; DIC78_RS00020 ; c.682C>T ; p.Pro228Ser ; 682/1536 ; 682/1536 ; 228/511 ;	upstream_gene_variant ; DIC78_RS00030 ; c.-1182C>T ; . ; . ; . ; . ;	upstream_gene_variant ; DIC78_RS00035 ; c.-1492C>T ; . ; . ; . ; . ;	upstream_gene_variant ; DIC78_RS00040 ; c.-2676C>T ; . ; . ; . ; . ;	upstream_gene_variant ; DIC78_RS00045 ; c.-4339C>T ; . ; . ; . ; . ;
NZ_CP029364.1	9315	C	T	225	hom	77	77	DIC78_RS00020	gene2	8632	10167	+	synonymous_variant ; DIC78_RS00020 ; c.684C>T ; p.Pro228Pro ; 684/1536 ; 684/1536 ; 228/511 ;	synonymous_variant ; DIC78_RS00020 ; c.684C>T ; p.Pro228Pro ; 684/1536 ; 684/1536 ; 228/511 ;	upstream_gene_variant ; DIC78_RS00030 ; c.-1180C>T ; . ; . ; . ; . ;	upstream_gene_variant ; DIC78_RS00035 ; c.-1490C>T ; . ; . ; . ; . ;	upstream_gene_variant ; DIC78_RS00040 ; c.-2674C>T ; . ; . ; . ; . ;	upstream_gene_variant ; DIC78_RS00045 ; c.-4337C>T ; . ; . ; . ; . ;
NZ_CP029364.1	9316	G	A	225	hom	77	77	DIC78_RS00020	gene2	8632	10167	+	missense_variant ; DIC78_RS00020 ; c.685G>A ; p.Asp229Asn ; 685/1536 ; 685/1536 ; 229/511 ;	missense_variant ; DIC78_RS00020 ; c.685G>A ; p.Asp229Asn ; 685/1536 ; 685/1536 ; 229/511 ;	upstream_gene_variant ; DIC78_RS00030 ; c.-1179G>A ; . ; . ; . ; . ;	upstream_gene_variant ; DIC78_RS00035 ; c.-1489G>A ; . ; . ; . ; . ;	upstream_gene_variant ; DIC78_RS00040 ; c.-2673G>A ; . ; . ; . ; . ;	upstream_gene_variant ; DIC78_RS00045 ; c.-4336G>A ; . ; . ; . ; . ;
NZ_CP029364.1	9321	T	C	225	hom	81	81	DIC78_RS00020	gene2	8632	10167	+	synonymous_variant ; DIC78_RS00020 ; c.690T>C ; p.Ile230Ile ; 690/1536 ; 690/1536 ; 230/511 ;	synonymous_variant ; DIC78_RS00020 ; c.690T>C ; p.Ile230Ile ; 690/1536 ; 690/1536 ; 230/511 ;	upstream_gene_variant ; DIC78_RS00030 ; c.-1174T>C ; . ; . ; . ; . ;	upstream_gene_variant ; DIC78_RS00035 ; c.-1484T>C ; . ; . ; . ; . ;	upstream_gene_variant ; DIC78_RS00040 ; c.-2668T>C ; . ; . ; . ; . ;	upstream_gene_variant ; DIC78_RS00045 ; c.-4331T>C ; . ; . ; . ; . ;
NZ_CP029364.1	9333	A	G	225	hom	81	81	DIC78_RS00020	gene2	8632	10167	+	synonymous_variant ; DIC78_RS00020 ; c.702A>G ; p.Arg234Arg ; 702/1536 ; 702/1536 ; 234/511 ;	synonymous_variant ; DIC78_RS00020 ; c.702A>G ; p.Arg234Arg ; 702/1536 ; 702/1536 ; 234/511 ;	upstream_gene_variant ; DIC78_RS00030 ; c.-1162A>G ; . ; . ; . ; . ;	upstream_gene_variant ; DIC78_RS00035 ; c.-1472A>G ; . ; . ; . ; . ;	upstream_gene_variant ; DIC78_RS00040 ; c.-2656A>G ; . ; . ; . ; . ;	upstream_gene_variant ; DIC78_RS00045 ; c.-4319A>G ; . ; . ; . ; . ;
NZ_CP029364.1	9334	A	C	225	hom	81	81	DIC78_RS00020	gene2	8632	10167	+	synonymous_variant ; DIC78_RS00020 ; c.703A>C ; p.Arg235Arg ; 703/1536 ; 703/1536 ; 235/511 ;	synonymous_variant ; DIC78_RS00020 ; c.703A>C ; p.Arg235Arg ; 703/1536 ; 703/1536 ; 235/511 ;	upstream_gene_variant ; DIC78_RS00030 ; c.-1161A>C ; . ; . ; . ; . ;	upstream_gene_variant ; DIC78_RS00035 ; c.-1471A>C ; . ; . ; . ; . ;	upstream_gene_variant ; DIC78_RS00040 ; c.-2655A>C ; . ; . ; . ; . ;	upstream_gene_variant ; DIC78_RS00045 ; c.-4318A>C ; . ; . ; . ; . ;
NZ_CP029364.1	9336	A	G	225	hom	81	81	DIC78_RS00020	gene2	8632	10167	+	synonymous_variant ; DIC78_RS00020 ; c.705A>G ; p.Arg235Arg ; 705/1536 ; 705/1536 ; 235/511 ;	synonymous_variant ; DIC78_RS00020 ; c.705A>G ; p.Arg235Arg ; 705/1536 ; 705/1536 ; 235/511 ;	upstream_gene_variant ; DIC78_RS00030 ; c.-1159A>G ; . ; . ; . ; . ;	upstream_gene_variant ; DIC78_RS00035 ; c.-1469A>G ; . ; . ; . ; . ;	upstream_gene_variant ; DIC78_RS00040 ; c.-2653A>G ; . ; . ; . ; . ;	upstream_gene_variant ; DIC78_RS00045 ; c.-4316A>G ; . ; . ; . ; . ;
NZ_CP029364.1	9339	T	C	225	hom	82	82	DIC78_RS00020	gene2	8632	10167	+	synonymous_variant ; DIC78_RS00020 ; c.708T>C ; p.Asp236Asp ; 708/1536 ; 708/1536 ; 236/511 ;	synonymous_variant ; DIC78_RS00020 ; c.708T>C ; p.Asp236Asp ; 708/1536 ; 708/1536 ; 236/511 ;	upstream_gene_variant ; DIC78_RS00030 ; c.-1156T>C ; . ; . ; . ; . ;	upstream_gene_variant ; DIC78_RS00035 ; c.-1466T>C ; . ; . ; . ; . ;	upstream_gene_variant ; DIC78_RS00040 ; c.-2650T>C ; . ; . ; . ; . ;	upstream_gene_variant ; DIC78_RS00045 ; c.-4313T>C ; . ; . ; . ; . ;
NZ_CP029364.1	9345	A	G	225	hom	149	149	DIC78_RS00020	gene2	8632	10167	+	synonymous_variant ; DIC78_RS00020 ; c.714A>G ; p.Val238Val ; 714/1536 ; 714/1536 ; 238/511 ;	synonymous_variant ; DIC78_RS00020 ; c.714A>G ; p.Val238Val ; 714/1536 ; 714/1536 ; 238/511 ;	upstream_gene_variant ; DIC78_RS00030 ; c.-1150A>G ; . ; . ; . ; . ;	upstream_gene_variant ; DIC78_RS00035 ; c.-1460A>G ; . ; . ; . ; . ;	upstream_gene_variant ; DIC78_RS00040 ; c.-2644A>G ; . ; . ; . ; . ;	upstream_gene_variant ; DIC78_RS00045 ; c.-4307A>G ; . ; . ; . ; . ;
NZ_CP029364.1	9359	G	A	225	hom	160	160	DIC78_RS00020	gene2	8632	10167	+	missense_variant ; DIC78_RS00020 ; c.728G>A ; p.Ser243Asn ; 728/1536 ; 728/1536 ; 243/511 ;	missense_variant ; DIC78_RS00020 ; c.728G>A ; p.Ser243Asn ; 728/1536 ; 728/1536 ; 243/511 ;	upstream_gene_variant ; DIC78_RS00030 ; c.-1136G>A ; . ; . ; . ; . ;	upstream_gene_variant ; DIC78_RS00035 ; c.-1446G>A ; . ; . ; . ; . ;	upstream_gene_variant ; DIC78_RS00040 ; c.-2630G>A ; . ; . ; . ; . ;	upstream_gene_variant ; DIC78_RS00045 ; c.-4293G>A ; . ; . ; . ; . ;
NZ_CP029364.1	9360	C	A	225	hom	160	160	DIC78_RS00020	gene2	8632	10167	+	missense_variant ; DIC78_RS00020 ; c.729C>A ; p.Ser243Arg ; 729/1536 ; 729/1536 ; 243/511 ;	missense_variant ; DIC78_RS00020 ; c.729C>A ; p.Ser243Arg ; 729/1536 ; 729/1536 ; 243/511 ;	upstream_gene_variant ; DIC78_RS00030 ; c.-1135C>A ; . ; . ; . ; . ;	upstream_gene_variant ; DIC78_RS00035 ; c.-1445C>A ; . ; . ; . ; . ;	upstream_gene_variant ; DIC78_RS00040 ; c.-2629C>A ; . ; . ; . ; . ;	upstream_gene_variant ; DIC78_RS00045 ; c.-4292C>A ; . ; . ; . ; . ;
NZ_CP029364.1	9369	T	C	225	hom	170	170	DIC78_RS00020	gene2	8632	10167	+	synonymous_variant ; DIC78_RS00020 ; c.738T>C ; p.Asn246Asn ; 738/1536 ; 738/1536 ; 246/511 ;	synonymous_variant ; DIC78_RS00020 ; c.738T>C ; p.Asn246Asn ; 738/1536 ; 738/1536 ; 246/511 ;	upstream_gene_variant ; DIC78_RS00030 ; c.-1126T>C ; . ; . ; . ; . ;	upstream_gene_variant ; DIC78_RS00035 ; c.-1436T>C ; . ; . ; . ; . ;	upstream_gene_variant ; DIC78_RS00040 ; c.-2620T>C ; . ; . ; . ; . ;	upstream_gene_variant ; DIC78_RS00045 ; c.-4283T>C ; . ; . ; . ; . ;
NZ_CP029364.1	9378	C	T	225	hom	182	182	DIC78_RS00020	gene2	8632	10167	+	synonymous_variant ; DIC78_RS00020 ; c.747C>T ; p.Ile249Ile ; 747/1536 ; 747/1536 ; 249/511 ;	synonymous_variant ; DIC78_RS00020 ; c.747C>T ; p.Ile249Ile ; 747/1536 ; 747/1536 ; 249/511 ;	upstream_gene_variant ; DIC78_RS00030 ; c.-1117C>T ; . ; . ; . ; . ;	upstream_gene_variant ; DIC78_RS00035 ; c.-1427C>T ; . ; . ; . ; . ;	upstream_gene_variant ; DIC78_RS00040 ; c.-2611C>T ; . ; . ; . ; . ;	upstream_gene_variant ; DIC78_RS00045 ; c.-4274C>T ; . ; . ; . ; . ;
NZ_CP029364.1	9386	A	C	228	hom	182	181	DIC78_RS00020	gene2	8632	10167	+	missense_variant ; DIC78_RS00020 ; c.755A>C ; p.Glu252Ala ; 755/1536 ; 755/1536 ; 252/511 ;	missense_variant ; DIC78_RS00020 ; c.755A>C ; p.Glu252Ala ; 755/1536 ; 755/1536 ; 252/511 ;	upstream_gene_variant ; DIC78_RS00030 ; c.-1109A>C ; . ; . ; . ; . ;	upstream_gene_variant ; DIC78_RS00035 ; c.-1419A>C ; . ; . ; . ; . ;	upstream_gene_variant ; DIC78_RS00040 ; c.-2603A>C ; . ; . ; . ; . ;	upstream_gene_variant ; DIC78_RS00045 ; c.-4266A>C ; . ; . ; . ; . ;
NZ_CP029364.1	9393	A	G	225	hom	188	188	DIC78_RS00020	gene2	8632	10167	+	synonymous_variant ; DIC78_RS00020 ; c.762A>G ; p.Pro254Pro ; 762/1536 ; 762/1536 ; 254/511 ;	synonymous_variant ; DIC78_RS00020 ; c.762A>G ; p.Pro254Pro ; 762/1536 ; 762/1536 ; 254/511 ;	upstream_gene_variant ; DIC78_RS00030 ; c.-1102A>G ; . ; . ; . ; . ;	upstream_gene_variant ; DIC78_RS00035 ; c.-1412A>G ; . ; . ; . ; . ;	upstream_gene_variant ; DIC78_RS00040 ; c.-2596A>G ; . ; . ; . ; . ;	upstream_gene_variant ; DIC78_RS00045 ; c.-4259A>G ; . ; . ; . ; . ;
NZ_CP029364.1	9417	A	C	225	hom	195	195	DIC78_RS00020	gene2	8632	10167	+	synonymous_variant ; DIC78_RS00020 ; c.786A>C ; p.Pro262Pro ; 786/1536 ; 786/1536 ; 262/511 ;	synonymous_variant ; DIC78_RS00020 ; c.786A>C ; p.Pro262Pro ; 786/1536 ; 786/1536 ; 262/511 ;	upstream_gene_variant ; DIC78_RS00030 ; c.-1078A>C ; . ; . ; . ; . ;	upstream_gene_variant ; DIC78_RS00035 ; c.-1388A>C ; . ; . ; . ; . ;	upstream_gene_variant ; DIC78_RS00040 ; c.-2572A>C ; . ; . ; . ; . ;	upstream_gene_variant ; DIC78_RS00045 ; c.-4235A>C ; . ; . ; . ; . ;
NZ_CP029364.1	9420	C	T	225	hom	192	192	DIC78_RS00020	gene2	8632	10167	+	synonymous_variant ; DIC78_RS00020 ; c.789C>T ; p.Phe263Phe ; 789/1536 ; 789/1536 ; 263/511 ;	synonymous_variant ; DIC78_RS00020 ; c.789C>T ; p.Phe263Phe ; 789/1536 ; 789/1536 ; 263/511 ;	upstream_gene_variant ; DIC78_RS00030 ; c.-1075C>T ; . ; . ; . ; . ;	upstream_gene_variant ; DIC78_RS00035 ; c.-1385C>T ; . ; . ; . ; . ;	upstream_gene_variant ; DIC78_RS00040 ; c.-2569C>T ; . ; . ; . ; . ;	upstream_gene_variant ; DIC78_RS00045 ; c.-4232C>T ; . ; . ; . ; . ;
NZ_CP029364.1	9423	T	A	225	hom	189	189	DIC78_RS00020	gene2	8632	10167	+	synonymous_variant ; DIC78_RS00020 ; c.792T>A ; p.Gly264Gly ; 792/1536 ; 792/1536 ; 264/511 ;	synonymous_variant ; DIC78_RS00020 ; c.792T>A ; p.Gly264Gly ; 792/1536 ; 792/1536 ; 264/511 ;	upstream_gene_variant ; DIC78_RS00030 ; c.-1072T>A ; . ; . ; . ; . ;	upstream_gene_variant ; DIC78_RS00035 ; c.-1382T>A ; . ; . ; . ; . ;	upstream_gene_variant ; DIC78_RS00040 ; c.-2566T>A ; . ; . ; . ; . ;	upstream_gene_variant ; DIC78_RS00045 ; c.-4229T>A ; . ; . ; . ; . ;
NZ_CP029364.1	9438	A	C	225	hom	209	209	DIC78_RS00020	gene2	8632	10167	+	synonymous_variant ; DIC78_RS00020 ; c.807A>C ; p.Ala269Ala ; 807/1536 ; 807/1536 ; 269/511 ;	synonymous_variant ; DIC78_RS00020 ; c.807A>C ; p.Ala269Ala ; 807/1536 ; 807/1536 ; 269/511 ;	upstream_gene_variant ; DIC78_RS00030 ; c.-1057A>C ; . ; . ; . ; . ;	upstream_gene_variant ; DIC78_RS00035 ; c.-1367A>C ; . ; . ; . ; . ;	upstream_gene_variant ; DIC78_RS00040 ; c.-2551A>C ; . ; . ; . ; . ;	upstream_gene_variant ; DIC78_RS00045 ; c.-4214A>C ; . ; . ; . ; . ;
NZ_CP029364.1	9440	A	C	225	hom	209	209	DIC78_RS00020	gene2	8632	10167	+	missense_variant ; DIC78_RS00020 ; c.809A>C ; p.Glu270Ala ; 809/1536 ; 809/1536 ; 270/511 ;	missense_variant ; DIC78_RS00020 ; c.809A>C ; p.Glu270Ala ; 809/1536 ; 809/1536 ; 270/511 ;	upstream_gene_variant ; DIC78_RS00030 ; c.-1055A>C ; . ; . ; . ; . ;	upstream_gene_variant ; DIC78_RS00035 ; c.-1365A>C ; . ; . ; . ; . ;	upstream_gene_variant ; DIC78_RS00040 ; c.-2549A>C ; . ; . ; . ; . ;	upstream_gene_variant ; DIC78_RS00045 ; c.-4212A>C ; . ; . ; . ; . ;
NZ_CP029364.1	9444	C	T	225	hom	209	209	DIC78_RS00020	gene2	8632	10167	+	synonymous_variant ; DIC78_RS00020 ; c.813C>T ; p.Asp271Asp ; 813/1536 ; 813/1536 ; 271/511 ;	synonymous_variant ; DIC78_RS00020 ; c.813C>T ; p.Asp271Asp ; 813/1536 ; 813/1536 ; 271/511 ;	upstream_gene_variant ; DIC78_RS00030 ; c.-1051C>T ; . ; . ; . ; . ;	upstream_gene_variant ; DIC78_RS00035 ; c.-1361C>T ; . ; . ; . ; . ;	upstream_gene_variant ; DIC78_RS00040 ; c.-2545C>T ; . ; . ; . ; . ;	upstream_gene_variant ; DIC78_RS00045 ; c.-4208C>T ; . ; . ; . ; . ;
NZ_CP029364.1	9450	A	G	225	hom	232	232	DIC78_RS00020	gene2	8632	10167	+	synonymous_variant ; DIC78_RS00020 ; c.819A>G ; p.Pro273Pro ; 819/1536 ; 819/1536 ; 273/511 ;	synonymous_variant ; DIC78_RS00020 ; c.819A>G ; p.Pro273Pro ; 819/1536 ; 819/1536 ; 273/511 ;	upstream_gene_variant ; DIC78_RS00030 ; c.-1045A>G ; . ; . ; . ; . ;	upstream_gene_variant ; DIC78_RS00035 ; c.-1355A>G ; . ; . ; . ; . ;	upstream_gene_variant ; DIC78_RS00040 ; c.-2539A>G ; . ; . ; . ; . ;	upstream_gene_variant ; DIC78_RS00045 ; c.-4202A>G ; . ; . ; . ; . ;
NZ_CP029364.1	9465	C	A	225	hom	242	242	DIC78_RS00020	gene2	8632	10167	+	synonymous_variant ; DIC78_RS00020 ; c.834C>A ; p.Thr278Thr ; 834/1536 ; 834/1536 ; 278/511 ;	synonymous_variant ; DIC78_RS00020 ; c.834C>A ; p.Thr278Thr ; 834/1536 ; 834/1536 ; 278/511 ;	upstream_gene_variant ; DIC78_RS00030 ; c.-1030C>A ; . ; . ; . ; . ;	upstream_gene_variant ; DIC78_RS00035 ; c.-1340C>A ; . ; . ; . ; . ;	upstream_gene_variant ; DIC78_RS00040 ; c.-2524C>A ; . ; . ; . ; . ;	upstream_gene_variant ; DIC78_RS00045 ; c.-4187C>A ; . ; . ; . ; . ;
NZ_CP029364.1	9474	T	C	225	hom	243	243	DIC78_RS00020	gene2	8632	10167	+	synonymous_variant ; DIC78_RS00020 ; c.843T>C ; p.Gly281Gly ; 843/1536 ; 843/1536 ; 281/511 ;	synonymous_variant ; DIC78_RS00020 ; c.843T>C ; p.Gly281Gly ; 843/1536 ; 843/1536 ; 281/511 ;	upstream_gene_variant ; DIC78_RS00030 ; c.-1021T>C ; . ; . ; . ; . ;	upstream_gene_variant ; DIC78_RS00035 ; c.-1331T>C ; . ; . ; . ; . ;	upstream_gene_variant ; DIC78_RS00040 ; c.-2515T>C ; . ; . ; . ; . ;	upstream_gene_variant ; DIC78_RS00045 ; c.-4178T>C ; . ; . ; . ; . ;
NZ_CP029364.1	9492	C	T	225	hom	239	239	DIC78_RS00020	gene2	8632	10167	+	synonymous_variant ; DIC78_RS00020 ; c.861C>T ; p.Asp287Asp ; 861/1536 ; 861/1536 ; 287/511 ;	synonymous_variant ; DIC78_RS00020 ; c.861C>T ; p.Asp287Asp ; 861/1536 ; 861/1536 ; 287/511 ;	upstream_gene_variant ; DIC78_RS00030 ; c.-1003C>T ; . ; . ; . ; . ;	upstream_gene_variant ; DIC78_RS00035 ; c.-1313C>T ; . ; . ; . ; . ;	upstream_gene_variant ; DIC78_RS00040 ; c.-2497C>T ; . ; . ; . ; . ;	upstream_gene_variant ; DIC78_RS00045 ; c.-4160C>T ; . ; . ; . ; . ;
NZ_CP029364.1	9495	T	A	225	hom	241	241	DIC78_RS00020	gene2	8632	10167	+	synonymous_variant ; DIC78_RS00020 ; c.864T>A ; p.Leu288Leu ; 864/1536 ; 864/1536 ; 288/511 ;	synonymous_variant ; DIC78_RS00020 ; c.864T>A ; p.Leu288Leu ; 864/1536 ; 864/1536 ; 288/511 ;	upstream_gene_variant ; DIC78_RS00030 ; c.-1000T>A ; . ; . ; . ; . ;	upstream_gene_variant ; DIC78_RS00035 ; c.-1310T>A ; . ; . ; . ; . ;	upstream_gene_variant ; DIC78_RS00040 ; c.-2494T>A ; . ; . ; . ; . ;	upstream_gene_variant ; DIC78_RS00045 ; c.-4157T>A ; . ; . ; . ; . ;
NZ_CP029364.1	9504	T	C	225	hom	230	230	DIC78_RS00020	gene2	8632	10167	+	synonymous_variant ; DIC78_RS00020 ; c.873T>C ; p.Asp291Asp ; 873/1536 ; 873/1536 ; 291/511 ;	synonymous_variant ; DIC78_RS00020 ; c.873T>C ; p.Asp291Asp ; 873/1536 ; 873/1536 ; 291/511 ;	upstream_gene_variant ; DIC78_RS00030 ; c.-991T>C ; . ; . ; . ; . ;	upstream_gene_variant ; DIC78_RS00035 ; c.-1301T>C ; . ; . ; . ; . ;	upstream_gene_variant ; DIC78_RS00040 ; c.-2485T>C ; . ; . ; . ; . ;	upstream_gene_variant ; DIC78_RS00045 ; c.-4148T>C ; . ; . ; . ; . ;
NZ_CP029364.1	9507	G	A	225	hom	231	231	DIC78_RS00020	gene2	8632	10167	+	synonymous_variant ; DIC78_RS00020 ; c.876G>A ; p.Thr292Thr ; 876/1536 ; 876/1536 ; 292/511 ;	synonymous_variant ; DIC78_RS00020 ; c.876G>A ; p.Thr292Thr ; 876/1536 ; 876/1536 ; 292/511 ;	upstream_gene_variant ; DIC78_RS00030 ; c.-988G>A ; . ; . ; . ; . ;	upstream_gene_variant ; DIC78_RS00035 ; c.-1298G>A ; . ; . ; . ; . ;	upstream_gene_variant ; DIC78_RS00040 ; c.-2482G>A ; . ; . ; . ; . ;	upstream_gene_variant ; DIC78_RS00045 ; c.-4145G>A ; . ; . ; . ; . ;
NZ_CP029364.1	9513	C	T	225	hom	233	233	DIC78_RS00020	gene2	8632	10167	+	synonymous_variant ; DIC78_RS00020 ; c.882C>T ; p.His294His ; 882/1536 ; 882/1536 ; 294/511 ;	synonymous_variant ; DIC78_RS00020 ; c.882C>T ; p.His294His ; 882/1536 ; 882/1536 ; 294/511 ;	upstream_gene_variant ; DIC78_RS00030 ; c.-982C>T ; . ; . ; . ; . ;	upstream_gene_variant ; DIC78_RS00035 ; c.-1292C>T ; . ; . ; . ; . ;	upstream_gene_variant ; DIC78_RS00040 ; c.-2476C>T ; . ; . ; . ; . ;	upstream_gene_variant ; DIC78_RS00045 ; c.-4139C>T ; . ; . ; . ; . ;
NZ_CP029364.1	9522	G	A	225	hom	216	216	DIC78_RS00020	gene2	8632	10167	+	synonymous_variant ; DIC78_RS00020 ; c.891G>A ; p.Gln297Gln ; 891/1536 ; 891/1536 ; 297/511 ;	synonymous_variant ; DIC78_RS00020 ; c.891G>A ; p.Gln297Gln ; 891/1536 ; 891/1536 ; 297/511 ;	upstream_gene_variant ; DIC78_RS00030 ; c.-973G>A ; . ; . ; . ; . ;	upstream_gene_variant ; DIC78_RS00035 ; c.-1283G>A ; . ; . ; . ; . ;	upstream_gene_variant ; DIC78_RS00040 ; c.-2467G>A ; . ; . ; . ; . ;	upstream_gene_variant ; DIC78_RS00045 ; c.-4130G>A ; . ; . ; . ; . ;
NZ_CP029364.1	9523	C	G	225	hom	216	216	DIC78_RS00020	gene2	8632	10167	+	missense_variant ; DIC78_RS00020 ; c.892C>G ; p.Gln298Glu ; 892/1536 ; 892/1536 ; 298/511 ;	missense_variant ; DIC78_RS00020 ; c.892C>G ; p.Gln298Glu ; 892/1536 ; 892/1536 ; 298/511 ;	upstream_gene_variant ; DIC78_RS00030 ; c.-972C>G ; . ; . ; . ; . ;	upstream_gene_variant ; DIC78_RS00035 ; c.-1282C>G ; . ; . ; . ; . ;	upstream_gene_variant ; DIC78_RS00040 ; c.-2466C>G ; . ; . ; . ; . ;	upstream_gene_variant ; DIC78_RS00045 ; c.-4129C>G ; . ; . ; . ; . ;
NZ_CP029364.1	9537	C	T	225	hom	223	223	DIC78_RS00020	gene2	8632	10167	+	synonymous_variant ; DIC78_RS00020 ; c.906C>T ; p.Asp302Asp ; 906/1536 ; 906/1536 ; 302/511 ;	synonymous_variant ; DIC78_RS00020 ; c.906C>T ; p.Asp302Asp ; 906/1536 ; 906/1536 ; 302/511 ;	upstream_gene_variant ; DIC78_RS00030 ; c.-958C>T ; . ; . ; . ; . ;	upstream_gene_variant ; DIC78_RS00035 ; c.-1268C>T ; . ; . ; . ; . ;	upstream_gene_variant ; DIC78_RS00040 ; c.-2452C>T ; . ; . ; . ; . ;	upstream_gene_variant ; DIC78_RS00045 ; c.-4115C>T ; . ; . ; . ; . ;
NZ_CP029364.1	9546	C	T	225	hom	215	215	DIC78_RS00020	gene2	8632	10167	+	synonymous_variant ; DIC78_RS00020 ; c.915C>T ; p.Ala305Ala ; 915/1536 ; 915/1536 ; 305/511 ;	synonymous_variant ; DIC78_RS00020 ; c.915C>T ; p.Ala305Ala ; 915/1536 ; 915/1536 ; 305/511 ;	upstream_gene_variant ; DIC78_RS00030 ; c.-949C>T ; . ; . ; . ; . ;	upstream_gene_variant ; DIC78_RS00035 ; c.-1259C>T ; . ; . ; . ; . ;	upstream_gene_variant ; DIC78_RS00040 ; c.-2443C>T ; . ; . ; . ; . ;	upstream_gene_variant ; DIC78_RS00045 ; c.-4106C>T ; . ; . ; . ; . ;
NZ_CP029364.1	9558	C	T	225	hom	220	220	DIC78_RS00020	gene2	8632	10167	+	synonymous_variant ; DIC78_RS00020 ; c.927C>T ; p.Tyr309Tyr ; 927/1536 ; 927/1536 ; 309/511 ;	synonymous_variant ; DIC78_RS00020 ; c.927C>T ; p.Tyr309Tyr ; 927/1536 ; 927/1536 ; 309/511 ;	upstream_gene_variant ; DIC78_RS00030 ; c.-937C>T ; . ; . ; . ; . ;	upstream_gene_variant ; DIC78_RS00035 ; c.-1247C>T ; . ; . ; . ; . ;	upstream_gene_variant ; DIC78_RS00040 ; c.-2431C>T ; . ; . ; . ; . ;	upstream_gene_variant ; DIC78_RS00045 ; c.-4094C>T ; . ; . ; . ; . ;
NZ_CP029364.1	9564	C	T	225	hom	215	215	DIC78_RS00020	gene2	8632	10167	+	synonymous_variant ; DIC78_RS00020 ; c.933C>T ; p.Ser311Ser ; 933/1536 ; 933/1536 ; 311/511 ;	synonymous_variant ; DIC78_RS00020 ; c.933C>T ; p.Ser311Ser ; 933/1536 ; 933/1536 ; 311/511 ;	upstream_gene_variant ; DIC78_RS00030 ; c.-931C>T ; . ; . ; . ; . ;	upstream_gene_variant ; DIC78_RS00035 ; c.-1241C>T ; . ; . ; . ; . ;	upstream_gene_variant ; DIC78_RS00040 ; c.-2425C>T ; . ; . ; . ; . ;	upstream_gene_variant ; DIC78_RS00045 ; c.-4088C>T ; . ; . ; . ; . ;
NZ_CP029364.1	9573	C	T	225	hom	206	206	DIC78_RS00020	gene2	8632	10167	+	synonymous_variant ; DIC78_RS00020 ; c.942C>T ; p.Phe314Phe ; 942/1536 ; 942/1536 ; 314/511 ;	synonymous_variant ; DIC78_RS00020 ; c.942C>T ; p.Phe314Phe ; 942/1536 ; 942/1536 ; 314/511 ;	upstream_gene_variant ; DIC78_RS00030 ; c.-922C>T ; . ; . ; . ; . ;	upstream_gene_variant ; DIC78_RS00035 ; c.-1232C>T ; . ; . ; . ; . ;	upstream_gene_variant ; DIC78_RS00040 ; c.-2416C>T ; . ; . ; . ; . ;	upstream_gene_variant ; DIC78_RS00045 ; c.-4079C>T ; . ; . ; . ; . ;
NZ_CP029364.1	9582	C	G	225	hom	203	203	DIC78_RS00020	gene2	8632	10167	+	synonymous_variant ; DIC78_RS00020 ; c.951C>G ; p.Ala317Ala ; 951/1536 ; 951/1536 ; 317/511 ;	synonymous_variant ; DIC78_RS00020 ; c.951C>G ; p.Ala317Ala ; 951/1536 ; 951/1536 ; 317/511 ;	upstream_gene_variant ; DIC78_RS00030 ; c.-913C>G ; . ; . ; . ; . ;	upstream_gene_variant ; DIC78_RS00035 ; c.-1223C>G ; . ; . ; . ; . ;	upstream_gene_variant ; DIC78_RS00040 ; c.-2407C>G ; . ; . ; . ; . ;	upstream_gene_variant ; DIC78_RS00045 ; c.-4070C>G ; . ; . ; . ; . ;
NZ_CP029364.1	9588	T	C	225	hom	204	204	DIC78_RS00020	gene2	8632	10167	+	synonymous_variant ; DIC78_RS00020 ; c.957T>C ; p.Tyr319Tyr ; 957/1536 ; 957/1536 ; 319/511 ;	synonymous_variant ; DIC78_RS00020 ; c.957T>C ; p.Tyr319Tyr ; 957/1536 ; 957/1536 ; 319/511 ;	upstream_gene_variant ; DIC78_RS00030 ; c.-907T>C ; . ; . ; . ; . ;	upstream_gene_variant ; DIC78_RS00035 ; c.-1217T>C ; . ; . ; . ; . ;	upstream_gene_variant ; DIC78_RS00040 ; c.-2401T>C ; . ; . ; . ; . ;	upstream_gene_variant ; DIC78_RS00045 ; c.-4064T>C ; . ; . ; . ; . ;
NZ_CP029364.1	9615	C	T	225	hom	202	202	DIC78_RS00020	gene2	8632	10167	+	synonymous_variant ; DIC78_RS00020 ; c.984C>T ; p.Asn328Asn ; 984/1536 ; 984/1536 ; 328/511 ;	synonymous_variant ; DIC78_RS00020 ; c.984C>T ; p.Asn328Asn ; 984/1536 ; 984/1536 ; 328/511 ;	upstream_gene_variant ; DIC78_RS00030 ; c.-880C>T ; . ; . ; . ; . ;	upstream_gene_variant ; DIC78_RS00035 ; c.-1190C>T ; . ; . ; . ; . ;	upstream_gene_variant ; DIC78_RS00040 ; c.-2374C>T ; . ; . ; . ; . ;	upstream_gene_variant ; DIC78_RS00045 ; c.-4037C>T ; . ; . ; . ; . ;
NZ_CP029364.1	9618	G	A	225	hom	199	199	DIC78_RS00020	gene2	8632	10167	+	synonymous_variant ; DIC78_RS00020 ; c.987G>A ; p.Glu329Glu ; 987/1536 ; 987/1536 ; 329/511 ;	synonymous_variant ; DIC78_RS00020 ; c.987G>A ; p.Glu329Glu ; 987/1536 ; 987/1536 ; 329/511 ;	upstream_gene_variant ; DIC78_RS00030 ; c.-877G>A ; . ; . ; . ; . ;	upstream_gene_variant ; DIC78_RS00035 ; c.-1187G>A ; . ; . ; . ; . ;	upstream_gene_variant ; DIC78_RS00040 ; c.-2371G>A ; . ; . ; . ; . ;	upstream_gene_variant ; DIC78_RS00045 ; c.-4034G>A ; . ; . ; . ; . ;
NZ_CP029364.1	9627	C	T	225	hom	197	197	DIC78_RS00020	gene2	8632	10167	+	synonymous_variant ; DIC78_RS00020 ; c.996C>T ; p.Asn332Asn ; 996/1536 ; 996/1536 ; 332/511 ;	synonymous_variant ; DIC78_RS00020 ; c.996C>T ; p.Asn332Asn ; 996/1536 ; 996/1536 ; 332/511 ;	upstream_gene_variant ; DIC78_RS00030 ; c.-868C>T ; . ; . ; . ; . ;	upstream_gene_variant ; DIC78_RS00035 ; c.-1178C>T ; . ; . ; . ; . ;	upstream_gene_variant ; DIC78_RS00040 ; c.-2362C>T ; . ; . ; . ; . ;	upstream_gene_variant ; DIC78_RS00045 ; c.-4025C>T ; . ; . ; . ; . ;
NZ_CP029364.1	9633	C	T	225	hom	189	189	DIC78_RS00020	gene2	8632	10167	+	synonymous_variant ; DIC78_RS00020 ; c.1002C>T ; p.Pro334Pro ; 1002/1536 ; 1002/1536 ; 334/511 ;	synonymous_variant ; DIC78_RS00020 ; c.1002C>T ; p.Pro334Pro ; 1002/1536 ; 1002/1536 ; 334/511 ;	upstream_gene_variant ; DIC78_RS00030 ; c.-862C>T ; . ; . ; . ; . ;	upstream_gene_variant ; DIC78_RS00035 ; c.-1172C>T ; . ; . ; . ; . ;	upstream_gene_variant ; DIC78_RS00040 ; c.-2356C>T ; . ; . ; . ; . ;	upstream_gene_variant ; DIC78_RS00045 ; c.-4019C>T ; . ; . ; . ; . ;
NZ_CP029364.1	9639	T	C	225	hom	183	183	DIC78_RS00020	gene2	8632	10167	+	synonymous_variant ; DIC78_RS00020 ; c.1008T>C ; p.His336His ; 1008/1536 ; 1008/1536 ; 336/511 ;	synonymous_variant ; DIC78_RS00020 ; c.1008T>C ; p.His336His ; 1008/1536 ; 1008/1536 ; 336/511 ;	upstream_gene_variant ; DIC78_RS00030 ; c.-856T>C ; . ; . ; . ; . ;	upstream_gene_variant ; DIC78_RS00035 ; c.-1166T>C ; . ; . ; . ; . ;	upstream_gene_variant ; DIC78_RS00040 ; c.-2350T>C ; . ; . ; . ; . ;	upstream_gene_variant ; DIC78_RS00045 ; c.-4013T>C ; . ; . ; . ; . ;
NZ_CP029364.1	9645	C	T	225	hom	175	175	DIC78_RS00020	gene2	8632	10167	+	synonymous_variant ; DIC78_RS00020 ; c.1014C>T ; p.Tyr338Tyr ; 1014/1536 ; 1014/1536 ; 338/511 ;	synonymous_variant ; DIC78_RS00020 ; c.1014C>T ; p.Tyr338Tyr ; 1014/1536 ; 1014/1536 ; 338/511 ;	upstream_gene_variant ; DIC78_RS00030 ; c.-850C>T ; . ; . ; . ; . ;	upstream_gene_variant ; DIC78_RS00035 ; c.-1160C>T ; . ; . ; . ; . ;	upstream_gene_variant ; DIC78_RS00040 ; c.-2344C>T ; . ; . ; . ; . ;	upstream_gene_variant ; DIC78_RS00045 ; c.-4007C>T ; . ; . ; . ; . ;
NZ_CP029364.1	9648	C	T	225	hom	173	173	DIC78_RS00020	gene2	8632	10167	+	synonymous_variant ; DIC78_RS00020 ; c.1017C>T ; p.Ile339Ile ; 1017/1536 ; 1017/1536 ; 339/511 ;	synonymous_variant ; DIC78_RS00020 ; c.1017C>T ; p.Ile339Ile ; 1017/1536 ; 1017/1536 ; 339/511 ;	upstream_gene_variant ; DIC78_RS00030 ; c.-847C>T ; . ; . ; . ; . ;	upstream_gene_variant ; DIC78_RS00035 ; c.-1157C>T ; . ; . ; . ; . ;	upstream_gene_variant ; DIC78_RS00040 ; c.-2341C>T ; . ; . ; . ; . ;	upstream_gene_variant ; DIC78_RS00045 ; c.-4004C>T ; . ; . ; . ; . ;
NZ_CP029364.1	9651	G	C	225	hom	173	173	DIC78_RS00020	gene2	8632	10167	+	synonymous_variant ; DIC78_RS00020 ; c.1020G>C ; p.Gly340Gly ; 1020/1536 ; 1020/1536 ; 340/511 ;	synonymous_variant ; DIC78_RS00020 ; c.1020G>C ; p.Gly340Gly ; 1020/1536 ; 1020/1536 ; 340/511 ;	upstream_gene_variant ; DIC78_RS00030 ; c.-844G>C ; . ; . ; . ; . ;	upstream_gene_variant ; DIC78_RS00035 ; c.-1154G>C ; . ; . ; . ; . ;	upstream_gene_variant ; DIC78_RS00040 ; c.-2338G>C ; . ; . ; . ; . ;	upstream_gene_variant ; DIC78_RS00045 ; c.-4001G>C ; . ; . ; . ; . ;
NZ_CP029364.1	9660	T	A	225	hom	187	187	DIC78_RS00020	gene2	8632	10167	+	synonymous_variant ; DIC78_RS00020 ; c.1029T>A ; p.Ala343Ala ; 1029/1536 ; 1029/1536 ; 343/511 ;	synonymous_variant ; DIC78_RS00020 ; c.1029T>A ; p.Ala343Ala ; 1029/1536 ; 1029/1536 ; 343/511 ;	upstream_gene_variant ; DIC78_RS00030 ; c.-835T>A ; . ; . ; . ; . ;	upstream_gene_variant ; DIC78_RS00035 ; c.-1145T>A ; . ; . ; . ; . ;	upstream_gene_variant ; DIC78_RS00040 ; c.-2329T>A ; . ; . ; . ; . ;	upstream_gene_variant ; DIC78_RS00045 ; c.-3992T>A ; . ; . ; . ; . ;
NZ_CP029364.1	9690	A	T	225	hom	155	155	DIC78_RS00020	gene2	8632	10167	+	synonymous_variant ; DIC78_RS00020 ; c.1059A>T ; p.Pro353Pro ; 1059/1536 ; 1059/1536 ; 353/511 ;	synonymous_variant ; DIC78_RS00020 ; c.1059A>T ; p.Pro353Pro ; 1059/1536 ; 1059/1536 ; 353/511 ;	upstream_gene_variant ; DIC78_RS00030 ; c.-805A>T ; . ; . ; . ; . ;	upstream_gene_variant ; DIC78_RS00035 ; c.-1115A>T ; . ; . ; . ; . ;	upstream_gene_variant ; DIC78_RS00040 ; c.-2299A>T ; . ; . ; . ; . ;	upstream_gene_variant ; DIC78_RS00045 ; c.-3962A>T ; . ; . ; . ; . ;
NZ_CP029364.1	9697	G	A	225	hom	145	145	DIC78_RS00020	gene2	8632	10167	+	missense_variant ; DIC78_RS00020 ; c.1066G>A ; p.Asp356Asn ; 1066/1536 ; 1066/1536 ; 356/511 ;	missense_variant ; DIC78_RS00020 ; c.1066G>A ; p.Asp356Asn ; 1066/1536 ; 1066/1536 ; 356/511 ;	upstream_gene_variant ; DIC78_RS00030 ; c.-798G>A ; . ; . ; . ; . ;	upstream_gene_variant ; DIC78_RS00035 ; c.-1108G>A ; . ; . ; . ; . ;	upstream_gene_variant ; DIC78_RS00040 ; c.-2292G>A ; . ; . ; . ; . ;	upstream_gene_variant ; DIC78_RS00045 ; c.-3955G>A ; . ; . ; . ; . ;
NZ_CP029364.1	9705	A	G	225	hom	140	140	DIC78_RS00020	gene2	8632	10167	+	synonymous_variant ; DIC78_RS00020 ; c.1074A>G ; p.Glu358Glu ; 1074/1536 ; 1074/1536 ; 358/511 ;	synonymous_variant ; DIC78_RS00020 ; c.1074A>G ; p.Glu358Glu ; 1074/1536 ; 1074/1536 ; 358/511 ;	upstream_gene_variant ; DIC78_RS00030 ; c.-790A>G ; . ; . ; . ; . ;	upstream_gene_variant ; DIC78_RS00035 ; c.-1100A>G ; . ; . ; . ; . ;	upstream_gene_variant ; DIC78_RS00040 ; c.-2284A>G ; . ; . ; . ; . ;	upstream_gene_variant ; DIC78_RS00045 ; c.-3947A>G ; . ; . ; . ; . ;
NZ_CP029364.1	9711	C	T	225	hom	79	79	DIC78_RS00020	gene2	8632	10167	+	synonymous_variant ; DIC78_RS00020 ; c.1080C>T ; p.Tyr360Tyr ; 1080/1536 ; 1080/1536 ; 360/511 ;	synonymous_variant ; DIC78_RS00020 ; c.1080C>T ; p.Tyr360Tyr ; 1080/1536 ; 1080/1536 ; 360/511 ;	upstream_gene_variant ; DIC78_RS00030 ; c.-784C>T ; . ; . ; . ; . ;	upstream_gene_variant ; DIC78_RS00035 ; c.-1094C>T ; . ; . ; . ; . ;	upstream_gene_variant ; DIC78_RS00040 ; c.-2278C>T ; . ; . ; . ; . ;	upstream_gene_variant ; DIC78_RS00045 ; c.-3941C>T ; . ; . ; . ; . ;
NZ_CP029364.1	9713	C	T	225	hom	77	77	DIC78_RS00020	gene2	8632	10167	+	missense_variant ; DIC78_RS00020 ; c.1082C>T ; p.Ala361Val ; 1082/1536 ; 1082/1536 ; 361/511 ;	missense_variant ; DIC78_RS00020 ; c.1082C>T ; p.Ala361Val ; 1082/1536 ; 1082/1536 ; 361/511 ;	upstream_gene_variant ; DIC78_RS00030 ; c.-782C>T ; . ; . ; . ; . ;	upstream_gene_variant ; DIC78_RS00035 ; c.-1092C>T ; . ; . ; . ; . ;	upstream_gene_variant ; DIC78_RS00040 ; c.-2276C>T ; . ; . ; . ; . ;	upstream_gene_variant ; DIC78_RS00045 ; c.-3939C>T ; . ; . ; . ; . ;
NZ_CP029364.1	9714	C	G	225	hom	77	77	DIC78_RS00020	gene2	8632	10167	+	synonymous_variant ; DIC78_RS00020 ; c.1083C>G ; p.Ala361Ala ; 1083/1536 ; 1083/1536 ; 361/511 ;	synonymous_variant ; DIC78_RS00020 ; c.1083C>G ; p.Ala361Ala ; 1083/1536 ; 1083/1536 ; 361/511 ;	upstream_gene_variant ; DIC78_RS00030 ; c.-781C>G ; . ; . ; . ; . ;	upstream_gene_variant ; DIC78_RS00035 ; c.-1091C>G ; . ; . ; . ; . ;	upstream_gene_variant ; DIC78_RS00040 ; c.-2275C>G ; . ; . ; . ; . ;	upstream_gene_variant ; DIC78_RS00045 ; c.-3938C>G ; . ; . ; . ; . ;
NZ_CP029364.1	9715	A	C	225	hom	77	77	DIC78_RS00020	gene2	8632	10167	+	synonymous_variant ; DIC78_RS00020 ; c.1084A>C ; p.Arg362Arg ; 1084/1536 ; 1084/1536 ; 362/511 ;	synonymous_variant ; DIC78_RS00020 ; c.1084A>C ; p.Arg362Arg ; 1084/1536 ; 1084/1536 ; 362/511 ;	upstream_gene_variant ; DIC78_RS00030 ; c.-780A>C ; . ; . ; . ; . ;	upstream_gene_variant ; DIC78_RS00035 ; c.-1090A>C ; . ; . ; . ; . ;	upstream_gene_variant ; DIC78_RS00040 ; c.-2274A>C ; . ; . ; . ; . ;	upstream_gene_variant ; DIC78_RS00045 ; c.-3937A>C ; . ; . ; . ; . ;
NZ_CP029364.1	9717	A	G	225	hom	77	77	DIC78_RS00020	gene2	8632	10167	+	synonymous_variant ; DIC78_RS00020 ; c.1086A>G ; p.Arg362Arg ; 1086/1536 ; 1086/1536 ; 362/511 ;	synonymous_variant ; DIC78_RS00020 ; c.1086A>G ; p.Arg362Arg ; 1086/1536 ; 1086/1536 ; 362/511 ;	upstream_gene_variant ; DIC78_RS00030 ; c.-778A>G ; . ; . ; . ; . ;	upstream_gene_variant ; DIC78_RS00035 ; c.-1088A>G ; . ; . ; . ; . ;	upstream_gene_variant ; DIC78_RS00040 ; c.-2272A>G ; . ; . ; . ; . ;	upstream_gene_variant ; DIC78_RS00045 ; c.-3935A>G ; . ; . ; . ; . ;
NZ_CP029364.1	9725	A	C	225	hom	79	79	DIC78_RS00020	gene2	8632	10167	+	missense_variant ; DIC78_RS00020 ; c.1094A>C ; p.Asn365Thr ; 1094/1536 ; 1094/1536 ; 365/511 ;	missense_variant ; DIC78_RS00020 ; c.1094A>C ; p.Asn365Thr ; 1094/1536 ; 1094/1536 ; 365/511 ;	upstream_gene_variant ; DIC78_RS00030 ; c.-770A>C ; . ; . ; . ; . ;	upstream_gene_variant ; DIC78_RS00035 ; c.-1080A>C ; . ; . ; . ; . ;	upstream_gene_variant ; DIC78_RS00040 ; c.-2264A>C ; . ; . ; . ; . ;	upstream_gene_variant ; DIC78_RS00045 ; c.-3927A>C ; . ; . ; . ; . ;
NZ_CP029364.1	9727	C	T	225	hom	79	79	DIC78_RS00020	gene2	8632	10167	+	missense_variant ; DIC78_RS00020 ; c.1096C>T ; p.Leu366Phe ; 1096/1536 ; 1096/1536 ; 366/511 ;	missense_variant ; DIC78_RS00020 ; c.1096C>T ; p.Leu366Phe ; 1096/1536 ; 1096/1536 ; 366/511 ;	upstream_gene_variant ; DIC78_RS00030 ; c.-768C>T ; . ; . ; . ; . ;	upstream_gene_variant ; DIC78_RS00035 ; c.-1078C>T ; . ; . ; . ; . ;	upstream_gene_variant ; DIC78_RS00040 ; c.-2262C>T ; . ; . ; . ; . ;	upstream_gene_variant ; DIC78_RS00045 ; c.-3925C>T ; . ; . ; . ; . ;
NZ_CP029364.1	9729	C	G	225	hom	79	79	DIC78_RS00020	gene2	8632	10167	+	synonymous_variant ; DIC78_RS00020 ; c.1098C>G ; p.Leu366Leu ; 1098/1536 ; 1098/1536 ; 366/511 ;	synonymous_variant ; DIC78_RS00020 ; c.1098C>G ; p.Leu366Leu ; 1098/1536 ; 1098/1536 ; 366/511 ;	upstream_gene_variant ; DIC78_RS00030 ; c.-766C>G ; . ; . ; . ; . ;	upstream_gene_variant ; DIC78_RS00035 ; c.-1076C>G ; . ; . ; . ; . ;	upstream_gene_variant ; DIC78_RS00040 ; c.-2260C>G ; . ; . ; . ; . ;	upstream_gene_variant ; DIC78_RS00045 ; c.-3923C>G ; . ; . ; . ; . ;
NZ_CP029364.1	9735	T	C	225	hom	82	82	DIC78_RS00020	gene2	8632	10167	+	synonymous_variant ; DIC78_RS00020 ; c.1104T>C ; p.Arg368Arg ; 1104/1536 ; 1104/1536 ; 368/511 ;	synonymous_variant ; DIC78_RS00020 ; c.1104T>C ; p.Arg368Arg ; 1104/1536 ; 1104/1536 ; 368/511 ;	upstream_gene_variant ; DIC78_RS00030 ; c.-760T>C ; . ; . ; . ; . ;	upstream_gene_variant ; DIC78_RS00035 ; c.-1070T>C ; . ; . ; . ; . ;	upstream_gene_variant ; DIC78_RS00040 ; c.-2254T>C ; . ; . ; . ; . ;	upstream_gene_variant ; DIC78_RS00045 ; c.-3917T>C ; . ; . ; . ; . ;
NZ_CP029364.1	9741	G	T	225	hom	88	88	DIC78_RS00020	gene2	8632	10167	+	synonymous_variant ; DIC78_RS00020 ; c.1110G>T ; p.Leu370Leu ; 1110/1536 ; 1110/1536 ; 370/511 ;	synonymous_variant ; DIC78_RS00020 ; c.1110G>T ; p.Leu370Leu ; 1110/1536 ; 1110/1536 ; 370/511 ;	upstream_gene_variant ; DIC78_RS00030 ; c.-754G>T ; . ; . ; . ; . ;	upstream_gene_variant ; DIC78_RS00035 ; c.-1064G>T ; . ; . ; . ; . ;	upstream_gene_variant ; DIC78_RS00040 ; c.-2248G>T ; . ; . ; . ; . ;	upstream_gene_variant ; DIC78_RS00045 ; c.-3911G>T ; . ; . ; . ; . ;
NZ_CP029364.1	9744	G	A	225	hom	90	90	DIC78_RS00020	gene2	8632	10167	+	synonymous_variant ; DIC78_RS00020 ; c.1113G>A ; p.Glu371Glu ; 1113/1536 ; 1113/1536 ; 371/511 ;	synonymous_variant ; DIC78_RS00020 ; c.1113G>A ; p.Glu371Glu ; 1113/1536 ; 1113/1536 ; 371/511 ;	upstream_gene_variant ; DIC78_RS00030 ; c.-751G>A ; . ; . ; . ; . ;	upstream_gene_variant ; DIC78_RS00035 ; c.-1061G>A ; . ; . ; . ; . ;	upstream_gene_variant ; DIC78_RS00040 ; c.-2245G>A ; . ; . ; . ; . ;	upstream_gene_variant ; DIC78_RS00045 ; c.-3908G>A ; . ; . ; . ; . ;
NZ_CP029364.1	9777	A	G	225	hom	142	142	DIC78_RS00020	gene2	8632	10167	+	synonymous_variant ; DIC78_RS00020 ; c.1146A>G ; p.Lys382Lys ; 1146/1536 ; 1146/1536 ; 382/511 ;	synonymous_variant ; DIC78_RS00020 ; c.1146A>G ; p.Lys382Lys ; 1146/1536 ; 1146/1536 ; 382/511 ;	upstream_gene_variant ; DIC78_RS00030 ; c.-718A>G ; . ; . ; . ; . ;	upstream_gene_variant ; DIC78_RS00035 ; c.-1028A>G ; . ; . ; . ; . ;	upstream_gene_variant ; DIC78_RS00040 ; c.-2212A>G ; . ; . ; . ; . ;	upstream_gene_variant ; DIC78_RS00045 ; c.-3875A>G ; . ; . ; . ; . ;
NZ_CP029364.1	9786	T	C	225	hom	146	146	DIC78_RS00020	gene2	8632	10167	+	synonymous_variant ; DIC78_RS00020 ; c.1155T>C ; p.Asn385Asn ; 1155/1536 ; 1155/1536 ; 385/511 ;	synonymous_variant ; DIC78_RS00020 ; c.1155T>C ; p.Asn385Asn ; 1155/1536 ; 1155/1536 ; 385/511 ;	upstream_gene_variant ; DIC78_RS00030 ; c.-709T>C ; . ; . ; . ; . ;	upstream_gene_variant ; DIC78_RS00035 ; c.-1019T>C ; . ; . ; . ; . ;	upstream_gene_variant ; DIC78_RS00040 ; c.-2203T>C ; . ; . ; . ; . ;	upstream_gene_variant ; DIC78_RS00045 ; c.-3866T>C ; . ; . ; . ; . ;
NZ_CP029364.1	9798	C	T	228	hom	147	146	DIC78_RS00020	gene2	8632	10167	+	synonymous_variant ; DIC78_RS00020 ; c.1167C>T ; p.Leu389Leu ; 1167/1536 ; 1167/1536 ; 389/511 ;	synonymous_variant ; DIC78_RS00020 ; c.1167C>T ; p.Leu389Leu ; 1167/1536 ; 1167/1536 ; 389/511 ;	upstream_gene_variant ; DIC78_RS00030 ; c.-697C>T ; . ; . ; . ; . ;	upstream_gene_variant ; DIC78_RS00035 ; c.-1007C>T ; . ; . ; . ; . ;	upstream_gene_variant ; DIC78_RS00040 ; c.-2191C>T ; . ; . ; . ; . ;	upstream_gene_variant ; DIC78_RS00045 ; c.-3854C>T ; . ; . ; . ; . ;
NZ_CP029364.1	9813	A	G	225	hom	125	125	DIC78_RS00020	gene2	8632	10167	+	synonymous_variant ; DIC78_RS00020 ; c.1182A>G ; p.Arg394Arg ; 1182/1536 ; 1182/1536 ; 394/511 ;	synonymous_variant ; DIC78_RS00020 ; c.1182A>G ; p.Arg394Arg ; 1182/1536 ; 1182/1536 ; 394/511 ;	upstream_gene_variant ; DIC78_RS00030 ; c.-682A>G ; . ; . ; . ; . ;	upstream_gene_variant ; DIC78_RS00035 ; c.-992A>G ; . ; . ; . ; . ;	upstream_gene_variant ; DIC78_RS00040 ; c.-2176A>G ; . ; . ; . ; . ;	upstream_gene_variant ; DIC78_RS00045 ; c.-3839A>G ; . ; . ; . ; . ;
NZ_CP029364.1	9816	C	T	225	hom	125	125	DIC78_RS00020	gene2	8632	10167	+	synonymous_variant ; DIC78_RS00020 ; c.1185C>T ; p.Leu395Leu ; 1185/1536 ; 1185/1536 ; 395/511 ;	synonymous_variant ; DIC78_RS00020 ; c.1185C>T ; p.Leu395Leu ; 1185/1536 ; 1185/1536 ; 395/511 ;	upstream_gene_variant ; DIC78_RS00030 ; c.-679C>T ; . ; . ; . ; . ;	upstream_gene_variant ; DIC78_RS00035 ; c.-989C>T ; . ; . ; . ; . ;	upstream_gene_variant ; DIC78_RS00040 ; c.-2173C>T ; . ; . ; . ; . ;	upstream_gene_variant ; DIC78_RS00045 ; c.-3836C>T ; . ; . ; . ; . ;
NZ_CP029364.1	9820	A	G	225	hom	121	121	DIC78_RS00020	gene2	8632	10167	+	missense_variant ; DIC78_RS00020 ; c.1189A>G ; p.Thr397Ala ; 1189/1536 ; 1189/1536 ; 397/511 ;	missense_variant ; DIC78_RS00020 ; c.1189A>G ; p.Thr397Ala ; 1189/1536 ; 1189/1536 ; 397/511 ;	upstream_gene_variant ; DIC78_RS00030 ; c.-675A>G ; . ; . ; . ; . ;	upstream_gene_variant ; DIC78_RS00035 ; c.-985A>G ; . ; . ; . ; . ;	upstream_gene_variant ; DIC78_RS00040 ; c.-2169A>G ; . ; . ; . ; . ;	upstream_gene_variant ; DIC78_RS00045 ; c.-3832A>G ; . ; . ; . ; . ;
NZ_CP029364.1	9825	C	T	225	hom	119	119	DIC78_RS00020	gene2	8632	10167	+	synonymous_variant ; DIC78_RS00020 ; c.1194C>T ; p.Asp398Asp ; 1194/1536 ; 1194/1536 ; 398/511 ;	synonymous_variant ; DIC78_RS00020 ; c.1194C>T ; p.Asp398Asp ; 1194/1536 ; 1194/1536 ; 398/511 ;	upstream_gene_variant ; DIC78_RS00030 ; c.-670C>T ; . ; . ; . ; . ;	upstream_gene_variant ; DIC78_RS00035 ; c.-980C>T ; . ; . ; . ; . ;	upstream_gene_variant ; DIC78_RS00040 ; c.-2164C>T ; . ; . ; . ; . ;	upstream_gene_variant ; DIC78_RS00045 ; c.-3827C>T ; . ; . ; . ; . ;
NZ_CP029364.1	9828	A	T	225	hom	119	119	DIC78_RS00020	gene2	8632	10167	+	synonymous_variant ; DIC78_RS00020 ; c.1197A>T ; p.Leu399Leu ; 1197/1536 ; 1197/1536 ; 399/511 ;	synonymous_variant ; DIC78_RS00020 ; c.1197A>T ; p.Leu399Leu ; 1197/1536 ; 1197/1536 ; 399/511 ;	upstream_gene_variant ; DIC78_RS00030 ; c.-667A>T ; . ; . ; . ; . ;	upstream_gene_variant ; DIC78_RS00035 ; c.-977A>T ; . ; . ; . ; . ;	upstream_gene_variant ; DIC78_RS00040 ; c.-2161A>T ; . ; . ; . ; . ;	upstream_gene_variant ; DIC78_RS00045 ; c.-3824A>T ; . ; . ; . ; . ;
NZ_CP029364.1	9840	T	G	132	hom	8	8	DIC78_RS00020	gene2	8632	10167	+	synonymous_variant ; DIC78_RS00020 ; c.1209T>G ; p.Pro403Pro ; 1209/1536 ; 1209/1536 ; 403/511 ;	synonymous_variant ; DIC78_RS00020 ; c.1209T>G ; p.Pro403Pro ; 1209/1536 ; 1209/1536 ; 403/511 ;	upstream_gene_variant ; DIC78_RS00030 ; c.-655T>G ; . ; . ; . ; . ;	upstream_gene_variant ; DIC78_RS00035 ; c.-965T>G ; . ; . ; . ; . ;	upstream_gene_variant ; DIC78_RS00040 ; c.-2149T>G ; . ; . ; . ; . ;	upstream_gene_variant ; DIC78_RS00045 ; c.-3812T>G ; . ; . ; . ; . ;
NZ_CP029364.1	9844	T	C	72	hom	3	3	DIC78_RS00020	gene2	8632	10167	+	synonymous_variant ; DIC78_RS00020 ; c.1213T>C ; p.Leu405Leu ; 1213/1536 ; 1213/1536 ; 405/511 ;	synonymous_variant ; DIC78_RS00020 ; c.1213T>C ; p.Leu405Leu ; 1213/1536 ; 1213/1536 ; 405/511 ;	upstream_gene_variant ; DIC78_RS00030 ; c.-651T>C ; . ; . ; . ; . ;	upstream_gene_variant ; DIC78_RS00035 ; c.-961T>C ; . ; . ; . ; . ;	upstream_gene_variant ; DIC78_RS00040 ; c.-2145T>C ; . ; . ; . ; . ;	upstream_gene_variant ; DIC78_RS00045 ; c.-3808T>C ; . ; . ; . ; . ;
NZ_CP029364.1	9846	G	T	72	hom	3	3	DIC78_RS00020	gene2	8632	10167	+	missense_variant ; DIC78_RS00020 ; c.1215G>T ; p.Leu405Phe ; 1215/1536 ; 1215/1536 ; 405/511 ;	missense_variant ; DIC78_RS00020 ; c.1215G>T ; p.Leu405Phe ; 1215/1536 ; 1215/1536 ; 405/511 ;	upstream_gene_variant ; DIC78_RS00030 ; c.-649G>T ; . ; . ; . ; . ;	upstream_gene_variant ; DIC78_RS00035 ; c.-959G>T ; . ; . ; . ; . ;	upstream_gene_variant ; DIC78_RS00040 ; c.-2143G>T ; . ; . ; . ; . ;	upstream_gene_variant ; DIC78_RS00045 ; c.-3806G>T ; . ; . ; . ; . ;
NZ_CP029364.1	9849	A	T	72	hom	3	3	DIC78_RS00020	gene2	8632	10167	+	synonymous_variant ; DIC78_RS00020 ; c.1218A>T ; p.Val406Val ; 1218/1536 ; 1218/1536 ; 406/511 ;	synonymous_variant ; DIC78_RS00020 ; c.1218A>T ; p.Val406Val ; 1218/1536 ; 1218/1536 ; 406/511 ;	upstream_gene_variant ; DIC78_RS00030 ; c.-646A>T ; . ; . ; . ; . ;	upstream_gene_variant ; DIC78_RS00035 ; c.-956A>T ; . ; . ; . ; . ;	upstream_gene_variant ; DIC78_RS00040 ; c.-2140A>T ; . ; . ; . ; . ;	upstream_gene_variant ; DIC78_RS00045 ; c.-3803A>T ; . ; . ; . ; . ;
NZ_CP029364.1	9852	C	G	72	hom	3	3	DIC78_RS00020	gene2	8632	10167	+	synonymous_variant ; DIC78_RS00020 ; c.1221C>G ; p.Pro407Pro ; 1221/1536 ; 1221/1536 ; 407/511 ;	synonymous_variant ; DIC78_RS00020 ; c.1221C>G ; p.Pro407Pro ; 1221/1536 ; 1221/1536 ; 407/511 ;	upstream_gene_variant ; DIC78_RS00030 ; c.-643C>G ; . ; . ; . ; . ;	upstream_gene_variant ; DIC78_RS00035 ; c.-953C>G ; . ; . ; . ; . ;	upstream_gene_variant ; DIC78_RS00040 ; c.-2137C>G ; . ; . ; . ; . ;	upstream_gene_variant ; DIC78_RS00045 ; c.-3800C>G ; . ; . ; . ; . ;
NZ_CP029364.1	9853	G	C	68	hom	3	3	DIC78_RS00020	gene2	8632	10167	+	missense_variant ; DIC78_RS00020 ; c.1222G>C ; p.Glu408Gln ; 1222/1536 ; 1222/1536 ; 408/511 ;	missense_variant ; DIC78_RS00020 ; c.1222G>C ; p.Glu408Gln ; 1222/1536 ; 1222/1536 ; 408/511 ;	upstream_gene_variant ; DIC78_RS00030 ; c.-642G>C ; . ; . ; . ; . ;	upstream_gene_variant ; DIC78_RS00035 ; c.-952G>C ; . ; . ; . ; . ;	upstream_gene_variant ; DIC78_RS00040 ; c.-2136G>C ; . ; . ; . ; . ;	upstream_gene_variant ; DIC78_RS00045 ; c.-3799G>C ; . ; . ; . ; . ;
NZ_CP029364.1	9945	C	T	159	hom	8	8	DIC78_RS00020	gene2	8632	10167	+	synonymous_variant ; DIC78_RS00020 ; c.1314C>T ; p.Asp438Asp ; 1314/1536 ; 1314/1536 ; 438/511 ;	synonymous_variant ; DIC78_RS00020 ; c.1314C>T ; p.Asp438Asp ; 1314/1536 ; 1314/1536 ; 438/511 ;	upstream_gene_variant ; DIC78_RS00030 ; c.-550C>T ; . ; . ; . ; . ;	upstream_gene_variant ; DIC78_RS00035 ; c.-860C>T ; . ; . ; . ; . ;	upstream_gene_variant ; DIC78_RS00040 ; c.-2044C>T ; . ; . ; . ; . ;	upstream_gene_variant ; DIC78_RS00045 ; c.-3707C>T ; . ; . ; . ; . ;
NZ_CP029364.1	9959	G	A	225	hom	187	187	DIC78_RS00020	gene2	8632	10167	+	missense_variant ; DIC78_RS00020 ; c.1328G>A ; p.Arg443Gln ; 1328/1536 ; 1328/1536 ; 443/511 ;	missense_variant ; DIC78_RS00020 ; c.1328G>A ; p.Arg443Gln ; 1328/1536 ; 1328/1536 ; 443/511 ;	upstream_gene_variant ; DIC78_RS00030 ; c.-536G>A ; . ; . ; . ; . ;	upstream_gene_variant ; DIC78_RS00035 ; c.-846G>A ; . ; . ; . ; . ;	upstream_gene_variant ; DIC78_RS00040 ; c.-2030G>A ; . ; . ; . ; . ;	upstream_gene_variant ; DIC78_RS00045 ; c.-3693G>A ; . ; . ; . ; . ;
NZ_CP029364.1	9966	A	G	225	hom	190	190	DIC78_RS00020	gene2	8632	10167	+	synonymous_variant ; DIC78_RS00020 ; c.1335A>G ; p.Thr445Thr ; 1335/1536 ; 1335/1536 ; 445/511 ;	synonymous_variant ; DIC78_RS00020 ; c.1335A>G ; p.Thr445Thr ; 1335/1536 ; 1335/1536 ; 445/511 ;	upstream_gene_variant ; DIC78_RS00030 ; c.-529A>G ; . ; . ; . ; . ;	upstream_gene_variant ; DIC78_RS00035 ; c.-839A>G ; . ; . ; . ; . ;	upstream_gene_variant ; DIC78_RS00040 ; c.-2023A>G ; . ; . ; . ; . ;	upstream_gene_variant ; DIC78_RS00045 ; c.-3686A>G ; . ; . ; . ; . ;
NZ_CP029364.1	9969	G	A	225	hom	190	190	DIC78_RS00020	gene2	8632	10167	+	synonymous_variant ; DIC78_RS00020 ; c.1338G>A ; p.Lys446Lys ; 1338/1536 ; 1338/1536 ; 446/511 ;	synonymous_variant ; DIC78_RS00020 ; c.1338G>A ; p.Lys446Lys ; 1338/1536 ; 1338/1536 ; 446/511 ;	upstream_gene_variant ; DIC78_RS00030 ; c.-526G>A ; . ; . ; . ; . ;	upstream_gene_variant ; DIC78_RS00035 ; c.-836G>A ; . ; . ; . ; . ;	upstream_gene_variant ; DIC78_RS00040 ; c.-2020G>A ; . ; . ; . ; . ;	upstream_gene_variant ; DIC78_RS00045 ; c.-3683G>A ; . ; . ; . ; . ;
NZ_CP029364.1	9996	G	A	225	hom	42	42	DIC78_RS00020	gene2	8632	10167	+	synonymous_variant ; DIC78_RS00020 ; c.1365G>A ; p.Arg455Arg ; 1365/1536 ; 1365/1536 ; 455/511 ;	synonymous_variant ; DIC78_RS00020 ; c.1365G>A ; p.Arg455Arg ; 1365/1536 ; 1365/1536 ; 455/511 ;	upstream_gene_variant ; DIC78_RS00030 ; c.-499G>A ; . ; . ; . ; . ;	upstream_gene_variant ; DIC78_RS00035 ; c.-809G>A ; . ; . ; . ; . ;	upstream_gene_variant ; DIC78_RS00040 ; c.-1993G>A ; . ; . ; . ; . ;	upstream_gene_variant ; DIC78_RS00045 ; c.-3656G>A ; . ; . ; . ; . ;
NZ_CP029364.1	9999	T	C	228	hom	41	40	DIC78_RS00020	gene2	8632	10167	+	synonymous_variant ; DIC78_RS00020 ; c.1368T>C ; p.Ala456Ala ; 1368/1536 ; 1368/1536 ; 456/511 ;	synonymous_variant ; DIC78_RS00020 ; c.1368T>C ; p.Ala456Ala ; 1368/1536 ; 1368/1536 ; 456/511 ;	upstream_gene_variant ; DIC78_RS00030 ; c.-496T>C ; . ; . ; . ; . ;	upstream_gene_variant ; DIC78_RS00035 ; c.-806T>C ; . ; . ; . ; . ;	upstream_gene_variant ; DIC78_RS00040 ; c.-1990T>C ; . ; . ; . ; . ;	upstream_gene_variant ; DIC78_RS00045 ; c.-3653T>C ; . ; . ; . ; . ;
NZ_CP029364.1	10005	A	G	219	het	29	23	DIC78_RS00020	gene2	8632	10167	+	synonymous_variant ; DIC78_RS00020 ; c.1374A>G ; p.Gly458Gly ; 1374/1536 ; 1374/1536 ; 458/511 ;	synonymous_variant ; DIC78_RS00020 ; c.1374A>G ; p.Gly458Gly ; 1374/1536 ; 1374/1536 ; 458/511 ;	upstream_gene_variant ; DIC78_RS00030 ; c.-490A>G ; . ; . ; . ; . ;	upstream_gene_variant ; DIC78_RS00035 ; c.-800A>G ; . ; . ; . ; . ;	upstream_gene_variant ; DIC78_RS00040 ; c.-1984A>G ; . ; . ; . ; . ;	upstream_gene_variant ; DIC78_RS00045 ; c.-3647A>G ; . ; . ; . ; . ;
NZ_CP029364.1	10009	C	A	225	hom	23	23	DIC78_RS00020	gene2	8632	10167	+	missense_variant ; DIC78_RS00020 ; c.1378C>A ; p.Gln460Lys ; 1378/1536 ; 1378/1536 ; 460/511 ;	missense_variant ; DIC78_RS00020 ; c.1378C>A ; p.Gln460Lys ; 1378/1536 ; 1378/1536 ; 460/511 ;	upstream_gene_variant ; DIC78_RS00030 ; c.-486C>A ; . ; . ; . ; . ;	upstream_gene_variant ; DIC78_RS00035 ; c.-796C>A ; . ; . ; . ; . ;	upstream_gene_variant ; DIC78_RS00040 ; c.-1980C>A ; . ; . ; . ; . ;	upstream_gene_variant ; DIC78_RS00045 ; c.-3643C>A ; . ; . ; . ; . ;
NZ_CP029364.1	10012	G	C	225	hom	20	20	DIC78_RS00020	gene2	8632	10167	+	missense_variant ; DIC78_RS00020 ; c.1381G>C ; p.Glu461Gln ; 1381/1536 ; 1381/1536 ; 461/511 ;	missense_variant ; DIC78_RS00020 ; c.1381G>C ; p.Glu461Gln ; 1381/1536 ; 1381/1536 ; 461/511 ;	upstream_gene_variant ; DIC78_RS00030 ; c.-483G>C ; . ; . ; . ; . ;	upstream_gene_variant ; DIC78_RS00035 ; c.-793G>C ; . ; . ; . ; . ;	upstream_gene_variant ; DIC78_RS00040 ; c.-1977G>C ; . ; . ; . ; . ;	upstream_gene_variant ; DIC78_RS00045 ; c.-3640G>C ; . ; . ; . ; . ;
NZ_CP029364.1	10015	C	A	225	hom	20	20	DIC78_RS00020	gene2	8632	10167	+	missense_variant ; DIC78_RS00020 ; c.1384C>A ; p.Gln462Lys ; 1384/1536 ; 1384/1536 ; 462/511 ;	missense_variant ; DIC78_RS00020 ; c.1384C>A ; p.Gln462Lys ; 1384/1536 ; 1384/1536 ; 462/511 ;	upstream_gene_variant ; DIC78_RS00030 ; c.-480C>A ; . ; . ; . ; . ;	upstream_gene_variant ; DIC78_RS00035 ; c.-790C>A ; . ; . ; . ; . ;	upstream_gene_variant ; DIC78_RS00040 ; c.-1974C>A ; . ; . ; . ; . ;	upstream_gene_variant ; DIC78_RS00045 ; c.-3637C>A ; . ; . ; . ; . ;
NZ_CP029364.1	10017	A	C	225	hom	20	20	DIC78_RS00020	gene2	8632	10167	+	missense_variant ; DIC78_RS00020 ; c.1386A>C ; p.Gln462His ; 1386/1536 ; 1386/1536 ; 462/511 ;	missense_variant ; DIC78_RS00020 ; c.1386A>C ; p.Gln462His ; 1386/1536 ; 1386/1536 ; 462/511 ;	upstream_gene_variant ; DIC78_RS00030 ; c.-478A>C ; . ; . ; . ; . ;	upstream_gene_variant ; DIC78_RS00035 ; c.-788A>C ; . ; . ; . ; . ;	upstream_gene_variant ; DIC78_RS00040 ; c.-1972A>C ; . ; . ; . ; . ;	upstream_gene_variant ; DIC78_RS00045 ; c.-3635A>C ; . ; . ; . ; . ;
NZ_CP029364.1	10027	A	G	225	hom	19	19	DIC78_RS00020	gene2	8632	10167	+	missense_variant ; DIC78_RS00020 ; c.1396A>G ; p.Thr466Ala ; 1396/1536 ; 1396/1536 ; 466/511 ;	missense_variant ; DIC78_RS00020 ; c.1396A>G ; p.Thr466Ala ; 1396/1536 ; 1396/1536 ; 466/511 ;	upstream_gene_variant ; DIC78_RS00030 ; c.-468A>G ; . ; . ; . ; . ;	upstream_gene_variant ; DIC78_RS00035 ; c.-778A>G ; . ; . ; . ; . ;	upstream_gene_variant ; DIC78_RS00040 ; c.-1962A>G ; . ; . ; . ; . ;	upstream_gene_variant ; DIC78_RS00045 ; c.-3625A>G ; . ; . ; . ; . ;
NZ_CP029364.1	10029	C	A	225	hom	19	19	DIC78_RS00020	gene2	8632	10167	+	synonymous_variant ; DIC78_RS00020 ; c.1398C>A ; p.Thr466Thr ; 1398/1536 ; 1398/1536 ; 466/511 ;	synonymous_variant ; DIC78_RS00020 ; c.1398C>A ; p.Thr466Thr ; 1398/1536 ; 1398/1536 ; 466/511 ;	upstream_gene_variant ; DIC78_RS00030 ; c.-466C>A ; . ; . ; . ; . ;	upstream_gene_variant ; DIC78_RS00035 ; c.-776C>A ; . ; . ; . ; . ;	upstream_gene_variant ; DIC78_RS00040 ; c.-1960C>A ; . ; . ; . ; . ;	upstream_gene_variant ; DIC78_RS00045 ; c.-3623C>A ; . ; . ; . ; . ;
NZ_CP029364.1	10032	A	G	225	hom	19	19	DIC78_RS00020	gene2	8632	10167	+	synonymous_variant ; DIC78_RS00020 ; c.1401A>G ; p.Thr467Thr ; 1401/1536 ; 1401/1536 ; 467/511 ;	synonymous_variant ; DIC78_RS00020 ; c.1401A>G ; p.Thr467Thr ; 1401/1536 ; 1401/1536 ; 467/511 ;	upstream_gene_variant ; DIC78_RS00030 ; c.-463A>G ; . ; . ; . ; . ;	upstream_gene_variant ; DIC78_RS00035 ; c.-773A>G ; . ; . ; . ; . ;	upstream_gene_variant ; DIC78_RS00040 ; c.-1957A>G ; . ; . ; . ; . ;	upstream_gene_variant ; DIC78_RS00045 ; c.-3620A>G ; . ; . ; . ; . ;
NZ_CP029364.1	10033	G	C	225	hom	19	19	DIC78_RS00020	gene2	8632	10167	+	missense_variant ; DIC78_RS00020 ; c.1402G>C ; p.Ala468Pro ; 1402/1536 ; 1402/1536 ; 468/511 ;	missense_variant ; DIC78_RS00020 ; c.1402G>C ; p.Ala468Pro ; 1402/1536 ; 1402/1536 ; 468/511 ;	upstream_gene_variant ; DIC78_RS00030 ; c.-462G>C ; . ; . ; . ; . ;	upstream_gene_variant ; DIC78_RS00035 ; c.-772G>C ; . ; . ; . ; . ;	upstream_gene_variant ; DIC78_RS00040 ; c.-1956G>C ; . ; . ; . ; . ;	upstream_gene_variant ; DIC78_RS00045 ; c.-3619G>C ; . ; . ; . ; . ;
NZ_CP029364.1	10034	C	A	225	hom	19	19	DIC78_RS00020	gene2	8632	10167	+	missense_variant ; DIC78_RS00020 ; c.1403C>A ; p.Ala468Glu ; 1403/1536 ; 1403/1536 ; 468/511 ;	missense_variant ; DIC78_RS00020 ; c.1403C>A ; p.Ala468Glu ; 1403/1536 ; 1403/1536 ; 468/511 ;	upstream_gene_variant ; DIC78_RS00030 ; c.-461C>A ; . ; . ; . ; . ;	upstream_gene_variant ; DIC78_RS00035 ; c.-771C>A ; . ; . ; . ; . ;	upstream_gene_variant ; DIC78_RS00040 ; c.-1955C>A ; . ; . ; . ; . ;	upstream_gene_variant ; DIC78_RS00045 ; c.-3618C>A ; . ; . ; . ; . ;
NZ_CP029364.1	10045	A	C	225	hom	21	21	DIC78_RS00020	gene2	8632	10167	+	missense_variant ; DIC78_RS00020 ; c.1414A>C ; p.Asn472His ; 1414/1536 ; 1414/1536 ; 472/511 ;	missense_variant ; DIC78_RS00020 ; c.1414A>C ; p.Asn472His ; 1414/1536 ; 1414/1536 ; 472/511 ;	upstream_gene_variant ; DIC78_RS00030 ; c.-450A>C ; . ; . ; . ; . ;	upstream_gene_variant ; DIC78_RS00035 ; c.-760A>C ; . ; . ; . ; . ;	upstream_gene_variant ; DIC78_RS00040 ; c.-1944A>C ; . ; . ; . ; . ;	upstream_gene_variant ; DIC78_RS00045 ; c.-3607A>C ; . ; . ; . ; . ;
NZ_CP029364.1	10047	C	T	225	hom	21	21	DIC78_RS00020	gene2	8632	10167	+	synonymous_variant ; DIC78_RS00020 ; c.1416C>T ; p.Asn472Asn ; 1416/1536 ; 1416/1536 ; 472/511 ;	synonymous_variant ; DIC78_RS00020 ; c.1416C>T ; p.Asn472Asn ; 1416/1536 ; 1416/1536 ; 472/511 ;	upstream_gene_variant ; DIC78_RS00030 ; c.-448C>T ; . ; . ; . ; . ;	upstream_gene_variant ; DIC78_RS00035 ; c.-758C>T ; . ; . ; . ; . ;	upstream_gene_variant ; DIC78_RS00040 ; c.-1942C>T ; . ; . ; . ; . ;	upstream_gene_variant ; DIC78_RS00045 ; c.-3605C>T ; . ; . ; . ; . ;
NZ_CP029364.1	10050	C	G	225	hom	21	21	DIC78_RS00020	gene2	8632	10167	+	missense_variant ; DIC78_RS00020 ; c.1419C>G ; p.Asp473Glu ; 1419/1536 ; 1419/1536 ; 473/511 ;	missense_variant ; DIC78_RS00020 ; c.1419C>G ; p.Asp473Glu ; 1419/1536 ; 1419/1536 ; 473/511 ;	upstream_gene_variant ; DIC78_RS00030 ; c.-445C>G ; . ; . ; . ; . ;	upstream_gene_variant ; DIC78_RS00035 ; c.-755C>G ; . ; . ; . ; . ;	upstream_gene_variant ; DIC78_RS00040 ; c.-1939C>G ; . ; . ; . ; . ;	upstream_gene_variant ; DIC78_RS00045 ; c.-3602C>G ; . ; . ; . ; . ;
NZ_CP029364.1	10051	A	C	225	hom	21	21	DIC78_RS00020	gene2	8632	10167	+	missense_variant ; DIC78_RS00020 ; c.1420A>C ; p.Lys474Gln ; 1420/1536 ; 1420/1536 ; 474/511 ;	missense_variant ; DIC78_RS00020 ; c.1420A>C ; p.Lys474Gln ; 1420/1536 ; 1420/1536 ; 474/511 ;	upstream_gene_variant ; DIC78_RS00030 ; c.-444A>C ; . ; . ; . ; . ;	upstream_gene_variant ; DIC78_RS00035 ; c.-754A>C ; . ; . ; . ; . ;	upstream_gene_variant ; DIC78_RS00040 ; c.-1938A>C ; . ; . ; . ; . ;	upstream_gene_variant ; DIC78_RS00045 ; c.-3601A>C ; . ; . ; . ; . ;
NZ_CP029364.1	10063	C	T	225	hom	96	96	DIC78_RS00020	gene2	8632	10167	+	synonymous_variant ; DIC78_RS00020 ; c.1432C>T ; p.Leu478Leu ; 1432/1536 ; 1432/1536 ; 478/511 ;	synonymous_variant ; DIC78_RS00020 ; c.1432C>T ; p.Leu478Leu ; 1432/1536 ; 1432/1536 ; 478/511 ;	upstream_gene_variant ; DIC78_RS00030 ; c.-432C>T ; . ; . ; . ; . ;	upstream_gene_variant ; DIC78_RS00035 ; c.-742C>T ; . ; . ; . ; . ;	upstream_gene_variant ; DIC78_RS00040 ; c.-1926C>T ; . ; . ; . ; . ;	upstream_gene_variant ; DIC78_RS00045 ; c.-3589C>T ; . ; . ; . ; . ;
NZ_CP029364.1	10069	G	A	225	hom	96	96	DIC78_RS00020	gene2	8632	10167	+	missense_variant ; DIC78_RS00020 ; c.1438G>A ; p.Asp480Asn ; 1438/1536 ; 1438/1536 ; 480/511 ;	missense_variant ; DIC78_RS00020 ; c.1438G>A ; p.Asp480Asn ; 1438/1536 ; 1438/1536 ; 480/511 ;	upstream_gene_variant ; DIC78_RS00030 ; c.-426G>A ; . ; . ; . ; . ;	upstream_gene_variant ; DIC78_RS00035 ; c.-736G>A ; . ; . ; . ; . ;	upstream_gene_variant ; DIC78_RS00040 ; c.-1920G>A ; . ; . ; . ; . ;	upstream_gene_variant ; DIC78_RS00045 ; c.-3583G>A ; . ; . ; . ; . ;
NZ_CP029364.1	10080	A	T	225	hom	96	96	DIC78_RS00020	gene2	8632	10167	+	missense_variant ; DIC78_RS00020 ; c.1449A>T ; p.Glu483Asp ; 1449/1536 ; 1449/1536 ; 483/511 ;	missense_variant ; DIC78_RS00020 ; c.1449A>T ; p.Glu483Asp ; 1449/1536 ; 1449/1536 ; 483/511 ;	upstream_gene_variant ; DIC78_RS00030 ; c.-415A>T ; . ; . ; . ; . ;	upstream_gene_variant ; DIC78_RS00035 ; c.-725A>T ; . ; . ; . ; . ;	upstream_gene_variant ; DIC78_RS00040 ; c.-1909A>T ; . ; . ; . ; . ;	upstream_gene_variant ; DIC78_RS00045 ; c.-3572A>T ; . ; . ; . ; . ;
NZ_CP029364.1	10083	A	T	225	hom	96	96	DIC78_RS00020	gene2	8632	10167	+	synonymous_variant ; DIC78_RS00020 ; c.1452A>T ; p.Pro484Pro ; 1452/1536 ; 1452/1536 ; 484/511 ;	synonymous_variant ; DIC78_RS00020 ; c.1452A>T ; p.Pro484Pro ; 1452/1536 ; 1452/1536 ; 484/511 ;	upstream_gene_variant ; DIC78_RS00030 ; c.-412A>T ; . ; . ; . ; . ;	upstream_gene_variant ; DIC78_RS00035 ; c.-722A>T ; . ; . ; . ; . ;	upstream_gene_variant ; DIC78_RS00040 ; c.-1906A>T ; . ; . ; . ; . ;	upstream_gene_variant ; DIC78_RS00045 ; c.-3569A>T ; . ; . ; . ; . ;
NZ_CP029364.1	10086	T	C	225	hom	96	96	DIC78_RS00020	gene2	8632	10167	+	synonymous_variant ; DIC78_RS00020 ; c.1455T>C ; p.Asn485Asn ; 1455/1536 ; 1455/1536 ; 485/511 ;	synonymous_variant ; DIC78_RS00020 ; c.1455T>C ; p.Asn485Asn ; 1455/1536 ; 1455/1536 ; 485/511 ;	upstream_gene_variant ; DIC78_RS00030 ; c.-409T>C ; . ; . ; . ; . ;	upstream_gene_variant ; DIC78_RS00035 ; c.-719T>C ; . ; . ; . ; . ;	upstream_gene_variant ; DIC78_RS00040 ; c.-1903T>C ; . ; . ; . ; . ;	upstream_gene_variant ; DIC78_RS00045 ; c.-3566T>C ; . ; . ; . ; . ;
NZ_CP029364.1	10089	A	G	225	hom	96	96	DIC78_RS00020	gene2	8632	10167	+	synonymous_variant ; DIC78_RS00020 ; c.1458A>G ; p.Lys486Lys ; 1458/1536 ; 1458/1536 ; 486/511 ;	synonymous_variant ; DIC78_RS00020 ; c.1458A>G ; p.Lys486Lys ; 1458/1536 ; 1458/1536 ; 486/511 ;	upstream_gene_variant ; DIC78_RS00030 ; c.-406A>G ; . ; . ; . ; . ;	upstream_gene_variant ; DIC78_RS00035 ; c.-716A>G ; . ; . ; . ; . ;	upstream_gene_variant ; DIC78_RS00040 ; c.-1900A>G ; . ; . ; . ; . ;	upstream_gene_variant ; DIC78_RS00045 ; c.-3563A>G ; . ; . ; . ; . ;
NZ_CP029364.1	10091	C	A	225	hom	96	96	DIC78_RS00020	gene2	8632	10167	+	missense_variant ; DIC78_RS00020 ; c.1460C>A ; p.Thr487Lys ; 1460/1536 ; 1460/1536 ; 487/511 ;	missense_variant ; DIC78_RS00020 ; c.1460C>A ; p.Thr487Lys ; 1460/1536 ; 1460/1536 ; 487/511 ;	upstream_gene_variant ; DIC78_RS00030 ; c.-404C>A ; . ; . ; . ; . ;	upstream_gene_variant ; DIC78_RS00035 ; c.-714C>A ; . ; . ; . ; . ;	upstream_gene_variant ; DIC78_RS00040 ; c.-1898C>A ; . ; . ; . ; . ;	upstream_gene_variant ; DIC78_RS00045 ; c.-3561C>A ; . ; . ; . ; . ;
NZ_CP029364.1	10110	G	T	225	hom	101	101	DIC78_RS00020	gene2	8632	10167	+	synonymous_variant ; DIC78_RS00020 ; c.1479G>T ; p.Thr493Thr ; 1479/1536 ; 1479/1536 ; 493/511 ;	synonymous_variant ; DIC78_RS00020 ; c.1479G>T ; p.Thr493Thr ; 1479/1536 ; 1479/1536 ; 493/511 ;	upstream_gene_variant ; DIC78_RS00030 ; c.-385G>T ; . ; . ; . ; . ;	upstream_gene_variant ; DIC78_RS00035 ; c.-695G>T ; . ; . ; . ; . ;	upstream_gene_variant ; DIC78_RS00040 ; c.-1879G>T ; . ; . ; . ; . ;	upstream_gene_variant ; DIC78_RS00045 ; c.-3542G>T ; . ; . ; . ; . ;
NZ_CP029364.1	10113	C	A	225	hom	100	100	DIC78_RS00020	gene2	8632	10167	+	synonymous_variant ; DIC78_RS00020 ; c.1482C>A ; p.Ser494Ser ; 1482/1536 ; 1482/1536 ; 494/511 ;	synonymous_variant ; DIC78_RS00020 ; c.1482C>A ; p.Ser494Ser ; 1482/1536 ; 1482/1536 ; 494/511 ;	upstream_gene_variant ; DIC78_RS00030 ; c.-382C>A ; . ; . ; . ; . ;	upstream_gene_variant ; DIC78_RS00035 ; c.-692C>A ; . ; . ; . ; . ;	upstream_gene_variant ; DIC78_RS00040 ; c.-1876C>A ; . ; . ; . ; . ;	upstream_gene_variant ; DIC78_RS00045 ; c.-3539C>A ; . ; . ; . ; . ;
NZ_CP029364.1	10737	C	T	225	hom	39	39	.	.	.	.	.	.	upstream_gene_variant ; DIC78_RS00035 ; c.-68C>T ; . ; . ; . ; . ;	upstream_gene_variant ; DIC78_RS00040 ; c.-1252C>T ; . ; . ; . ; . ;	upstream_gene_variant ; DIC78_RS00045 ; c.-2915C>T ; . ; . ; . ; . ;	upstream_gene_variant ; DIC78_RS00050 ; c.-4263C>T ; . ; . ; . ; . ;	upstream_gene_variant ; DIC78_RS00055 ; c.-4500C>T ; . ; . ; . ; . ;
NZ_CP029364.1	10739	T	C	225	hom	39	39	.	.	.	.	.	.	upstream_gene_variant ; DIC78_RS00035 ; c.-66T>C ; . ; . ; . ; . ;	upstream_gene_variant ; DIC78_RS00040 ; c.-1250T>C ; . ; . ; . ; . ;	upstream_gene_variant ; DIC78_RS00045 ; c.-2913T>C ; . ; . ; . ; . ;	upstream_gene_variant ; DIC78_RS00050 ; c.-4261T>C ; . ; . ; . ; . ;	upstream_gene_variant ; DIC78_RS00055 ; c.-4498T>C ; . ; . ; . ; . ;
NZ_CP029364.1	10756	C	A	225	hom	36	36	.	.	.	.	.	.	upstream_gene_variant ; DIC78_RS00035 ; c.-49C>A ; . ; . ; . ; . ;	upstream_gene_variant ; DIC78_RS00040 ; c.-1233C>A ; . ; . ; . ; . ;	upstream_gene_variant ; DIC78_RS00045 ; c.-2896C>A ; . ; . ; . ; . ;	upstream_gene_variant ; DIC78_RS00050 ; c.-4244C>A ; . ; . ; . ; . ;	upstream_gene_variant ; DIC78_RS00055 ; c.-4481C>A ; . ; . ; . ; . ;
NZ_CP029364.1	10757	C	T	225	hom	36	36	.	.	.	.	.	.	upstream_gene_variant ; DIC78_RS00035 ; c.-48C>T ; . ; . ; . ; . ;	upstream_gene_variant ; DIC78_RS00040 ; c.-1232C>T ; . ; . ; . ; . ;	upstream_gene_variant ; DIC78_RS00045 ; c.-2895C>T ; . ; . ; . ; . ;	upstream_gene_variant ; DIC78_RS00050 ; c.-4243C>T ; . ; . ; . ; . ;	upstream_gene_variant ; DIC78_RS00055 ; c.-4480C>T ; . ; . ; . ; . ;
NZ_CP029364.1	10758	T	A	225	hom	36	36	.	.	.	.	.	.	upstream_gene_variant ; DIC78_RS00035 ; c.-47T>A ; . ; . ; . ; . ;	upstream_gene_variant ; DIC78_RS00040 ; c.-1231T>A ; . ; . ; . ; . ;	upstream_gene_variant ; DIC78_RS00045 ; c.-2894T>A ; . ; . ; . ; . ;	upstream_gene_variant ; DIC78_RS00050 ; c.-4242T>A ; . ; . ; . ; . ;	upstream_gene_variant ; DIC78_RS00055 ; c.-4479T>A ; . ; . ; . ; . ;
NZ_CP029364.1	10762	T	C	225	hom	36	36	.	.	.	.	.	.	upstream_gene_variant ; DIC78_RS00035 ; c.-43T>C ; . ; . ; . ; . ;	upstream_gene_variant ; DIC78_RS00040 ; c.-1227T>C ; . ; . ; . ; . ;	upstream_gene_variant ; DIC78_RS00045 ; c.-2890T>C ; . ; . ; . ; . ;	upstream_gene_variant ; DIC78_RS00050 ; c.-4238T>C ; . ; . ; . ; . ;	upstream_gene_variant ; DIC78_RS00055 ; c.-4475T>C ; . ; . ; . ; . ;
NZ_CP029364.1	10765	A	G	225	hom	36	36	.	.	.	.	.	.	upstream_gene_variant ; DIC78_RS00035 ; c.-40A>G ; . ; . ; . ; . ;	upstream_gene_variant ; DIC78_RS00040 ; c.-1224A>G ; . ; . ; . ; . ;	upstream_gene_variant ; DIC78_RS00045 ; c.-2887A>G ; . ; . ; . ; . ;	upstream_gene_variant ; DIC78_RS00050 ; c.-4235A>G ; . ; . ; . ; . ;	upstream_gene_variant ; DIC78_RS00055 ; c.-4472A>G ; . ; . ; . ; . ;
NZ_CP029364.1	10767	T	C	225	hom	37	37	.	.	.	.	.	.	upstream_gene_variant ; DIC78_RS00035 ; c.-38T>C ; . ; . ; . ; . ;	upstream_gene_variant ; DIC78_RS00040 ; c.-1222T>C ; . ; . ; . ; . ;	upstream_gene_variant ; DIC78_RS00045 ; c.-2885T>C ; . ; . ; . ; . ;	upstream_gene_variant ; DIC78_RS00050 ; c.-4233T>C ; . ; . ; . ; . ;	upstream_gene_variant ; DIC78_RS00055 ; c.-4470T>C ; . ; . ; . ; . ;
NZ_CP029364.1	10802	C	G	225	hom	75	75	.	.	.	.	.	.	upstream_gene_variant ; DIC78_RS00035 ; c.-3C>G ; . ; . ; . ; . ;	upstream_gene_variant ; DIC78_RS00040 ; c.-1187C>G ; . ; . ; . ; . ;	upstream_gene_variant ; DIC78_RS00045 ; c.-2850C>G ; . ; . ; . ; . ;	upstream_gene_variant ; DIC78_RS00050 ; c.-4198C>G ; . ; . ; . ; . ;	upstream_gene_variant ; DIC78_RS00055 ; c.-4435C>G ; . ; . ; . ; . ;
NZ_CP029364.1	10804	A	T	225	hom	75	75	.	.	.	.	.	.	upstream_gene_variant ; DIC78_RS00035 ; c.-1A>T ; . ; . ; . ; . ;	upstream_gene_variant ; DIC78_RS00040 ; c.-1185A>T ; . ; . ; . ; . ;	upstream_gene_variant ; DIC78_RS00045 ; c.-2848A>T ; . ; . ; . ; . ;	upstream_gene_variant ; DIC78_RS00050 ; c.-4196A>T ; . ; . ; . ; . ;	upstream_gene_variant ; DIC78_RS00055 ; c.-4433A>T ; . ; . ; . ; . ;
NZ_CP029364.1	10831	G	A	225	hom	83	83	DIC78_RS00035	gene5	10805	11947	+	synonymous_variant ; DIC78_RS00035 ; c.27G>A ; p.Gln9Gln ; 27/1143 ; 27/1143 ; 9/380 ;	synonymous_variant ; DIC78_RS00035 ; c.27G>A ; p.Gln9Gln ; 27/1143 ; 27/1143 ; 9/380 ;	upstream_gene_variant ; DIC78_RS00040 ; c.-1158G>A ; . ; . ; . ; . ;	upstream_gene_variant ; DIC78_RS00045 ; c.-2821G>A ; . ; . ; . ; . ;	upstream_gene_variant ; DIC78_RS00050 ; c.-4169G>A ; . ; . ; . ; . ;	upstream_gene_variant ; DIC78_RS00055 ; c.-4406G>A ; . ; . ; . ; . ;
NZ_CP029364.1	10840	T	G	225	hom	83	83	DIC78_RS00035	gene5	10805	11947	+	synonymous_variant ; DIC78_RS00035 ; c.36T>G ; p.Val12Val ; 36/1143 ; 36/1143 ; 12/380 ;	synonymous_variant ; DIC78_RS00035 ; c.36T>G ; p.Val12Val ; 36/1143 ; 36/1143 ; 12/380 ;	upstream_gene_variant ; DIC78_RS00040 ; c.-1149T>G ; . ; . ; . ; . ;	upstream_gene_variant ; DIC78_RS00045 ; c.-2812T>G ; . ; . ; . ; . ;	upstream_gene_variant ; DIC78_RS00050 ; c.-4160T>G ; . ; . ; . ; . ;	upstream_gene_variant ; DIC78_RS00055 ; c.-4397T>G ; . ; . ; . ; . ;
NZ_CP029364.1	10855	G	A	225	hom	79	79	DIC78_RS00035	gene5	10805	11947	+	synonymous_variant ; DIC78_RS00035 ; c.51G>A ; p.Lys17Lys ; 51/1143 ; 51/1143 ; 17/380 ;	synonymous_variant ; DIC78_RS00035 ; c.51G>A ; p.Lys17Lys ; 51/1143 ; 51/1143 ; 17/380 ;	upstream_gene_variant ; DIC78_RS00040 ; c.-1134G>A ; . ; . ; . ; . ;	upstream_gene_variant ; DIC78_RS00045 ; c.-2797G>A ; . ; . ; . ; . ;	upstream_gene_variant ; DIC78_RS00050 ; c.-4145G>A ; . ; . ; . ; . ;	upstream_gene_variant ; DIC78_RS00055 ; c.-4382G>A ; . ; . ; . ; . ;
NZ_CP029364.1	10864	A	G	225	hom	72	72	DIC78_RS00035	gene5	10805	11947	+	synonymous_variant ; DIC78_RS00035 ; c.60A>G ; p.Ala20Ala ; 60/1143 ; 60/1143 ; 20/380 ;	synonymous_variant ; DIC78_RS00035 ; c.60A>G ; p.Ala20Ala ; 60/1143 ; 60/1143 ; 20/380 ;	upstream_gene_variant ; DIC78_RS00040 ; c.-1125A>G ; . ; . ; . ; . ;	upstream_gene_variant ; DIC78_RS00045 ; c.-2788A>G ; . ; . ; . ; . ;	upstream_gene_variant ; DIC78_RS00050 ; c.-4136A>G ; . ; . ; . ; . ;	upstream_gene_variant ; DIC78_RS00055 ; c.-4373A>G ; . ; . ; . ; . ;
NZ_CP029364.1	10867	G	A	225	hom	72	72	DIC78_RS00035	gene5	10805	11947	+	synonymous_variant ; DIC78_RS00035 ; c.63G>A ; p.Lys21Lys ; 63/1143 ; 63/1143 ; 21/380 ;	synonymous_variant ; DIC78_RS00035 ; c.63G>A ; p.Lys21Lys ; 63/1143 ; 63/1143 ; 21/380 ;	upstream_gene_variant ; DIC78_RS00040 ; c.-1122G>A ; . ; . ; . ; . ;	upstream_gene_variant ; DIC78_RS00045 ; c.-2785G>A ; . ; . ; . ; . ;	upstream_gene_variant ; DIC78_RS00050 ; c.-4133G>A ; . ; . ; . ; . ;	upstream_gene_variant ; DIC78_RS00055 ; c.-4370G>A ; . ; . ; . ; . ;
NZ_CP029364.1	10869	G	A	228	hom	72	71	DIC78_RS00035	gene5	10805	11947	+	missense_variant ; DIC78_RS00035 ; c.65G>A ; p.Arg22Lys ; 65/1143 ; 65/1143 ; 22/380 ;	missense_variant ; DIC78_RS00035 ; c.65G>A ; p.Arg22Lys ; 65/1143 ; 65/1143 ; 22/380 ;	upstream_gene_variant ; DIC78_RS00040 ; c.-1120G>A ; . ; . ; . ; . ;	upstream_gene_variant ; DIC78_RS00045 ; c.-2783G>A ; . ; . ; . ; . ;	upstream_gene_variant ; DIC78_RS00050 ; c.-4131G>A ; . ; . ; . ; . ;	upstream_gene_variant ; DIC78_RS00055 ; c.-4368G>A ; . ; . ; . ; . ;
NZ_CP029364.1	10888	A	T	225	hom	75	75	DIC78_RS00035	gene5	10805	11947	+	synonymous_variant ; DIC78_RS00035 ; c.84A>T ; p.Ala28Ala ; 84/1143 ; 84/1143 ; 28/380 ;	synonymous_variant ; DIC78_RS00035 ; c.84A>T ; p.Ala28Ala ; 84/1143 ; 84/1143 ; 28/380 ;	upstream_gene_variant ; DIC78_RS00040 ; c.-1101A>T ; . ; . ; . ; . ;	upstream_gene_variant ; DIC78_RS00045 ; c.-2764A>T ; . ; . ; . ; . ;	upstream_gene_variant ; DIC78_RS00050 ; c.-4112A>T ; . ; . ; . ; . ;	upstream_gene_variant ; DIC78_RS00055 ; c.-4349A>T ; . ; . ; . ; . ;
NZ_CP029364.1	10906	G	A	225	hom	71	71	DIC78_RS00035	gene5	10805	11947	+	synonymous_variant ; DIC78_RS00035 ; c.102G>A ; p.Thr34Thr ; 102/1143 ; 102/1143 ; 34/380 ;	synonymous_variant ; DIC78_RS00035 ; c.102G>A ; p.Thr34Thr ; 102/1143 ; 102/1143 ; 34/380 ;	upstream_gene_variant ; DIC78_RS00040 ; c.-1083G>A ; . ; . ; . ; . ;	upstream_gene_variant ; DIC78_RS00045 ; c.-2746G>A ; . ; . ; . ; . ;	upstream_gene_variant ; DIC78_RS00050 ; c.-4094G>A ; . ; . ; . ; . ;	upstream_gene_variant ; DIC78_RS00055 ; c.-4331G>A ; . ; . ; . ; . ;
NZ_CP029364.1	10909	T	C	225	hom	70	70	DIC78_RS00035	gene5	10805	11947	+	synonymous_variant ; DIC78_RS00035 ; c.105T>C ; p.Gly35Gly ; 105/1143 ; 105/1143 ; 35/380 ;	synonymous_variant ; DIC78_RS00035 ; c.105T>C ; p.Gly35Gly ; 105/1143 ; 105/1143 ; 35/380 ;	upstream_gene_variant ; DIC78_RS00040 ; c.-1080T>C ; . ; . ; . ; . ;	upstream_gene_variant ; DIC78_RS00045 ; c.-2743T>C ; . ; . ; . ; . ;	upstream_gene_variant ; DIC78_RS00050 ; c.-4091T>C ; . ; . ; . ; . ;	upstream_gene_variant ; DIC78_RS00055 ; c.-4328T>C ; . ; . ; . ; . ;
NZ_CP029364.1	10912	A	G	225	hom	70	70	DIC78_RS00035	gene5	10805	11947	+	synonymous_variant ; DIC78_RS00035 ; c.108A>G ; p.Glu36Glu ; 108/1143 ; 108/1143 ; 36/380 ;	synonymous_variant ; DIC78_RS00035 ; c.108A>G ; p.Glu36Glu ; 108/1143 ; 108/1143 ; 36/380 ;	upstream_gene_variant ; DIC78_RS00040 ; c.-1077A>G ; . ; . ; . ; . ;	upstream_gene_variant ; DIC78_RS00045 ; c.-2740A>G ; . ; . ; . ; . ;	upstream_gene_variant ; DIC78_RS00050 ; c.-4088A>G ; . ; . ; . ; . ;	upstream_gene_variant ; DIC78_RS00055 ; c.-4325A>G ; . ; . ; . ; . ;
NZ_CP029364.1	10921	A	G	228	hom	71	70	DIC78_RS00035	gene5	10805	11947	+	missense_variant ; DIC78_RS00035 ; c.117A>G ; p.Ile39Met ; 117/1143 ; 117/1143 ; 39/380 ;	missense_variant ; DIC78_RS00035 ; c.117A>G ; p.Ile39Met ; 117/1143 ; 117/1143 ; 39/380 ;	upstream_gene_variant ; DIC78_RS00040 ; c.-1068A>G ; . ; . ; . ; . ;	upstream_gene_variant ; DIC78_RS00045 ; c.-2731A>G ; . ; . ; . ; . ;	upstream_gene_variant ; DIC78_RS00050 ; c.-4079A>G ; . ; . ; . ; . ;	upstream_gene_variant ; DIC78_RS00055 ; c.-4316A>G ; . ; . ; . ; . ;
NZ_CP029364.1	10927	G	A	225	hom	69	69	DIC78_RS00035	gene5	10805	11947	+	synonymous_variant ; DIC78_RS00035 ; c.123G>A ; p.Thr41Thr ; 123/1143 ; 123/1143 ; 41/380 ;	synonymous_variant ; DIC78_RS00035 ; c.123G>A ; p.Thr41Thr ; 123/1143 ; 123/1143 ; 41/380 ;	upstream_gene_variant ; DIC78_RS00040 ; c.-1062G>A ; . ; . ; . ; . ;	upstream_gene_variant ; DIC78_RS00045 ; c.-2725G>A ; . ; . ; . ; . ;	upstream_gene_variant ; DIC78_RS00050 ; c.-4073G>A ; . ; . ; . ; . ;	upstream_gene_variant ; DIC78_RS00055 ; c.-4310G>A ; . ; . ; . ; . ;
NZ_CP029364.1	10931	C	A	225	hom	66	66	DIC78_RS00035	gene5	10805	11947	+	missense_variant ; DIC78_RS00035 ; c.127C>A ; p.Gln43Lys ; 127/1143 ; 127/1143 ; 43/380 ;	missense_variant ; DIC78_RS00035 ; c.127C>A ; p.Gln43Lys ; 127/1143 ; 127/1143 ; 43/380 ;	upstream_gene_variant ; DIC78_RS00040 ; c.-1058C>A ; . ; . ; . ; . ;	upstream_gene_variant ; DIC78_RS00045 ; c.-2721C>A ; . ; . ; . ; . ;	upstream_gene_variant ; DIC78_RS00050 ; c.-4069C>A ; . ; . ; . ; . ;	upstream_gene_variant ; DIC78_RS00055 ; c.-4306C>A ; . ; . ; . ; . ;
NZ_CP029364.1	10945	T	A	225	hom	81	81	DIC78_RS00035	gene5	10805	11947	+	missense_variant ; DIC78_RS00035 ; c.141T>A ; p.Asp47Glu ; 141/1143 ; 141/1143 ; 47/380 ;	missense_variant ; DIC78_RS00035 ; c.141T>A ; p.Asp47Glu ; 141/1143 ; 141/1143 ; 47/380 ;	upstream_gene_variant ; DIC78_RS00040 ; c.-1044T>A ; . ; . ; . ; . ;	upstream_gene_variant ; DIC78_RS00045 ; c.-2707T>A ; . ; . ; . ; . ;	upstream_gene_variant ; DIC78_RS00050 ; c.-4055T>A ; . ; . ; . ; . ;	upstream_gene_variant ; DIC78_RS00055 ; c.-4292T>A ; . ; . ; . ; . ;
NZ_CP029364.1	10951	A	T	225	hom	75	75	DIC78_RS00035	gene5	10805	11947	+	synonymous_variant ; DIC78_RS00035 ; c.147A>T ; p.Gly49Gly ; 147/1143 ; 147/1143 ; 49/380 ;	synonymous_variant ; DIC78_RS00035 ; c.147A>T ; p.Gly49Gly ; 147/1143 ; 147/1143 ; 49/380 ;	upstream_gene_variant ; DIC78_RS00040 ; c.-1038A>T ; . ; . ; . ; . ;	upstream_gene_variant ; DIC78_RS00045 ; c.-2701A>T ; . ; . ; . ; . ;	upstream_gene_variant ; DIC78_RS00050 ; c.-4049A>T ; . ; . ; . ; . ;	upstream_gene_variant ; DIC78_RS00055 ; c.-4286A>T ; . ; . ; . ; . ;
NZ_CP029364.1	10960	C	T	225	hom	53	53	DIC78_RS00035	gene5	10805	11947	+	synonymous_variant ; DIC78_RS00035 ; c.156C>T ; p.Gly52Gly ; 156/1143 ; 156/1143 ; 52/380 ;	synonymous_variant ; DIC78_RS00035 ; c.156C>T ; p.Gly52Gly ; 156/1143 ; 156/1143 ; 52/380 ;	upstream_gene_variant ; DIC78_RS00040 ; c.-1029C>T ; . ; . ; . ; . ;	upstream_gene_variant ; DIC78_RS00045 ; c.-2692C>T ; . ; . ; . ; . ;	upstream_gene_variant ; DIC78_RS00050 ; c.-4040C>T ; . ; . ; . ; . ;	upstream_gene_variant ; DIC78_RS00055 ; c.-4277C>T ; . ; . ; . ; . ;
NZ_CP029364.1	10963	C	T	225	hom	53	53	DIC78_RS00035	gene5	10805	11947	+	synonymous_variant ; DIC78_RS00035 ; c.159C>T ; p.Ile53Ile ; 159/1143 ; 159/1143 ; 53/380 ;	synonymous_variant ; DIC78_RS00035 ; c.159C>T ; p.Ile53Ile ; 159/1143 ; 159/1143 ; 53/380 ;	upstream_gene_variant ; DIC78_RS00040 ; c.-1026C>T ; . ; . ; . ; . ;	upstream_gene_variant ; DIC78_RS00045 ; c.-2689C>T ; . ; . ; . ; . ;	upstream_gene_variant ; DIC78_RS00050 ; c.-4037C>T ; . ; . ; . ; . ;	upstream_gene_variant ; DIC78_RS00055 ; c.-4274C>T ; . ; . ; . ; . ;
NZ_CP029364.1	10966	C	A	225	hom	53	53	DIC78_RS00035	gene5	10805	11947	+	synonymous_variant ; DIC78_RS00035 ; c.162C>A ; p.Pro54Pro ; 162/1143 ; 162/1143 ; 54/380 ;	synonymous_variant ; DIC78_RS00035 ; c.162C>A ; p.Pro54Pro ; 162/1143 ; 162/1143 ; 54/380 ;	upstream_gene_variant ; DIC78_RS00040 ; c.-1023C>A ; . ; . ; . ; . ;	upstream_gene_variant ; DIC78_RS00045 ; c.-2686C>A ; . ; . ; . ; . ;	upstream_gene_variant ; DIC78_RS00050 ; c.-4034C>A ; . ; . ; . ; . ;	upstream_gene_variant ; DIC78_RS00055 ; c.-4271C>A ; . ; . ; . ; . ;
NZ_CP029364.1	10972	T	A	228	hom	53	52	DIC78_RS00035	gene5	10805	11947	+	synonymous_variant ; DIC78_RS00035 ; c.168T>A ; p.Pro56Pro ; 168/1143 ; 168/1143 ; 56/380 ;	synonymous_variant ; DIC78_RS00035 ; c.168T>A ; p.Pro56Pro ; 168/1143 ; 168/1143 ; 56/380 ;	upstream_gene_variant ; DIC78_RS00040 ; c.-1017T>A ; . ; . ; . ; . ;	upstream_gene_variant ; DIC78_RS00045 ; c.-2680T>A ; . ; . ; . ; . ;	upstream_gene_variant ; DIC78_RS00050 ; c.-4028T>A ; . ; . ; . ; . ;	upstream_gene_variant ; DIC78_RS00055 ; c.-4265T>A ; . ; . ; . ; . ;
NZ_CP029364.1	10975	G	A	225	hom	53	53	DIC78_RS00035	gene5	10805	11947	+	synonymous_variant ; DIC78_RS00035 ; c.171G>A ; p.Glu57Glu ; 171/1143 ; 171/1143 ; 57/380 ;	synonymous_variant ; DIC78_RS00035 ; c.171G>A ; p.Glu57Glu ; 171/1143 ; 171/1143 ; 57/380 ;	upstream_gene_variant ; DIC78_RS00040 ; c.-1014G>A ; . ; . ; . ; . ;	upstream_gene_variant ; DIC78_RS00045 ; c.-2677G>A ; . ; . ; . ; . ;	upstream_gene_variant ; DIC78_RS00050 ; c.-4025G>A ; . ; . ; . ; . ;	upstream_gene_variant ; DIC78_RS00055 ; c.-4262G>A ; . ; . ; . ; . ;
NZ_CP029364.1	10981	T	C	225	hom	53	53	DIC78_RS00035	gene5	10805	11947	+	synonymous_variant ; DIC78_RS00035 ; c.177T>C ; p.Tyr59Tyr ; 177/1143 ; 177/1143 ; 59/380 ;	synonymous_variant ; DIC78_RS00035 ; c.177T>C ; p.Tyr59Tyr ; 177/1143 ; 177/1143 ; 59/380 ;	upstream_gene_variant ; DIC78_RS00040 ; c.-1008T>C ; . ; . ; . ; . ;	upstream_gene_variant ; DIC78_RS00045 ; c.-2671T>C ; . ; . ; . ; . ;	upstream_gene_variant ; DIC78_RS00050 ; c.-4019T>C ; . ; . ; . ; . ;	upstream_gene_variant ; DIC78_RS00055 ; c.-4256T>C ; . ; . ; . ; . ;
NZ_CP029364.1	10984	A	C	225	hom	53	53	DIC78_RS00035	gene5	10805	11947	+	synonymous_variant ; DIC78_RS00035 ; c.180A>C ; p.Gly60Gly ; 180/1143 ; 180/1143 ; 60/380 ;	synonymous_variant ; DIC78_RS00035 ; c.180A>C ; p.Gly60Gly ; 180/1143 ; 180/1143 ; 60/380 ;	upstream_gene_variant ; DIC78_RS00040 ; c.-1005A>C ; . ; . ; . ; . ;	upstream_gene_variant ; DIC78_RS00045 ; c.-2668A>C ; . ; . ; . ; . ;	upstream_gene_variant ; DIC78_RS00050 ; c.-4016A>C ; . ; . ; . ; . ;	upstream_gene_variant ; DIC78_RS00055 ; c.-4253A>C ; . ; . ; . ; . ;
NZ_CP029364.1	10990	A	T	225	hom	92	92	DIC78_RS00035	gene5	10805	11947	+	synonymous_variant ; DIC78_RS00035 ; c.186A>T ; p.Ser62Ser ; 186/1143 ; 186/1143 ; 62/380 ;	synonymous_variant ; DIC78_RS00035 ; c.186A>T ; p.Ser62Ser ; 186/1143 ; 186/1143 ; 62/380 ;	upstream_gene_variant ; DIC78_RS00040 ; c.-999A>T ; . ; . ; . ; . ;	upstream_gene_variant ; DIC78_RS00045 ; c.-2662A>T ; . ; . ; . ; . ;	upstream_gene_variant ; DIC78_RS00050 ; c.-4010A>T ; . ; . ; . ; . ;	upstream_gene_variant ; DIC78_RS00055 ; c.-4247A>T ; . ; . ; . ; . ;
NZ_CP029364.1	10996	A	T	225	hom	99	99	DIC78_RS00035	gene5	10805	11947	+	synonymous_variant ; DIC78_RS00035 ; c.192A>T ; p.Gly64Gly ; 192/1143 ; 192/1143 ; 64/380 ;	synonymous_variant ; DIC78_RS00035 ; c.192A>T ; p.Gly64Gly ; 192/1143 ; 192/1143 ; 64/380 ;	upstream_gene_variant ; DIC78_RS00040 ; c.-993A>T ; . ; . ; . ; . ;	upstream_gene_variant ; DIC78_RS00045 ; c.-2656A>T ; . ; . ; . ; . ;	upstream_gene_variant ; DIC78_RS00050 ; c.-4004A>T ; . ; . ; . ; . ;	upstream_gene_variant ; DIC78_RS00055 ; c.-4241A>T ; . ; . ; . ; . ;
NZ_CP029364.1	11008	C	A	225	hom	103	103	DIC78_RS00035	gene5	10805	11947	+	synonymous_variant ; DIC78_RS00035 ; c.204C>A ; p.Ser68Ser ; 204/1143 ; 204/1143 ; 68/380 ;	synonymous_variant ; DIC78_RS00035 ; c.204C>A ; p.Ser68Ser ; 204/1143 ; 204/1143 ; 68/380 ;	upstream_gene_variant ; DIC78_RS00040 ; c.-981C>A ; . ; . ; . ; . ;	upstream_gene_variant ; DIC78_RS00045 ; c.-2644C>A ; . ; . ; . ; . ;	upstream_gene_variant ; DIC78_RS00050 ; c.-3992C>A ; . ; . ; . ; . ;	upstream_gene_variant ; DIC78_RS00055 ; c.-4229C>A ; . ; . ; . ; . ;
NZ_CP029364.1	11020	T	G	225	hom	105	105	DIC78_RS00035	gene5	10805	11947	+	synonymous_variant ; DIC78_RS00035 ; c.216T>G ; p.Ala72Ala ; 216/1143 ; 216/1143 ; 72/380 ;	synonymous_variant ; DIC78_RS00035 ; c.216T>G ; p.Ala72Ala ; 216/1143 ; 216/1143 ; 72/380 ;	upstream_gene_variant ; DIC78_RS00040 ; c.-969T>G ; . ; . ; . ; . ;	upstream_gene_variant ; DIC78_RS00045 ; c.-2632T>G ; . ; . ; . ; . ;	upstream_gene_variant ; DIC78_RS00050 ; c.-3980T>G ; . ; . ; . ; . ;	upstream_gene_variant ; DIC78_RS00055 ; c.-4217T>G ; . ; . ; . ; . ;
NZ_CP029364.1	11030	A	G	225	hom	99	99	DIC78_RS00035	gene5	10805	11947	+	missense_variant ; DIC78_RS00035 ; c.226A>G ; p.Ile76Val ; 226/1143 ; 226/1143 ; 76/380 ;	missense_variant ; DIC78_RS00035 ; c.226A>G ; p.Ile76Val ; 226/1143 ; 226/1143 ; 76/380 ;	upstream_gene_variant ; DIC78_RS00040 ; c.-959A>G ; . ; . ; . ; . ;	upstream_gene_variant ; DIC78_RS00045 ; c.-2622A>G ; . ; . ; . ; . ;	upstream_gene_variant ; DIC78_RS00050 ; c.-3970A>G ; . ; . ; . ; . ;	upstream_gene_variant ; DIC78_RS00055 ; c.-4207A>G ; . ; . ; . ; . ;
NZ_CP029364.1	11041	A	C	225	hom	103	103	DIC78_RS00035	gene5	10805	11947	+	synonymous_variant ; DIC78_RS00035 ; c.237A>C ; p.Ala79Ala ; 237/1143 ; 237/1143 ; 79/380 ;	synonymous_variant ; DIC78_RS00035 ; c.237A>C ; p.Ala79Ala ; 237/1143 ; 237/1143 ; 79/380 ;	upstream_gene_variant ; DIC78_RS00040 ; c.-948A>C ; . ; . ; . ; . ;	upstream_gene_variant ; DIC78_RS00045 ; c.-2611A>C ; . ; . ; . ; . ;	upstream_gene_variant ; DIC78_RS00050 ; c.-3959A>C ; . ; . ; . ; . ;	upstream_gene_variant ; DIC78_RS00055 ; c.-4196A>C ; . ; . ; . ; . ;
NZ_CP029364.1	11053	A	T	225	hom	111	111	DIC78_RS00035	gene5	10805	11947	+	synonymous_variant ; DIC78_RS00035 ; c.249A>T ; p.Thr83Thr ; 249/1143 ; 249/1143 ; 83/380 ;	synonymous_variant ; DIC78_RS00035 ; c.249A>T ; p.Thr83Thr ; 249/1143 ; 249/1143 ; 83/380 ;	upstream_gene_variant ; DIC78_RS00040 ; c.-936A>T ; . ; . ; . ; . ;	upstream_gene_variant ; DIC78_RS00045 ; c.-2599A>T ; . ; . ; . ; . ;	upstream_gene_variant ; DIC78_RS00050 ; c.-3947A>T ; . ; . ; . ; . ;	upstream_gene_variant ; DIC78_RS00055 ; c.-4184A>T ; . ; . ; . ; . ;
NZ_CP029364.1	11068	A	T	225	hom	67	67	DIC78_RS00035	gene5	10805	11947	+	synonymous_variant ; DIC78_RS00035 ; c.264A>T ; p.Ala88Ala ; 264/1143 ; 264/1143 ; 88/380 ;	synonymous_variant ; DIC78_RS00035 ; c.264A>T ; p.Ala88Ala ; 264/1143 ; 264/1143 ; 88/380 ;	upstream_gene_variant ; DIC78_RS00040 ; c.-921A>T ; . ; . ; . ; . ;	upstream_gene_variant ; DIC78_RS00045 ; c.-2584A>T ; . ; . ; . ; . ;	upstream_gene_variant ; DIC78_RS00050 ; c.-3932A>T ; . ; . ; . ; . ;	upstream_gene_variant ; DIC78_RS00055 ; c.-4169A>T ; . ; . ; . ; . ;
NZ_CP029364.1	11071	T	A	225	hom	67	67	DIC78_RS00035	gene5	10805	11947	+	synonymous_variant ; DIC78_RS00035 ; c.267T>A ; p.Ala89Ala ; 267/1143 ; 267/1143 ; 89/380 ;	synonymous_variant ; DIC78_RS00035 ; c.267T>A ; p.Ala89Ala ; 267/1143 ; 267/1143 ; 89/380 ;	upstream_gene_variant ; DIC78_RS00040 ; c.-918T>A ; . ; . ; . ; . ;	upstream_gene_variant ; DIC78_RS00045 ; c.-2581T>A ; . ; . ; . ; . ;	upstream_gene_variant ; DIC78_RS00050 ; c.-3929T>A ; . ; . ; . ; . ;	upstream_gene_variant ; DIC78_RS00055 ; c.-4166T>A ; . ; . ; . ; . ;
NZ_CP029364.1	11074	A	G	225	hom	67	67	DIC78_RS00035	gene5	10805	11947	+	synonymous_variant ; DIC78_RS00035 ; c.270A>G ; p.Ala90Ala ; 270/1143 ; 270/1143 ; 90/380 ;	synonymous_variant ; DIC78_RS00035 ; c.270A>G ; p.Ala90Ala ; 270/1143 ; 270/1143 ; 90/380 ;	upstream_gene_variant ; DIC78_RS00040 ; c.-915A>G ; . ; . ; . ; . ;	upstream_gene_variant ; DIC78_RS00045 ; c.-2578A>G ; . ; . ; . ; . ;	upstream_gene_variant ; DIC78_RS00050 ; c.-3926A>G ; . ; . ; . ; . ;	upstream_gene_variant ; DIC78_RS00055 ; c.-4163A>G ; . ; . ; . ; . ;
NZ_CP029364.1	11077	T	C	225	hom	67	67	DIC78_RS00035	gene5	10805	11947	+	synonymous_variant ; DIC78_RS00035 ; c.273T>C ; p.Val91Val ; 273/1143 ; 273/1143 ; 91/380 ;	synonymous_variant ; DIC78_RS00035 ; c.273T>C ; p.Val91Val ; 273/1143 ; 273/1143 ; 91/380 ;	upstream_gene_variant ; DIC78_RS00040 ; c.-912T>C ; . ; . ; . ; . ;	upstream_gene_variant ; DIC78_RS00045 ; c.-2575T>C ; . ; . ; . ; . ;	upstream_gene_variant ; DIC78_RS00050 ; c.-3923T>C ; . ; . ; . ; . ;	upstream_gene_variant ; DIC78_RS00055 ; c.-4160T>C ; . ; . ; . ; . ;
NZ_CP029364.1	11081	C	T	225	hom	67	67	DIC78_RS00035	gene5	10805	11947	+	missense_variant ; DIC78_RS00035 ; c.277C>T ; p.Leu93Phe ; 277/1143 ; 277/1143 ; 93/380 ;	missense_variant ; DIC78_RS00035 ; c.277C>T ; p.Leu93Phe ; 277/1143 ; 277/1143 ; 93/380 ;	upstream_gene_variant ; DIC78_RS00040 ; c.-908C>T ; . ; . ; . ; . ;	upstream_gene_variant ; DIC78_RS00045 ; c.-2571C>T ; . ; . ; . ; . ;	upstream_gene_variant ; DIC78_RS00050 ; c.-3919C>T ; . ; . ; . ; . ;	upstream_gene_variant ; DIC78_RS00055 ; c.-4156C>T ; . ; . ; . ; . ;
NZ_CP029364.1	11083	C	A	225	hom	67	67	DIC78_RS00035	gene5	10805	11947	+	synonymous_variant ; DIC78_RS00035 ; c.279C>A ; p.Leu93Leu ; 279/1143 ; 279/1143 ; 93/380 ;	synonymous_variant ; DIC78_RS00035 ; c.279C>A ; p.Leu93Leu ; 279/1143 ; 279/1143 ; 93/380 ;	upstream_gene_variant ; DIC78_RS00040 ; c.-906C>A ; . ; . ; . ; . ;	upstream_gene_variant ; DIC78_RS00045 ; c.-2569C>A ; . ; . ; . ; . ;	upstream_gene_variant ; DIC78_RS00050 ; c.-3917C>A ; . ; . ; . ; . ;	upstream_gene_variant ; DIC78_RS00055 ; c.-4154C>A ; . ; . ; . ; . ;
NZ_CP029364.1	11086	T	C	225	hom	68	68	DIC78_RS00035	gene5	10805	11947	+	synonymous_variant ; DIC78_RS00035 ; c.282T>C ; p.Gly94Gly ; 282/1143 ; 282/1143 ; 94/380 ;	synonymous_variant ; DIC78_RS00035 ; c.282T>C ; p.Gly94Gly ; 282/1143 ; 282/1143 ; 94/380 ;	upstream_gene_variant ; DIC78_RS00040 ; c.-903T>C ; . ; . ; . ; . ;	upstream_gene_variant ; DIC78_RS00045 ; c.-2566T>C ; . ; . ; . ; . ;	upstream_gene_variant ; DIC78_RS00050 ; c.-3914T>C ; . ; . ; . ; . ;	upstream_gene_variant ; DIC78_RS00055 ; c.-4151T>C ; . ; . ; . ; . ;
NZ_CP029364.1	11089	A	C	225	hom	72	72	DIC78_RS00035	gene5	10805	11947	+	synonymous_variant ; DIC78_RS00035 ; c.285A>C ; p.Ala95Ala ; 285/1143 ; 285/1143 ; 95/380 ;	synonymous_variant ; DIC78_RS00035 ; c.285A>C ; p.Ala95Ala ; 285/1143 ; 285/1143 ; 95/380 ;	upstream_gene_variant ; DIC78_RS00040 ; c.-900A>C ; . ; . ; . ; . ;	upstream_gene_variant ; DIC78_RS00045 ; c.-2563A>C ; . ; . ; . ; . ;	upstream_gene_variant ; DIC78_RS00050 ; c.-3911A>C ; . ; . ; . ; . ;	upstream_gene_variant ; DIC78_RS00055 ; c.-4148A>C ; . ; . ; . ; . ;
NZ_CP029364.1	11098	A	C	225	hom	141	141	DIC78_RS00035	gene5	10805	11947	+	synonymous_variant ; DIC78_RS00035 ; c.294A>C ; p.Leu98Leu ; 294/1143 ; 294/1143 ; 98/380 ;	synonymous_variant ; DIC78_RS00035 ; c.294A>C ; p.Leu98Leu ; 294/1143 ; 294/1143 ; 98/380 ;	upstream_gene_variant ; DIC78_RS00040 ; c.-891A>C ; . ; . ; . ; . ;	upstream_gene_variant ; DIC78_RS00045 ; c.-2554A>C ; . ; . ; . ; . ;	upstream_gene_variant ; DIC78_RS00050 ; c.-3902A>C ; . ; . ; . ; . ;	upstream_gene_variant ; DIC78_RS00055 ; c.-4139A>C ; . ; . ; . ; . ;
NZ_CP029364.1	11107	C	T	225	hom	155	155	DIC78_RS00035	gene5	10805	11947	+	synonymous_variant ; DIC78_RS00035 ; c.303C>T ; p.Phe101Phe ; 303/1143 ; 303/1143 ; 101/380 ;	synonymous_variant ; DIC78_RS00035 ; c.303C>T ; p.Phe101Phe ; 303/1143 ; 303/1143 ; 101/380 ;	upstream_gene_variant ; DIC78_RS00040 ; c.-882C>T ; . ; . ; . ; . ;	upstream_gene_variant ; DIC78_RS00045 ; c.-2545C>T ; . ; . ; . ; . ;	upstream_gene_variant ; DIC78_RS00050 ; c.-3893C>T ; . ; . ; . ; . ;	upstream_gene_variant ; DIC78_RS00055 ; c.-4130C>T ; . ; . ; . ; . ;
NZ_CP029364.1	11110	G	A	225	hom	156	156	DIC78_RS00035	gene5	10805	11947	+	synonymous_variant ; DIC78_RS00035 ; c.306G>A ; p.Gly102Gly ; 306/1143 ; 306/1143 ; 102/380 ;	synonymous_variant ; DIC78_RS00035 ; c.306G>A ; p.Gly102Gly ; 306/1143 ; 306/1143 ; 102/380 ;	upstream_gene_variant ; DIC78_RS00040 ; c.-879G>A ; . ; . ; . ; . ;	upstream_gene_variant ; DIC78_RS00045 ; c.-2542G>A ; . ; . ; . ; . ;	upstream_gene_variant ; DIC78_RS00050 ; c.-3890G>A ; . ; . ; . ; . ;	upstream_gene_variant ; DIC78_RS00055 ; c.-4127G>A ; . ; . ; . ; . ;
NZ_CP029364.1	11129	G	A	225	hom	154	154	DIC78_RS00035	gene5	10805	11947	+	missense_variant ; DIC78_RS00035 ; c.325G>A ; p.Asp109Asn ; 325/1143 ; 325/1143 ; 109/380 ;	missense_variant ; DIC78_RS00035 ; c.325G>A ; p.Asp109Asn ; 325/1143 ; 325/1143 ; 109/380 ;	upstream_gene_variant ; DIC78_RS00040 ; c.-860G>A ; . ; . ; . ; . ;	upstream_gene_variant ; DIC78_RS00045 ; c.-2523G>A ; . ; . ; . ; . ;	upstream_gene_variant ; DIC78_RS00050 ; c.-3871G>A ; . ; . ; . ; . ;	upstream_gene_variant ; DIC78_RS00055 ; c.-4108G>A ; . ; . ; . ; . ;
NZ_CP029364.1	11130	A	C	225	hom	154	154	DIC78_RS00035	gene5	10805	11947	+	missense_variant ; DIC78_RS00035 ; c.326A>C ; p.Asp109Ala ; 326/1143 ; 326/1143 ; 109/380 ;	missense_variant ; DIC78_RS00035 ; c.326A>C ; p.Asp109Ala ; 326/1143 ; 326/1143 ; 109/380 ;	upstream_gene_variant ; DIC78_RS00040 ; c.-859A>C ; . ; . ; . ; . ;	upstream_gene_variant ; DIC78_RS00045 ; c.-2522A>C ; . ; . ; . ; . ;	upstream_gene_variant ; DIC78_RS00050 ; c.-3870A>C ; . ; . ; . ; . ;	upstream_gene_variant ; DIC78_RS00055 ; c.-4107A>C ; . ; . ; . ; . ;
NZ_CP029364.1	11131	C	G	225	hom	154	154	DIC78_RS00035	gene5	10805	11947	+	missense_variant ; DIC78_RS00035 ; c.327C>G ; p.Asp109Glu ; 327/1143 ; 327/1143 ; 109/380 ;	missense_variant ; DIC78_RS00035 ; c.327C>G ; p.Asp109Glu ; 327/1143 ; 327/1143 ; 109/380 ;	upstream_gene_variant ; DIC78_RS00040 ; c.-858C>G ; . ; . ; . ; . ;	upstream_gene_variant ; DIC78_RS00045 ; c.-2521C>G ; . ; . ; . ; . ;	upstream_gene_variant ; DIC78_RS00050 ; c.-3869C>G ; . ; . ; . ; . ;	upstream_gene_variant ; DIC78_RS00055 ; c.-4106C>G ; . ; . ; . ; . ;
NZ_CP029364.1	11139	T	C	225	hom	155	155	DIC78_RS00035	gene5	10805	11947	+	missense_variant ; DIC78_RS00035 ; c.335T>C ; p.Ile112Thr ; 335/1143 ; 335/1143 ; 112/380 ;	missense_variant ; DIC78_RS00035 ; c.335T>C ; p.Ile112Thr ; 335/1143 ; 335/1143 ; 112/380 ;	upstream_gene_variant ; DIC78_RS00040 ; c.-850T>C ; . ; . ; . ; . ;	upstream_gene_variant ; DIC78_RS00045 ; c.-2513T>C ; . ; . ; . ; . ;	upstream_gene_variant ; DIC78_RS00050 ; c.-3861T>C ; . ; . ; . ; . ;	upstream_gene_variant ; DIC78_RS00055 ; c.-4098T>C ; . ; . ; . ; . ;
[truncated: 347,479+ more rows]
