# Supplementary material for: Genome analysis of biosurfactant producing bacterium, Bacillus tequilensis
Source: PLoS One. 2023 Jun 2;18(6):e0285994. doi: 10.1371/journal.pone.0285994 (PMC10237388; doi:10.1371/journal.pone.0285994)
Supplement: S8 Table — (XLSX) [file pone.0285994.s008.xlsx]

## Sheet: Sheet1
Chromosome	Pos	Ref	Alt	Quality	Hom/Het	Read Depth	Alt Depth	Gene Name	Gene ID	Start	End	Strand	Represented Transcript (Annotation_type ; Gene_name ; codon_change ; protein_change ; cDNA_position/cDNA_len ; CDS_position/CDS_len ; Protein_position/Protein_len)	Transcript1 (Annotation_type ; Gene_name ; codon_change ; protein_change ; cDNA_position/cDNA_len ; CDS_position/CDS_len ; Protein_position/Protein_len)	Transcript2 (Annotation_type ; Gene_name ; codon_change ; protein_change ; cDNA_position/cDNA_len ; CDS_position/CDS_len ; Protein_position/Protein_len)	Transcript3 (Annotation_type ; Gene_name ; codon_change ; protein_change ; cDNA_position/cDNA_len ; CDS_position/CDS_len ; Protein_position/Protein_len)	Transcript4 (Annotation_type ; Gene_name ; codon_change ; protein_change ; cDNA_position/cDNA_len ; CDS_position/CDS_len ; Protein_position/Protein_len)	Transcript5 (Annotation_type ; Gene_name ; codon_change ; protein_change ; cDNA_position/cDNA_len ; CDS_position/CDS_len ; Protein_position/Protein_len)
NZ_JH600277.1	6	A	G	107	hom	9	9	aroF	gene-GYU_RS0100005	1	1034	-	synonymous_variant ; aroF ; c.1029T>C ; p.Phe343Phe ; 1029/1034 ; 1029/1034 ; 343/343 ;	synonymous_variant ; aroF ; c.1029T>C ; p.Phe343Phe ; 1029/1034 ; 1029/1034 ; 343/343 ;	upstream_gene_variant ; gene-GYU_RS1000000123140 ; n.-502A>G ; . ; . ; . ; . ;	upstream_gene_variant ; gene-GYU_RS1000000123140 ; n.-742A>G ; . ; . ; . ; . ;	upstream_gene_variant ; gene-GYU_RS1000000123140 ; n.-2007A>G ; . ; . ; . ; . ;	upstream_gene_variant ; gene-GYU_RS1000000123140 ; n.-2099A>G ; . ; . ; . ; . ;
NZ_JH600277.1	15	G	A	158	hom	21	21	aroF	gene-GYU_RS0100005	1	1034	-	synonymous_variant ; aroF ; c.1020C>T ; p.Ile340Ile ; 1020/1034 ; 1020/1034 ; 340/343 ;	synonymous_variant ; aroF ; c.1020C>T ; p.Ile340Ile ; 1020/1034 ; 1020/1034 ; 340/343 ;	upstream_gene_variant ; gene-GYU_RS1000000123140 ; n.-493G>A ; . ; . ; . ; . ;	upstream_gene_variant ; gene-GYU_RS1000000123140 ; n.-733G>A ; . ; . ; . ; . ;	upstream_gene_variant ; gene-GYU_RS1000000123140 ; n.-1998G>A ; . ; . ; . ; . ;	upstream_gene_variant ; gene-GYU_RS1000000123140 ; n.-2090G>A ; . ; . ; . ; . ;
NZ_JH600277.1	18	T	C	158	hom	22	22	aroF	gene-GYU_RS0100005	1	1034	-	synonymous_variant ; aroF ; c.1017A>G ; p.Ala339Ala ; 1017/1034 ; 1017/1034 ; 339/343 ;	synonymous_variant ; aroF ; c.1017A>G ; p.Ala339Ala ; 1017/1034 ; 1017/1034 ; 339/343 ;	upstream_gene_variant ; gene-GYU_RS1000000123140 ; n.-490T>C ; . ; . ; . ; . ;	upstream_gene_variant ; gene-GYU_RS1000000123140 ; n.-730T>C ; . ; . ; . ; . ;	upstream_gene_variant ; gene-GYU_RS1000000123140 ; n.-1995T>C ; . ; . ; . ; . ;	upstream_gene_variant ; gene-GYU_RS1000000123140 ; n.-2087T>C ; . ; . ; . ; . ;
NZ_JH600277.1	54	T	C	225	hom	58	58	aroF	gene-GYU_RS0100005	1	1034	-	synonymous_variant ; aroF ; c.981A>G ; p.Pro327Pro ; 981/1034 ; 981/1034 ; 327/343 ;	synonymous_variant ; aroF ; c.981A>G ; p.Pro327Pro ; 981/1034 ; 981/1034 ; 327/343 ;	upstream_gene_variant ; gene-GYU_RS1000000123140 ; n.-454T>C ; . ; . ; . ; . ;	upstream_gene_variant ; gene-GYU_RS1000000123140 ; n.-694T>C ; . ; . ; . ; . ;	upstream_gene_variant ; gene-GYU_RS1000000123140 ; n.-1959T>C ; . ; . ; . ; . ;	upstream_gene_variant ; gene-GYU_RS1000000123140 ; n.-2051T>C ; . ; . ; . ; . ;
NZ_JH600277.1	72	T	A	225	hom	68	68	aroF	gene-GYU_RS0100005	1	1034	-	synonymous_variant ; aroF ; c.963A>T ; p.Ala321Ala ; 963/1034 ; 963/1034 ; 321/343 ;	synonymous_variant ; aroF ; c.963A>T ; p.Ala321Ala ; 963/1034 ; 963/1034 ; 321/343 ;	upstream_gene_variant ; gene-GYU_RS1000000123140 ; n.-436T>A ; . ; . ; . ; . ;	upstream_gene_variant ; gene-GYU_RS1000000123140 ; n.-676T>A ; . ; . ; . ; . ;	upstream_gene_variant ; gene-GYU_RS1000000123140 ; n.-1941T>A ; . ; . ; . ; . ;	upstream_gene_variant ; gene-GYU_RS1000000123140 ; n.-2033T>A ; . ; . ; . ; . ;
NZ_JH600277.1	78	A	T	225	hom	72	72	aroF	gene-GYU_RS0100005	1	1034	-	synonymous_variant ; aroF ; c.957T>A ; p.Val319Val ; 957/1034 ; 957/1034 ; 319/343 ;	synonymous_variant ; aroF ; c.957T>A ; p.Val319Val ; 957/1034 ; 957/1034 ; 319/343 ;	upstream_gene_variant ; gene-GYU_RS1000000123140 ; n.-430A>T ; . ; . ; . ; . ;	upstream_gene_variant ; gene-GYU_RS1000000123140 ; n.-670A>T ; . ; . ; . ; . ;	upstream_gene_variant ; gene-GYU_RS1000000123140 ; n.-1935A>T ; . ; . ; . ; . ;	upstream_gene_variant ; gene-GYU_RS1000000123140 ; n.-2027A>T ; . ; . ; . ; . ;
NZ_JH600277.1	84	G	A	225	hom	78	78	aroF	gene-GYU_RS0100005	1	1034	-	synonymous_variant ; aroF ; c.951C>T ; p.Asp317Asp ; 951/1034 ; 951/1034 ; 317/343 ;	synonymous_variant ; aroF ; c.951C>T ; p.Asp317Asp ; 951/1034 ; 951/1034 ; 317/343 ;	upstream_gene_variant ; gene-GYU_RS1000000123140 ; n.-424G>A ; . ; . ; . ; . ;	upstream_gene_variant ; gene-GYU_RS1000000123140 ; n.-664G>A ; . ; . ; . ; . ;	upstream_gene_variant ; gene-GYU_RS1000000123140 ; n.-1929G>A ; . ; . ; . ; . ;	upstream_gene_variant ; gene-GYU_RS1000000123140 ; n.-2021G>A ; . ; . ; . ; . ;
NZ_JH600277.1	123	A	C	225	hom	97	97	aroF	gene-GYU_RS0100005	1	1034	-	synonymous_variant ; aroF ; c.912T>G ; p.Leu304Leu ; 912/1034 ; 912/1034 ; 304/343 ;	synonymous_variant ; aroF ; c.912T>G ; p.Leu304Leu ; 912/1034 ; 912/1034 ; 304/343 ;	upstream_gene_variant ; gene-GYU_RS1000000123140 ; n.-17T>G ; . ; . ; . ; . ;	upstream_gene_variant ; gene-GYU_RS1000000123140 ; n.-385A>C ; . ; . ; . ; . ;	upstream_gene_variant ; gene-GYU_RS1000000123140 ; n.-625A>C ; . ; . ; . ; . ;	upstream_gene_variant ; gene-GYU_RS1000000123140 ; n.-1890A>C ; . ; . ; . ; . ;
NZ_JH600277.1	125	G	A	225	hom	97	97	aroF	gene-GYU_RS0100005	1	1034	-	missense_variant ; aroF ; c.910C>T ; p.Leu304Phe ; 910/1034 ; 910/1034 ; 304/343 ;	missense_variant ; aroF ; c.910C>T ; p.Leu304Phe ; 910/1034 ; 910/1034 ; 304/343 ;	upstream_gene_variant ; gene-GYU_RS1000000123140 ; n.-19C>T ; . ; . ; . ; . ;	upstream_gene_variant ; gene-GYU_RS1000000123140 ; n.-383G>A ; . ; . ; . ; . ;	upstream_gene_variant ; gene-GYU_RS1000000123140 ; n.-623G>A ; . ; . ; . ; . ;	upstream_gene_variant ; gene-GYU_RS1000000123140 ; n.-1888G>A ; . ; . ; . ; . ;
NZ_JH600277.1	150	T	C	225	hom	108	108	aroF	gene-GYU_RS0100005	1	1034	-	synonymous_variant ; aroF ; c.885A>G ; p.Thr295Thr ; 885/1034 ; 885/1034 ; 295/343 ;	synonymous_variant ; aroF ; c.885A>G ; p.Thr295Thr ; 885/1034 ; 885/1034 ; 295/343 ;	upstream_gene_variant ; gene-GYU_RS1000000123140 ; n.-44A>G ; . ; . ; . ; . ;	upstream_gene_variant ; gene-GYU_RS1000000123140 ; n.-6A>G ; . ; . ; . ; . ;	upstream_gene_variant ; gene-GYU_RS1000000123140 ; n.-358T>C ; . ; . ; . ; . ;	upstream_gene_variant ; gene-GYU_RS1000000123140 ; n.-598T>C ; . ; . ; . ; . ;
NZ_JH600277.1	153	C	A	225	hom	107	107	aroF	gene-GYU_RS0100005	1	1034	-	synonymous_variant ; aroF ; c.882G>T ; p.Val294Val ; 882/1034 ; 882/1034 ; 294/343 ;	synonymous_variant ; aroF ; c.882G>T ; p.Val294Val ; 882/1034 ; 882/1034 ; 294/343 ;	upstream_gene_variant ; gene-GYU_RS1000000123140 ; n.-47G>T ; . ; . ; . ; . ;	upstream_gene_variant ; gene-GYU_RS1000000123140 ; n.-9G>T ; . ; . ; . ; . ;	upstream_gene_variant ; gene-GYU_RS1000000123140 ; n.-355C>A ; . ; . ; . ; . ;	upstream_gene_variant ; gene-GYU_RS1000000123140 ; n.-595C>A ; . ; . ; . ; . ;
NZ_JH600277.1	168	C	T	225	hom	102	102	aroF	gene-GYU_RS0100005	1	1034	-	synonymous_variant ; aroF ; c.867G>A ; p.Pro289Pro ; 867/1034 ; 867/1034 ; 289/343 ;	synonymous_variant ; aroF ; c.867G>A ; p.Pro289Pro ; 867/1034 ; 867/1034 ; 289/343 ;	upstream_gene_variant ; gene-GYU_RS1000000123140 ; n.-62G>A ; . ; . ; . ; . ;	upstream_gene_variant ; gene-GYU_RS1000000123140 ; n.-24G>A ; . ; . ; . ; . ;	upstream_gene_variant ; gene-GYU_RS1000000123140 ; n.-340C>T ; . ; . ; . ; . ;	upstream_gene_variant ; gene-GYU_RS1000000123140 ; n.-580C>T ; . ; . ; . ; . ;
NZ_JH600277.1	177	T	C	225	hom	102	102	aroF	gene-GYU_RS0100005	1	1034	-	synonymous_variant ; aroF ; c.858A>G ; p.Thr286Thr ; 858/1034 ; 858/1034 ; 286/343 ;	synonymous_variant ; aroF ; c.858A>G ; p.Thr286Thr ; 858/1034 ; 858/1034 ; 286/343 ;	upstream_gene_variant ; gene-GYU_RS1000000123140 ; n.-71A>G ; . ; . ; . ; . ;	upstream_gene_variant ; gene-GYU_RS1000000123140 ; n.-33A>G ; . ; . ; . ; . ;	upstream_gene_variant ; gene-GYU_RS1000000123140 ; n.-331T>C ; . ; . ; . ; . ;	upstream_gene_variant ; gene-GYU_RS1000000123140 ; n.-571T>C ; . ; . ; . ; . ;
NZ_JH600277.1	183	C	T	225	hom	102	102	aroF	gene-GYU_RS0100005	1	1034	-	synonymous_variant ; aroF ; c.852G>A ; p.Gln284Gln ; 852/1034 ; 852/1034 ; 284/343 ;	synonymous_variant ; aroF ; c.852G>A ; p.Gln284Gln ; 852/1034 ; 852/1034 ; 284/343 ;	upstream_gene_variant ; gene-GYU_RS1000000123140 ; n.-77G>A ; . ; . ; . ; . ;	upstream_gene_variant ; gene-GYU_RS1000000123140 ; n.-39G>A ; . ; . ; . ; . ;	upstream_gene_variant ; gene-GYU_RS1000000123140 ; n.-325C>T ; . ; . ; . ; . ;	upstream_gene_variant ; gene-GYU_RS1000000123140 ; n.-565C>T ; . ; . ; . ; . ;
NZ_JH600277.1	191	G	A	225	hom	100	100	aroF	gene-GYU_RS0100005	1	1034	-	synonymous_variant ; aroF ; c.844C>T ; p.Leu282Leu ; 844/1034 ; 844/1034 ; 282/343 ;	synonymous_variant ; aroF ; c.844C>T ; p.Leu282Leu ; 844/1034 ; 844/1034 ; 282/343 ;	upstream_gene_variant ; gene-GYU_RS1000000123140 ; n.-85C>T ; . ; . ; . ; . ;	upstream_gene_variant ; gene-GYU_RS1000000123140 ; n.-47C>T ; . ; . ; . ; . ;	upstream_gene_variant ; gene-GYU_RS1000000123140 ; n.-317G>A ; . ; . ; . ; . ;	upstream_gene_variant ; gene-GYU_RS1000000123140 ; n.-557G>A ; . ; . ; . ; . ;
NZ_JH600277.1	195	T	C	225	hom	98	98	aroF	gene-GYU_RS0100005	1	1034	-	synonymous_variant ; aroF ; c.840A>G ; p.Pro280Pro ; 840/1034 ; 840/1034 ; 280/343 ;	splice_region_variant&non_coding_transcript_exon_variant ; gene-GYU_RS1000000123140 ; n.177A>G ; . ; . ; . ; . ;	synonymous_variant ; aroF ; c.840A>G ; p.Pro280Pro ; 840/1034 ; 840/1034 ; 280/343 ;	upstream_gene_variant ; gene-GYU_RS1000000123140 ; n.-89A>G ; . ; . ; . ; . ;	upstream_gene_variant ; gene-GYU_RS1000000123140 ; n.-51A>G ; . ; . ; . ; . ;	upstream_gene_variant ; gene-GYU_RS1000000123140 ; n.-313T>C ; . ; . ; . ; . ;
NZ_JH600277.1	213	G	C	225	hom	103	103	aroF	gene-GYU_RS0100005	1	1034	-	synonymous_variant ; aroF ; c.822C>G ; p.Leu274Leu ; 822/1034 ; 822/1034 ; 274/343 ;	synonymous_variant ; aroF ; c.822C>G ; p.Leu274Leu ; 822/1034 ; 822/1034 ; 274/343 ;	upstream_gene_variant ; gene-GYU_RS1000000123140 ; n.-107C>G ; . ; . ; . ; . ;	upstream_gene_variant ; gene-GYU_RS1000000123140 ; n.-69C>G ; . ; . ; . ; . ;	upstream_gene_variant ; gene-GYU_RS1000000123140 ; n.-295G>C ; . ; . ; . ; . ;	upstream_gene_variant ; gene-GYU_RS1000000123140 ; n.-535G>C ; . ; . ; . ; . ;
NZ_JH600277.1	219	A	G	225	hom	103	103	aroF	gene-GYU_RS0100005	1	1034	-	synonymous_variant ; aroF ; c.816T>C ; p.Asn272Asn ; 816/1034 ; 816/1034 ; 272/343 ;	synonymous_variant ; aroF ; c.816T>C ; p.Asn272Asn ; 816/1034 ; 816/1034 ; 272/343 ;	upstream_gene_variant ; gene-GYU_RS1000000123140 ; n.-113T>C ; . ; . ; . ; . ;	upstream_gene_variant ; gene-GYU_RS1000000123140 ; n.-75T>C ; . ; . ; . ; . ;	upstream_gene_variant ; gene-GYU_RS1000000123140 ; n.-289A>G ; . ; . ; . ; . ;	upstream_gene_variant ; gene-GYU_RS1000000123140 ; n.-529A>G ; . ; . ; . ; . ;
NZ_JH600277.1	228	C	T	225	hom	106	106	aroF	gene-GYU_RS0100005	1	1034	-	synonymous_variant ; aroF ; c.807G>A ; p.Ala269Ala ; 807/1034 ; 807/1034 ; 269/343 ;	synonymous_variant ; aroF ; c.807G>A ; p.Ala269Ala ; 807/1034 ; 807/1034 ; 269/343 ;	upstream_gene_variant ; gene-GYU_RS1000000123140 ; n.-122G>A ; . ; . ; . ; . ;	upstream_gene_variant ; gene-GYU_RS1000000123140 ; n.-84G>A ; . ; . ; . ; . ;	upstream_gene_variant ; gene-GYU_RS1000000123140 ; n.-280C>T ; . ; . ; . ; . ;	upstream_gene_variant ; gene-GYU_RS1000000123140 ; n.-520C>T ; . ; . ; . ; . ;
NZ_JH600277.1	237	G	A	225	hom	108	108	aroF	gene-GYU_RS0100005	1	1034	-	synonymous_variant ; aroF ; c.798C>T ; p.Tyr266Tyr ; 798/1034 ; 798/1034 ; 266/343 ;	synonymous_variant ; aroF ; c.798C>T ; p.Tyr266Tyr ; 798/1034 ; 798/1034 ; 266/343 ;	upstream_gene_variant ; gene-GYU_RS1000000123140 ; n.-131C>T ; . ; . ; . ; . ;	upstream_gene_variant ; gene-GYU_RS1000000123140 ; n.-93C>T ; . ; . ; . ; . ;	upstream_gene_variant ; gene-GYU_RS1000000123140 ; n.-271G>A ; . ; . ; . ; . ;	upstream_gene_variant ; gene-GYU_RS1000000123140 ; n.-511G>A ; . ; . ; . ; . ;
NZ_JH600277.1	249	A	T	228	hom	114	113	aroF	gene-GYU_RS0100005	1	1034	-	synonymous_variant ; aroF ; c.786T>A ; p.Gly262Gly ; 786/1034 ; 786/1034 ; 262/343 ;	synonymous_variant ; aroF ; c.786T>A ; p.Gly262Gly ; 786/1034 ; 786/1034 ; 262/343 ;	upstream_gene_variant ; gene-GYU_RS1000000123140 ; n.-143T>A ; . ; . ; . ; . ;	upstream_gene_variant ; gene-GYU_RS1000000123140 ; n.-105T>A ; . ; . ; . ; . ;	upstream_gene_variant ; gene-GYU_RS1000000123140 ; n.-259A>T ; . ; . ; . ; . ;	upstream_gene_variant ; gene-GYU_RS1000000123140 ; n.-499A>T ; . ; . ; . ; . ;
NZ_JH600277.1	264	T	G	225	hom	119	119	aroF	gene-GYU_RS0100005	1	1034	-	synonymous_variant ; aroF ; c.771A>C ; p.Ile257Ile ; 771/1034 ; 771/1034 ; 257/343 ;	synonymous_variant ; aroF ; c.771A>C ; p.Ile257Ile ; 771/1034 ; 771/1034 ; 257/343 ;	upstream_gene_variant ; gene-GYU_RS1000000123140 ; n.-158A>C ; . ; . ; . ; . ;	upstream_gene_variant ; gene-GYU_RS1000000123140 ; n.-120A>C ; . ; . ; . ; . ;	upstream_gene_variant ; gene-GYU_RS1000000123140 ; n.-244T>G ; . ; . ; . ; . ;	upstream_gene_variant ; gene-GYU_RS1000000123140 ; n.-484T>G ; . ; . ; . ; . ;
NZ_JH600277.1	273	A	G	225	hom	108	108	aroF	gene-GYU_RS0100005	1	1034	-	synonymous_variant ; aroF ; c.762T>C ; p.Asp254Asp ; 762/1034 ; 762/1034 ; 254/343 ;	synonymous_variant ; aroF ; c.762T>C ; p.Asp254Asp ; 762/1034 ; 762/1034 ; 254/343 ;	upstream_gene_variant ; gene-GYU_RS1000000123140 ; n.-167T>C ; . ; . ; . ; . ;	upstream_gene_variant ; gene-GYU_RS1000000123140 ; n.-129T>C ; . ; . ; . ; . ;	upstream_gene_variant ; gene-GYU_RS1000000123140 ; n.-235A>G ; . ; . ; . ; . ;	upstream_gene_variant ; gene-GYU_RS1000000123140 ; n.-475A>G ; . ; . ; . ; . ;
NZ_JH600277.1	279	G	T	225	hom	100	100	aroF	gene-GYU_RS0100005	1	1034	-	synonymous_variant ; aroF ; c.756C>A ; p.Gly252Gly ; 756/1034 ; 756/1034 ; 252/343 ;	synonymous_variant ; aroF ; c.756C>A ; p.Gly252Gly ; 756/1034 ; 756/1034 ; 252/343 ;	upstream_gene_variant ; gene-GYU_RS1000000123140 ; n.-173C>A ; . ; . ; . ; . ;	upstream_gene_variant ; gene-GYU_RS1000000123140 ; n.-135C>A ; . ; . ; . ; . ;	upstream_gene_variant ; gene-GYU_RS1000000123140 ; n.-229G>T ; . ; . ; . ; . ;	upstream_gene_variant ; gene-GYU_RS1000000123140 ; n.-469G>T ; . ; . ; . ; . ;
NZ_JH600277.1	285	T	C	225	hom	89	89	aroF	gene-GYU_RS0100005	1	1034	-	synonymous_variant ; aroF ; c.750A>G ; p.Ala250Ala ; 750/1034 ; 750/1034 ; 250/343 ;	synonymous_variant ; aroF ; c.750A>G ; p.Ala250Ala ; 750/1034 ; 750/1034 ; 250/343 ;	upstream_gene_variant ; gene-GYU_RS1000000123140 ; n.-179A>G ; . ; . ; . ; . ;	upstream_gene_variant ; gene-GYU_RS1000000123140 ; n.-141A>G ; . ; . ; . ; . ;	upstream_gene_variant ; gene-GYU_RS1000000123140 ; n.-223T>C ; . ; . ; . ; . ;	upstream_gene_variant ; gene-GYU_RS1000000123140 ; n.-463T>C ; . ; . ; . ; . ;
NZ_JH600277.1	287	C	A	225	hom	89	89	aroF	gene-GYU_RS0100005	1	1034	-	missense_variant ; aroF ; c.748G>T ; p.Ala250Ser ; 748/1034 ; 748/1034 ; 250/343 ;	missense_variant ; aroF ; c.748G>T ; p.Ala250Ser ; 748/1034 ; 748/1034 ; 250/343 ;	upstream_gene_variant ; gene-GYU_RS1000000123140 ; n.-181G>T ; . ; . ; . ; . ;	upstream_gene_variant ; gene-GYU_RS1000000123140 ; n.-143G>T ; . ; . ; . ; . ;	upstream_gene_variant ; gene-GYU_RS1000000123140 ; n.-221C>A ; . ; . ; . ; . ;	upstream_gene_variant ; gene-GYU_RS1000000123140 ; n.-461C>A ; . ; . ; . ; . ;
NZ_JH600277.1	291	A	G	225	hom	89	89	aroF	gene-GYU_RS0100005	1	1034	-	synonymous_variant ; aroF ; c.744T>C ; p.Ile248Ile ; 744/1034 ; 744/1034 ; 248/343 ;	synonymous_variant ; aroF ; c.744T>C ; p.Ile248Ile ; 744/1034 ; 744/1034 ; 248/343 ;	upstream_gene_variant ; gene-GYU_RS1000000123140 ; n.-185T>C ; . ; . ; . ; . ;	upstream_gene_variant ; gene-GYU_RS1000000123140 ; n.-147T>C ; . ; . ; . ; . ;	upstream_gene_variant ; gene-GYU_RS1000000123140 ; n.-217A>G ; . ; . ; . ; . ;	upstream_gene_variant ; gene-GYU_RS1000000123140 ; n.-457A>G ; . ; . ; . ; . ;
NZ_JH600277.1	303	T	A	225	hom	113	113	aroF	gene-GYU_RS0100005	1	1034	-	synonymous_variant ; aroF ; c.732A>T ; p.Ala244Ala ; 732/1034 ; 732/1034 ; 244/343 ;	synonymous_variant ; aroF ; c.732A>T ; p.Ala244Ala ; 732/1034 ; 732/1034 ; 244/343 ;	upstream_gene_variant ; gene-GYU_RS1000000123140 ; n.-197A>T ; . ; . ; . ; . ;	upstream_gene_variant ; gene-GYU_RS1000000123140 ; n.-159A>T ; . ; . ; . ; . ;	upstream_gene_variant ; gene-GYU_RS1000000123140 ; n.-205T>A ; . ; . ; . ; . ;	upstream_gene_variant ; gene-GYU_RS1000000123140 ; n.-445T>A ; . ; . ; . ; . ;
NZ_JH600277.1	318	C	A	225	hom	116	116	aroF	gene-GYU_RS0100005	1	1034	-	synonymous_variant ; aroF ; c.717G>T ; p.Ser239Ser ; 717/1034 ; 717/1034 ; 239/343 ;	synonymous_variant ; aroF ; c.717G>T ; p.Ser239Ser ; 717/1034 ; 717/1034 ; 239/343 ;	upstream_gene_variant ; gene-GYU_RS1000000123140 ; n.-212G>T ; . ; . ; . ; . ;	upstream_gene_variant ; gene-GYU_RS1000000123140 ; n.-174G>T ; . ; . ; . ; . ;	upstream_gene_variant ; gene-GYU_RS1000000123140 ; n.-190C>A ; . ; . ; . ; . ;	upstream_gene_variant ; gene-GYU_RS1000000123140 ; n.-430C>A ; . ; . ; . ; . ;
NZ_JH600277.1	336	T	A	225	hom	110	110	aroF	gene-GYU_RS0100005	1	1034	-	synonymous_variant ; aroF ; c.699A>T ; p.Gly233Gly ; 699/1034 ; 699/1034 ; 233/343 ;	synonymous_variant ; aroF ; c.699A>T ; p.Gly233Gly ; 699/1034 ; 699/1034 ; 233/343 ;	upstream_gene_variant ; gene-GYU_RS1000000123140 ; n.-230A>T ; . ; . ; . ; . ;	upstream_gene_variant ; gene-GYU_RS1000000123140 ; n.-192A>T ; . ; . ; . ; . ;	upstream_gene_variant ; gene-GYU_RS1000000123140 ; n.-172T>A ; . ; . ; . ; . ;	upstream_gene_variant ; gene-GYU_RS1000000123140 ; n.-412T>A ; . ; . ; . ; . ;
NZ_JH600277.1	342	T	C	225	hom	107	107	aroF	gene-GYU_RS0100005	1	1034	-	synonymous_variant ; aroF ; c.693A>G ; p.Lys231Lys ; 693/1034 ; 693/1034 ; 231/343 ;	synonymous_variant ; aroF ; c.693A>G ; p.Lys231Lys ; 693/1034 ; 693/1034 ; 231/343 ;	upstream_gene_variant ; gene-GYU_RS1000000123140 ; n.-236A>G ; . ; . ; . ; . ;	upstream_gene_variant ; gene-GYU_RS1000000123140 ; n.-198A>G ; . ; . ; . ; . ;	upstream_gene_variant ; gene-GYU_RS1000000123140 ; n.-166T>C ; . ; . ; . ; . ;	upstream_gene_variant ; gene-GYU_RS1000000123140 ; n.-406T>C ; . ; . ; . ; . ;
NZ_JH600277.1	348	C	A	225	hom	48	48	aroF	gene-GYU_RS0100005	1	1034	-	synonymous_variant ; aroF ; c.687G>T ; p.Leu229Leu ; 687/1034 ; 687/1034 ; 229/343 ;	synonymous_variant ; aroF ; c.687G>T ; p.Leu229Leu ; 687/1034 ; 687/1034 ; 229/343 ;	upstream_gene_variant ; gene-GYU_RS1000000123140 ; n.-242G>T ; . ; . ; . ; . ;	upstream_gene_variant ; gene-GYU_RS1000000123140 ; n.-204G>T ; . ; . ; . ; . ;	upstream_gene_variant ; gene-GYU_RS1000000123140 ; n.-160C>A ; . ; . ; . ; . ;	upstream_gene_variant ; gene-GYU_RS1000000123140 ; n.-400C>A ; . ; . ; . ; . ;
NZ_JH600277.1	351	G	C	225	hom	48	48	aroF	gene-GYU_RS0100005	1	1034	-	synonymous_variant ; aroF ; c.684C>G ; p.Val228Val ; 684/1034 ; 684/1034 ; 228/343 ;	synonymous_variant ; aroF ; c.684C>G ; p.Val228Val ; 684/1034 ; 684/1034 ; 228/343 ;	upstream_gene_variant ; gene-GYU_RS1000000123140 ; n.-245C>G ; . ; . ; . ; . ;	upstream_gene_variant ; gene-GYU_RS1000000123140 ; n.-207C>G ; . ; . ; . ; . ;	upstream_gene_variant ; gene-GYU_RS1000000123140 ; n.-157G>C ; . ; . ; . ; . ;	upstream_gene_variant ; gene-GYU_RS1000000123140 ; n.-397G>C ; . ; . ; . ; . ;
NZ_JH600277.1	354	A	T	228	hom	48	47	aroF	gene-GYU_RS0100005	1	1034	-	synonymous_variant ; aroF ; c.681T>A ; p.Pro227Pro ; 681/1034 ; 681/1034 ; 227/343 ;	synonymous_variant ; aroF ; c.681T>A ; p.Pro227Pro ; 681/1034 ; 681/1034 ; 227/343 ;	upstream_gene_variant ; gene-GYU_RS1000000123140 ; n.-248T>A ; . ; . ; . ; . ;	upstream_gene_variant ; gene-GYU_RS1000000123140 ; n.-210T>A ; . ; . ; . ; . ;	upstream_gene_variant ; gene-GYU_RS1000000123140 ; n.-154A>T ; . ; . ; . ; . ;	upstream_gene_variant ; gene-GYU_RS1000000123140 ; n.-394A>T ; . ; . ; . ; . ;
NZ_JH600277.1	357	T	C	225	hom	49	49	aroF	gene-GYU_RS0100005	1	1034	-	synonymous_variant ; aroF ; c.678A>G ; p.Lys226Lys ; 678/1034 ; 678/1034 ; 226/343 ;	synonymous_variant ; aroF ; c.678A>G ; p.Lys226Lys ; 678/1034 ; 678/1034 ; 226/343 ;	upstream_gene_variant ; gene-GYU_RS1000000123140 ; n.-251A>G ; . ; . ; . ; . ;	upstream_gene_variant ; gene-GYU_RS1000000123140 ; n.-213A>G ; . ; . ; . ; . ;	upstream_gene_variant ; gene-GYU_RS1000000123140 ; n.-151T>C ; . ; . ; . ; . ;	upstream_gene_variant ; gene-GYU_RS1000000123140 ; n.-391T>C ; . ; . ; . ; . ;
NZ_JH600277.1	368	A	C	225	hom	52	52	aroF	gene-GYU_RS0100005	1	1034	-	missense_variant ; aroF ; c.667T>G ; p.Ser223Ala ; 667/1034 ; 667/1034 ; 223/343 ;	missense_variant ; aroF ; c.667T>G ; p.Ser223Ala ; 667/1034 ; 667/1034 ; 223/343 ;	upstream_gene_variant ; gene-GYU_RS1000000123140 ; n.-262T>G ; . ; . ; . ; . ;	upstream_gene_variant ; gene-GYU_RS1000000123140 ; n.-224T>G ; . ; . ; . ; . ;	upstream_gene_variant ; gene-GYU_RS1000000123140 ; n.-140A>C ; . ; . ; . ; . ;	upstream_gene_variant ; gene-GYU_RS1000000123140 ; n.-380A>C ; . ; . ; . ; . ;
NZ_JH600277.1	369	A	G	225	hom	52	52	aroF	gene-GYU_RS0100005	1	1034	-	synonymous_variant ; aroF ; c.666T>C ; p.Gly222Gly ; 666/1034 ; 666/1034 ; 222/343 ;	synonymous_variant ; aroF ; c.666T>C ; p.Gly222Gly ; 666/1034 ; 666/1034 ; 222/343 ;	upstream_gene_variant ; gene-GYU_RS1000000123140 ; n.-263T>C ; . ; . ; . ; . ;	upstream_gene_variant ; gene-GYU_RS1000000123140 ; n.-225T>C ; . ; . ; . ; . ;	upstream_gene_variant ; gene-GYU_RS1000000123140 ; n.-139A>G ; . ; . ; . ; . ;	upstream_gene_variant ; gene-GYU_RS1000000123140 ; n.-379A>G ; . ; . ; . ; . ;
NZ_JH600277.1	372	T	G	225	hom	53	53	aroF	gene-GYU_RS0100005	1	1034	-	synonymous_variant ; aroF ; c.663A>C ; p.Ala221Ala ; 663/1034 ; 663/1034 ; 221/343 ;	synonymous_variant ; aroF ; c.663A>C ; p.Ala221Ala ; 663/1034 ; 663/1034 ; 221/343 ;	upstream_gene_variant ; gene-GYU_RS1000000123140 ; n.-266A>C ; . ; . ; . ; . ;	upstream_gene_variant ; gene-GYU_RS1000000123140 ; n.-228A>C ; . ; . ; . ; . ;	upstream_gene_variant ; gene-GYU_RS1000000123140 ; n.-1A>C ; . ; . ; . ; . ;	upstream_gene_variant ; gene-GYU_RS1000000123140 ; n.-136T>G ; . ; . ; . ; . ;
NZ_JH600277.1	375	A	C	225	hom	54	54	aroF	gene-GYU_RS0100005	1	1034	-	synonymous_variant ; aroF ; c.660T>G ; p.Ala220Ala ; 660/1034 ; 660/1034 ; 220/343 ;	synonymous_variant ; aroF ; c.660T>G ; p.Ala220Ala ; 660/1034 ; 660/1034 ; 220/343 ;	upstream_gene_variant ; gene-GYU_RS1000000123140 ; n.-269T>G ; . ; . ; . ; . ;	upstream_gene_variant ; gene-GYU_RS1000000123140 ; n.-231T>G ; . ; . ; . ; . ;	upstream_gene_variant ; gene-GYU_RS1000000123140 ; n.-4T>G ; . ; . ; . ; . ;	upstream_gene_variant ; gene-GYU_RS1000000123140 ; n.-133A>C ; . ; . ; . ; . ;
NZ_JH600277.1	381	G	C	225	hom	96	96	aroF	gene-GYU_RS0100005	1	1034	-	synonymous_variant ; aroF ; c.654C>G ; p.Leu218Leu ; 654/1034 ; 654/1034 ; 218/343 ;	synonymous_variant ; aroF ; c.654C>G ; p.Leu218Leu ; 654/1034 ; 654/1034 ; 218/343 ;	upstream_gene_variant ; gene-GYU_RS1000000123140 ; n.-275C>G ; . ; . ; . ; . ;	upstream_gene_variant ; gene-GYU_RS1000000123140 ; n.-237C>G ; . ; . ; . ; . ;	upstream_gene_variant ; gene-GYU_RS1000000123140 ; n.-10C>G ; . ; . ; . ; . ;	upstream_gene_variant ; gene-GYU_RS1000000123140 ; n.-127G>C ; . ; . ; . ; . ;
NZ_JH600277.1	390	A	G	225	hom	105	105	aroF	gene-GYU_RS0100005	1	1034	-	synonymous_variant ; aroF ; c.645T>C ; p.Phe215Phe ; 645/1034 ; 645/1034 ; 215/343 ;	synonymous_variant ; aroF ; c.645T>C ; p.Phe215Phe ; 645/1034 ; 645/1034 ; 215/343 ;	upstream_gene_variant ; gene-GYU_RS1000000123140 ; n.-284T>C ; . ; . ; . ; . ;	upstream_gene_variant ; gene-GYU_RS1000000123140 ; n.-246T>C ; . ; . ; . ; . ;	upstream_gene_variant ; gene-GYU_RS1000000123140 ; n.-19T>C ; . ; . ; . ; . ;	upstream_gene_variant ; gene-GYU_RS1000000123140 ; n.-118A>G ; . ; . ; . ; . ;
NZ_JH600277.1	396	C	T	225	hom	111	111	aroF	gene-GYU_RS0100005	1	1034	-	synonymous_variant ; aroF ; c.639G>A ; p.Gln213Gln ; 639/1034 ; 639/1034 ; 213/343 ;	synonymous_variant ; aroF ; c.639G>A ; p.Gln213Gln ; 639/1034 ; 639/1034 ; 213/343 ;	upstream_gene_variant ; gene-GYU_RS1000000123140 ; n.-290G>A ; . ; . ; . ; . ;	upstream_gene_variant ; gene-GYU_RS1000000123140 ; n.-252G>A ; . ; . ; . ; . ;	upstream_gene_variant ; gene-GYU_RS1000000123140 ; n.-25G>A ; . ; . ; . ; . ;	upstream_gene_variant ; gene-GYU_RS1000000123140 ; n.-112C>T ; . ; . ; . ; . ;
NZ_JH600277.1	402	A	G	225	hom	115	115	aroF	gene-GYU_RS0100005	1	1034	-	synonymous_variant ; aroF ; c.633T>C ; p.Asn211Asn ; 633/1034 ; 633/1034 ; 211/343 ;	synonymous_variant ; aroF ; c.633T>C ; p.Asn211Asn ; 633/1034 ; 633/1034 ; 211/343 ;	upstream_gene_variant ; gene-GYU_RS1000000123140 ; n.-296T>C ; . ; . ; . ; . ;	upstream_gene_variant ; gene-GYU_RS1000000123140 ; n.-258T>C ; . ; . ; . ; . ;	upstream_gene_variant ; gene-GYU_RS1000000123140 ; n.-31T>C ; . ; . ; . ; . ;	upstream_gene_variant ; gene-GYU_RS1000000123140 ; n.-106A>G ; . ; . ; . ; . ;
NZ_JH600277.1	405	A	G	225	hom	117	117	aroF	gene-GYU_RS0100005	1	1034	-	synonymous_variant ; aroF ; c.630T>C ; p.Arg210Arg ; 630/1034 ; 630/1034 ; 210/343 ;	synonymous_variant ; aroF ; c.630T>C ; p.Arg210Arg ; 630/1034 ; 630/1034 ; 210/343 ;	upstream_gene_variant ; gene-GYU_RS1000000123140 ; n.-299T>C ; . ; . ; . ; . ;	upstream_gene_variant ; gene-GYU_RS1000000123140 ; n.-261T>C ; . ; . ; . ; . ;	upstream_gene_variant ; gene-GYU_RS1000000123140 ; n.-34T>C ; . ; . ; . ; . ;	upstream_gene_variant ; gene-GYU_RS1000000123140 ; n.-103A>G ; . ; . ; . ; . ;
NZ_JH600277.1	411	A	T	225	hom	125	125	aroF	gene-GYU_RS0100005	1	1034	-	synonymous_variant ; aroF ; c.624T>A ; p.Gly208Gly ; 624/1034 ; 624/1034 ; 208/343 ;	synonymous_variant ; aroF ; c.624T>A ; p.Gly208Gly ; 624/1034 ; 624/1034 ; 208/343 ;	upstream_gene_variant ; gene-GYU_RS1000000123140 ; n.-305T>A ; . ; . ; . ; . ;	upstream_gene_variant ; gene-GYU_RS1000000123140 ; n.-267T>A ; . ; . ; . ; . ;	upstream_gene_variant ; gene-GYU_RS1000000123140 ; n.-40T>A ; . ; . ; . ; . ;	upstream_gene_variant ; gene-GYU_RS1000000123140 ; n.-97A>T ; . ; . ; . ; . ;
NZ_JH600277.1	417	C	T	225	hom	131	131	aroF	gene-GYU_RS0100005	1	1034	-	synonymous_variant ; aroF ; c.618G>A ; p.Gln206Gln ; 618/1034 ; 618/1034 ; 206/343 ;	synonymous_variant ; aroF ; c.618G>A ; p.Gln206Gln ; 618/1034 ; 618/1034 ; 206/343 ;	upstream_gene_variant ; gene-GYU_RS1000000123140 ; n.-311G>A ; . ; . ; . ; . ;	upstream_gene_variant ; gene-GYU_RS1000000123140 ; n.-273G>A ; . ; . ; . ; . ;	upstream_gene_variant ; gene-GYU_RS1000000123140 ; n.-46G>A ; . ; . ; . ; . ;	upstream_gene_variant ; gene-GYU_RS1000000123140 ; n.-91C>T ; . ; . ; . ; . ;
NZ_JH600277.1	423	T	G	225	hom	134	134	aroF	gene-GYU_RS0100005	1	1034	-	synonymous_variant ; aroF ; c.612A>C ; p.Val204Val ; 612/1034 ; 612/1034 ; 204/343 ;	synonymous_variant ; aroF ; c.612A>C ; p.Val204Val ; 612/1034 ; 612/1034 ; 204/343 ;	upstream_gene_variant ; gene-GYU_RS1000000123140 ; n.-317A>C ; . ; . ; . ; . ;	upstream_gene_variant ; gene-GYU_RS1000000123140 ; n.-279A>C ; . ; . ; . ; . ;	upstream_gene_variant ; gene-GYU_RS1000000123140 ; n.-52A>C ; . ; . ; . ; . ;	upstream_gene_variant ; gene-GYU_RS1000000123140 ; n.-85T>G ; . ; . ; . ; . ;
NZ_JH600277.1	432	A	G	225	hom	129	129	aroF	gene-GYU_RS0100005	1	1034	-	synonymous_variant ; aroF ; c.603T>C ; p.Tyr201Tyr ; 603/1034 ; 603/1034 ; 201/343 ;	synonymous_variant ; aroF ; c.603T>C ; p.Tyr201Tyr ; 603/1034 ; 603/1034 ; 201/343 ;	upstream_gene_variant ; gene-GYU_RS1000000123140 ; n.-326T>C ; . ; . ; . ; . ;	upstream_gene_variant ; gene-GYU_RS1000000123140 ; n.-288T>C ; . ; . ; . ; . ;	upstream_gene_variant ; gene-GYU_RS1000000123140 ; n.-61T>C ; . ; . ; . ; . ;	upstream_gene_variant ; gene-GYU_RS1000000123140 ; n.-76A>G ; . ; . ; . ; . ;
NZ_JH600277.1	435	A	G	225	hom	129	129	aroF	gene-GYU_RS0100005	1	1034	-	synonymous_variant ; aroF ; c.600T>C ; p.Asp200Asp ; 600/1034 ; 600/1034 ; 200/343 ;	synonymous_variant ; aroF ; c.600T>C ; p.Asp200Asp ; 600/1034 ; 600/1034 ; 200/343 ;	upstream_gene_variant ; gene-GYU_RS1000000123140 ; n.-329T>C ; . ; . ; . ; . ;	upstream_gene_variant ; gene-GYU_RS1000000123140 ; n.-291T>C ; . ; . ; . ; . ;	upstream_gene_variant ; gene-GYU_RS1000000123140 ; n.-64T>C ; . ; . ; . ; . ;	upstream_gene_variant ; gene-GYU_RS1000000123140 ; n.-73A>G ; . ; . ; . ; . ;
NZ_JH600277.1	438	A	C	225	hom	130	130	aroF	gene-GYU_RS0100005	1	1034	-	synonymous_variant ; aroF ; c.597T>G ; p.Leu199Leu ; 597/1034 ; 597/1034 ; 199/343 ;	synonymous_variant ; aroF ; c.597T>G ; p.Leu199Leu ; 597/1034 ; 597/1034 ; 199/343 ;	upstream_gene_variant ; gene-GYU_RS1000000123140 ; n.-332T>G ; . ; . ; . ; . ;	upstream_gene_variant ; gene-GYU_RS1000000123140 ; n.-294T>G ; . ; . ; . ; . ;	upstream_gene_variant ; gene-GYU_RS1000000123140 ; n.-67T>G ; . ; . ; . ; . ;	upstream_gene_variant ; gene-GYU_RS1000000123140 ; n.-70A>C ; . ; . ; . ; . ;
NZ_JH600277.1	450	A	G	225	hom	145	145	aroF	gene-GYU_RS0100005	1	1034	-	synonymous_variant ; aroF ; c.585T>C ; p.Ile195Ile ; 585/1034 ; 585/1034 ; 195/343 ;	synonymous_variant ; aroF ; c.585T>C ; p.Ile195Ile ; 585/1034 ; 585/1034 ; 195/343 ;	upstream_gene_variant ; gene-GYU_RS1000000123140 ; n.-344T>C ; . ; . ; . ; . ;	upstream_gene_variant ; gene-GYU_RS1000000123140 ; n.-306T>C ; . ; . ; . ; . ;	upstream_gene_variant ; gene-GYU_RS1000000123140 ; n.-79T>C ; . ; . ; . ; . ;	upstream_gene_variant ; gene-GYU_RS1000000123140 ; n.-58A>G ; . ; . ; . ; . ;
NZ_JH600277.1	474	G	A	225	hom	144	144	aroF	gene-GYU_RS0100005	1	1034	-	synonymous_variant ; aroF ; c.561C>T ; p.Ser187Ser ; 561/1034 ; 561/1034 ; 187/343 ;	synonymous_variant ; aroF ; c.561C>T ; p.Ser187Ser ; 561/1034 ; 561/1034 ; 187/343 ;	upstream_gene_variant ; gene-GYU_RS1000000123140 ; n.-368C>T ; . ; . ; . ; . ;	upstream_gene_variant ; gene-GYU_RS1000000123140 ; n.-330C>T ; . ; . ; . ; . ;	upstream_gene_variant ; gene-GYU_RS1000000123140 ; n.-24C>T ; . ; . ; . ; . ;	upstream_gene_variant ; gene-GYU_RS1000000123140 ; n.-103C>T ; . ; . ; . ; . ;
NZ_JH600277.1	483	A	C	225	hom	135	135	aroF	gene-GYU_RS0100005	1	1034	-	synonymous_variant ; aroF ; c.552T>G ; p.Ala184Ala ; 552/1034 ; 552/1034 ; 184/343 ;	synonymous_variant ; aroF ; c.552T>G ; p.Ala184Ala ; 552/1034 ; 552/1034 ; 184/343 ;	upstream_gene_variant ; gene-GYU_RS1000000123140 ; n.-377T>G ; . ; . ; . ; . ;	upstream_gene_variant ; gene-GYU_RS1000000123140 ; n.-339T>G ; . ; . ; . ; . ;	upstream_gene_variant ; gene-GYU_RS1000000123140 ; n.-33T>G ; . ; . ; . ; . ;	upstream_gene_variant ; gene-GYU_RS1000000123140 ; n.-112T>G ; . ; . ; . ; . ;
NZ_JH600277.1	498	G	A	225	hom	126	126	aroF	gene-GYU_RS0100005	1	1034	-	synonymous_variant ; aroF ; c.537C>T ; p.Asp179Asp ; 537/1034 ; 537/1034 ; 179/343 ;	synonymous_variant ; aroF ; c.537C>T ; p.Asp179Asp ; 537/1034 ; 537/1034 ; 179/343 ;	upstream_gene_variant ; gene-GYU_RS1000000123140 ; n.-392C>T ; . ; . ; . ; . ;	upstream_gene_variant ; gene-GYU_RS1000000123140 ; n.-354C>T ; . ; . ; . ; . ;	upstream_gene_variant ; gene-GYU_RS1000000123140 ; n.-48C>T ; . ; . ; . ; . ;	upstream_gene_variant ; gene-GYU_RS1000000123140 ; n.-127C>T ; . ; . ; . ; . ;
NZ_JH600277.1	516	G	A	225	hom	119	119	aroF	gene-GYU_RS0100005	1	1034	-	synonymous_variant ; aroF ; c.519C>T ; p.Ile173Ile ; 519/1034 ; 519/1034 ; 173/343 ;	synonymous_variant ; aroF ; c.519C>T ; p.Ile173Ile ; 519/1034 ; 519/1034 ; 173/343 ;	upstream_gene_variant ; gene-GYU_RS1000000123140 ; n.-410C>T ; . ; . ; . ; . ;	upstream_gene_variant ; gene-GYU_RS1000000123140 ; n.-372C>T ; . ; . ; . ; . ;	upstream_gene_variant ; gene-GYU_RS1000000123140 ; n.-66C>T ; . ; . ; . ; . ;	upstream_gene_variant ; gene-GYU_RS1000000123140 ; n.-145C>T ; . ; . ; . ; . ;
NZ_JH600277.1	525	T	G	225	hom	116	116	aroF	gene-GYU_RS0100005	1	1034	-	synonymous_variant ; aroF ; c.510A>C ; p.Gly170Gly ; 510/1034 ; 510/1034 ; 170/343 ;	synonymous_variant ; aroF ; c.510A>C ; p.Gly170Gly ; 510/1034 ; 510/1034 ; 170/343 ;	upstream_gene_variant ; gene-GYU_RS1000000123140 ; n.-419A>C ; . ; . ; . ; . ;	upstream_gene_variant ; gene-GYU_RS1000000123140 ; n.-381A>C ; . ; . ; . ; . ;	upstream_gene_variant ; gene-GYU_RS1000000123140 ; n.-75A>C ; . ; . ; . ; . ;	upstream_gene_variant ; gene-GYU_RS1000000123140 ; n.-154A>C ; . ; . ; . ; . ;
NZ_JH600277.1	531	T	A	225	hom	113	113	aroF	gene-GYU_RS0100005	1	1034	-	synonymous_variant ; aroF ; c.504A>T ; p.Val168Val ; 504/1034 ; 504/1034 ; 168/343 ;	synonymous_variant ; aroF ; c.504A>T ; p.Val168Val ; 504/1034 ; 504/1034 ; 168/343 ;	upstream_gene_variant ; gene-GYU_RS1000000123140 ; n.-425A>T ; . ; . ; . ; . ;	upstream_gene_variant ; gene-GYU_RS1000000123140 ; n.-387A>T ; . ; . ; . ; . ;	upstream_gene_variant ; gene-GYU_RS1000000123140 ; n.-81A>T ; . ; . ; . ; . ;	upstream_gene_variant ; gene-GYU_RS1000000123140 ; n.-160A>T ; . ; . ; . ; . ;
NZ_JH600277.1	537	G	A	225	hom	102	102	aroF	gene-GYU_RS0100005	1	1034	-	synonymous_variant ; aroF ; c.498C>T ; p.Leu166Leu ; 498/1034 ; 498/1034 ; 166/343 ;	synonymous_variant ; aroF ; c.498C>T ; p.Leu166Leu ; 498/1034 ; 498/1034 ; 166/343 ;	upstream_gene_variant ; gene-GYU_RS1000000123140 ; n.-431C>T ; . ; . ; . ; . ;	upstream_gene_variant ; gene-GYU_RS1000000123140 ; n.-393C>T ; . ; . ; . ; . ;	upstream_gene_variant ; gene-GYU_RS1000000123140 ; n.-87C>T ; . ; . ; . ; . ;	upstream_gene_variant ; gene-GYU_RS1000000123140 ; n.-166C>T ; . ; . ; . ; . ;
NZ_JH600277.1	540	G	C	228	hom	99	98	aroF	gene-GYU_RS0100005	1	1034	-	synonymous_variant ; aroF ; c.495C>G ; p.Gly165Gly ; 495/1034 ; 495/1034 ; 165/343 ;	synonymous_variant ; aroF ; c.495C>G ; p.Gly165Gly ; 495/1034 ; 495/1034 ; 165/343 ;	upstream_gene_variant ; gene-GYU_RS1000000123140 ; n.-434C>G ; . ; . ; . ; . ;	upstream_gene_variant ; gene-GYU_RS1000000123140 ; n.-396C>G ; . ; . ; . ; . ;	upstream_gene_variant ; gene-GYU_RS1000000123140 ; n.-90C>G ; . ; . ; . ; . ;	upstream_gene_variant ; gene-GYU_RS1000000123140 ; n.-169C>G ; . ; . ; . ; . ;
NZ_JH600277.1	543	C	T	228	hom	99	98	aroF	gene-GYU_RS0100005	1	1034	-	synonymous_variant ; aroF ; c.492G>A ; p.Gln164Gln ; 492/1034 ; 492/1034 ; 164/343 ;	synonymous_variant ; aroF ; c.492G>A ; p.Gln164Gln ; 492/1034 ; 492/1034 ; 164/343 ;	upstream_gene_variant ; gene-GYU_RS1000000123140 ; n.-437G>A ; . ; . ; . ; . ;	upstream_gene_variant ; gene-GYU_RS1000000123140 ; n.-399G>A ; . ; . ; . ; . ;	upstream_gene_variant ; gene-GYU_RS1000000123140 ; n.-93G>A ; . ; . ; . ; . ;	upstream_gene_variant ; gene-GYU_RS1000000123140 ; n.-172G>A ; . ; . ; . ; . ;
NZ_JH600277.1	576	A	G	225	hom	118	118	aroF	gene-GYU_RS0100005	1	1034	-	synonymous_variant ; aroF ; c.459T>C ; p.Ala153Ala ; 459/1034 ; 459/1034 ; 153/343 ;	synonymous_variant ; aroF ; c.459T>C ; p.Ala153Ala ; 459/1034 ; 459/1034 ; 153/343 ;	upstream_gene_variant ; gene-GYU_RS1000000123140 ; n.-470T>C ; . ; . ; . ; . ;	upstream_gene_variant ; gene-GYU_RS1000000123140 ; n.-432T>C ; . ; . ; . ; . ;	upstream_gene_variant ; gene-GYU_RS1000000123140 ; n.-126T>C ; . ; . ; . ; . ;	upstream_gene_variant ; gene-GYU_RS1000000123140 ; n.-205T>C ; . ; . ; . ; . ;
NZ_JH600277.1	582	T	A	225	hom	121	121	aroF	gene-GYU_RS0100005	1	1034	-	synonymous_variant ; aroF ; c.453A>T ; p.Gly151Gly ; 453/1034 ; 453/1034 ; 151/343 ;	synonymous_variant ; aroF ; c.453A>T ; p.Gly151Gly ; 453/1034 ; 453/1034 ; 151/343 ;	upstream_gene_variant ; gene-GYU_RS1000000123140 ; n.-476A>T ; . ; . ; . ; . ;	upstream_gene_variant ; gene-GYU_RS1000000123140 ; n.-438A>T ; . ; . ; . ; . ;	upstream_gene_variant ; gene-GYU_RS1000000123140 ; n.-132A>T ; . ; . ; . ; . ;	upstream_gene_variant ; gene-GYU_RS1000000123140 ; n.-211A>T ; . ; . ; . ; . ;
NZ_JH600277.1	588	A	C	225	hom	119	119	aroF	gene-GYU_RS0100005	1	1034	-	synonymous_variant ; aroF ; c.447T>G ; p.Leu149Leu ; 447/1034 ; 447/1034 ; 149/343 ;	synonymous_variant ; aroF ; c.447T>G ; p.Leu149Leu ; 447/1034 ; 447/1034 ; 149/343 ;	upstream_gene_variant ; gene-GYU_RS1000000123140 ; n.-482T>G ; . ; . ; . ; . ;	upstream_gene_variant ; gene-GYU_RS1000000123140 ; n.-444T>G ; . ; . ; . ; . ;	upstream_gene_variant ; gene-GYU_RS1000000123140 ; n.-138T>G ; . ; . ; . ; . ;	upstream_gene_variant ; gene-GYU_RS1000000123140 ; n.-217T>G ; . ; . ; . ; . ;
NZ_JH600277.1	590	G	A	225	hom	119	119	aroF	gene-GYU_RS0100005	1	1034	-	missense_variant ; aroF ; c.445C>T ; p.Leu149Phe ; 445/1034 ; 445/1034 ; 149/343 ;	missense_variant ; aroF ; c.445C>T ; p.Leu149Phe ; 445/1034 ; 445/1034 ; 149/343 ;	upstream_gene_variant ; gene-GYU_RS1000000123140 ; n.-484C>T ; . ; . ; . ; . ;	upstream_gene_variant ; gene-GYU_RS1000000123140 ; n.-446C>T ; . ; . ; . ; . ;	upstream_gene_variant ; gene-GYU_RS1000000123140 ; n.-140C>T ; . ; . ; . ; . ;	upstream_gene_variant ; gene-GYU_RS1000000123140 ; n.-219C>T ; . ; . ; . ; . ;
NZ_JH600277.1	612	A	C	225	hom	132	132	aroF	gene-GYU_RS0100005	1	1034	-	synonymous_variant ; aroF ; c.423T>G ; p.Ala141Ala ; 423/1034 ; 423/1034 ; 141/343 ;	synonymous_variant ; aroF ; c.423T>G ; p.Ala141Ala ; 423/1034 ; 423/1034 ; 141/343 ;	upstream_gene_variant ; gene-GYU_RS1000000123140 ; n.-506T>G ; . ; . ; . ; . ;	upstream_gene_variant ; gene-GYU_RS1000000123140 ; n.-468T>G ; . ; . ; . ; . ;	upstream_gene_variant ; gene-GYU_RS1000000123140 ; n.-162T>G ; . ; . ; . ; . ;	upstream_gene_variant ; gene-GYU_RS1000000123140 ; n.-241T>G ; . ; . ; . ; . ;
NZ_JH600277.1	618	C	T	225	hom	136	136	aroF	gene-GYU_RS0100005	1	1034	-	synonymous_variant ; aroF ; c.417G>A ; p.Ala139Ala ; 417/1034 ; 417/1034 ; 139/343 ;	synonymous_variant ; aroF ; c.417G>A ; p.Ala139Ala ; 417/1034 ; 417/1034 ; 139/343 ;	upstream_gene_variant ; gene-GYU_RS1000000123140 ; n.-512G>A ; . ; . ; . ; . ;	upstream_gene_variant ; gene-GYU_RS1000000123140 ; n.-474G>A ; . ; . ; . ; . ;	upstream_gene_variant ; gene-GYU_RS1000000123140 ; n.-168G>A ; . ; . ; . ; . ;	upstream_gene_variant ; gene-GYU_RS1000000123140 ; n.-247G>A ; . ; . ; . ; . ;
NZ_JH600277.1	624	C	G	225	hom	150	150	aroF	gene-GYU_RS0100005	1	1034	-	synonymous_variant ; aroF ; c.411G>C ; p.Val137Val ; 411/1034 ; 411/1034 ; 137/343 ;	synonymous_variant ; aroF ; c.411G>C ; p.Val137Val ; 411/1034 ; 411/1034 ; 137/343 ;	upstream_gene_variant ; gene-GYU_RS1000000123140 ; n.-518G>C ; . ; . ; . ; . ;	upstream_gene_variant ; gene-GYU_RS1000000123140 ; n.-480G>C ; . ; . ; . ; . ;	upstream_gene_variant ; gene-GYU_RS1000000123140 ; n.-174G>C ; . ; . ; . ; . ;	upstream_gene_variant ; gene-GYU_RS1000000123140 ; n.-253G>C ; . ; . ; . ; . ;
NZ_JH600277.1	630	T	A	225	hom	148	148	aroF	gene-GYU_RS0100005	1	1034	-	synonymous_variant ; aroF ; c.405A>T ; p.Ala135Ala ; 405/1034 ; 405/1034 ; 135/343 ;	synonymous_variant ; aroF ; c.405A>T ; p.Ala135Ala ; 405/1034 ; 405/1034 ; 135/343 ;	upstream_gene_variant ; gene-GYU_RS1000000123140 ; n.-524A>T ; . ; . ; . ; . ;	upstream_gene_variant ; gene-GYU_RS1000000123140 ; n.-486A>T ; . ; . ; . ; . ;	upstream_gene_variant ; gene-GYU_RS1000000123140 ; n.-180A>T ; . ; . ; . ; . ;	upstream_gene_variant ; gene-GYU_RS1000000123140 ; n.-259A>T ; . ; . ; . ; . ;
NZ_JH600277.1	651	A	T	228	hom	149	148	aroF	gene-GYU_RS0100005	1	1034	-	synonymous_variant ; aroF ; c.384T>A ; p.Val128Val ; 384/1034 ; 384/1034 ; 128/343 ;	synonymous_variant ; aroF ; c.384T>A ; p.Val128Val ; 384/1034 ; 384/1034 ; 128/343 ;	upstream_gene_variant ; gene-GYU_RS1000000123140 ; n.-545T>A ; . ; . ; . ; . ;	upstream_gene_variant ; gene-GYU_RS1000000123140 ; n.-507T>A ; . ; . ; . ; . ;	upstream_gene_variant ; gene-GYU_RS1000000123140 ; n.-201T>A ; . ; . ; . ; . ;	upstream_gene_variant ; gene-GYU_RS1000000123140 ; n.-280T>A ; . ; . ; . ; . ;
NZ_JH600277.1	663	T	G	225	hom	144	144	aroF	gene-GYU_RS0100005	1	1034	-	synonymous_variant ; aroF ; c.372A>C ; p.Gly124Gly ; 372/1034 ; 372/1034 ; 124/343 ;	synonymous_variant ; aroF ; c.372A>C ; p.Gly124Gly ; 372/1034 ; 372/1034 ; 124/343 ;	upstream_gene_variant ; gene-GYU_RS1000000123140 ; n.-557A>C ; . ; . ; . ; . ;	upstream_gene_variant ; gene-GYU_RS1000000123140 ; n.-519A>C ; . ; . ; . ; . ;	upstream_gene_variant ; gene-GYU_RS1000000123140 ; n.-213A>C ; . ; . ; . ; . ;	upstream_gene_variant ; gene-GYU_RS1000000123140 ; n.-292A>C ; . ; . ; . ; . ;
NZ_JH600277.1	666	G	T	225	hom	143	143	aroF	gene-GYU_RS0100005	1	1034	-	synonymous_variant ; aroF ; c.369C>A ; p.Val123Val ; 369/1034 ; 369/1034 ; 123/343 ;	splice_region_variant&non_coding_transcript_exon_variant ; gene-GYU_RS1000000123140 ; n.246C>A ; . ; . ; . ; . ;	synonymous_variant ; aroF ; c.369C>A ; p.Val123Val ; 369/1034 ; 369/1034 ; 123/343 ;	upstream_gene_variant ; gene-GYU_RS1000000123140 ; n.-560C>A ; . ; . ; . ; . ;	upstream_gene_variant ; gene-GYU_RS1000000123140 ; n.-522C>A ; . ; . ; . ; . ;	upstream_gene_variant ; gene-GYU_RS1000000123140 ; n.-216C>A ; . ; . ; . ; . ;
NZ_JH600277.1	669	G	A	225	hom	143	143	aroF	gene-GYU_RS0100005	1	1034	-	synonymous_variant ; aroF ; c.366C>T ; p.Ile122Ile ; 366/1034 ; 366/1034 ; 122/343 ;	synonymous_variant ; aroF ; c.366C>T ; p.Ile122Ile ; 366/1034 ; 366/1034 ; 122/343 ;	upstream_gene_variant ; gene-GYU_RS1000000123140 ; n.-563C>T ; . ; . ; . ; . ;	upstream_gene_variant ; gene-GYU_RS1000000123140 ; n.-525C>T ; . ; . ; . ; . ;	upstream_gene_variant ; gene-GYU_RS1000000123140 ; n.-219C>T ; . ; . ; . ; . ;	upstream_gene_variant ; gene-GYU_RS1000000123140 ; n.-298C>T ; . ; . ; . ; . ;
NZ_JH600277.1	672	A	G	225	hom	143	143	aroF	gene-GYU_RS0100005	1	1034	-	synonymous_variant ; aroF ; c.363T>C ; p.Phe121Phe ; 363/1034 ; 363/1034 ; 121/343 ;	synonymous_variant ; aroF ; c.363T>C ; p.Phe121Phe ; 363/1034 ; 363/1034 ; 121/343 ;	upstream_gene_variant ; gene-GYU_RS1000000123140 ; n.-566T>C ; . ; . ; . ; . ;	upstream_gene_variant ; gene-GYU_RS1000000123140 ; n.-528T>C ; . ; . ; . ; . ;	upstream_gene_variant ; gene-GYU_RS1000000123140 ; n.-222T>C ; . ; . ; . ; . ;	upstream_gene_variant ; gene-GYU_RS1000000123140 ; n.-301T>C ; . ; . ; . ; . ;
NZ_JH600277.1	687	A	G	225	hom	156	156	aroF	gene-GYU_RS0100005	1	1034	-	synonymous_variant ; aroF ; c.348T>C ; p.Asp116Asp ; 348/1034 ; 348/1034 ; 116/343 ;	synonymous_variant ; aroF ; c.348T>C ; p.Asp116Asp ; 348/1034 ; 348/1034 ; 116/343 ;	upstream_gene_variant ; gene-GYU_RS1000000123140 ; n.-581T>C ; . ; . ; . ; . ;	upstream_gene_variant ; gene-GYU_RS1000000123140 ; n.-543T>C ; . ; . ; . ; . ;	upstream_gene_variant ; gene-GYU_RS1000000123140 ; n.-237T>C ; . ; . ; . ; . ;	upstream_gene_variant ; gene-GYU_RS1000000123140 ; n.-316T>C ; . ; . ; . ; . ;
NZ_JH600277.1	695	C	T	225	hom	158	158	aroF	gene-GYU_RS0100005	1	1034	-	missense_variant ; aroF ; c.340G>A ; p.Val114Ile ; 340/1034 ; 340/1034 ; 114/343 ;	missense_variant ; aroF ; c.340G>A ; p.Val114Ile ; 340/1034 ; 340/1034 ; 114/343 ;	upstream_gene_variant ; gene-GYU_RS1000000123140 ; n.-589G>A ; . ; . ; . ; . ;	upstream_gene_variant ; gene-GYU_RS1000000123140 ; n.-551G>A ; . ; . ; . ; . ;	upstream_gene_variant ; gene-GYU_RS1000000123140 ; n.-245G>A ; . ; . ; . ; . ;	upstream_gene_variant ; gene-GYU_RS1000000123140 ; n.-324G>A ; . ; . ; . ; . ;
NZ_JH600277.1	702	A	G	225	hom	159	159	aroF	gene-GYU_RS0100005	1	1034	-	synonymous_variant ; aroF ; c.333T>C ; p.Gly111Gly ; 333/1034 ; 333/1034 ; 111/343 ;	synonymous_variant ; aroF ; c.333T>C ; p.Gly111Gly ; 333/1034 ; 333/1034 ; 111/343 ;	upstream_gene_variant ; gene-GYU_RS1000000123140 ; n.-596T>C ; . ; . ; . ; . ;	upstream_gene_variant ; gene-GYU_RS1000000123140 ; n.-558T>C ; . ; . ; . ; . ;	upstream_gene_variant ; gene-GYU_RS1000000123140 ; n.-252T>C ; . ; . ; . ; . ;	upstream_gene_variant ; gene-GYU_RS1000000123140 ; n.-331T>C ; . ; . ; . ; . ;
NZ_JH600277.1	717	G	A	225	hom	158	158	aroF	gene-GYU_RS0100005	1	1034	-	synonymous_variant ; aroF ; c.318C>T ; p.Ile106Ile ; 318/1034 ; 318/1034 ; 106/343 ;	synonymous_variant ; aroF ; c.318C>T ; p.Ile106Ile ; 318/1034 ; 318/1034 ; 106/343 ;	upstream_gene_variant ; gene-GYU_RS1000000123140 ; n.-611C>T ; . ; . ; . ; . ;	upstream_gene_variant ; gene-GYU_RS1000000123140 ; n.-573C>T ; . ; . ; . ; . ;	upstream_gene_variant ; gene-GYU_RS1000000123140 ; n.-267C>T ; . ; . ; . ; . ;	upstream_gene_variant ; gene-GYU_RS1000000123140 ; n.-346C>T ; . ; . ; . ; . ;
NZ_JH600277.1	747	A	G	225	hom	151	151	aroF	gene-GYU_RS0100005	1	1034	-	synonymous_variant ; aroF ; c.288T>C ; p.Val96Val ; 288/1034 ; 288/1034 ; 96/343 ;	synonymous_variant ; aroF ; c.288T>C ; p.Val96Val ; 288/1034 ; 288/1034 ; 96/343 ;	upstream_gene_variant ; gene-GYU_RS1000000123140 ; n.-641T>C ; . ; . ; . ; . ;	upstream_gene_variant ; gene-GYU_RS1000000123140 ; n.-603T>C ; . ; . ; . ; . ;	upstream_gene_variant ; gene-GYU_RS1000000123140 ; n.-297T>C ; . ; . ; . ; . ;	upstream_gene_variant ; gene-GYU_RS1000000123140 ; n.-376T>C ; . ; . ; . ; . ;
NZ_JH600277.1	755	A	G	225	hom	153	153	aroF	gene-GYU_RS0100005	1	1034	-	synonymous_variant ; aroF ; c.280T>C ; p.Leu94Leu ; 280/1034 ; 280/1034 ; 94/343 ;	synonymous_variant ; aroF ; c.280T>C ; p.Leu94Leu ; 280/1034 ; 280/1034 ; 94/343 ;	upstream_gene_variant ; gene-GYU_RS1000000123140 ; n.-649T>C ; . ; . ; . ; . ;	upstream_gene_variant ; gene-GYU_RS1000000123140 ; n.-611T>C ; . ; . ; . ; . ;	upstream_gene_variant ; gene-GYU_RS1000000123140 ; n.-305T>C ; . ; . ; . ; . ;	upstream_gene_variant ; gene-GYU_RS1000000123140 ; n.-384T>C ; . ; . ; . ; . ;
NZ_JH600277.1	768	G	A	225	hom	152	152	aroF	gene-GYU_RS0100005	1	1034	-	synonymous_variant ; aroF ; c.267C>T ; p.Asp89Asp ; 267/1034 ; 267/1034 ; 89/343 ;	synonymous_variant ; aroF ; c.267C>T ; p.Asp89Asp ; 267/1034 ; 267/1034 ; 89/343 ;	upstream_gene_variant ; gene-GYU_RS1000000123140 ; n.-662C>T ; . ; . ; . ; . ;	upstream_gene_variant ; gene-GYU_RS1000000123140 ; n.-624C>T ; . ; . ; . ; . ;	upstream_gene_variant ; gene-GYU_RS1000000123140 ; n.-318C>T ; . ; . ; . ; . ;	upstream_gene_variant ; gene-GYU_RS1000000123140 ; n.-397C>T ; . ; . ; . ; . ;
NZ_JH600277.1	774	C	T	225	hom	153	153	aroF	gene-GYU_RS0100005	1	1034	-	synonymous_variant ; aroF ; c.261G>A ; p.Glu87Glu ; 261/1034 ; 261/1034 ; 87/343 ;	synonymous_variant ; aroF ; c.261G>A ; p.Glu87Glu ; 261/1034 ; 261/1034 ; 87/343 ;	upstream_gene_variant ; gene-GYU_RS1000000123140 ; n.-668G>A ; . ; . ; . ; . ;	upstream_gene_variant ; gene-GYU_RS1000000123140 ; n.-630G>A ; . ; . ; . ; . ;	upstream_gene_variant ; gene-GYU_RS1000000123140 ; n.-324G>A ; . ; . ; . ; . ;	upstream_gene_variant ; gene-GYU_RS1000000123140 ; n.-403G>A ; . ; . ; . ; . ;
NZ_JH600277.1	792	T	G	225	hom	143	143	aroF	gene-GYU_RS0100005	1	1034	-	synonymous_variant ; aroF ; c.243A>C ; p.Ala81Ala ; 243/1034 ; 243/1034 ; 81/343 ;	synonymous_variant ; aroF ; c.243A>C ; p.Ala81Ala ; 243/1034 ; 243/1034 ; 81/343 ;	upstream_gene_variant ; gene-GYU_RS1000000123140 ; n.-686A>C ; . ; . ; . ; . ;	upstream_gene_variant ; gene-GYU_RS1000000123140 ; n.-648A>C ; . ; . ; . ; . ;	upstream_gene_variant ; gene-GYU_RS1000000123140 ; n.-342A>C ; . ; . ; . ; . ;	upstream_gene_variant ; gene-GYU_RS1000000123140 ; n.-421A>C ; . ; . ; . ; . ;
NZ_JH600277.1	798	A	G	225	hom	136	136	aroF	gene-GYU_RS0100005	1	1034	-	synonymous_variant ; aroF ; c.237T>C ; p.Phe79Phe ; 237/1034 ; 237/1034 ; 79/343 ;	synonymous_variant ; aroF ; c.237T>C ; p.Phe79Phe ; 237/1034 ; 237/1034 ; 79/343 ;	upstream_gene_variant ; gene-GYU_RS1000000123140 ; n.-692T>C ; . ; . ; . ; . ;	upstream_gene_variant ; gene-GYU_RS1000000123140 ; n.-654T>C ; . ; . ; . ; . ;	upstream_gene_variant ; gene-GYU_RS1000000123140 ; n.-348T>C ; . ; . ; . ; . ;	upstream_gene_variant ; gene-GYU_RS1000000123140 ; n.-427T>C ; . ; . ; . ; . ;
NZ_JH600277.1	801	G	T	225	hom	137	137	aroF	gene-GYU_RS0100005	1	1034	-	synonymous_variant ; aroF ; c.234C>A ; p.Ile78Ile ; 234/1034 ; 234/1034 ; 78/343 ;	synonymous_variant ; aroF ; c.234C>A ; p.Ile78Ile ; 234/1034 ; 234/1034 ; 78/343 ;	upstream_gene_variant ; gene-GYU_RS1000000123140 ; n.-695C>A ; . ; . ; . ; . ;	upstream_gene_variant ; gene-GYU_RS1000000123140 ; n.-657C>A ; . ; . ; . ; . ;	upstream_gene_variant ; gene-GYU_RS1000000123140 ; n.-351C>A ; . ; . ; . ; . ;	upstream_gene_variant ; gene-GYU_RS1000000123140 ; n.-430C>A ; . ; . ; . ; . ;
NZ_JH600277.1	804	T	C	225	hom	138	138	aroF	gene-GYU_RS0100005	1	1034	-	synonymous_variant ; aroF ; c.231A>G ; p.Glu77Glu ; 231/1034 ; 231/1034 ; 77/343 ;	synonymous_variant ; aroF ; c.231A>G ; p.Glu77Glu ; 231/1034 ; 231/1034 ; 77/343 ;	upstream_gene_variant ; gene-GYU_RS1000000123140 ; n.-698A>G ; . ; . ; . ; . ;	upstream_gene_variant ; gene-GYU_RS1000000123140 ; n.-660A>G ; . ; . ; . ; . ;	upstream_gene_variant ; gene-GYU_RS1000000123140 ; n.-354A>G ; . ; . ; . ; . ;	upstream_gene_variant ; gene-GYU_RS1000000123140 ; n.-433A>G ; . ; . ; . ; . ;
NZ_JH600277.1	825	C	G	225	hom	153	153	aroF	gene-GYU_RS0100005	1	1034	-	synonymous_variant ; aroF ; c.210G>C ; p.Thr70Thr ; 210/1034 ; 210/1034 ; 70/343 ;	synonymous_variant ; aroF ; c.210G>C ; p.Thr70Thr ; 210/1034 ; 210/1034 ; 70/343 ;	upstream_gene_variant ; gene-GYU_RS1000000123140 ; n.-719G>C ; . ; . ; . ; . ;	upstream_gene_variant ; gene-GYU_RS1000000123140 ; n.-681G>C ; . ; . ; . ; . ;	upstream_gene_variant ; gene-GYU_RS1000000123140 ; n.-375G>C ; . ; . ; . ; . ;	upstream_gene_variant ; gene-GYU_RS1000000123140 ; n.-454G>C ; . ; . ; . ; . ;
NZ_JH600277.1	828	A	T	225	hom	154	154	aroF	gene-GYU_RS0100005	1	1034	-	synonymous_variant ; aroF ; c.207T>A ; p.Ser69Ser ; 207/1034 ; 207/1034 ; 69/343 ;	synonymous_variant ; aroF ; c.207T>A ; p.Ser69Ser ; 207/1034 ; 207/1034 ; 69/343 ;	upstream_gene_variant ; gene-GYU_RS1000000123140 ; n.-722T>A ; . ; . ; . ; . ;	upstream_gene_variant ; gene-GYU_RS1000000123140 ; n.-684T>A ; . ; . ; . ; . ;	upstream_gene_variant ; gene-GYU_RS1000000123140 ; n.-378T>A ; . ; . ; . ; . ;	upstream_gene_variant ; gene-GYU_RS1000000123140 ; n.-457T>A ; . ; . ; . ; . ;
NZ_JH600277.1	843	T	C	225	hom	159	159	aroF	gene-GYU_RS0100005	1	1034	-	synonymous_variant ; aroF ; c.192A>G ; p.Gly64Gly ; 192/1034 ; 192/1034 ; 64/343 ;	synonymous_variant ; aroF ; c.192A>G ; p.Gly64Gly ; 192/1034 ; 192/1034 ; 64/343 ;	upstream_gene_variant ; gene-GYU_RS1000000123140 ; n.-737A>G ; . ; . ; . ; . ;	upstream_gene_variant ; gene-GYU_RS1000000123140 ; n.-699A>G ; . ; . ; . ; . ;	upstream_gene_variant ; gene-GYU_RS1000000123140 ; n.-393A>G ; . ; . ; . ; . ;	upstream_gene_variant ; gene-GYU_RS1000000123140 ; n.-472A>G ; . ; . ; . ; . ;
NZ_JH600277.1	864	T	A	225	hom	156	156	aroF	gene-GYU_RS0100005	1	1034	-	missense_variant ; aroF ; c.171A>T ; p.Lys57Asn ; 171/1034 ; 171/1034 ; 57/343 ;	missense_variant ; aroF ; c.171A>T ; p.Lys57Asn ; 171/1034 ; 171/1034 ; 57/343 ;	upstream_gene_variant ; gene-GYU_RS1000000123140 ; n.-758A>T ; . ; . ; . ; . ;	upstream_gene_variant ; gene-GYU_RS1000000123140 ; n.-720A>T ; . ; . ; . ; . ;	upstream_gene_variant ; gene-GYU_RS1000000123140 ; n.-414A>T ; . ; . ; . ; . ;	upstream_gene_variant ; gene-GYU_RS1000000123140 ; n.-493A>T ; . ; . ; . ; . ;
NZ_JH600277.1	867	A	G	225	hom	160	160	aroF	gene-GYU_RS0100005	1	1034	-	synonymous_variant ; aroF ; c.168T>C ; p.Asn56Asn ; 168/1034 ; 168/1034 ; 56/343 ;	synonymous_variant ; aroF ; c.168T>C ; p.Asn56Asn ; 168/1034 ; 168/1034 ; 56/343 ;	upstream_gene_variant ; gene-GYU_RS1000000123140 ; n.-761T>C ; . ; . ; . ; . ;	upstream_gene_variant ; gene-GYU_RS1000000123140 ; n.-723T>C ; . ; . ; . ; . ;	upstream_gene_variant ; gene-GYU_RS1000000123140 ; n.-417T>C ; . ; . ; . ; . ;	upstream_gene_variant ; gene-GYU_RS1000000123140 ; n.-496T>C ; . ; . ; . ; . ;
NZ_JH600277.1	879	A	G	225	hom	157	157	aroF	gene-GYU_RS0100005	1	1034	-	synonymous_variant ; aroF ; c.156T>C ; p.Arg52Arg ; 156/1034 ; 156/1034 ; 52/343 ;	synonymous_variant ; aroF ; c.156T>C ; p.Arg52Arg ; 156/1034 ; 156/1034 ; 52/343 ;	upstream_gene_variant ; gene-GYU_RS1000000123140 ; n.-773T>C ; . ; . ; . ; . ;	upstream_gene_variant ; gene-GYU_RS1000000123140 ; n.-735T>C ; . ; . ; . ; . ;	upstream_gene_variant ; gene-GYU_RS1000000123140 ; n.-429T>C ; . ; . ; . ; . ;	upstream_gene_variant ; gene-GYU_RS1000000123140 ; n.-508T>C ; . ; . ; . ; . ;
NZ_JH600277.1	894	A	G	225	hom	154	154	aroF	gene-GYU_RS0100005	1	1034	-	synonymous_variant ; aroF ; c.141T>C ; p.Asp47Asp ; 141/1034 ; 141/1034 ; 47/343 ;	synonymous_variant ; aroF ; c.141T>C ; p.Asp47Asp ; 141/1034 ; 141/1034 ; 47/343 ;	upstream_gene_variant ; gene-GYU_RS1000000123140 ; n.-788T>C ; . ; . ; . ; . ;	upstream_gene_variant ; gene-GYU_RS1000000123140 ; n.-750T>C ; . ; . ; . ; . ;	upstream_gene_variant ; gene-GYU_RS1000000123140 ; n.-444T>C ; . ; . ; . ; . ;	upstream_gene_variant ; gene-GYU_RS1000000123140 ; n.-523T>C ; . ; . ; . ; . ;
NZ_JH600277.1	900	G	T	225	hom	149	149	aroF	gene-GYU_RS0100005	1	1034	-	synonymous_variant ; aroF ; c.135C>A ; p.Arg45Arg ; 135/1034 ; 135/1034 ; 45/343 ;	synonymous_variant ; aroF ; c.135C>A ; p.Arg45Arg ; 135/1034 ; 135/1034 ; 45/343 ;	upstream_gene_variant ; gene-GYU_RS1000000123140 ; n.-794C>A ; . ; . ; . ; . ;	upstream_gene_variant ; gene-GYU_RS1000000123140 ; n.-756C>A ; . ; . ; . ; . ;	upstream_gene_variant ; gene-GYU_RS1000000123140 ; n.-450C>A ; . ; . ; . ; . ;	upstream_gene_variant ; gene-GYU_RS1000000123140 ; n.-529C>A ; . ; . ; . ; . ;
NZ_JH600277.1	903	A	G	225	hom	147	147	aroF	gene-GYU_RS0100005	1	1034	-	synonymous_variant ; aroF ; c.132T>C ; p.Asn44Asn ; 132/1034 ; 132/1034 ; 44/343 ;	splice_region_variant&non_coding_transcript_exon_variant ; gene-GYU_RS1000000123140 ; n.901A>G ; . ; . ; . ; . ;	synonymous_variant ; aroF ; c.132T>C ; p.Asn44Asn ; 132/1034 ; 132/1034 ; 44/343 ;	upstream_gene_variant ; gene-GYU_RS1000000123140 ; n.-797T>C ; . ; . ; . ; . ;	upstream_gene_variant ; gene-GYU_RS1000000123140 ; n.-759T>C ; . ; . ; . ; . ;	upstream_gene_variant ; gene-GYU_RS1000000123140 ; n.-453T>C ; . ; . ; . ; . ;
NZ_JH600277.1	906	A	G	225	hom	146	146	aroF	gene-GYU_RS0100005	1	1034	-	synonymous_variant ; aroF ; c.129T>C ; p.Val43Val ; 129/1034 ; 129/1034 ; 43/343 ;	synonymous_variant ; aroF ; c.129T>C ; p.Val43Val ; 129/1034 ; 129/1034 ; 43/343 ;	upstream_gene_variant ; gene-GYU_RS1000000123140 ; n.-800T>C ; . ; . ; . ; . ;	upstream_gene_variant ; gene-GYU_RS1000000123140 ; n.-762T>C ; . ; . ; . ; . ;	upstream_gene_variant ; gene-GYU_RS1000000123140 ; n.-456T>C ; . ; . ; . ; . ;	upstream_gene_variant ; gene-GYU_RS1000000123140 ; n.-535T>C ; . ; . ; . ; . ;
NZ_JH600277.1	915	C	T	225	hom	151	151	aroF	gene-GYU_RS0100005	1	1034	-	synonymous_variant ; aroF ; c.120G>A ; p.Ala40Ala ; 120/1034 ; 120/1034 ; 40/343 ;	synonymous_variant ; aroF ; c.120G>A ; p.Ala40Ala ; 120/1034 ; 120/1034 ; 40/343 ;	upstream_gene_variant ; gene-GYU_RS1000000123140 ; n.-809G>A ; . ; . ; . ; . ;	upstream_gene_variant ; gene-GYU_RS1000000123140 ; n.-771G>A ; . ; . ; . ; . ;	upstream_gene_variant ; gene-GYU_RS1000000123140 ; n.-465G>A ; . ; . ; . ; . ;	upstream_gene_variant ; gene-GYU_RS1000000123140 ; n.-544G>A ; . ; . ; . ; . ;
NZ_JH600277.1	921	T	C	225	hom	146	146	aroF	gene-GYU_RS0100005	1	1034	-	synonymous_variant ; aroF ; c.114A>G ; p.Lys38Lys ; 114/1034 ; 114/1034 ; 38/343 ;	synonymous_variant ; aroF ; c.114A>G ; p.Lys38Lys ; 114/1034 ; 114/1034 ; 38/343 ;	upstream_gene_variant ; gene-GYU_RS1000000123140 ; n.-815A>G ; . ; . ; . ; . ;	upstream_gene_variant ; gene-GYU_RS1000000123140 ; n.-777A>G ; . ; . ; . ; . ;	upstream_gene_variant ; gene-GYU_RS1000000123140 ; n.-471A>G ; . ; . ; . ; . ;	upstream_gene_variant ; gene-GYU_RS1000000123140 ; n.-550A>G ; . ; . ; . ; . ;
NZ_JH600277.1	942	C	T	225	hom	139	139	aroF	gene-GYU_RS0100005	1	1034	-	synonymous_variant ; aroF ; c.93G>A ; p.Val31Val ; 93/1034 ; 93/1034 ; 31/343 ;	synonymous_variant ; aroF ; c.93G>A ; p.Val31Val ; 93/1034 ; 93/1034 ; 31/343 ;	upstream_gene_variant ; gene-GYU_RS1000000123140 ; n.-836G>A ; . ; . ; . ; . ;	upstream_gene_variant ; gene-GYU_RS1000000123140 ; n.-798G>A ; . ; . ; . ; . ;	upstream_gene_variant ; gene-GYU_RS1000000123140 ; n.-492G>A ; . ; . ; . ; . ;	upstream_gene_variant ; gene-GYU_RS1000000123140 ; n.-571G>A ; . ; . ; . ; . ;
NZ_JH600277.1	957	C	T	225	hom	125	125	aroF	gene-GYU_RS0100005	1	1034	-	synonymous_variant ; aroF ; c.78G>A ; p.Gln26Gln ; 78/1034 ; 78/1034 ; 26/343 ;	synonymous_variant ; aroF ; c.78G>A ; p.Gln26Gln ; 78/1034 ; 78/1034 ; 26/343 ;	upstream_gene_variant ; gene-GYU_RS1000000123140 ; n.-851G>A ; . ; . ; . ; . ;	upstream_gene_variant ; gene-GYU_RS1000000123140 ; n.-813G>A ; . ; . ; . ; . ;	upstream_gene_variant ; gene-GYU_RS1000000123140 ; n.-507G>A ; . ; . ; . ; . ;	upstream_gene_variant ; gene-GYU_RS1000000123140 ; n.-586G>A ; . ; . ; . ; . ;
NZ_JH600277.1	959	G	C	225	hom	125	125	aroF	gene-GYU_RS0100005	1	1034	-	missense_variant ; aroF ; c.76C>G ; p.Gln26Glu ; 76/1034 ; 76/1034 ; 26/343 ;	missense_variant ; aroF ; c.76C>G ; p.Gln26Glu ; 76/1034 ; 76/1034 ; 26/343 ;	upstream_gene_variant ; gene-GYU_RS1000000123140 ; n.-853C>G ; . ; . ; . ; . ;	upstream_gene_variant ; gene-GYU_RS1000000123140 ; n.-815C>G ; . ; . ; . ; . ;	upstream_gene_variant ; gene-GYU_RS1000000123140 ; n.-509C>G ; . ; . ; . ; . ;	upstream_gene_variant ; gene-GYU_RS1000000123140 ; n.-588C>G ; . ; . ; . ; . ;
NZ_JH600277.1	968	A	G	225	hom	126	126	aroF	gene-GYU_RS0100005	1	1034	-	synonymous_variant ; aroF ; c.67T>C ; p.Leu23Leu ; 67/1034 ; 67/1034 ; 23/343 ;	synonymous_variant ; aroF ; c.67T>C ; p.Leu23Leu ; 67/1034 ; 67/1034 ; 23/343 ;	upstream_gene_variant ; gene-GYU_RS1000000123140 ; n.-862T>C ; . ; . ; . ; . ;	upstream_gene_variant ; gene-GYU_RS1000000123140 ; n.-824T>C ; . ; . ; . ; . ;	upstream_gene_variant ; gene-GYU_RS1000000123140 ; n.-518T>C ; . ; . ; . ; . ;	upstream_gene_variant ; gene-GYU_RS1000000123140 ; n.-597T>C ; . ; . ; . ; . ;
NZ_JH600277.1	981	C	T	225	hom	116	116	aroF	gene-GYU_RS0100005	1	1034	-	synonymous_variant ; aroF ; c.54G>A ; p.Leu18Leu ; 54/1034 ; 54/1034 ; 18/343 ;	synonymous_variant ; aroF ; c.54G>A ; p.Leu18Leu ; 54/1034 ; 54/1034 ; 18/343 ;	upstream_gene_variant ; gene-GYU_RS1000000123140 ; n.-875G>A ; . ; . ; . ; . ;	upstream_gene_variant ; gene-GYU_RS1000000123140 ; n.-837G>A ; . ; . ; . ; . ;	upstream_gene_variant ; gene-GYU_RS1000000123140 ; n.-531G>A ; . ; . ; . ; . ;	upstream_gene_variant ; gene-GYU_RS1000000123140 ; n.-610G>A ; . ; . ; . ; . ;
NZ_JH600277.1	983	A	G	225	hom	115	115	aroF	gene-GYU_RS0100005	1	1034	-	synonymous_variant ; aroF ; c.52T>C ; p.Leu18Leu ; 52/1034 ; 52/1034 ; 18/343 ;	synonymous_variant ; aroF ; c.52T>C ; p.Leu18Leu ; 52/1034 ; 52/1034 ; 18/343 ;	upstream_gene_variant ; gene-GYU_RS1000000123140 ; n.-877T>C ; . ; . ; . ; . ;	upstream_gene_variant ; gene-GYU_RS1000000123140 ; n.-839T>C ; . ; . ; . ; . ;	upstream_gene_variant ; gene-GYU_RS1000000123140 ; n.-533T>C ; . ; . ; . ; . ;	upstream_gene_variant ; gene-GYU_RS1000000123140 ; n.-612T>C ; . ; . ; . ; . ;
NZ_JH600277.1	999	C	T	225	hom	111	111	aroF	gene-GYU_RS0100005	1	1034	-	synonymous_variant ; aroF ; c.36G>A ; p.Gln12Gln ; 36/1034 ; 36/1034 ; 12/343 ;	synonymous_variant ; aroF ; c.36G>A ; p.Gln12Gln ; 36/1034 ; 36/1034 ; 12/343 ;	upstream_gene_variant ; gene-GYU_RS1000000123140 ; n.-893G>A ; . ; . ; . ; . ;	upstream_gene_variant ; gene-GYU_RS1000000123140 ; n.-855G>A ; . ; . ; . ; . ;	upstream_gene_variant ; gene-GYU_RS1000000123140 ; n.-549G>A ; . ; . ; . ; . ;	upstream_gene_variant ; gene-GYU_RS1000000123140 ; n.-628G>A ; . ; . ; . ; . ;
NZ_JH600277.1	1001	G	T	225	hom	112	112	aroF	gene-GYU_RS0100005	1	1034	-	missense_variant ; aroF ; c.34C>A ; p.Gln12Lys ; 34/1034 ; 34/1034 ; 12/343 ;	missense_variant ; aroF ; c.34C>A ; p.Gln12Lys ; 34/1034 ; 34/1034 ; 12/343 ;	upstream_gene_variant ; gene-GYU_RS1000000123140 ; n.-895C>A ; . ; . ; . ; . ;	upstream_gene_variant ; gene-GYU_RS1000000123140 ; n.-857C>A ; . ; . ; . ; . ;	upstream_gene_variant ; gene-GYU_RS1000000123140 ; n.-551C>A ; . ; . ; . ; . ;	upstream_gene_variant ; gene-GYU_RS1000000123140 ; n.-630C>A ; . ; . ; . ; . ;
NZ_JH600277.1	1010	G	A	225	hom	115	115	aroF	gene-GYU_RS0100005	1	1034	-	synonymous_variant ; aroF ; c.25C>T ; p.Leu9Leu ; 25/1034 ; 25/1034 ; 9/343 ;	synonymous_variant ; aroF ; c.25C>T ; p.Leu9Leu ; 25/1034 ; 25/1034 ; 9/343 ;	upstream_gene_variant ; gene-GYU_RS1000000123140 ; n.-904C>T ; . ; . ; . ; . ;	upstream_gene_variant ; gene-GYU_RS1000000123140 ; n.-866C>T ; . ; . ; . ; . ;	upstream_gene_variant ; gene-GYU_RS1000000123140 ; n.-560C>T ; . ; . ; . ; . ;	upstream_gene_variant ; gene-GYU_RS1000000123140 ; n.-639C>T ; . ; . ; . ; . ;
NZ_JH600277.1	1080	A	T	225	hom	89	89	.	.	.	.	.	.	upstream_gene_variant ; aroF ; c.-46T>A ; . ; . ; . ; . ;	upstream_gene_variant ; gene-GYU_RS1000000123140 ; n.-974T>A ; . ; . ; . ; . ;	upstream_gene_variant ; gene-GYU_RS1000000123140 ; n.-936T>A ; . ; . ; . ; . ;	upstream_gene_variant ; gene-GYU_RS1000000123140 ; n.-630T>A ; . ; . ; . ; . ;	upstream_gene_variant ; gene-GYU_RS1000000123140 ; n.-709T>A ; . ; . ; . ; . ;
NZ_JH600277.1	1102	A	T	225	hom	63	63	.	.	.	.	.	.	upstream_gene_variant ; aroF ; c.-68T>A ; . ; . ; . ; . ;	upstream_gene_variant ; gene-GYU_RS1000000123140 ; n.-996T>A ; . ; . ; . ; . ;	upstream_gene_variant ; gene-GYU_RS1000000123140 ; n.-958T>A ; . ; . ; . ; . ;	upstream_gene_variant ; gene-GYU_RS1000000123140 ; n.-652T>A ; . ; . ; . ; . ;	upstream_gene_variant ; gene-GYU_RS1000000123140 ; n.-731T>A ; . ; . ; . ; . ;
NZ_JH600277.1	1103	A	T	225	hom	63	63	.	.	.	.	.	.	upstream_gene_variant ; aroF ; c.-69T>A ; . ; . ; . ; . ;	upstream_gene_variant ; gene-GYU_RS1000000123140 ; n.-997T>A ; . ; . ; . ; . ;	upstream_gene_variant ; gene-GYU_RS1000000123140 ; n.-959T>A ; . ; . ; . ; . ;	upstream_gene_variant ; gene-GYU_RS1000000123140 ; n.-653T>A ; . ; . ; . ; . ;	upstream_gene_variant ; gene-GYU_RS1000000123140 ; n.-732T>A ; . ; . ; . ; . ;
NZ_JH600277.1	1135	A	T	225	hom	52	52	.	.	.	.	.	.	upstream_gene_variant ; aroF ; c.-101T>A ; . ; . ; . ; . ;	upstream_gene_variant ; gene-GYU_RS1000000123140 ; n.-1029T>A ; . ; . ; . ; . ;	upstream_gene_variant ; gene-GYU_RS1000000123140 ; n.-991T>A ; . ; . ; . ; . ;	upstream_gene_variant ; gene-GYU_RS1000000123140 ; n.-685T>A ; . ; . ; . ; . ;	upstream_gene_variant ; gene-GYU_RS1000000123140 ; n.-764T>A ; . ; . ; . ; . ;
NZ_JH600277.1	1141	G	C	225	hom	54	54	.	.	.	.	.	.	upstream_gene_variant ; aroF ; c.-107C>G ; . ; . ; . ; . ;	upstream_gene_variant ; gene-GYU_RS1000000123140 ; n.-1035C>G ; . ; . ; . ; . ;	upstream_gene_variant ; gene-GYU_RS1000000123140 ; n.-997C>G ; . ; . ; . ; . ;	upstream_gene_variant ; gene-GYU_RS1000000123140 ; n.-691C>G ; . ; . ; . ; . ;	upstream_gene_variant ; gene-GYU_RS1000000123140 ; n.-770C>G ; . ; . ; . ; . ;
NZ_JH600277.1	1182	G	C	225	hom	62	62	.	.	.	.	.	.	upstream_gene_variant ; aroF ; c.-148C>G ; . ; . ; . ; . ;	upstream_gene_variant ; gene-GYU_RS1000000123140 ; n.-1076C>G ; . ; . ; . ; . ;	upstream_gene_variant ; gene-GYU_RS1000000123140 ; n.-1038C>G ; . ; . ; . ; . ;	upstream_gene_variant ; gene-GYU_RS1000000123140 ; n.-732C>G ; . ; . ; . ; . ;	upstream_gene_variant ; gene-GYU_RS1000000123140 ; n.-811C>G ; . ; . ; . ; . ;
NZ_JH600277.1	1188	T	A	225	hom	60	60	.	.	.	.	.	.	upstream_gene_variant ; aroF ; c.-154A>T ; . ; . ; . ; . ;	upstream_gene_variant ; gene-GYU_RS1000000123140 ; n.-1082A>T ; . ; . ; . ; . ;	upstream_gene_variant ; gene-GYU_RS1000000123140 ; n.-1044A>T ; . ; . ; . ; . ;	upstream_gene_variant ; gene-GYU_RS1000000123140 ; n.-738A>T ; . ; . ; . ; . ;	upstream_gene_variant ; gene-GYU_RS1000000123140 ; n.-817A>T ; . ; . ; . ; . ;
NZ_JH600277.1	1195	G	C	225	hom	58	58	.	.	.	.	.	.	upstream_gene_variant ; aroF ; c.-161C>G ; . ; . ; . ; . ;	upstream_gene_variant ; gene-GYU_RS1000000123140 ; n.-1089C>G ; . ; . ; . ; . ;	upstream_gene_variant ; gene-GYU_RS1000000123140 ; n.-1051C>G ; . ; . ; . ; . ;	upstream_gene_variant ; gene-GYU_RS1000000123140 ; n.-745C>G ; . ; . ; . ; . ;	upstream_gene_variant ; gene-GYU_RS1000000123140 ; n.-824C>G ; . ; . ; . ; . ;
NZ_JH600277.1	1208	C	G	225	hom	20	20	.	.	.	.	.	.	upstream_gene_variant ; aroF ; c.-174G>C ; . ; . ; . ; . ;	upstream_gene_variant ; gene-GYU_RS1000000123140 ; n.-1102G>C ; . ; . ; . ; . ;	upstream_gene_variant ; gene-GYU_RS1000000123140 ; n.-1064G>C ; . ; . ; . ; . ;	upstream_gene_variant ; gene-GYU_RS1000000123140 ; n.-758G>C ; . ; . ; . ; . ;	upstream_gene_variant ; gene-GYU_RS1000000123140 ; n.-837G>C ; . ; . ; . ; . ;
NZ_JH600277.1	1210	A	G	225	hom	18	18	.	.	.	.	.	.	upstream_gene_variant ; aroF ; c.-176T>C ; . ; . ; . ; . ;	upstream_gene_variant ; gene-GYU_RS1000000123140 ; n.-1104T>C ; . ; . ; . ; . ;	upstream_gene_variant ; gene-GYU_RS1000000123140 ; n.-1066T>C ; . ; . ; . ; . ;	upstream_gene_variant ; gene-GYU_RS1000000123140 ; n.-760T>C ; . ; . ; . ; . ;	upstream_gene_variant ; gene-GYU_RS1000000123140 ; n.-839T>C ; . ; . ; . ; . ;
NZ_JH600277.1	1211	A	C	225	hom	18	18	.	.	.	.	.	.	upstream_gene_variant ; aroF ; c.-177T>G ; . ; . ; . ; . ;	upstream_gene_variant ; gene-GYU_RS1000000123140 ; n.-1105T>G ; . ; . ; . ; . ;	upstream_gene_variant ; gene-GYU_RS1000000123140 ; n.-1067T>G ; . ; . ; . ; . ;	upstream_gene_variant ; gene-GYU_RS1000000123140 ; n.-761T>G ; . ; . ; . ; . ;	upstream_gene_variant ; gene-GYU_RS1000000123140 ; n.-840T>G ; . ; . ; . ; . ;
NZ_JH600277.1	1216	A	T	225	hom	18	18	.	.	.	.	.	.	upstream_gene_variant ; aroF ; c.-182T>A ; . ; . ; . ; . ;	upstream_gene_variant ; gene-GYU_RS1000000123140 ; n.-1110T>A ; . ; . ; . ; . ;	upstream_gene_variant ; gene-GYU_RS1000000123140 ; n.-1072T>A ; . ; . ; . ; . ;	upstream_gene_variant ; gene-GYU_RS1000000123140 ; n.-766T>A ; . ; . ; . ; . ;	upstream_gene_variant ; gene-GYU_RS1000000123140 ; n.-845T>A ; . ; . ; . ; . ;
NZ_JH600277.1	1221	T	G	210	hom	18	18	.	.	.	.	.	.	upstream_gene_variant ; aroF ; c.-187A>C ; . ; . ; . ; . ;	upstream_gene_variant ; gene-GYU_RS1000000123140 ; n.-1115A>C ; . ; . ; . ; . ;	upstream_gene_variant ; gene-GYU_RS1000000123140 ; n.-1077A>C ; . ; . ; . ; . ;	upstream_gene_variant ; gene-GYU_RS1000000123140 ; n.-771A>C ; . ; . ; . ; . ;	upstream_gene_variant ; gene-GYU_RS1000000123140 ; n.-850A>C ; . ; . ; . ; . ;
NZ_JH600277.1	1222	A	G	210	hom	18	18	.	.	.	.	.	.	upstream_gene_variant ; aroF ; c.-188T>C ; . ; . ; . ; . ;	upstream_gene_variant ; gene-GYU_RS1000000123140 ; n.-1116T>C ; . ; . ; . ; . ;	upstream_gene_variant ; gene-GYU_RS1000000123140 ; n.-1078T>C ; . ; . ; . ; . ;	upstream_gene_variant ; gene-GYU_RS1000000123140 ; n.-772T>C ; . ; . ; . ; . ;	upstream_gene_variant ; gene-GYU_RS1000000123140 ; n.-851T>C ; . ; . ; . ; . ;
NZ_JH600277.1	1255	C	G	225	hom	56	56	.	.	.	.	.	.	upstream_gene_variant ; aroF ; c.-221G>C ; . ; . ; . ; . ;	upstream_gene_variant ; gene-GYU_RS1000000123140 ; n.-1149G>C ; . ; . ; . ; . ;	upstream_gene_variant ; gene-GYU_RS1000000123140 ; n.-1111G>C ; . ; . ; . ; . ;	upstream_gene_variant ; gene-GYU_RS1000000123140 ; n.-805G>C ; . ; . ; . ; . ;	upstream_gene_variant ; gene-GYU_RS1000000123140 ; n.-884G>C ; . ; . ; . ; . ;
NZ_JH600277.1	1277	G	T	225	hom	78	78	ytxJ	gene-GYU_RS0100010	1274	1600	-	synonymous_variant ; ytxJ ; c.324C>A ; p.Ser108Ser ; 324/327 ; 324/327 ; 108/108 ;	synonymous_variant ; ytxJ ; c.324C>A ; p.Ser108Ser ; 324/327 ; 324/327 ; 108/108 ;	upstream_gene_variant ; aroF ; c.-243C>A ; . ; . ; . ; . ;	upstream_gene_variant ; gene-GYU_RS1000000123140 ; n.-1171C>A ; . ; . ; . ; . ;	upstream_gene_variant ; gene-GYU_RS1000000123140 ; n.-1133C>A ; . ; . ; . ; . ;	upstream_gene_variant ; gene-GYU_RS1000000123140 ; n.-827C>A ; . ; . ; . ; . ;
NZ_JH600277.1	1282	G	A	225	hom	82	82	ytxJ	gene-GYU_RS0100010	1274	1600	-	synonymous_variant ; ytxJ ; c.319C>T ; p.Leu107Leu ; 319/327 ; 319/327 ; 107/108 ;	synonymous_variant ; ytxJ ; c.319C>T ; p.Leu107Leu ; 319/327 ; 319/327 ; 107/108 ;	upstream_gene_variant ; aroF ; c.-248C>T ; . ; . ; . ; . ;	upstream_gene_variant ; gene-GYU_RS1000000123140 ; n.-1176C>T ; . ; . ; . ; . ;	upstream_gene_variant ; gene-GYU_RS1000000123140 ; n.-1138C>T ; . ; . ; . ; . ;	upstream_gene_variant ; gene-GYU_RS1000000123140 ; n.-832C>T ; . ; . ; . ; . ;
NZ_JH600277.1	1295	C	A	225	hom	86	86	ytxJ	gene-GYU_RS0100010	1274	1600	-	synonymous_variant ; ytxJ ; c.306G>T ; p.Ala102Ala ; 306/327 ; 306/327 ; 102/108 ;	synonymous_variant ; ytxJ ; c.306G>T ; p.Ala102Ala ; 306/327 ; 306/327 ; 102/108 ;	upstream_gene_variant ; aroF ; c.-261G>T ; . ; . ; . ; . ;	upstream_gene_variant ; gene-GYU_RS1000000123140 ; n.-1189G>T ; . ; . ; . ; . ;	upstream_gene_variant ; gene-GYU_RS1000000123140 ; n.-1151G>T ; . ; . ; . ; . ;	upstream_gene_variant ; gene-GYU_RS1000000123140 ; n.-845G>T ; . ; . ; . ; . ;
NZ_JH600277.1	1298	C	G	225	hom	86	86	ytxJ	gene-GYU_RS0100010	1274	1600	-	synonymous_variant ; ytxJ ; c.303G>C ; p.Ala101Ala ; 303/327 ; 303/327 ; 101/108 ;	synonymous_variant ; ytxJ ; c.303G>C ; p.Ala101Ala ; 303/327 ; 303/327 ; 101/108 ;	upstream_gene_variant ; aroF ; c.-264G>C ; . ; . ; . ; . ;	upstream_gene_variant ; gene-GYU_RS1000000123140 ; n.-1192G>C ; . ; . ; . ; . ;	upstream_gene_variant ; gene-GYU_RS1000000123140 ; n.-1154G>C ; . ; . ; . ; . ;	upstream_gene_variant ; gene-GYU_RS1000000123140 ; n.-848G>C ; . ; . ; . ; . ;
NZ_JH600277.1	1331	C	T	225	hom	93	93	ytxJ	gene-GYU_RS0100010	1274	1600	-	synonymous_variant ; ytxJ ; c.270G>A ; p.Lys90Lys ; 270/327 ; 270/327 ; 90/108 ;	synonymous_variant ; ytxJ ; c.270G>A ; p.Lys90Lys ; 270/327 ; 270/327 ; 90/108 ;	upstream_gene_variant ; aroF ; c.-297G>A ; . ; . ; . ; . ;	upstream_gene_variant ; gene-GYU_RS1000000123140 ; n.-1225G>A ; . ; . ; . ; . ;	upstream_gene_variant ; gene-GYU_RS1000000123140 ; n.-1187G>A ; . ; . ; . ; . ;	upstream_gene_variant ; gene-GYU_RS1000000123140 ; n.-881G>A ; . ; . ; . ; . ;
NZ_JH600277.1	1334	T	C	225	hom	94	94	ytxJ	gene-GYU_RS0100010	1274	1600	-	synonymous_variant ; ytxJ ; c.267A>G ; p.Val89Val ; 267/327 ; 267/327 ; 89/108 ;	synonymous_variant ; ytxJ ; c.267A>G ; p.Val89Val ; 267/327 ; 267/327 ; 89/108 ;	upstream_gene_variant ; aroF ; c.-300A>G ; . ; . ; . ; . ;	upstream_gene_variant ; gene-GYU_RS1000000123140 ; n.-1228A>G ; . ; . ; . ; . ;	upstream_gene_variant ; gene-GYU_RS1000000123140 ; n.-1190A>G ; . ; . ; . ; . ;	upstream_gene_variant ; gene-GYU_RS1000000123140 ; n.-884A>G ; . ; . ; . ; . ;
NZ_JH600277.1	1346	T	C	225	hom	104	104	ytxJ	gene-GYU_RS0100010	1274	1600	-	synonymous_variant ; ytxJ ; c.255A>G ; p.Gln85Gln ; 255/327 ; 255/327 ; 85/108 ;	synonymous_variant ; ytxJ ; c.255A>G ; p.Gln85Gln ; 255/327 ; 255/327 ; 85/108 ;	upstream_gene_variant ; aroF ; c.-312A>G ; . ; . ; . ; . ;	upstream_gene_variant ; gene-GYU_RS1000000123140 ; n.-1240A>G ; . ; . ; . ; . ;	upstream_gene_variant ; gene-GYU_RS1000000123140 ; n.-1202A>G ; . ; . ; . ; . ;	upstream_gene_variant ; gene-GYU_RS1000000123140 ; n.-896A>G ; . ; . ; . ; . ;
NZ_JH600277.1	1352	C	G	225	hom	95	95	ytxJ	gene-GYU_RS0100010	1274	1600	-	synonymous_variant ; ytxJ ; c.249G>C ; p.Val83Val ; 249/327 ; 249/327 ; 83/108 ;	synonymous_variant ; ytxJ ; c.249G>C ; p.Val83Val ; 249/327 ; 249/327 ; 83/108 ;	upstream_gene_variant ; aroF ; c.-318G>C ; . ; . ; . ; . ;	upstream_gene_variant ; gene-GYU_RS1000000123140 ; n.-1246G>C ; . ; . ; . ; . ;	upstream_gene_variant ; gene-GYU_RS1000000123140 ; n.-1208G>C ; . ; . ; . ; . ;	upstream_gene_variant ; gene-GYU_RS1000000123140 ; n.-902G>C ; . ; . ; . ; . ;
NZ_JH600277.1	1354	C	T	225	hom	95	95	ytxJ	gene-GYU_RS0100010	1274	1600	-	missense_variant ; ytxJ ; c.247G>A ; p.Val83Met ; 247/327 ; 247/327 ; 83/108 ;	missense_variant ; ytxJ ; c.247G>A ; p.Val83Met ; 247/327 ; 247/327 ; 83/108 ;	upstream_gene_variant ; aroF ; c.-320G>A ; . ; . ; . ; . ;	upstream_gene_variant ; gene-GYU_RS1000000123140 ; n.-1248G>A ; . ; . ; . ; . ;	upstream_gene_variant ; gene-GYU_RS1000000123140 ; n.-1210G>A ; . ; . ; . ; . ;	upstream_gene_variant ; gene-GYU_RS1000000123140 ; n.-904G>A ; . ; . ; . ; . ;
NZ_JH600277.1	1358	A	T	225	hom	93	93	ytxJ	gene-GYU_RS0100010	1274	1600	-	synonymous_variant ; ytxJ ; c.243T>A ; p.Val81Val ; 243/327 ; 243/327 ; 81/108 ;	synonymous_variant ; ytxJ ; c.243T>A ; p.Val81Val ; 243/327 ; 243/327 ; 81/108 ;	upstream_gene_variant ; aroF ; c.-324T>A ; . ; . ; . ; . ;	upstream_gene_variant ; gene-GYU_RS1000000123140 ; n.-1252T>A ; . ; . ; . ; . ;	upstream_gene_variant ; gene-GYU_RS1000000123140 ; n.-1214T>A ; . ; . ; . ; . ;	upstream_gene_variant ; gene-GYU_RS1000000123140 ; n.-908T>A ; . ; . ; . ; . ;
NZ_JH600277.1	1361	T	C	225	hom	96	96	ytxJ	gene-GYU_RS0100010	1274	1600	-	synonymous_variant ; ytxJ ; c.240A>G ; p.Gln80Gln ; 240/327 ; 240/327 ; 80/108 ;	synonymous_variant ; ytxJ ; c.240A>G ; p.Gln80Gln ; 240/327 ; 240/327 ; 80/108 ;	upstream_gene_variant ; aroF ; c.-327A>G ; . ; . ; . ; . ;	upstream_gene_variant ; gene-GYU_RS1000000123140 ; n.-1255A>G ; . ; . ; . ; . ;	upstream_gene_variant ; gene-GYU_RS1000000123140 ; n.-1217A>G ; . ; . ; . ; . ;	upstream_gene_variant ; gene-GYU_RS1000000123140 ; n.-911A>G ; . ; . ; . ; . ;
NZ_JH600277.1	1373	G	A	225	hom	114	114	ytxJ	gene-GYU_RS0100010	1274	1600	-	synonymous_variant ; ytxJ ; c.228C>T ; p.His76His ; 228/327 ; 228/327 ; 76/108 ;	synonymous_variant ; ytxJ ; c.228C>T ; p.His76His ; 228/327 ; 228/327 ; 76/108 ;	upstream_gene_variant ; aroF ; c.-339C>T ; . ; . ; . ; . ;	upstream_gene_variant ; gene-GYU_RS1000000123140 ; n.-1267C>T ; . ; . ; . ; . ;	upstream_gene_variant ; gene-GYU_RS1000000123140 ; n.-1229C>T ; . ; . ; . ; . ;	upstream_gene_variant ; gene-GYU_RS1000000123140 ; n.-923C>T ; . ; . ; . ; . ;
NZ_JH600277.1	1382	T	C	225	hom	117	117	ytxJ	gene-GYU_RS0100010	1274	1600	-	synonymous_variant ; ytxJ ; c.219A>G ; p.Gly73Gly ; 219/327 ; 219/327 ; 73/108 ;	synonymous_variant ; ytxJ ; c.219A>G ; p.Gly73Gly ; 219/327 ; 219/327 ; 73/108 ;	upstream_gene_variant ; aroF ; c.-348A>G ; . ; . ; . ; . ;	upstream_gene_variant ; gene-GYU_RS1000000123140 ; n.-1276A>G ; . ; . ; . ; . ;	upstream_gene_variant ; gene-GYU_RS1000000123140 ; n.-1238A>G ; . ; . ; . ; . ;	upstream_gene_variant ; gene-GYU_RS1000000123140 ; n.-932A>G ; . ; . ; . ; . ;
NZ_JH600277.1	1385	G	A	225	hom	116	116	ytxJ	gene-GYU_RS0100010	1274	1600	-	synonymous_variant ; ytxJ ; c.216C>T ; p.Tyr72Tyr ; 216/327 ; 216/327 ; 72/108 ;	synonymous_variant ; ytxJ ; c.216C>T ; p.Tyr72Tyr ; 216/327 ; 216/327 ; 72/108 ;	upstream_gene_variant ; aroF ; c.-351C>T ; . ; . ; . ; . ;	upstream_gene_variant ; gene-GYU_RS1000000123140 ; n.-1279C>T ; . ; . ; . ; . ;	upstream_gene_variant ; gene-GYU_RS1000000123140 ; n.-1241C>T ; . ; . ; . ; . ;	upstream_gene_variant ; gene-GYU_RS1000000123140 ; n.-935C>T ; . ; . ; . ; . ;
NZ_JH600277.1	1397	G	A	225	hom	121	121	ytxJ	gene-GYU_RS0100010	1274	1600	-	synonymous_variant ; ytxJ ; c.204C>T ; p.Ile68Ile ; 204/327 ; 204/327 ; 68/108 ;	synonymous_variant ; ytxJ ; c.204C>T ; p.Ile68Ile ; 204/327 ; 204/327 ; 68/108 ;	upstream_gene_variant ; aroF ; c.-363C>T ; . ; . ; . ; . ;	upstream_gene_variant ; gene-GYU_RS1000000123140 ; n.-1291C>T ; . ; . ; . ; . ;	upstream_gene_variant ; gene-GYU_RS1000000123140 ; n.-1253C>T ; . ; . ; . ; . ;	upstream_gene_variant ; gene-GYU_RS1000000123140 ; n.-947C>T ; . ; . ; . ; . ;
NZ_JH600277.1	1406	T	G	225	hom	121	121	ytxJ	gene-GYU_RS0100010	1274	1600	-	synonymous_variant ; ytxJ ; c.195A>C ; p.Ser65Ser ; 195/327 ; 195/327 ; 65/108 ;	synonymous_variant ; ytxJ ; c.195A>C ; p.Ser65Ser ; 195/327 ; 195/327 ; 65/108 ;	upstream_gene_variant ; aroF ; c.-372A>C ; . ; . ; . ; . ;	upstream_gene_variant ; gene-GYU_RS1000000123140 ; n.-1300A>C ; . ; . ; . ; . ;	upstream_gene_variant ; gene-GYU_RS1000000123140 ; n.-1262A>C ; . ; . ; . ; . ;	upstream_gene_variant ; gene-GYU_RS1000000123140 ; n.-956A>C ; . ; . ; . ; . ;
NZ_JH600277.1	1412	A	C	225	hom	119	119	ytxJ	gene-GYU_RS0100010	1274	1600	-	synonymous_variant ; ytxJ ; c.189T>G ; p.Pro63Pro ; 189/327 ; 189/327 ; 63/108 ;	synonymous_variant ; ytxJ ; c.189T>G ; p.Pro63Pro ; 189/327 ; 189/327 ; 63/108 ;	upstream_gene_variant ; aroF ; c.-378T>G ; . ; . ; . ; . ;	upstream_gene_variant ; gene-GYU_RS1000000123140 ; n.-1306T>G ; . ; . ; . ; . ;	upstream_gene_variant ; gene-GYU_RS1000000123140 ; n.-1268T>G ; . ; . ; . ; . ;	upstream_gene_variant ; gene-GYU_RS1000000123140 ; n.-962T>G ; . ; . ; . ; . ;
NZ_JH600277.1	1418	T	G	225	hom	115	115	ytxJ	gene-GYU_RS0100010	1274	1600	-	synonymous_variant ; ytxJ ; c.183A>C ; p.Ala61Ala ; 183/327 ; 183/327 ; 61/108 ;	synonymous_variant ; ytxJ ; c.183A>C ; p.Ala61Ala ; 183/327 ; 183/327 ; 61/108 ;	upstream_gene_variant ; aroF ; c.-384A>C ; . ; . ; . ; . ;	upstream_gene_variant ; gene-GYU_RS1000000123140 ; n.-1312A>C ; . ; . ; . ; . ;	upstream_gene_variant ; gene-GYU_RS1000000123140 ; n.-1274A>C ; . ; . ; . ; . ;	upstream_gene_variant ; gene-GYU_RS1000000123140 ; n.-968A>C ; . ; . ; . ; . ;
NZ_JH600277.1	1421	C	T	225	hom	116	116	ytxJ	gene-GYU_RS0100010	1274	1600	-	synonymous_variant ; ytxJ ; c.180G>A ; p.Glu60Glu ; 180/327 ; 180/327 ; 60/108 ;	synonymous_variant ; ytxJ ; c.180G>A ; p.Glu60Glu ; 180/327 ; 180/327 ; 60/108 ;	upstream_gene_variant ; aroF ; c.-387G>A ; . ; . ; . ; . ;	upstream_gene_variant ; gene-GYU_RS1000000123140 ; n.-1315G>A ; . ; . ; . ; . ;	upstream_gene_variant ; gene-GYU_RS1000000123140 ; n.-1277G>A ; . ; . ; . ; . ;	upstream_gene_variant ; gene-GYU_RS1000000123140 ; n.-971G>A ; . ; . ; . ; . ;
NZ_JH600277.1	1433	C	A	225	hom	125	125	ytxJ	gene-GYU_RS0100010	1274	1600	-	synonymous_variant ; ytxJ ; c.168G>T ; p.Leu56Leu ; 168/327 ; 168/327 ; 56/108 ;	synonymous_variant ; ytxJ ; c.168G>T ; p.Leu56Leu ; 168/327 ; 168/327 ; 56/108 ;	upstream_gene_variant ; aroF ; c.-399G>T ; . ; . ; . ; . ;	upstream_gene_variant ; gene-GYU_RS1000000123140 ; n.-1327G>T ; . ; . ; . ; . ;	upstream_gene_variant ; gene-GYU_RS1000000123140 ; n.-1289G>T ; . ; . ; . ; . ;	upstream_gene_variant ; gene-GYU_RS1000000123140 ; n.-983G>T ; . ; . ; . ; . ;
NZ_JH600277.1	1451	T	A	225	hom	127	127	ytxJ	gene-GYU_RS0100010	1274	1600	-	missense_variant ; ytxJ ; c.150A>T ; p.Glu50Asp ; 150/327 ; 150/327 ; 50/108 ;	missense_variant ; ytxJ ; c.150A>T ; p.Glu50Asp ; 150/327 ; 150/327 ; 50/108 ;	upstream_gene_variant ; aroF ; c.-417A>T ; . ; . ; . ; . ;	upstream_gene_variant ; gene-GYU_RS1000000123140 ; n.-1345A>T ; . ; . ; . ; . ;	upstream_gene_variant ; gene-GYU_RS1000000123140 ; n.-1307A>T ; . ; . ; . ; . ;	upstream_gene_variant ; gene-GYU_RS1000000123140 ; n.-1001A>T ; . ; . ; . ; . ;
NZ_JH600277.1	1454	T	C	225	hom	127	127	ytxJ	gene-GYU_RS0100010	1274	1600	-	synonymous_variant ; ytxJ ; c.147A>G ; p.Glu49Glu ; 147/327 ; 147/327 ; 49/108 ;	synonymous_variant ; ytxJ ; c.147A>G ; p.Glu49Glu ; 147/327 ; 147/327 ; 49/108 ;	upstream_gene_variant ; aroF ; c.-420A>G ; . ; . ; . ; . ;	upstream_gene_variant ; gene-GYU_RS1000000123140 ; n.-1348A>G ; . ; . ; . ; . ;	upstream_gene_variant ; gene-GYU_RS1000000123140 ; n.-1310A>G ; . ; . ; . ; . ;	upstream_gene_variant ; gene-GYU_RS1000000123140 ; n.-1004A>G ; . ; . ; . ; . ;
NZ_JH600277.1	1481	T	C	225	hom	117	117	ytxJ	gene-GYU_RS0100010	1274	1600	-	synonymous_variant ; ytxJ ; c.120A>G ; p.Glu40Glu ; 120/327 ; 120/327 ; 40/108 ;	synonymous_variant ; ytxJ ; c.120A>G ; p.Glu40Glu ; 120/327 ; 120/327 ; 40/108 ;	upstream_gene_variant ; aroF ; c.-447A>G ; . ; . ; . ; . ;	upstream_gene_variant ; gene-GYU_RS1000000123140 ; n.-1375A>G ; . ; . ; . ; . ;	upstream_gene_variant ; gene-GYU_RS1000000123140 ; n.-1337A>G ; . ; . ; . ; . ;	upstream_gene_variant ; gene-GYU_RS1000000123140 ; n.-1031A>G ; . ; . ; . ; . ;
NZ_JH600277.1	1484	G	A	225	hom	116	116	ytxJ	gene-GYU_RS0100010	1274	1600	-	synonymous_variant ; ytxJ ; c.117C>T ; p.His39His ; 117/327 ; 117/327 ; 39/108 ;	synonymous_variant ; ytxJ ; c.117C>T ; p.His39His ; 117/327 ; 117/327 ; 39/108 ;	upstream_gene_variant ; aroF ; c.-450C>T ; . ; . ; . ; . ;	upstream_gene_variant ; gene-GYU_RS1000000123140 ; n.-1378C>T ; . ; . ; . ; . ;	upstream_gene_variant ; gene-GYU_RS1000000123140 ; n.-1340C>T ; . ; . ; . ; . ;	upstream_gene_variant ; gene-GYU_RS1000000123140 ; n.-1034C>T ; . ; . ; . ; . ;
NZ_JH600277.1	1493	G	T	225	hom	115	115	ytxJ	gene-GYU_RS0100010	1274	1600	-	synonymous_variant ; ytxJ ; c.108C>A ; p.Ala36Ala ; 108/327 ; 108/327 ; 36/108 ;	synonymous_variant ; ytxJ ; c.108C>A ; p.Ala36Ala ; 108/327 ; 108/327 ; 36/108 ;	upstream_gene_variant ; aroF ; c.-459C>A ; . ; . ; . ; . ;	upstream_gene_variant ; gene-GYU_RS1000000123140 ; n.-1387C>A ; . ; . ; . ; . ;	upstream_gene_variant ; gene-GYU_RS1000000123140 ; n.-1349C>A ; . ; . ; . ; . ;	upstream_gene_variant ; gene-GYU_RS1000000123140 ; n.-1043C>A ; . ; . ; . ; . ;
NZ_JH600277.1	1496	T	C	225	hom	115	115	ytxJ	gene-GYU_RS0100010	1274	1600	-	synonymous_variant ; ytxJ ; c.105A>G ; p.Gln35Gln ; 105/327 ; 105/327 ; 35/108 ;	synonymous_variant ; ytxJ ; c.105A>G ; p.Gln35Gln ; 105/327 ; 105/327 ; 35/108 ;	upstream_gene_variant ; aroF ; c.-462A>G ; . ; . ; . ; . ;	upstream_gene_variant ; gene-GYU_RS1000000123140 ; n.-1390A>G ; . ; . ; . ; . ;	upstream_gene_variant ; gene-GYU_RS1000000123140 ; n.-1352A>G ; . ; . ; . ; . ;	upstream_gene_variant ; gene-GYU_RS1000000123140 ; n.-1046A>G ; . ; . ; . ; . ;
NZ_JH600277.1	1514	T	G	225	hom	73	73	ytxJ	gene-GYU_RS0100010	1274	1600	-	missense_variant ; ytxJ ; c.87A>C ; p.Leu29Phe ; 87/327 ; 87/327 ; 29/108 ;	missense_variant ; ytxJ ; c.87A>C ; p.Leu29Phe ; 87/327 ; 87/327 ; 29/108 ;	upstream_gene_variant ; aroF ; c.-480A>C ; . ; . ; . ; . ;	upstream_gene_variant ; gene-GYU_RS1000000123140 ; n.-1408A>C ; . ; . ; . ; . ;	upstream_gene_variant ; gene-GYU_RS1000000123140 ; n.-1370A>C ; . ; . ; . ; . ;	upstream_gene_variant ; gene-GYU_RS1000000123140 ; n.-1064A>C ; . ; . ; . ; . ;
NZ_JH600277.1	1515	A	G	225	hom	73	73	ytxJ	gene-GYU_RS0100010	1274	1600	-	missense_variant ; ytxJ ; c.86T>C ; p.Leu29Ser ; 86/327 ; 86/327 ; 29/108 ;	missense_variant ; ytxJ ; c.86T>C ; p.Leu29Ser ; 86/327 ; 86/327 ; 29/108 ;	upstream_gene_variant ; aroF ; c.-481T>C ; . ; . ; . ; . ;	upstream_gene_variant ; gene-GYU_RS1000000123140 ; n.-1409T>C ; . ; . ; . ; . ;	upstream_gene_variant ; gene-GYU_RS1000000123140 ; n.-1371T>C ; . ; . ; . ; . ;	upstream_gene_variant ; gene-GYU_RS1000000123140 ; n.-1065T>C ; . ; . ; . ; . ;
NZ_JH600277.1	1516	A	T	225	hom	73	73	ytxJ	gene-GYU_RS0100010	1274	1600	-	missense_variant ; ytxJ ; c.85T>A ; p.Leu29Ile ; 85/327 ; 85/327 ; 29/108 ;	missense_variant ; ytxJ ; c.85T>A ; p.Leu29Ile ; 85/327 ; 85/327 ; 29/108 ;	upstream_gene_variant ; aroF ; c.-482T>A ; . ; . ; . ; . ;	upstream_gene_variant ; gene-GYU_RS1000000123140 ; n.-1410T>A ; . ; . ; . ; . ;	upstream_gene_variant ; gene-GYU_RS1000000123140 ; n.-1372T>A ; . ; . ; . ; . ;	upstream_gene_variant ; gene-GYU_RS1000000123140 ; n.-1066T>A ; . ; . ; . ; . ;
NZ_JH600277.1	1523	C	T	225	hom	75	75	ytxJ	gene-GYU_RS0100010	1274	1600	-	synonymous_variant ; ytxJ ; c.78G>A ; p.Lys26Lys ; 78/327 ; 78/327 ; 26/108 ;	synonymous_variant ; ytxJ ; c.78G>A ; p.Lys26Lys ; 78/327 ; 78/327 ; 26/108 ;	upstream_gene_variant ; aroF ; c.-489G>A ; . ; . ; . ; . ;	upstream_gene_variant ; gene-GYU_RS1000000123140 ; n.-1417G>A ; . ; . ; . ; . ;	upstream_gene_variant ; gene-GYU_RS1000000123140 ; n.-1379G>A ; . ; . ; . ; . ;	upstream_gene_variant ; gene-GYU_RS1000000123140 ; n.-1073G>A ; . ; . ; . ; . ;
NZ_JH600277.1	1529	A	G	225	hom	77	77	ytxJ	gene-GYU_RS0100010	1274	1600	-	synonymous_variant ; ytxJ ; c.72T>C ; p.Phe24Phe ; 72/327 ; 72/327 ; 24/108 ;	synonymous_variant ; ytxJ ; c.72T>C ; p.Phe24Phe ; 72/327 ; 72/327 ; 24/108 ;	upstream_gene_variant ; aroF ; c.-495T>C ; . ; . ; . ; . ;	upstream_gene_variant ; gene-GYU_RS1000000123140 ; n.-1423T>C ; . ; . ; . ; . ;	upstream_gene_variant ; gene-GYU_RS1000000123140 ; n.-1385T>C ; . ; . ; . ; . ;	upstream_gene_variant ; gene-GYU_RS1000000123140 ; n.-1079T>C ; . ; . ; . ; . ;
NZ_JH600277.1	1532	C	G	225	hom	78	78	ytxJ	gene-GYU_RS0100010	1274	1600	-	missense_variant ; ytxJ ; c.69G>C ; p.Leu23Phe ; 69/327 ; 69/327 ; 23/108 ;	missense_variant ; ytxJ ; c.69G>C ; p.Leu23Phe ; 69/327 ; 69/327 ; 23/108 ;	upstream_gene_variant ; aroF ; c.-498G>C ; . ; . ; . ; . ;	upstream_gene_variant ; gene-GYU_RS1000000123140 ; n.-1426G>C ; . ; . ; . ; . ;	upstream_gene_variant ; gene-GYU_RS1000000123140 ; n.-1388G>C ; . ; . ; . ; . ;	upstream_gene_variant ; gene-GYU_RS1000000123140 ; n.-1082G>C ; . ; . ; . ; . ;
NZ_JH600277.1	1534	A	C	228	hom	78	77	ytxJ	gene-GYU_RS0100010	1274	1600	-	missense_variant ; ytxJ ; c.67T>G ; p.Leu23Val ; 67/327 ; 67/327 ; 23/108 ;	missense_variant ; ytxJ ; c.67T>G ; p.Leu23Val ; 67/327 ; 67/327 ; 23/108 ;	upstream_gene_variant ; aroF ; c.-500T>G ; . ; . ; . ; . ;	upstream_gene_variant ; gene-GYU_RS1000000123140 ; n.-1428T>G ; . ; . ; . ; . ;	upstream_gene_variant ; gene-GYU_RS1000000123140 ; n.-1390T>G ; . ; . ; . ; . ;	upstream_gene_variant ; gene-GYU_RS1000000123140 ; n.-1084T>G ; . ; . ; . ; . ;
NZ_JH600277.1	1540	T	C	225	hom	129	129	ytxJ	gene-GYU_RS0100010	1274	1600	-	missense_variant ; ytxJ ; c.61A>G ; p.Thr21Ala ; 61/327 ; 61/327 ; 21/108 ;	missense_variant ; ytxJ ; c.61A>G ; p.Thr21Ala ; 61/327 ; 61/327 ; 21/108 ;	upstream_gene_variant ; aroF ; c.-506A>G ; . ; . ; . ; . ;	upstream_gene_variant ; gene-GYU_RS1000000123140 ; n.-1434A>G ; . ; . ; . ; . ;	upstream_gene_variant ; gene-GYU_RS1000000123140 ; n.-1396A>G ; . ; . ; . ; . ;	upstream_gene_variant ; gene-GYU_RS1000000123140 ; n.-1090A>G ; . ; . ; . ; . ;
NZ_JH600277.1	1549	T	G	225	hom	153	153	ytxJ	gene-GYU_RS0100010	1274	1600	-	missense_variant ; ytxJ ; c.52A>C ; p.Lys18Gln ; 52/327 ; 52/327 ; 18/108 ;	missense_variant ; ytxJ ; c.52A>C ; p.Lys18Gln ; 52/327 ; 52/327 ; 18/108 ;	upstream_gene_variant ; aroF ; c.-515A>C ; . ; . ; . ; . ;	upstream_gene_variant ; gene-GYU_RS1000000123140 ; n.-1443A>C ; . ; . ; . ; . ;	upstream_gene_variant ; gene-GYU_RS1000000123140 ; n.-1405A>C ; . ; . ; . ; . ;	upstream_gene_variant ; gene-GYU_RS1000000123140 ; n.-1099A>C ; . ; . ; . ; . ;
NZ_JH600277.1	1559	A	C	225	hom	162	162	ytxJ	gene-GYU_RS0100010	1274	1600	-	synonymous_variant ; ytxJ ; c.42T>G ; p.Arg14Arg ; 42/327 ; 42/327 ; 14/108 ;	synonymous_variant ; ytxJ ; c.42T>G ; p.Arg14Arg ; 42/327 ; 42/327 ; 14/108 ;	upstream_gene_variant ; aroF ; c.-525T>G ; . ; . ; . ; . ;	upstream_gene_variant ; gene-GYU_RS1000000123140 ; n.-1453T>G ; . ; . ; . ; . ;	upstream_gene_variant ; gene-GYU_RS1000000123140 ; n.-1415T>G ; . ; . ; . ; . ;	upstream_gene_variant ; gene-GYU_RS1000000123140 ; n.-1109T>G ; . ; . ; . ; . ;
NZ_JH600277.1	1568	C	T	225	hom	171	171	ytxJ	gene-GYU_RS0100010	1274	1600	-	synonymous_variant ; ytxJ ; c.33G>A ; p.Glu11Glu ; 33/327 ; 33/327 ; 11/108 ;	synonymous_variant ; ytxJ ; c.33G>A ; p.Glu11Glu ; 33/327 ; 33/327 ; 11/108 ;	upstream_gene_variant ; aroF ; c.-534G>A ; . ; . ; . ; . ;	upstream_gene_variant ; gene-GYU_RS1000000123140 ; n.-1462G>A ; . ; . ; . ; . ;	upstream_gene_variant ; gene-GYU_RS1000000123140 ; n.-1424G>A ; . ; . ; . ; . ;	upstream_gene_variant ; gene-GYU_RS1000000123140 ; n.-1118G>A ; . ; . ; . ; . ;
NZ_JH600277.1	1583	G	A	225	hom	157	157	ytxJ	gene-GYU_RS0100010	1274	1600	-	synonymous_variant ; ytxJ ; c.18C>T ; p.Ile6Ile ; 18/327 ; 18/327 ; 6/108 ;	synonymous_variant ; ytxJ ; c.18C>T ; p.Ile6Ile ; 18/327 ; 18/327 ; 6/108 ;	upstream_gene_variant ; aroF ; c.-549C>T ; . ; . ; . ; . ;	upstream_gene_variant ; gene-GYU_RS1000000123140 ; n.-1477C>T ; . ; . ; . ; . ;	upstream_gene_variant ; gene-GYU_RS1000000123140 ; n.-1439C>T ; . ; . ; . ; . ;	upstream_gene_variant ; gene-GYU_RS1000000123140 ; n.-1133C>T ; . ; . ; . ; . ;
NZ_JH600277.1	1586	T	A	225	hom	156	156	ytxJ	gene-GYU_RS0100010	1274	1600	-	synonymous_variant ; ytxJ ; c.15A>T ; p.Leu5Leu ; 15/327 ; 15/327 ; 5/108 ;	synonymous_variant ; ytxJ ; c.15A>T ; p.Leu5Leu ; 15/327 ; 15/327 ; 5/108 ;	upstream_gene_variant ; aroF ; c.-552A>T ; . ; . ; . ; . ;	upstream_gene_variant ; gene-GYU_RS1000000123140 ; n.-1480A>T ; . ; . ; . ; . ;	upstream_gene_variant ; gene-GYU_RS1000000123140 ; n.-1442A>T ; . ; . ; . ; . ;	upstream_gene_variant ; gene-GYU_RS1000000123140 ; n.-1136A>T ; . ; . ; . ; . ;
NZ_JH600277.1	1595	T	A	225	hom	151	151	ytxJ	gene-GYU_RS0100010	1274	1600	-	synonymous_variant ; ytxJ ; c.6A>T ; p.Ala2Ala ; 6/327 ; 6/327 ; 2/108 ;	synonymous_variant ; ytxJ ; c.6A>T ; p.Ala2Ala ; 6/327 ; 6/327 ; 2/108 ;	upstream_gene_variant ; aroF ; c.-561A>T ; . ; . ; . ; . ;	upstream_gene_variant ; gene-GYU_RS1000000123140 ; n.-1489A>T ; . ; . ; . ; . ;	upstream_gene_variant ; gene-GYU_RS1000000123140 ; n.-1451A>T ; . ; . ; . ; . ;	upstream_gene_variant ; gene-GYU_RS1000000123140 ; n.-1145A>T ; . ; . ; . ; . ;
NZ_JH600277.1	1601	T	G	225	hom	98	98	.	.	.	.	.	.	upstream_gene_variant ; aroF ; c.-567A>C ; . ; . ; . ; . ;	upstream_gene_variant ; ytxJ ; c.-1A>C ; . ; . ; . ; . ;	upstream_gene_variant ; gene-GYU_RS1000000123140 ; n.-1495A>C ; . ; . ; . ; . ;	upstream_gene_variant ; gene-GYU_RS1000000123140 ; n.-1457A>C ; . ; . ; . ; . ;	upstream_gene_variant ; gene-GYU_RS1000000123140 ; n.-1151A>C ; . ; . ; . ; . ;
NZ_JH600277.1	1603	G	C	225	hom	98	98	.	.	.	.	.	.	upstream_gene_variant ; aroF ; c.-569C>G ; . ; . ; . ; . ;	upstream_gene_variant ; ytxJ ; c.-3C>G ; . ; . ; . ; . ;	upstream_gene_variant ; gene-GYU_RS1000000123140 ; n.-1497C>G ; . ; . ; . ; . ;	upstream_gene_variant ; gene-GYU_RS1000000123140 ; n.-1459C>G ; . ; . ; . ; . ;	upstream_gene_variant ; gene-GYU_RS1000000123140 ; n.-1153C>G ; . ; . ; . ; . ;
NZ_JH600277.1	1621	G	C	225	hom	97	97	.	.	.	.	.	.	upstream_gene_variant ; aroF ; c.-587C>G ; . ; . ; . ; . ;	upstream_gene_variant ; ytxJ ; c.-21C>G ; . ; . ; . ; . ;	upstream_gene_variant ; gene-GYU_RS1000000123140 ; n.-1515C>G ; . ; . ; . ; . ;	upstream_gene_variant ; gene-GYU_RS1000000123140 ; n.-1477C>G ; . ; . ; . ; . ;	upstream_gene_variant ; gene-GYU_RS1000000123140 ; n.-1171C>G ; . ; . ; . ; . ;
NZ_JH600277.1	1622	G	T	225	hom	97	97	.	.	.	.	.	.	upstream_gene_variant ; aroF ; c.-588C>A ; . ; . ; . ; . ;	upstream_gene_variant ; ytxJ ; c.-22C>A ; . ; . ; . ; . ;	upstream_gene_variant ; gene-GYU_RS1000000123140 ; n.-1516C>A ; . ; . ; . ; . ;	upstream_gene_variant ; gene-GYU_RS1000000123140 ; n.-1478C>A ; . ; . ; . ; . ;	upstream_gene_variant ; gene-GYU_RS1000000123140 ; n.-1172C>A ; . ; . ; . ; . ;
NZ_JH600277.1	1631	G	A	225	hom	97	97	GYU_RS0100015	gene-GYU_RS0100015	1625	2080	-	synonymous_variant ; GYU_RS0100015 ; c.450C>T ; p.Asn150Asn ; 450/456 ; 450/456 ; 150/151 ;	synonymous_variant ; GYU_RS0100015 ; c.450C>T ; p.Asn150Asn ; 450/456 ; 450/456 ; 150/151 ;	upstream_gene_variant ; aroF ; c.-597C>T ; . ; . ; . ; . ;	upstream_gene_variant ; ytxJ ; c.-31C>T ; . ; . ; . ; . ;	upstream_gene_variant ; gene-GYU_RS1000000123140 ; n.-1525C>T ; . ; . ; . ; . ;	upstream_gene_variant ; gene-GYU_RS1000000123140 ; n.-1487C>T ; . ; . ; . ; . ;
NZ_JH600277.1	1634	G	C	225	hom	97	97	GYU_RS0100015	gene-GYU_RS0100015	1625	2080	-	missense_variant ; GYU_RS0100015 ; c.447C>G ; p.Ile149Met ; 447/456 ; 447/456 ; 149/151 ;	missense_variant ; GYU_RS0100015 ; c.447C>G ; p.Ile149Met ; 447/456 ; 447/456 ; 149/151 ;	upstream_gene_variant ; aroF ; c.-600C>G ; . ; . ; . ; . ;	upstream_gene_variant ; ytxJ ; c.-34C>G ; . ; . ; . ; . ;	upstream_gene_variant ; gene-GYU_RS1000000123140 ; n.-1528C>G ; . ; . ; . ; . ;	upstream_gene_variant ; gene-GYU_RS1000000123140 ; n.-1490C>G ; . ; . ; . ; . ;
NZ_JH600277.1	1636	T	A	225	hom	97	97	GYU_RS0100015	gene-GYU_RS0100015	1625	2080	-	missense_variant ; GYU_RS0100015 ; c.445A>T ; p.Ile149Phe ; 445/456 ; 445/456 ; 149/151 ;	missense_variant ; GYU_RS0100015 ; c.445A>T ; p.Ile149Phe ; 445/456 ; 445/456 ; 149/151 ;	upstream_gene_variant ; aroF ; c.-602A>T ; . ; . ; . ; . ;	upstream_gene_variant ; ytxJ ; c.-36A>T ; . ; . ; . ; . ;	upstream_gene_variant ; gene-GYU_RS1000000123140 ; n.-1530A>T ; . ; . ; . ; . ;	upstream_gene_variant ; gene-GYU_RS1000000123140 ; n.-1492A>T ; . ; . ; . ; . ;
NZ_JH600277.1	1637	G	C	225	hom	97	97	GYU_RS0100015	gene-GYU_RS0100015	1625	2080	-	missense_variant ; GYU_RS0100015 ; c.444C>G ; p.His148Gln ; 444/456 ; 444/456 ; 148/151 ;	missense_variant ; GYU_RS0100015 ; c.444C>G ; p.His148Gln ; 444/456 ; 444/456 ; 148/151 ;	upstream_gene_variant ; aroF ; c.-603C>G ; . ; . ; . ; . ;	upstream_gene_variant ; ytxJ ; c.-37C>G ; . ; . ; . ; . ;	upstream_gene_variant ; gene-GYU_RS1000000123140 ; n.-1531C>G ; . ; . ; . ; . ;	upstream_gene_variant ; gene-GYU_RS1000000123140 ; n.-1493C>G ; . ; . ; . ; . ;
NZ_JH600277.1	1643	G	A	225	hom	279	279	GYU_RS0100015	gene-GYU_RS0100015	1625	2080	-	synonymous_variant ; GYU_RS0100015 ; c.438C>T ; p.Ala146Ala ; 438/456 ; 438/456 ; 146/151 ;	synonymous_variant ; GYU_RS0100015 ; c.438C>T ; p.Ala146Ala ; 438/456 ; 438/456 ; 146/151 ;	upstream_gene_variant ; aroF ; c.-609C>T ; . ; . ; . ; . ;	upstream_gene_variant ; ytxJ ; c.-43C>T ; . ; . ; . ; . ;	upstream_gene_variant ; gene-GYU_RS1000000123140 ; n.-1537C>T ; . ; . ; . ; . ;	upstream_gene_variant ; gene-GYU_RS1000000123140 ; n.-1499C>T ; . ; . ; . ; . ;
NZ_JH600277.1	1667	C	T	225	hom	313	313	GYU_RS0100015	gene-GYU_RS0100015	1625	2080	-	synonymous_variant ; GYU_RS0100015 ; c.414G>A ; p.Glu138Glu ; 414/456 ; 414/456 ; 138/151 ;	synonymous_variant ; GYU_RS0100015 ; c.414G>A ; p.Glu138Glu ; 414/456 ; 414/456 ; 138/151 ;	upstream_gene_variant ; aroF ; c.-633G>A ; . ; . ; . ; . ;	upstream_gene_variant ; ytxJ ; c.-67G>A ; . ; . ; . ; . ;	upstream_gene_variant ; gene-GYU_RS1000000123140 ; n.-1561G>A ; . ; . ; . ; . ;	upstream_gene_variant ; gene-GYU_RS1000000123140 ; n.-1523G>A ; . ; . ; . ; . ;
NZ_JH600277.1	1679	G	A	225	hom	317	317	GYU_RS0100015	gene-GYU_RS0100015	1625	2080	-	synonymous_variant ; GYU_RS0100015 ; c.402C>T ; p.Asp134Asp ; 402/456 ; 402/456 ; 134/151 ;	synonymous_variant ; GYU_RS0100015 ; c.402C>T ; p.Asp134Asp ; 402/456 ; 402/456 ; 134/151 ;	upstream_gene_variant ; aroF ; c.-645C>T ; . ; . ; . ; . ;	upstream_gene_variant ; ytxJ ; c.-79C>T ; . ; . ; . ; . ;	upstream_gene_variant ; gene-GYU_RS1000000123140 ; n.-1573C>T ; . ; . ; . ; . ;	upstream_gene_variant ; gene-GYU_RS1000000123140 ; n.-1535C>T ; . ; . ; . ; . ;
NZ_JH600277.1	1691	T	C	225	hom	317	317	GYU_RS0100015	gene-GYU_RS0100015	1625	2080	-	synonymous_variant ; GYU_RS0100015 ; c.390A>G ; p.Gln130Gln ; 390/456 ; 390/456 ; 130/151 ;	synonymous_variant ; GYU_RS0100015 ; c.390A>G ; p.Gln130Gln ; 390/456 ; 390/456 ; 130/151 ;	upstream_gene_variant ; aroF ; c.-657A>G ; . ; . ; . ; . ;	upstream_gene_variant ; ytxJ ; c.-91A>G ; . ; . ; . ; . ;	upstream_gene_variant ; gene-GYU_RS1000000123140 ; n.-1585A>G ; . ; . ; . ; . ;	upstream_gene_variant ; gene-GYU_RS1000000123140 ; n.-1547A>G ; . ; . ; . ; . ;
NZ_JH600277.1	1711	C	T	225	hom	311	311	GYU_RS0100015	gene-GYU_RS0100015	1625	2080	-	missense_variant ; GYU_RS0100015 ; c.370G>A ; p.Ala124Thr ; 370/456 ; 370/456 ; 124/151 ;	missense_variant ; GYU_RS0100015 ; c.370G>A ; p.Ala124Thr ; 370/456 ; 370/456 ; 124/151 ;	upstream_gene_variant ; aroF ; c.-677G>A ; . ; . ; . ; . ;	upstream_gene_variant ; ytxJ ; c.-111G>A ; . ; . ; . ; . ;	upstream_gene_variant ; gene-GYU_RS1000000123140 ; n.-1605G>A ; . ; . ; . ; . ;	upstream_gene_variant ; gene-GYU_RS1000000123140 ; n.-1567G>A ; . ; . ; . ; . ;
NZ_JH600277.1	1715	G	A	225	hom	307	307	GYU_RS0100015	gene-GYU_RS0100015	1625	2080	-	synonymous_variant ; GYU_RS0100015 ; c.366C>T ; p.Asp122Asp ; 366/456 ; 366/456 ; 122/151 ;	synonymous_variant ; GYU_RS0100015 ; c.366C>T ; p.Asp122Asp ; 366/456 ; 366/456 ; 122/151 ;	upstream_gene_variant ; aroF ; c.-681C>T ; . ; . ; . ; . ;	upstream_gene_variant ; ytxJ ; c.-115C>T ; . ; . ; . ; . ;	upstream_gene_variant ; gene-GYU_RS1000000123140 ; n.-1609C>T ; . ; . ; . ; . ;	upstream_gene_variant ; gene-GYU_RS1000000123140 ; n.-1571C>T ; . ; . ; . ; . ;
NZ_JH600277.1	1728	T	A	225	hom	289	289	GYU_RS0100015	gene-GYU_RS0100015	1625	2080	-	missense_variant ; GYU_RS0100015 ; c.353A>T ; p.Lys118Met ; 353/456 ; 353/456 ; 118/151 ;	missense_variant ; GYU_RS0100015 ; c.353A>T ; p.Lys118Met ; 353/456 ; 353/456 ; 118/151 ;	upstream_gene_variant ; aroF ; c.-694A>T ; . ; . ; . ; . ;	upstream_gene_variant ; ytxJ ; c.-128A>T ; . ; . ; . ; . ;	upstream_gene_variant ; gene-GYU_RS1000000123140 ; n.-1622A>T ; . ; . ; . ; . ;	upstream_gene_variant ; gene-GYU_RS1000000123140 ; n.-1584A>T ; . ; . ; . ; . ;
NZ_JH600277.1	1736	G	T	228	hom	148	147	GYU_RS0100015	gene-GYU_RS0100015	1625	2080	-	missense_variant ; GYU_RS0100015 ; c.345C>A ; p.Asn115Lys ; 345/456 ; 345/456 ; 115/151 ;	missense_variant ; GYU_RS0100015 ; c.345C>A ; p.Asn115Lys ; 345/456 ; 345/456 ; 115/151 ;	upstream_gene_variant ; aroF ; c.-702C>A ; . ; . ; . ; . ;	upstream_gene_variant ; ytxJ ; c.-136C>A ; . ; . ; . ; . ;	upstream_gene_variant ; gene-GYU_RS1000000123140 ; n.-1630C>A ; . ; . ; . ; . ;	upstream_gene_variant ; gene-GYU_RS1000000123140 ; n.-1592C>A ; . ; . ; . ; . ;
NZ_JH600277.1	1738	T	C	225	hom	148	148	GYU_RS0100015	gene-GYU_RS0100015	1625	2080	-	missense_variant ; GYU_RS0100015 ; c.343A>G ; p.Asn115Asp ; 343/456 ; 343/456 ; 115/151 ;	missense_variant ; GYU_RS0100015 ; c.343A>G ; p.Asn115Asp ; 343/456 ; 343/456 ; 115/151 ;	upstream_gene_variant ; aroF ; c.-704A>G ; . ; . ; . ; . ;	upstream_gene_variant ; ytxJ ; c.-138A>G ; . ; . ; . ; . ;	upstream_gene_variant ; gene-GYU_RS1000000123140 ; n.-1632A>G ; . ; . ; . ; . ;	upstream_gene_variant ; gene-GYU_RS1000000123140 ; n.-1594A>G ; . ; . ; . ; . ;
NZ_JH600277.1	1739	T	C	225	hom	148	148	GYU_RS0100015	gene-GYU_RS0100015	1625	2080	-	synonymous_variant ; GYU_RS0100015 ; c.342A>G ; p.Lys114Lys ; 342/456 ; 342/456 ; 114/151 ;	synonymous_variant ; GYU_RS0100015 ; c.342A>G ; p.Lys114Lys ; 342/456 ; 342/456 ; 114/151 ;	upstream_gene_variant ; aroF ; c.-705A>G ; . ; . ; . ; . ;	upstream_gene_variant ; ytxJ ; c.-139A>G ; . ; . ; . ; . ;	upstream_gene_variant ; gene-GYU_RS1000000123140 ; n.-1633A>G ; . ; . ; . ; . ;	upstream_gene_variant ; gene-GYU_RS1000000123140 ; n.-1595A>G ; . ; . ; . ; . ;
NZ_JH600277.1	1740	T	C	225	hom	148	148	GYU_RS0100015	gene-GYU_RS0100015	1625	2080	-	missense_variant ; GYU_RS0100015 ; c.341A>G ; p.Lys114Arg ; 341/456 ; 341/456 ; 114/151 ;	missense_variant ; GYU_RS0100015 ; c.341A>G ; p.Lys114Arg ; 341/456 ; 341/456 ; 114/151 ;	upstream_gene_variant ; aroF ; c.-706A>G ; . ; . ; . ; . ;	upstream_gene_variant ; ytxJ ; c.-140A>G ; . ; . ; . ; . ;	upstream_gene_variant ; gene-GYU_RS1000000123140 ; n.-1634A>G ; . ; . ; . ; . ;	upstream_gene_variant ; gene-GYU_RS1000000123140 ; n.-1596A>G ; . ; . ; . ; . ;
NZ_JH600277.1	1754	A	T	225	hom	140	140	GYU_RS0100015	gene-GYU_RS0100015	1625	2080	-	synonymous_variant ; GYU_RS0100015 ; c.327T>A ; p.Ala109Ala ; 327/456 ; 327/456 ; 109/151 ;	synonymous_variant ; GYU_RS0100015 ; c.327T>A ; p.Ala109Ala ; 327/456 ; 327/456 ; 109/151 ;	upstream_gene_variant ; aroF ; c.-720T>A ; . ; . ; . ; . ;	upstream_gene_variant ; ytxJ ; c.-154T>A ; . ; . ; . ; . ;	upstream_gene_variant ; gene-GYU_RS1000000123140 ; n.-1648T>A ; . ; . ; . ; . ;	upstream_gene_variant ; gene-GYU_RS1000000123140 ; n.-1610T>A ; . ; . ; . ; . ;
NZ_JH600277.1	1759	C	T	225	hom	134	134	GYU_RS0100015	gene-GYU_RS0100015	1625	2080	-	missense_variant ; GYU_RS0100015 ; c.322G>A ; p.Ala108Thr ; 322/456 ; 322/456 ; 108/151 ;	missense_variant ; GYU_RS0100015 ; c.322G>A ; p.Ala108Thr ; 322/456 ; 322/456 ; 108/151 ;	upstream_gene_variant ; aroF ; c.-725G>A ; . ; . ; . ; . ;	upstream_gene_variant ; ytxJ ; c.-159G>A ; . ; . ; . ; . ;	upstream_gene_variant ; gene-GYU_RS1000000123140 ; n.-1653G>A ; . ; . ; . ; . ;	upstream_gene_variant ; gene-GYU_RS1000000123140 ; n.-1615G>A ; . ; . ; . ; . ;
NZ_JH600277.1	1760	T	C	225	hom	134	134	GYU_RS0100015	gene-GYU_RS0100015	1625	2080	-	synonymous_variant ; GYU_RS0100015 ; c.321A>G ; p.Ser107Ser ; 321/456 ; 321/456 ; 107/151 ;	synonymous_variant ; GYU_RS0100015 ; c.321A>G ; p.Ser107Ser ; 321/456 ; 321/456 ; 107/151 ;	upstream_gene_variant ; aroF ; c.-726A>G ; . ; . ; . ; . ;	upstream_gene_variant ; ytxJ ; c.-160A>G ; . ; . ; . ; . ;	upstream_gene_variant ; gene-GYU_RS1000000123140 ; n.-1654A>G ; . ; . ; . ; . ;	upstream_gene_variant ; gene-GYU_RS1000000123140 ; n.-1616A>G ; . ; . ; . ; . ;
NZ_JH600277.1	1766	C	A	225	hom	134	134	GYU_RS0100015	gene-GYU_RS0100015	1625	2080	-	missense_variant ; GYU_RS0100015 ; c.315G>T ; p.Glu105Asp ; 315/456 ; 315/456 ; 105/151 ;	missense_variant ; GYU_RS0100015 ; c.315G>T ; p.Glu105Asp ; 315/456 ; 315/456 ; 105/151 ;	upstream_gene_variant ; aroF ; c.-732G>T ; . ; . ; . ; . ;	upstream_gene_variant ; ytxJ ; c.-166G>T ; . ; . ; . ; . ;	upstream_gene_variant ; gene-GYU_RS1000000123140 ; n.-1660G>T ; . ; . ; . ; . ;	upstream_gene_variant ; gene-GYU_RS1000000123140 ; n.-1622G>T ; . ; . ; . ; . ;
NZ_JH600277.1	1769	G	C	225	hom	134	134	GYU_RS0100015	gene-GYU_RS0100015	1625	2080	-	synonymous_variant ; GYU_RS0100015 ; c.312C>G ; p.Thr104Thr ; 312/456 ; 312/456 ; 104/151 ;	synonymous_variant ; GYU_RS0100015 ; c.312C>G ; p.Thr104Thr ; 312/456 ; 312/456 ; 104/151 ;	upstream_gene_variant ; aroF ; c.-735C>G ; . ; . ; . ; . ;	upstream_gene_variant ; ytxJ ; c.-169C>G ; . ; . ; . ; . ;	upstream_gene_variant ; gene-GYU_RS1000000123140 ; n.-1663C>G ; . ; . ; . ; . ;	upstream_gene_variant ; gene-GYU_RS1000000123140 ; n.-1625C>G ; . ; . ; . ; . ;
NZ_JH600277.1	1772	A	T	228	hom	134	133	GYU_RS0100015	gene-GYU_RS0100015	1625	2080	-	missense_variant ; GYU_RS0100015 ; c.309T>A ; p.Asn103Lys ; 309/456 ; 309/456 ; 103/151 ;	missense_variant ; GYU_RS0100015 ; c.309T>A ; p.Asn103Lys ; 309/456 ; 309/456 ; 103/151 ;	upstream_gene_variant ; aroF ; c.-738T>A ; . ; . ; . ; . ;	upstream_gene_variant ; ytxJ ; c.-172T>A ; . ; . ; . ; . ;	upstream_gene_variant ; gene-GYU_RS1000000123140 ; n.-1666T>A ; . ; . ; . ; . ;	upstream_gene_variant ; gene-GYU_RS1000000123140 ; n.-1628T>A ; . ; . ; . ; . ;
NZ_JH600277.1	1776	G	T	228	hom	136	135	GYU_RS0100015	gene-GYU_RS0100015	1625	2080	-	missense_variant ; GYU_RS0100015 ; c.305C>A ; p.Ala102Asp ; 305/456 ; 305/456 ; 102/151 ;	missense_variant ; GYU_RS0100015 ; c.305C>A ; p.Ala102Asp ; 305/456 ; 305/456 ; 102/151 ;	upstream_gene_variant ; aroF ; c.-742C>A ; . ; . ; . ; . ;	upstream_gene_variant ; ytxJ ; c.-176C>A ; . ; . ; . ; . ;	upstream_gene_variant ; gene-GYU_RS1000000123140 ; n.-1670C>A ; . ; . ; . ; . ;	upstream_gene_variant ; gene-GYU_RS1000000123140 ; n.-1632C>A ; . ; . ; . ; . ;
NZ_JH600277.1	1781	A	T	228	hom	140	137	GYU_RS0100015	gene-GYU_RS0100015	1625	2080	-	missense_variant ; GYU_RS0100015 ; c.300T>A ; p.Asn100Lys ; 300/456 ; 300/456 ; 100/151 ;	missense_variant ; GYU_RS0100015 ; c.300T>A ; p.Asn100Lys ; 300/456 ; 300/456 ; 100/151 ;	upstream_gene_variant ; aroF ; c.-747T>A ; . ; . ; . ; . ;	upstream_gene_variant ; ytxJ ; c.-181T>A ; . ; . ; . ; . ;	upstream_gene_variant ; gene-GYU_RS1000000123140 ; n.-1675T>A ; . ; . ; . ; . ;	upstream_gene_variant ; gene-GYU_RS1000000123140 ; n.-1637T>A ; . ; . ; . ; . ;
NZ_JH600277.1	1784	T	G	228	hom	142	138	GYU_RS0100015	gene-GYU_RS0100015	1625	2080	-	synonymous_variant ; GYU_RS0100015 ; c.297A>C ; p.Ser99Ser ; 297/456 ; 297/456 ; 99/151 ;	synonymous_variant ; GYU_RS0100015 ; c.297A>C ; p.Ser99Ser ; 297/456 ; 297/456 ; 99/151 ;	upstream_gene_variant ; aroF ; c.-750A>C ; . ; . ; . ; . ;	upstream_gene_variant ; ytxJ ; c.-184A>C ; . ; . ; . ; . ;	upstream_gene_variant ; gene-GYU_RS1000000123140 ; n.-1678A>C ; . ; . ; . ; . ;	upstream_gene_variant ; gene-GYU_RS1000000123140 ; n.-1640A>C ; . ; . ; . ; . ;
NZ_JH600277.1	1802	T	C	228	hom	288	282	GYU_RS0100015	gene-GYU_RS0100015	1625	2080	-	synonymous_variant ; GYU_RS0100015 ; c.279A>G ; p.Lys93Lys ; 279/456 ; 279/456 ; 93/151 ;	synonymous_variant ; GYU_RS0100015 ; c.279A>G ; p.Lys93Lys ; 279/456 ; 279/456 ; 93/151 ;	upstream_gene_variant ; aroF ; c.-768A>G ; . ; . ; . ; . ;	upstream_gene_variant ; ytxJ ; c.-202A>G ; . ; . ; . ; . ;	upstream_gene_variant ; gene-GYU_RS1000000123140 ; n.-1696A>G ; . ; . ; . ; . ;	upstream_gene_variant ; gene-GYU_RS1000000123140 ; n.-1658A>G ; . ; . ; . ; . ;
NZ_JH600277.1	1805	G	T	225	hom	282	282	GYU_RS0100015	gene-GYU_RS0100015	1625	2080	-	synonymous_variant ; GYU_RS0100015 ; c.276C>A ; p.Val92Val ; 276/456 ; 276/456 ; 92/151 ;	synonymous_variant ; GYU_RS0100015 ; c.276C>A ; p.Val92Val ; 276/456 ; 276/456 ; 92/151 ;	upstream_gene_variant ; aroF ; c.-771C>A ; . ; . ; . ; . ;	upstream_gene_variant ; ytxJ ; c.-205C>A ; . ; . ; . ; . ;	upstream_gene_variant ; gene-GYU_RS1000000123140 ; n.-1699C>A ; . ; . ; . ; . ;	upstream_gene_variant ; gene-GYU_RS1000000123140 ; n.-1661C>A ; . ; . ; . ; . ;
NZ_JH600277.1	1820	T	C	225	hom	283	283	GYU_RS0100015	gene-GYU_RS0100015	1625	2080	-	synonymous_variant ; GYU_RS0100015 ; c.261A>G ; p.Gln87Gln ; 261/456 ; 261/456 ; 87/151 ;	synonymous_variant ; GYU_RS0100015 ; c.261A>G ; p.Gln87Gln ; 261/456 ; 261/456 ; 87/151 ;	upstream_gene_variant ; aroF ; c.-786A>G ; . ; . ; . ; . ;	upstream_gene_variant ; ytxJ ; c.-220A>G ; . ; . ; . ; . ;	upstream_gene_variant ; gene-GYU_RS1000000123140 ; n.-1714A>G ; . ; . ; . ; . ;	upstream_gene_variant ; gene-GYU_RS1000000123140 ; n.-1676A>G ; . ; . ; . ; . ;
NZ_JH600277.1	1826	T	A	225	hom	277	277	GYU_RS0100015	gene-GYU_RS0100015	1625	2080	-	synonymous_variant ; GYU_RS0100015 ; c.255A>T ; p.Ser85Ser ; 255/456 ; 255/456 ; 85/151 ;	synonymous_variant ; GYU_RS0100015 ; c.255A>T ; p.Ser85Ser ; 255/456 ; 255/456 ; 85/151 ;	upstream_gene_variant ; aroF ; c.-792A>T ; . ; . ; . ; . ;	upstream_gene_variant ; ytxJ ; c.-226A>T ; . ; . ; . ; . ;	upstream_gene_variant ; gene-GYU_RS1000000123140 ; n.-1720A>T ; . ; . ; . ; . ;	upstream_gene_variant ; gene-GYU_RS1000000123140 ; n.-1682A>T ; . ; . ; . ; . ;
NZ_JH600277.1	1835	T	C	225	hom	266	266	GYU_RS0100015	gene-GYU_RS0100015	1625	2080	-	synonymous_variant ; GYU_RS0100015 ; c.246A>G ; p.Ala82Ala ; 246/456 ; 246/456 ; 82/151 ;	synonymous_variant ; GYU_RS0100015 ; c.246A>G ; p.Ala82Ala ; 246/456 ; 246/456 ; 82/151 ;	upstream_gene_variant ; aroF ; c.-801A>G ; . ; . ; . ; . ;	upstream_gene_variant ; ytxJ ; c.-235A>G ; . ; . ; . ; . ;	upstream_gene_variant ; gene-GYU_RS1000000123140 ; n.-1729A>G ; . ; . ; . ; . ;	upstream_gene_variant ; gene-GYU_RS1000000123140 ; n.-1691A>G ; . ; . ; . ; . ;
NZ_JH600277.1	1838	A	T	228	hom	264	263	GYU_RS0100015	gene-GYU_RS0100015	1625	2080	-	synonymous_variant ; GYU_RS0100015 ; c.243T>A ; p.Val81Val ; 243/456 ; 243/456 ; 81/151 ;	synonymous_variant ; GYU_RS0100015 ; c.243T>A ; p.Val81Val ; 243/456 ; 243/456 ; 81/151 ;	upstream_gene_variant ; aroF ; c.-804T>A ; . ; . ; . ; . ;	upstream_gene_variant ; ytxJ ; c.-238T>A ; . ; . ; . ; . ;	upstream_gene_variant ; gene-GYU_RS1000000123140 ; n.-1732T>A ; . ; . ; . ; . ;	upstream_gene_variant ; gene-GYU_RS1000000123140 ; n.-1694T>A ; . ; . ; . ; . ;
NZ_JH600277.1	1847	C	T	225	hom	255	255	GYU_RS0100015	gene-GYU_RS0100015	1625	2080	-	synonymous_variant ; GYU_RS0100015 ; c.234G>A ; p.Thr78Thr ; 234/456 ; 234/456 ; 78/151 ;	synonymous_variant ; GYU_RS0100015 ; c.234G>A ; p.Thr78Thr ; 234/456 ; 234/456 ; 78/151 ;	upstream_gene_variant ; aroF ; c.-813G>A ; . ; . ; . ; . ;	upstream_gene_variant ; ytxJ ; c.-247G>A ; . ; . ; . ; . ;	upstream_gene_variant ; gene-GYU_RS1000000123140 ; n.-1741G>A ; . ; . ; . ; . ;	upstream_gene_variant ; gene-GYU_RS1000000123140 ; n.-1703G>A ; . ; . ; . ; . ;
NZ_JH600277.1	1856	A	G	228	hom	244	243	GYU_RS0100015	gene-GYU_RS0100015	1625	2080	-	synonymous_variant ; GYU_RS0100015 ; c.225T>C ; p.Ser75Ser ; 225/456 ; 225/456 ; 75/151 ;	synonymous_variant ; GYU_RS0100015 ; c.225T>C ; p.Ser75Ser ; 225/456 ; 225/456 ; 75/151 ;	upstream_gene_variant ; aroF ; c.-822T>C ; . ; . ; . ; . ;	upstream_gene_variant ; ytxJ ; c.-256T>C ; . ; . ; . ; . ;	upstream_gene_variant ; gene-GYU_RS1000000123140 ; n.-1750T>C ; . ; . ; . ; . ;	upstream_gene_variant ; gene-GYU_RS1000000123140 ; n.-1712T>C ; . ; . ; . ; . ;
NZ_JH600277.1	1859	T	A	225	hom	245	245	GYU_RS0100015	gene-GYU_RS0100015	1625	2080	-	synonymous_variant ; GYU_RS0100015 ; c.222A>T ; p.Thr74Thr ; 222/456 ; 222/456 ; 74/151 ;	synonymous_variant ; GYU_RS0100015 ; c.222A>T ; p.Thr74Thr ; 222/456 ; 222/456 ; 74/151 ;	upstream_gene_variant ; aroF ; c.-825A>T ; . ; . ; . ; . ;	upstream_gene_variant ; ytxJ ; c.-259A>T ; . ; . ; . ; . ;	upstream_gene_variant ; gene-GYU_RS1000000123140 ; n.-1753A>T ; . ; . ; . ; . ;	upstream_gene_variant ; gene-GYU_RS1000000123140 ; n.-1715A>T ; . ; . ; . ; . ;
NZ_JH600277.1	1874	A	G	225	hom	239	239	GYU_RS0100015	gene-GYU_RS0100015	1625	2080	-	synonymous_variant ; GYU_RS0100015 ; c.207T>C ; p.Ile69Ile ; 207/456 ; 207/456 ; 69/151 ;	synonymous_variant ; GYU_RS0100015 ; c.207T>C ; p.Ile69Ile ; 207/456 ; 207/456 ; 69/151 ;	upstream_gene_variant ; aroF ; c.-840T>C ; . ; . ; . ; . ;	upstream_gene_variant ; ytxJ ; c.-274T>C ; . ; . ; . ; . ;	upstream_gene_variant ; gene-GYU_RS1000000123140 ; n.-1768T>C ; . ; . ; . ; . ;	upstream_gene_variant ; gene-GYU_RS1000000123140 ; n.-1730T>C ; . ; . ; . ; . ;
NZ_JH600277.1	1889	A	C	225	hom	219	219	GYU_RS0100015	gene-GYU_RS0100015	1625	2080	-	synonymous_variant ; GYU_RS0100015 ; c.192T>G ; p.Thr64Thr ; 192/456 ; 192/456 ; 64/151 ;	synonymous_variant ; GYU_RS0100015 ; c.192T>G ; p.Thr64Thr ; 192/456 ; 192/456 ; 64/151 ;	upstream_gene_variant ; aroF ; c.-855T>G ; . ; . ; . ; . ;	upstream_gene_variant ; ytxJ ; c.-289T>G ; . ; . ; . ; . ;	upstream_gene_variant ; gene-GYU_RS1000000123140 ; n.-1783T>G ; . ; . ; . ; . ;	upstream_gene_variant ; gene-GYU_RS1000000123140 ; n.-1745T>G ; . ; . ; . ; . ;
NZ_JH600277.1	1901	T	C	225	hom	188	188	GYU_RS0100015	gene-GYU_RS0100015	1625	2080	-	synonymous_variant ; GYU_RS0100015 ; c.180A>G ; p.Lys60Lys ; 180/456 ; 180/456 ; 60/151 ;	synonymous_variant ; GYU_RS0100015 ; c.180A>G ; p.Lys60Lys ; 180/456 ; 180/456 ; 60/151 ;	upstream_gene_variant ; aroF ; c.-867A>G ; . ; . ; . ; . ;	upstream_gene_variant ; ytxJ ; c.-301A>G ; . ; . ; . ; . ;	upstream_gene_variant ; gene-GYU_RS1000000123140 ; n.-1795A>G ; . ; . ; . ; . ;	upstream_gene_variant ; gene-GYU_RS1000000123140 ; n.-1757A>G ; . ; . ; . ; . ;
NZ_JH600277.1	1904	T	C	225	hom	188	188	GYU_RS0100015	gene-GYU_RS0100015	1625	2080	-	synonymous_variant ; GYU_RS0100015 ; c.177A>G ; p.Ala59Ala ; 177/456 ; 177/456 ; 59/151 ;	synonymous_variant ; GYU_RS0100015 ; c.177A>G ; p.Ala59Ala ; 177/456 ; 177/456 ; 59/151 ;	upstream_gene_variant ; aroF ; c.-870A>G ; . ; . ; . ; . ;	upstream_gene_variant ; ytxJ ; c.-304A>G ; . ; . ; . ; . ;	upstream_gene_variant ; gene-GYU_RS1000000123140 ; n.-1798A>G ; . ; . ; . ; . ;	upstream_gene_variant ; gene-GYU_RS1000000123140 ; n.-1760A>G ; . ; . ; . ; . ;
NZ_JH600277.1	1925	T	A	225	hom	174	174	GYU_RS0100015	gene-GYU_RS0100015	1625	2080	-	synonymous_variant ; GYU_RS0100015 ; c.156A>T ; p.Thr52Thr ; 156/456 ; 156/456 ; 52/151 ;	synonymous_variant ; GYU_RS0100015 ; c.156A>T ; p.Thr52Thr ; 156/456 ; 156/456 ; 52/151 ;	upstream_gene_variant ; aroF ; c.-891A>T ; . ; . ; . ; . ;	upstream_gene_variant ; ytxJ ; c.-325A>T ; . ; . ; . ; . ;	upstream_gene_variant ; gene-GYU_RS1000000123140 ; n.-1819A>T ; . ; . ; . ; . ;	upstream_gene_variant ; gene-GYU_RS1000000123140 ; n.-1781A>T ; . ; . ; . ; . ;
NZ_JH600277.1	1931	A	G	225	hom	156	156	GYU_RS0100015	gene-GYU_RS0100015	1625	2080	-	synonymous_variant ; GYU_RS0100015 ; c.150T>C ; p.Asp50Asp ; 150/456 ; 150/456 ; 50/151 ;	synonymous_variant ; GYU_RS0100015 ; c.150T>C ; p.Asp50Asp ; 150/456 ; 150/456 ; 50/151 ;	upstream_gene_variant ; aroF ; c.-897T>C ; . ; . ; . ; . ;	upstream_gene_variant ; ytxJ ; c.-331T>C ; . ; . ; . ; . ;	upstream_gene_variant ; gene-GYU_RS1000000123140 ; n.-1825T>C ; . ; . ; . ; . ;	upstream_gene_variant ; gene-GYU_RS1000000123140 ; n.-1787T>C ; . ; . ; . ; . ;
NZ_JH600277.1	1937	C	T	228	hom	109	108	GYU_RS0100015	gene-GYU_RS0100015	1625	2080	-	synonymous_variant ; GYU_RS0100015 ; c.144G>A ; p.Leu48Leu ; 144/456 ; 144/456 ; 48/151 ;	synonymous_variant ; GYU_RS0100015 ; c.144G>A ; p.Leu48Leu ; 144/456 ; 144/456 ; 48/151 ;	upstream_gene_variant ; aroF ; c.-903G>A ; . ; . ; . ; . ;	upstream_gene_variant ; ytxJ ; c.-337G>A ; . ; . ; . ; . ;	upstream_gene_variant ; gene-GYU_RS1000000123140 ; n.-1831G>A ; . ; . ; . ; . ;	upstream_gene_variant ; gene-GYU_RS1000000123140 ; n.-1793G>A ; . ; . ; . ; . ;
NZ_JH600277.1	1939	G	A	225	hom	108	108	GYU_RS0100015	gene-GYU_RS0100015	1625	2080	-	synonymous_variant ; GYU_RS0100015 ; c.142C>T ; p.Leu48Leu ; 142/456 ; 142/456 ; 48/151 ;	synonymous_variant ; GYU_RS0100015 ; c.142C>T ; p.Leu48Leu ; 142/456 ; 142/456 ; 48/151 ;	upstream_gene_variant ; aroF ; c.-905C>T ; . ; . ; . ; . ;	upstream_gene_variant ; ytxJ ; c.-339C>T ; . ; . ; . ; . ;	upstream_gene_variant ; gene-GYU_RS1000000123140 ; n.-1833C>T ; . ; . ; . ; . ;	upstream_gene_variant ; gene-GYU_RS1000000123140 ; n.-1795C>T ; . ; . ; . ; . ;
NZ_JH600277.1	1943	G	A	225	hom	108	108	GYU_RS0100015	gene-GYU_RS0100015	1625	2080	-	synonymous_variant ; GYU_RS0100015 ; c.138C>T ; p.Val46Val ; 138/456 ; 138/456 ; 46/151 ;	synonymous_variant ; GYU_RS0100015 ; c.138C>T ; p.Val46Val ; 138/456 ; 138/456 ; 46/151 ;	upstream_gene_variant ; aroF ; c.-909C>T ; . ; . ; . ; . ;	upstream_gene_variant ; ytxJ ; c.-343C>T ; . ; . ; . ; . ;	upstream_gene_variant ; gene-GYU_RS1000000123140 ; n.-1837C>T ; . ; . ; . ; . ;	upstream_gene_variant ; gene-GYU_RS1000000123140 ; n.-1799C>T ; . ; . ; . ; . ;
NZ_JH600277.1	1949	T	C	225	hom	104	104	GYU_RS0100015	gene-GYU_RS0100015	1625	2080	-	synonymous_variant ; GYU_RS0100015 ; c.132A>G ; p.Gln44Gln ; 132/456 ; 132/456 ; 44/151 ;	synonymous_variant ; GYU_RS0100015 ; c.132A>G ; p.Gln44Gln ; 132/456 ; 132/456 ; 44/151 ;	upstream_gene_variant ; aroF ; c.-915A>G ; . ; . ; . ; . ;	upstream_gene_variant ; ytxJ ; c.-349A>G ; . ; . ; . ; . ;	upstream_gene_variant ; gene-GYU_RS1000000123140 ; n.-1843A>G ; . ; . ; . ; . ;	upstream_gene_variant ; gene-GYU_RS1000000123140 ; n.-1805A>G ; . ; . ; . ; . ;
NZ_JH600277.1	1952	A	G	225	hom	104	104	GYU_RS0100015	gene-GYU_RS0100015	1625	2080	-	synonymous_variant ; GYU_RS0100015 ; c.129T>C ; p.Asn43Asn ; 129/456 ; 129/456 ; 43/151 ;	synonymous_variant ; GYU_RS0100015 ; c.129T>C ; p.Asn43Asn ; 129/456 ; 129/456 ; 43/151 ;	upstream_gene_variant ; aroF ; c.-918T>C ; . ; . ; . ; . ;	upstream_gene_variant ; ytxJ ; c.-352T>C ; . ; . ; . ; . ;	upstream_gene_variant ; gene-GYU_RS1000000123140 ; n.-1846T>C ; . ; . ; . ; . ;	upstream_gene_variant ; gene-GYU_RS1000000123140 ; n.-1808T>C ; . ; . ; . ; . ;
NZ_JH600277.1	1953	T	C	225	hom	104	104	GYU_RS0100015	gene-GYU_RS0100015	1625	2080	-	missense_variant ; GYU_RS0100015 ; c.128A>G ; p.Asn43Ser ; 128/456 ; 128/456 ; 43/151 ;	missense_variant ; GYU_RS0100015 ; c.128A>G ; p.Asn43Ser ; 128/456 ; 128/456 ; 43/151 ;	upstream_gene_variant ; aroF ; c.-919A>G ; . ; . ; . ; . ;	upstream_gene_variant ; ytxJ ; c.-353A>G ; . ; . ; . ; . ;	upstream_gene_variant ; gene-GYU_RS1000000123140 ; n.-1847A>G ; . ; . ; . ; . ;	upstream_gene_variant ; gene-GYU_RS1000000123140 ; n.-1809A>G ; . ; . ; . ; . ;
NZ_JH600277.1	1955	T	G	225	hom	104	104	GYU_RS0100015	gene-GYU_RS0100015	1625	2080	-	synonymous_variant ; GYU_RS0100015 ; c.126A>C ; p.Gly42Gly ; 126/456 ; 126/456 ; 42/151 ;	synonymous_variant ; GYU_RS0100015 ; c.126A>C ; p.Gly42Gly ; 126/456 ; 126/456 ; 42/151 ;	upstream_gene_variant ; aroF ; c.-921A>C ; . ; . ; . ; . ;	upstream_gene_variant ; ytxJ ; c.-355A>C ; . ; . ; . ; . ;	upstream_gene_variant ; gene-GYU_RS1000000123140 ; n.-1849A>C ; . ; . ; . ; . ;	upstream_gene_variant ; gene-GYU_RS1000000123140 ; n.-1811A>C ; . ; . ; . ; . ;
NZ_JH600277.1	1979	C	A	228	hom	125	124	GYU_RS0100015	gene-GYU_RS0100015	1625	2080	-	synonymous_variant ; GYU_RS0100015 ; c.102G>T ; p.Gly34Gly ; 102/456 ; 102/456 ; 34/151 ;	synonymous_variant ; GYU_RS0100015 ; c.102G>T ; p.Gly34Gly ; 102/456 ; 102/456 ; 34/151 ;	upstream_gene_variant ; aroF ; c.-945G>T ; . ; . ; . ; . ;	upstream_gene_variant ; ytxJ ; c.-379G>T ; . ; . ; . ; . ;	upstream_gene_variant ; gene-GYU_RS1000000123140 ; n.-1873G>T ; . ; . ; . ; . ;	upstream_gene_variant ; gene-GYU_RS1000000123140 ; n.-1835G>T ; . ; . ; . ; . ;
NZ_JH600277.1	1982	A	T	225	hom	124	124	GYU_RS0100015	gene-GYU_RS0100015	1625	2080	-	synonymous_variant ; GYU_RS0100015 ; c.99T>A ; p.Ser33Ser ; 99/456 ; 99/456 ; 33/151 ;	synonymous_variant ; GYU_RS0100015 ; c.99T>A ; p.Ser33Ser ; 99/456 ; 99/456 ; 33/151 ;	upstream_gene_variant ; aroF ; c.-948T>A ; . ; . ; . ; . ;	upstream_gene_variant ; ytxJ ; c.-382T>A ; . ; . ; . ; . ;	upstream_gene_variant ; gene-GYU_RS1000000123140 ; n.-1876T>A ; . ; . ; . ; . ;	upstream_gene_variant ; gene-GYU_RS1000000123140 ; n.-1838T>A ; . ; . ; . ; . ;
NZ_JH600277.1	1991	T	C	225	hom	118	118	GYU_RS0100015	gene-GYU_RS0100015	1625	2080	-	synonymous_variant ; GYU_RS0100015 ; c.90A>G ; p.Ala30Ala ; 90/456 ; 90/456 ; 30/151 ;	synonymous_variant ; GYU_RS0100015 ; c.90A>G ; p.Ala30Ala ; 90/456 ; 90/456 ; 30/151 ;	upstream_gene_variant ; aroF ; c.-957A>G ; . ; . ; . ; . ;	upstream_gene_variant ; ytxJ ; c.-391A>G ; . ; . ; . ; . ;	upstream_gene_variant ; gene-GYU_RS1000000123140 ; n.-1885A>G ; . ; . ; . ; . ;	upstream_gene_variant ; gene-GYU_RS1000000123140 ; n.-1847A>G ; . ; . ; . ; . ;
NZ_JH600277.1	1997	G	A	225	hom	115	115	GYU_RS0100015	gene-GYU_RS0100015	1625	2080	-	synonymous_variant ; GYU_RS0100015 ; c.84C>T ; p.Phe28Phe ; 84/456 ; 84/456 ; 28/151 ;	synonymous_variant ; GYU_RS0100015 ; c.84C>T ; p.Phe28Phe ; 84/456 ; 84/456 ; 28/151 ;	upstream_gene_variant ; aroF ; c.-963C>T ; . ; . ; . ; . ;	upstream_gene_variant ; ytxJ ; c.-397C>T ; . ; . ; . ; . ;	upstream_gene_variant ; gene-GYU_RS1000000123140 ; n.-1891C>T ; . ; . ; . ; . ;	upstream_gene_variant ; gene-GYU_RS1000000123140 ; n.-1853C>T ; . ; . ; . ; . ;
NZ_JH600277.1	2003	C	A	228	hom	101	100	GYU_RS0100015	gene-GYU_RS0100015	1625	2080	-	synonymous_variant ; GYU_RS0100015 ; c.78G>T ; p.Ala26Ala ; 78/456 ; 78/456 ; 26/151 ;	synonymous_variant ; GYU_RS0100015 ; c.78G>T ; p.Ala26Ala ; 78/456 ; 78/456 ; 26/151 ;	upstream_gene_variant ; aroF ; c.-969G>T ; . ; . ; . ; . ;	upstream_gene_variant ; ytxJ ; c.-403G>T ; . ; . ; . ; . ;	upstream_gene_variant ; gene-GYU_RS1000000123140 ; n.-1897G>T ; . ; . ; . ; . ;	upstream_gene_variant ; gene-GYU_RS1000000123140 ; n.-1859G>T ; . ; . ; . ; . ;
NZ_JH600277.1	2006	A	T	225	hom	100	100	GYU_RS0100015	gene-GYU_RS0100015	1625	2080	-	synonymous_variant ; GYU_RS0100015 ; c.75T>A ; p.Thr25Thr ; 75/456 ; 75/456 ; 25/151 ;	synonymous_variant ; GYU_RS0100015 ; c.75T>A ; p.Thr25Thr ; 75/456 ; 75/456 ; 25/151 ;	upstream_gene_variant ; aroF ; c.-972T>A ; . ; . ; . ; . ;	upstream_gene_variant ; ytxJ ; c.-406T>A ; . ; . ; . ; . ;	upstream_gene_variant ; gene-GYU_RS1000000123140 ; n.-1900T>A ; . ; . ; . ; . ;	upstream_gene_variant ; gene-GYU_RS1000000123140 ; n.-1862T>A ; . ; . ; . ; . ;
NZ_JH600277.1	2009	G	A	225	hom	101	101	GYU_RS0100015	gene-GYU_RS0100015	1625	2080	-	synonymous_variant ; GYU_RS0100015 ; c.72C>T ; p.Thr24Thr ; 72/456 ; 72/456 ; 24/151 ;	synonymous_variant ; GYU_RS0100015 ; c.72C>T ; p.Thr24Thr ; 72/456 ; 72/456 ; 24/151 ;	upstream_gene_variant ; aroF ; c.-975C>T ; . ; . ; . ; . ;	upstream_gene_variant ; ytxJ ; c.-409C>T ; . ; . ; . ; . ;	upstream_gene_variant ; gene-GYU_RS1000000123140 ; n.-1903C>T ; . ; . ; . ; . ;	upstream_gene_variant ; gene-GYU_RS1000000123140 ; n.-1865C>T ; . ; . ; . ; . ;
NZ_JH600277.1	2015	T	A	228	hom	123	122	GYU_RS0100015	gene-GYU_RS0100015	1625	2080	-	synonymous_variant ; GYU_RS0100015 ; c.66A>T ; p.Gly22Gly ; 66/456 ; 66/456 ; 22/151 ;	synonymous_variant ; GYU_RS0100015 ; c.66A>T ; p.Gly22Gly ; 66/456 ; 66/456 ; 22/151 ;	upstream_gene_variant ; aroF ; c.-981A>T ; . ; . ; . ; . ;	upstream_gene_variant ; ytxJ ; c.-415A>T ; . ; . ; . ; . ;	upstream_gene_variant ; gene-GYU_RS1000000123140 ; n.-1909A>T ; . ; . ; . ; . ;	upstream_gene_variant ; gene-GYU_RS1000000123140 ; n.-1871A>T ; . ; . ; . ; . ;
NZ_JH600277.1	2027	T	C	225	hom	126	126	GYU_RS0100015	gene-GYU_RS0100015	1625	2080	-	synonymous_variant ; GYU_RS0100015 ; c.54A>G ; p.Gly18Gly ; 54/456 ; 54/456 ; 18/151 ;	synonymous_variant ; GYU_RS0100015 ; c.54A>G ; p.Gly18Gly ; 54/456 ; 54/456 ; 18/151 ;	upstream_gene_variant ; aroF ; c.-993A>G ; . ; . ; . ; . ;	upstream_gene_variant ; ytxJ ; c.-427A>G ; . ; . ; . ; . ;	upstream_gene_variant ; gene-GYU_RS1000000123140 ; n.-1921A>G ; . ; . ; . ; . ;	upstream_gene_variant ; gene-GYU_RS1000000123140 ; n.-1883A>G ; . ; . ; . ; . ;
NZ_JH600277.1	2039	A	T	228	hom	133	132	GYU_RS0100015	gene-GYU_RS0100015	1625	2080	-	synonymous_variant ; GYU_RS0100015 ; c.42T>A ; p.Gly14Gly ; 42/456 ; 42/456 ; 14/151 ;	synonymous_variant ; GYU_RS0100015 ; c.42T>A ; p.Gly14Gly ; 42/456 ; 42/456 ; 14/151 ;	upstream_gene_variant ; aroF ; c.-1005T>A ; . ; . ; . ; . ;	upstream_gene_variant ; ytxJ ; c.-439T>A ; . ; . ; . ; . ;	upstream_gene_variant ; gene-GYU_RS1000000123140 ; n.-1933T>A ; . ; . ; . ; . ;	upstream_gene_variant ; gene-GYU_RS1000000123140 ; n.-1895T>A ; . ; . ; . ; . ;
NZ_JH600277.1	2095	A	T	228	hom	181	180	.	.	.	.	.	.	upstream_gene_variant ; aroF ; c.-1061T>A ; . ; . ; . ; . ;	upstream_gene_variant ; ytxJ ; c.-495T>A ; . ; . ; . ; . ;	upstream_gene_variant ; GYU_RS0100015 ; c.-15T>A ; . ; . ; . ; . ;	upstream_gene_variant ; gene-GYU_RS1000000123140 ; n.-1989T>A ; . ; . ; . ; . ;	upstream_gene_variant ; gene-GYU_RS1000000123140 ; n.-1951T>A ; . ; . ; . ; . ;
NZ_JH600277.1	2096	A	T	225	hom	181	181	.	.	.	.	.	.	upstream_gene_variant ; aroF ; c.-1062T>A ; . ; . ; . ; . ;	upstream_gene_variant ; ytxJ ; c.-496T>A ; . ; . ; . ; . ;	upstream_gene_variant ; GYU_RS0100015 ; c.-16T>A ; . ; . ; . ; . ;	upstream_gene_variant ; gene-GYU_RS1000000123140 ; n.-1990T>A ; . ; . ; . ; . ;	upstream_gene_variant ; gene-GYU_RS1000000123140 ; n.-1952T>A ; . ; . ; . ; . ;
NZ_JH600277.1	2100	G	A	225	hom	187	187	.	.	.	.	.	.	upstream_gene_variant ; aroF ; c.-1066C>T ; . ; . ; . ; . ;	upstream_gene_variant ; ytxJ ; c.-500C>T ; . ; . ; . ; . ;	upstream_gene_variant ; GYU_RS0100015 ; c.-20C>T ; . ; . ; . ; . ;	upstream_gene_variant ; gene-GYU_RS1000000123140 ; n.-1994C>T ; . ; . ; . ; . ;	upstream_gene_variant ; gene-GYU_RS1000000123140 ; n.-1956C>T ; . ; . ; . ; . ;
NZ_JH600277.1	2106	C	T	225	hom	199	199	.	.	.	.	.	.	upstream_gene_variant ; aroF ; c.-1072G>A ; . ; . ; . ; . ;	upstream_gene_variant ; ytxJ ; c.-506G>A ; . ; . ; . ; . ;	upstream_gene_variant ; GYU_RS0100015 ; c.-26G>A ; . ; . ; . ; . ;	upstream_gene_variant ; gene-GYU_RS1000000123140 ; n.-2000G>A ; . ; . ; . ; . ;	upstream_gene_variant ; gene-GYU_RS1000000123140 ; n.-1962G>A ; . ; . ; . ; . ;
NZ_JH600277.1	2114	A	C	225	hom	219	219	GYU_RS0100020	gene-GYU_RS0100020	2111	2533	-	synonymous_variant ; GYU_RS0100020 ; c.420T>G ; p.Leu140Leu ; 420/423 ; 420/423 ; 140/140 ;	synonymous_variant ; GYU_RS0100020 ; c.420T>G ; p.Leu140Leu ; 420/423 ; 420/423 ; 140/140 ;	upstream_gene_variant ; aroF ; c.-1080T>G ; . ; . ; . ; . ;	upstream_gene_variant ; ytxJ ; c.-514T>G ; . ; . ; . ; . ;	upstream_gene_variant ; GYU_RS0100015 ; c.-34T>G ; . ; . ; . ; . ;	upstream_gene_variant ; gene-GYU_RS1000000123140 ; n.-2008T>G ; . ; . ; . ; . ;
NZ_JH600277.1	2117	A	G	225	hom	220	220	GYU_RS0100020	gene-GYU_RS0100020	2111	2533	-	synonymous_variant ; GYU_RS0100020 ; c.417T>C ; p.Ala139Ala ; 417/423 ; 417/423 ; 139/140 ;	synonymous_variant ; GYU_RS0100020 ; c.417T>C ; p.Ala139Ala ; 417/423 ; 417/423 ; 139/140 ;	upstream_gene_variant ; aroF ; c.-1083T>C ; . ; . ; . ; . ;	upstream_gene_variant ; ytxJ ; c.-517T>C ; . ; . ; . ; . ;	upstream_gene_variant ; GYU_RS0100015 ; c.-37T>C ; . ; . ; . ; . ;	upstream_gene_variant ; gene-GYU_RS1000000123140 ; n.-2011T>C ; . ; . ; . ; . ;
NZ_JH600277.1	2141	C	T	225	hom	246	246	GYU_RS0100020	gene-GYU_RS0100020	2111	2533	-	synonymous_variant ; GYU_RS0100020 ; c.393G>A ; p.Lys131Lys ; 393/423 ; 393/423 ; 131/140 ;	synonymous_variant ; GYU_RS0100020 ; c.393G>A ; p.Lys131Lys ; 393/423 ; 393/423 ; 131/140 ;	upstream_gene_variant ; aroF ; c.-1107G>A ; . ; . ; . ; . ;	upstream_gene_variant ; ytxJ ; c.-541G>A ; . ; . ; . ; . ;	upstream_gene_variant ; GYU_RS0100015 ; c.-61G>A ; . ; . ; . ; . ;	upstream_gene_variant ; gene-GYU_RS1000000123140 ; n.-2035G>A ; . ; . ; . ; . ;
NZ_JH600277.1	2159	C	T	225	hom	246	246	GYU_RS0100020	gene-GYU_RS0100020	2111	2533	-	synonymous_variant ; GYU_RS0100020 ; c.375G>A ; p.Ala125Ala ; 375/423 ; 375/423 ; 125/140 ;	synonymous_variant ; GYU_RS0100020 ; c.375G>A ; p.Ala125Ala ; 375/423 ; 375/423 ; 125/140 ;	upstream_gene_variant ; aroF ; c.-1125G>A ; . ; . ; . ; . ;	upstream_gene_variant ; ytxJ ; c.-559G>A ; . ; . ; . ; . ;	upstream_gene_variant ; GYU_RS0100015 ; c.-79G>A ; . ; . ; . ; . ;	upstream_gene_variant ; gene-GYU_RS1000000123140 ; n.-2053G>A ; . ; . ; . ; . ;
NZ_JH600277.1	2168	G	A	225	hom	252	252	GYU_RS0100020	gene-GYU_RS0100020	2111	2533	-	synonymous_variant ; GYU_RS0100020 ; c.366C>T ; p.Ser122Ser ; 366/423 ; 366/423 ; 122/140 ;	synonymous_variant ; GYU_RS0100020 ; c.366C>T ; p.Ser122Ser ; 366/423 ; 366/423 ; 122/140 ;	upstream_gene_variant ; aroF ; c.-1134C>T ; . ; . ; . ; . ;	upstream_gene_variant ; ytxJ ; c.-568C>T ; . ; . ; . ; . ;	upstream_gene_variant ; GYU_RS0100015 ; c.-88C>T ; . ; . ; . ; . ;	upstream_gene_variant ; gene-GYU_RS1000000123140 ; n.-2062C>T ; . ; . ; . ; . ;
NZ_JH600277.1	2174	G	T	228	hom	245	243	GYU_RS0100020	gene-GYU_RS0100020	2111	2533	-	synonymous_variant ; GYU_RS0100020 ; c.360C>A ; p.Thr120Thr ; 360/423 ; 360/423 ; 120/140 ;	synonymous_variant ; GYU_RS0100020 ; c.360C>A ; p.Thr120Thr ; 360/423 ; 360/423 ; 120/140 ;	upstream_gene_variant ; aroF ; c.-1140C>A ; . ; . ; . ; . ;	upstream_gene_variant ; ytxJ ; c.-574C>A ; . ; . ; . ; . ;	upstream_gene_variant ; GYU_RS0100015 ; c.-94C>A ; . ; . ; . ; . ;	upstream_gene_variant ; gene-GYU_RS1000000123140 ; n.-2068C>A ; . ; . ; . ; . ;
NZ_JH600277.1	2177	A	G	225	hom	245	245	GYU_RS0100020	gene-GYU_RS0100020	2111	2533	-	synonymous_variant ; GYU_RS0100020 ; c.357T>C ; p.Val119Val ; 357/423 ; 357/423 ; 119/140 ;	synonymous_variant ; GYU_RS0100020 ; c.357T>C ; p.Val119Val ; 357/423 ; 357/423 ; 119/140 ;	upstream_gene_variant ; aroF ; c.-1143T>C ; . ; . ; . ; . ;	upstream_gene_variant ; ytxJ ; c.-577T>C ; . ; . ; . ; . ;	upstream_gene_variant ; GYU_RS0100015 ; c.-97T>C ; . ; . ; . ; . ;	upstream_gene_variant ; gene-GYU_RS1000000123140 ; n.-2071T>C ; . ; . ; . ; . ;
NZ_JH600277.1	2183	C	T	225	hom	252	252	GYU_RS0100020	gene-GYU_RS0100020	2111	2533	-	synonymous_variant ; GYU_RS0100020 ; c.351G>A ; p.Gln117Gln ; 351/423 ; 351/423 ; 117/140 ;	synonymous_variant ; GYU_RS0100020 ; c.351G>A ; p.Gln117Gln ; 351/423 ; 351/423 ; 117/140 ;	upstream_gene_variant ; aroF ; c.-1149G>A ; . ; . ; . ; . ;	upstream_gene_variant ; ytxJ ; c.-583G>A ; . ; . ; . ; . ;	upstream_gene_variant ; GYU_RS0100015 ; c.-103G>A ; . ; . ; . ; . ;	upstream_gene_variant ; gene-GYU_RS1000000123140 ; n.-2077G>A ; . ; . ; . ; . ;
NZ_JH600277.1	2192	T	C	225	hom	248	248	GYU_RS0100020	gene-GYU_RS0100020	2111	2533	-	synonymous_variant ; GYU_RS0100020 ; c.342A>G ; p.Lys114Lys ; 342/423 ; 342/423 ; 114/140 ;	synonymous_variant ; GYU_RS0100020 ; c.342A>G ; p.Lys114Lys ; 342/423 ; 342/423 ; 114/140 ;	upstream_gene_variant ; aroF ; c.-1158A>G ; . ; . ; . ; . ;	upstream_gene_variant ; ytxJ ; c.-592A>G ; . ; . ; . ; . ;	upstream_gene_variant ; GYU_RS0100015 ; c.-112A>G ; . ; . ; . ; . ;	upstream_gene_variant ; gene-GYU_RS1000000123140 ; n.-2086A>G ; . ; . ; . ; . ;
NZ_JH600277.1	2201	G	A	228	hom	249	248	GYU_RS0100020	gene-GYU_RS0100020	2111	2533	-	synonymous_variant ; GYU_RS0100020 ; c.333C>T ; p.Asn111Asn ; 333/423 ; 333/423 ; 111/140 ;	synonymous_variant ; GYU_RS0100020 ; c.333C>T ; p.Asn111Asn ; 333/423 ; 333/423 ; 111/140 ;	upstream_gene_variant ; aroF ; c.-1167C>T ; . ; . ; . ; . ;	upstream_gene_variant ; ytxJ ; c.-601C>T ; . ; . ; . ; . ;	upstream_gene_variant ; GYU_RS0100015 ; c.-121C>T ; . ; . ; . ; . ;	upstream_gene_variant ; gene-GYU_RS1000000123140 ; n.-2095C>T ; . ; . ; . ; . ;
NZ_JH600277.1	2206	T	C	225	hom	246	246	GYU_RS0100020	gene-GYU_RS0100020	2111	2533	-	missense_variant ; GYU_RS0100020 ; c.328A>G ; p.Lys110Glu ; 328/423 ; 328/423 ; 110/140 ;	missense_variant ; GYU_RS0100020 ; c.328A>G ; p.Lys110Glu ; 328/423 ; 328/423 ; 110/140 ;	upstream_gene_variant ; aroF ; c.-1172A>G ; . ; . ; . ; . ;	upstream_gene_variant ; ytxJ ; c.-606A>G ; . ; . ; . ; . ;	upstream_gene_variant ; GYU_RS0100015 ; c.-126A>G ; . ; . ; . ; . ;	upstream_gene_variant ; gene-GYU_RS1000000123140 ; n.-2100A>G ; . ; . ; . ; . ;
NZ_JH600277.1	2210	C	A	225	hom	251	251	GYU_RS0100020	gene-GYU_RS0100020	2111	2533	-	synonymous_variant ; GYU_RS0100020 ; c.324G>T ; p.Val108Val ; 324/423 ; 324/423 ; 108/140 ;	synonymous_variant ; GYU_RS0100020 ; c.324G>T ; p.Val108Val ; 324/423 ; 324/423 ; 108/140 ;	upstream_gene_variant ; aroF ; c.-1176G>T ; . ; . ; . ; . ;	upstream_gene_variant ; ytxJ ; c.-610G>T ; . ; . ; . ; . ;	upstream_gene_variant ; GYU_RS0100015 ; c.-130G>T ; . ; . ; . ; . ;	upstream_gene_variant ; gene-GYU_RS1000000123140 ; n.-2104G>T ; . ; . ; . ; . ;
NZ_JH600277.1	2228	A	C	225	hom	268	268	GYU_RS0100020	gene-GYU_RS0100020	2111	2533	-	synonymous_variant ; GYU_RS0100020 ; c.306T>G ; p.Gly102Gly ; 306/423 ; 306/423 ; 102/140 ;	synonymous_variant ; GYU_RS0100020 ; c.306T>G ; p.Gly102Gly ; 306/423 ; 306/423 ; 102/140 ;	upstream_gene_variant ; aroF ; c.-1194T>G ; . ; . ; . ; . ;	upstream_gene_variant ; ytxJ ; c.-628T>G ; . ; . ; . ; . ;	upstream_gene_variant ; GYU_RS0100015 ; c.-148T>G ; . ; . ; . ; . ;	upstream_gene_variant ; gene-GYU_RS1000000123140 ; n.-2122T>G ; . ; . ; . ; . ;
NZ_JH600277.1	2237	C	T	225	hom	266	266	GYU_RS0100020	gene-GYU_RS0100020	2111	2533	-	synonymous_variant ; GYU_RS0100020 ; c.297G>A ; p.Gln99Gln ; 297/423 ; 297/423 ; 99/140 ;	synonymous_variant ; GYU_RS0100020 ; c.297G>A ; p.Gln99Gln ; 297/423 ; 297/423 ; 99/140 ;	upstream_gene_variant ; aroF ; c.-1203G>A ; . ; . ; . ; . ;	upstream_gene_variant ; ytxJ ; c.-637G>A ; . ; . ; . ; . ;	upstream_gene_variant ; GYU_RS0100015 ; c.-157G>A ; . ; . ; . ; . ;	upstream_gene_variant ; gene-GYU_RS1000000123140 ; n.-2131G>A ; . ; . ; . ; . ;
NZ_JH600277.1	2240	C	T	225	hom	268	268	GYU_RS0100020	gene-GYU_RS0100020	2111	2533	-	synonymous_variant ; GYU_RS0100020 ; c.294G>A ; p.Lys98Lys ; 294/423 ; 294/423 ; 98/140 ;	synonymous_variant ; GYU_RS0100020 ; c.294G>A ; p.Lys98Lys ; 294/423 ; 294/423 ; 98/140 ;	upstream_gene_variant ; aroF ; c.-1206G>A ; . ; . ; . ; . ;	upstream_gene_variant ; ytxJ ; c.-640G>A ; . ; . ; . ; . ;	upstream_gene_variant ; GYU_RS0100015 ; c.-160G>A ; . ; . ; . ; . ;	upstream_gene_variant ; gene-GYU_RS1000000123140 ; n.-2134G>A ; . ; . ; . ; . ;
NZ_JH600277.1	2246	T	G	225	hom	277	277	GYU_RS0100020	gene-GYU_RS0100020	2111	2533	-	synonymous_variant ; GYU_RS0100020 ; c.288A>C ; p.Ser96Ser ; 288/423 ; 288/423 ; 96/140 ;	synonymous_variant ; GYU_RS0100020 ; c.288A>C ; p.Ser96Ser ; 288/423 ; 288/423 ; 96/140 ;	upstream_gene_variant ; aroF ; c.-1212A>C ; . ; . ; . ; . ;	upstream_gene_variant ; ytxJ ; c.-646A>C ; . ; . ; . ; . ;	upstream_gene_variant ; GYU_RS0100015 ; c.-166A>C ; . ; . ; . ; . ;	upstream_gene_variant ; gene-GYU_RS1000000123140 ; n.-2140A>C ; . ; . ; . ; . ;
NZ_JH600277.1	2270	G	A	225	hom	270	270	GYU_RS0100020	gene-GYU_RS0100020	2111	2533	-	synonymous_variant ; GYU_RS0100020 ; c.264C>T ; p.Thr88Thr ; 264/423 ; 264/423 ; 88/140 ;	synonymous_variant ; GYU_RS0100020 ; c.264C>T ; p.Thr88Thr ; 264/423 ; 264/423 ; 88/140 ;	upstream_gene_variant ; aroF ; c.-1236C>T ; . ; . ; . ; . ;	upstream_gene_variant ; ytxJ ; c.-670C>T ; . ; . ; . ; . ;	upstream_gene_variant ; GYU_RS0100015 ; c.-190C>T ; . ; . ; . ; . ;	upstream_gene_variant ; gene-GYU_RS1000000123140 ; n.-2164C>T ; . ; . ; . ; . ;
NZ_JH600277.1	2272	T	C	228	hom	273	272	GYU_RS0100020	gene-GYU_RS0100020	2111	2533	-	missense_variant ; GYU_RS0100020 ; c.262A>G ; p.Thr88Ala ; 262/423 ; 262/423 ; 88/140 ;	missense_variant ; GYU_RS0100020 ; c.262A>G ; p.Thr88Ala ; 262/423 ; 262/423 ; 88/140 ;	upstream_gene_variant ; aroF ; c.-1238A>G ; . ; . ; . ; . ;	upstream_gene_variant ; ytxJ ; c.-672A>G ; . ; . ; . ; . ;	upstream_gene_variant ; GYU_RS0100015 ; c.-192A>G ; . ; . ; . ; . ;	upstream_gene_variant ; gene-GYU_RS1000000123140 ; n.-2166A>G ; . ; . ; . ; . ;
NZ_JH600277.1	2279	C	T	225	hom	281	281	GYU_RS0100020	gene-GYU_RS0100020	2111	2533	-	synonymous_variant ; GYU_RS0100020 ; c.255G>A ; p.Gly85Gly ; 255/423 ; 255/423 ; 85/140 ;	synonymous_variant ; GYU_RS0100020 ; c.255G>A ; p.Gly85Gly ; 255/423 ; 255/423 ; 85/140 ;	upstream_gene_variant ; aroF ; c.-1245G>A ; . ; . ; . ; . ;	upstream_gene_variant ; ytxJ ; c.-679G>A ; . ; . ; . ; . ;	upstream_gene_variant ; GYU_RS0100015 ; c.-199G>A ; . ; . ; . ; . ;	upstream_gene_variant ; gene-GYU_RS1000000123140 ; n.-2173G>A ; . ; . ; . ; . ;
NZ_JH600277.1	2318	C	T	225	hom	244	244	GYU_RS0100020	gene-GYU_RS0100020	2111	2533	-	synonymous_variant ; GYU_RS0100020 ; c.216G>A ; p.Lys72Lys ; 216/423 ; 216/423 ; 72/140 ;	splice_region_variant&non_coding_transcript_exon_variant ; gene-GYU_RS1000000123140 ; n.126G>A ; . ; . ; . ; . ;	synonymous_variant ; GYU_RS0100020 ; c.216G>A ; p.Lys72Lys ; 216/423 ; 216/423 ; 72/140 ;	upstream_gene_variant ; aroF ; c.-1284G>A ; . ; . ; . ; . ;	upstream_gene_variant ; ytxJ ; c.-718G>A ; . ; . ; . ; . ;	upstream_gene_variant ; GYU_RS0100015 ; c.-238G>A ; . ; . ; . ; . ;
NZ_JH600277.1	2330	G	A	225	hom	240	240	GYU_RS0100020	gene-GYU_RS0100020	2111	2533	-	synonymous_variant ; GYU_RS0100020 ; c.204C>T ; p.Asp68Asp ; 204/423 ; 204/423 ; 68/140 ;	synonymous_variant ; GYU_RS0100020 ; c.204C>T ; p.Asp68Asp ; 204/423 ; 204/423 ; 68/140 ;	upstream_gene_variant ; aroF ; c.-1296C>T ; . ; . ; . ; . ;	upstream_gene_variant ; ytxJ ; c.-730C>T ; . ; . ; . ; . ;	upstream_gene_variant ; GYU_RS0100015 ; c.-250C>T ; . ; . ; . ; . ;	upstream_gene_variant ; gene-GYU_RS1000000123140 ; n.-2224C>T ; . ; . ; . ; . ;
NZ_JH600277.1	2341	A	G	225	hom	225	225	GYU_RS0100020	gene-GYU_RS0100020	2111	2533	-	synonymous_variant ; GYU_RS0100020 ; c.193T>C ; p.Leu65Leu ; 193/423 ; 193/423 ; 65/140 ;	synonymous_variant ; GYU_RS0100020 ; c.193T>C ; p.Leu65Leu ; 193/423 ; 193/423 ; 65/140 ;	upstream_gene_variant ; aroF ; c.-1307T>C ; . ; . ; . ; . ;	upstream_gene_variant ; ytxJ ; c.-741T>C ; . ; . ; . ; . ;	upstream_gene_variant ; GYU_RS0100015 ; c.-261T>C ; . ; . ; . ; . ;	upstream_gene_variant ; gene-GYU_RS1000000123140 ; n.-2235T>C ; . ; . ; . ; . ;
NZ_JH600277.1	2369	A	T	225	hom	217	217	GYU_RS0100020	gene-GYU_RS0100020	2111	2533	-	synonymous_variant ; GYU_RS0100020 ; c.165T>A ; p.Thr55Thr ; 165/423 ; 165/423 ; 55/140 ;	synonymous_variant ; GYU_RS0100020 ; c.165T>A ; p.Thr55Thr ; 165/423 ; 165/423 ; 55/140 ;	upstream_gene_variant ; aroF ; c.-1335T>A ; . ; . ; . ; . ;	upstream_gene_variant ; ytxJ ; c.-769T>A ; . ; . ; . ; . ;	upstream_gene_variant ; GYU_RS0100015 ; c.-289T>A ; . ; . ; . ; . ;	upstream_gene_variant ; gene-GYU_RS1000000123140 ; n.-2263T>A ; . ; . ; . ; . ;
NZ_JH600277.1	2378	G	T	225	hom	190	190	GYU_RS0100020	gene-GYU_RS0100020	2111	2533	-	synonymous_variant ; GYU_RS0100020 ; c.156C>A ; p.Thr52Thr ; 156/423 ; 156/423 ; 52/140 ;	synonymous_variant ; GYU_RS0100020 ; c.156C>A ; p.Thr52Thr ; 156/423 ; 156/423 ; 52/140 ;	upstream_gene_variant ; aroF ; c.-1344C>A ; . ; . ; . ; . ;	upstream_gene_variant ; ytxJ ; c.-778C>A ; . ; . ; . ; . ;	upstream_gene_variant ; GYU_RS0100015 ; c.-298C>A ; . ; . ; . ; . ;	upstream_gene_variant ; gene-GYU_RS1000000123140 ; n.-2272C>A ; . ; . ; . ; . ;
NZ_JH600277.1	2381	A	G	225	hom	189	189	GYU_RS0100020	gene-GYU_RS0100020	2111	2533	-	synonymous_variant ; GYU_RS0100020 ; c.153T>C ; p.Ile51Ile ; 153/423 ; 153/423 ; 51/140 ;	synonymous_variant ; GYU_RS0100020 ; c.153T>C ; p.Ile51Ile ; 153/423 ; 153/423 ; 51/140 ;	upstream_gene_variant ; aroF ; c.-1347T>C ; . ; . ; . ; . ;	upstream_gene_variant ; ytxJ ; c.-781T>C ; . ; . ; . ; . ;	upstream_gene_variant ; GYU_RS0100015 ; c.-301T>C ; . ; . ; . ; . ;	upstream_gene_variant ; gene-GYU_RS1000000123140 ; n.-2275T>C ; . ; . ; . ; . ;
NZ_JH600277.1	2386	T	C	225	hom	184	184	GYU_RS0100020	gene-GYU_RS0100020	2111	2533	-	missense_variant ; GYU_RS0100020 ; c.148A>G ; p.Ser50Gly ; 148/423 ; 148/423 ; 50/140 ;	missense_variant ; GYU_RS0100020 ; c.148A>G ; p.Ser50Gly ; 148/423 ; 148/423 ; 50/140 ;	upstream_gene_variant ; aroF ; c.-1352A>G ; . ; . ; . ; . ;	upstream_gene_variant ; ytxJ ; c.-786A>G ; . ; . ; . ; . ;	upstream_gene_variant ; GYU_RS0100015 ; c.-306A>G ; . ; . ; . ; . ;	upstream_gene_variant ; gene-GYU_RS1000000123140 ; n.-2280A>G ; . ; . ; . ; . ;
NZ_JH600277.1	2387	T	C	225	hom	184	184	GYU_RS0100020	gene-GYU_RS0100020	2111	2533	-	synonymous_variant ; GYU_RS0100020 ; c.147A>G ; p.Lys49Lys ; 147/423 ; 147/423 ; 49/140 ;	synonymous_variant ; GYU_RS0100020 ; c.147A>G ; p.Lys49Lys ; 147/423 ; 147/423 ; 49/140 ;	upstream_gene_variant ; aroF ; c.-1353A>G ; . ; . ; . ; . ;	upstream_gene_variant ; ytxJ ; c.-787A>G ; . ; . ; . ; . ;	upstream_gene_variant ; GYU_RS0100015 ; c.-307A>G ; . ; . ; . ; . ;	upstream_gene_variant ; gene-GYU_RS1000000123140 ; n.-2281A>G ; . ; . ; . ; . ;
NZ_JH600277.1	2411	T	A	228	hom	201	199	GYU_RS0100020	gene-GYU_RS0100020	2111	2533	-	synonymous_variant ; GYU_RS0100020 ; c.123A>T ; p.Leu41Leu ; 123/423 ; 123/423 ; 41/140 ;	splice_region_variant&non_coding_transcript_exon_variant ; gene-GYU_RS1000000123140 ; n.672A>T ; . ; . ; . ; . ;	synonymous_variant ; GYU_RS0100020 ; c.123A>T ; p.Leu41Leu ; 123/423 ; 123/423 ; 41/140 ;	upstream_gene_variant ; aroF ; c.-1377A>T ; . ; . ; . ; . ;	upstream_gene_variant ; ytxJ ; c.-811A>T ; . ; . ; . ; . ;	upstream_gene_variant ; GYU_RS0100015 ; c.-331A>T ; . ; . ; . ; . ;
NZ_JH600277.1	2414	C	A	225	hom	199	199	GYU_RS0100020	gene-GYU_RS0100020	2111	2533	-	synonymous_variant ; GYU_RS0100020 ; c.120G>T ; p.Thr40Thr ; 120/423 ; 120/423 ; 40/140 ;	synonymous_variant ; GYU_RS0100020 ; c.120G>T ; p.Thr40Thr ; 120/423 ; 120/423 ; 40/140 ;	upstream_gene_variant ; aroF ; c.-1380G>T ; . ; . ; . ; . ;	upstream_gene_variant ; ytxJ ; c.-814G>T ; . ; . ; . ; . ;	upstream_gene_variant ; GYU_RS0100015 ; c.-334G>T ; . ; . ; . ; . ;	upstream_gene_variant ; gene-GYU_RS1000000123140 ; n.-2308G>T ; . ; . ; . ; . ;
NZ_JH600277.1	2426	A	G	225	hom	186	186	GYU_RS0100020	gene-GYU_RS0100020	2111	2533	-	synonymous_variant ; GYU_RS0100020 ; c.108T>C ; p.His36His ; 108/423 ; 108/423 ; 36/140 ;	synonymous_variant ; GYU_RS0100020 ; c.108T>C ; p.His36His ; 108/423 ; 108/423 ; 36/140 ;	upstream_gene_variant ; aroF ; c.-1392T>C ; . ; . ; . ; . ;	upstream_gene_variant ; ytxJ ; c.-826T>C ; . ; . ; . ; . ;	upstream_gene_variant ; GYU_RS0100015 ; c.-346T>C ; . ; . ; . ; . ;	upstream_gene_variant ; gene-GYU_RS1000000123140 ; n.-2320T>C ; . ; . ; . ; . ;
NZ_JH600277.1	2428	G	T	228	hom	187	186	GYU_RS0100020	gene-GYU_RS0100020	2111	2533	-	missense_variant ; GYU_RS0100020 ; c.106C>A ; p.His36Asn ; 106/423 ; 106/423 ; 36/140 ;	missense_variant ; GYU_RS0100020 ; c.106C>A ; p.His36Asn ; 106/423 ; 106/423 ; 36/140 ;	upstream_gene_variant ; aroF ; c.-1394C>A ; . ; . ; . ; . ;	upstream_gene_variant ; ytxJ ; c.-828C>A ; . ; . ; . ; . ;	upstream_gene_variant ; GYU_RS0100015 ; c.-348C>A ; . ; . ; . ; . ;	upstream_gene_variant ; gene-GYU_RS1000000123140 ; n.-2322C>A ; . ; . ; . ; . ;
NZ_JH600277.1	2434	A	G	225	hom	190	190	GYU_RS0100020	gene-GYU_RS0100020	2111	2533	-	synonymous_variant ; GYU_RS0100020 ; c.100T>C ; p.Leu34Leu ; 100/423 ; 100/423 ; 34/140 ;	synonymous_variant ; GYU_RS0100020 ; c.100T>C ; p.Leu34Leu ; 100/423 ; 100/423 ; 34/140 ;	upstream_gene_variant ; aroF ; c.-1400T>C ; . ; . ; . ; . ;	upstream_gene_variant ; ytxJ ; c.-834T>C ; . ; . ; . ; . ;	upstream_gene_variant ; GYU_RS0100015 ; c.-354T>C ; . ; . ; . ; . ;	upstream_gene_variant ; gene-GYU_RS1000000123140 ; n.-2328T>C ; . ; . ; . ; . ;
NZ_JH600277.1	2446	G	A	225	hom	190	190	GYU_RS0100020	gene-GYU_RS0100020	2111	2533	-	synonymous_variant ; GYU_RS0100020 ; c.88C>T ; p.Leu30Leu ; 88/423 ; 88/423 ; 30/140 ;	synonymous_variant ; GYU_RS0100020 ; c.88C>T ; p.Leu30Leu ; 88/423 ; 88/423 ; 30/140 ;	upstream_gene_variant ; aroF ; c.-1412C>T ; . ; . ; . ; . ;	upstream_gene_variant ; ytxJ ; c.-846C>T ; . ; . ; . ; . ;	upstream_gene_variant ; GYU_RS0100015 ; c.-366C>T ; . ; . ; . ; . ;	upstream_gene_variant ; gene-GYU_RS1000000123140 ; n.-2340C>T ; . ; . ; . ; . ;
NZ_JH600277.1	2453	T	C	225	hom	192	192	GYU_RS0100020	gene-GYU_RS0100020	2111	2533	-	synonymous_variant ; GYU_RS0100020 ; c.81A>G ; p.Leu27Leu ; 81/423 ; 81/423 ; 27/140 ;	synonymous_variant ; GYU_RS0100020 ; c.81A>G ; p.Leu27Leu ; 81/423 ; 81/423 ; 27/140 ;	upstream_gene_variant ; aroF ; c.-1419A>G ; . ; . ; . ; . ;	upstream_gene_variant ; ytxJ ; c.-853A>G ; . ; . ; . ; . ;	upstream_gene_variant ; GYU_RS0100015 ; c.-373A>G ; . ; . ; . ; . ;	upstream_gene_variant ; gene-GYU_RS1000000123140 ; n.-2347A>G ; . ; . ; . ; . ;
NZ_JH600277.1	2468	A	G	225	hom	183	183	GYU_RS0100020	gene-GYU_RS0100020	2111	2533	-	synonymous_variant ; GYU_RS0100020 ; c.66T>C ; p.Tyr22Tyr ; 66/423 ; 66/423 ; 22/140 ;	synonymous_variant ; GYU_RS0100020 ; c.66T>C ; p.Tyr22Tyr ; 66/423 ; 66/423 ; 22/140 ;	upstream_gene_variant ; aroF ; c.-1434T>C ; . ; . ; . ; . ;	upstream_gene_variant ; ytxJ ; c.-868T>C ; . ; . ; . ; . ;	upstream_gene_variant ; GYU_RS0100015 ; c.-388T>C ; . ; . ; . ; . ;	upstream_gene_variant ; gene-GYU_RS1000000123140 ; n.-2362T>C ; . ; . ; . ; . ;
NZ_JH600277.1	2480	G	T	225	hom	172	172	GYU_RS0100020	gene-GYU_RS0100020	2111	2533	-	synonymous_variant ; GYU_RS0100020 ; c.54C>A ; p.Val18Val ; 54/423 ; 54/423 ; 18/140 ;	synonymous_variant ; GYU_RS0100020 ; c.54C>A ; p.Val18Val ; 54/423 ; 54/423 ; 18/140 ;	upstream_gene_variant ; aroF ; c.-1446C>A ; . ; . ; . ; . ;	upstream_gene_variant ; ytxJ ; c.-880C>A ; . ; . ; . ; . ;	upstream_gene_variant ; GYU_RS0100015 ; c.-400C>A ; . ; . ; . ; . ;	upstream_gene_variant ; gene-GYU_RS1000000123140 ; n.-2374C>A ; . ; . ; . ; . ;
NZ_JH600277.1	2483	A	G	225	hom	170	170	GYU_RS0100020	gene-GYU_RS0100020	2111	2533	-	synonymous_variant ; GYU_RS0100020 ; c.51T>C ; p.Leu17Leu ; 51/423 ; 51/423 ; 17/140 ;	synonymous_variant ; GYU_RS0100020 ; c.51T>C ; p.Leu17Leu ; 51/423 ; 51/423 ; 17/140 ;	upstream_gene_variant ; aroF ; c.-1449T>C ; . ; . ; . ; . ;	upstream_gene_variant ; ytxJ ; c.-883T>C ; . ; . ; . ; . ;	upstream_gene_variant ; GYU_RS0100015 ; c.-403T>C ; . ; . ; . ; . ;	upstream_gene_variant ; gene-GYU_RS1000000123140 ; n.-2377T>C ; . ; . ; . ; . ;
NZ_JH600277.1	2492	T	A	225	hom	126	126	GYU_RS0100020	gene-GYU_RS0100020	2111	2533	-	synonymous_variant ; GYU_RS0100020 ; c.42A>T ; p.Val14Val ; 42/423 ; 42/423 ; 14/140 ;	synonymous_variant ; GYU_RS0100020 ; c.42A>T ; p.Val14Val ; 42/423 ; 42/423 ; 14/140 ;	upstream_gene_variant ; aroF ; c.-1458A>T ; . ; . ; . ; . ;	upstream_gene_variant ; ytxJ ; c.-892A>T ; . ; . ; . ; . ;	upstream_gene_variant ; GYU_RS0100015 ; c.-412A>T ; . ; . ; . ; . ;	upstream_gene_variant ; gene-GYU_RS1000000123140 ; n.-2386A>T ; . ; . ; . ; . ;
NZ_JH600277.1	2494	C	T	225	hom	126	126	GYU_RS0100020	gene-GYU_RS0100020	2111	2533	-	missense_variant ; GYU_RS0100020 ; c.40G>A ; p.Val14Ile ; 40/423 ; 40/423 ; 14/140 ;	missense_variant ; GYU_RS0100020 ; c.40G>A ; p.Val14Ile ; 40/423 ; 40/423 ; 14/140 ;	upstream_gene_variant ; aroF ; c.-1460G>A ; . ; . ; . ; . ;	upstream_gene_variant ; ytxJ ; c.-894G>A ; . ; . ; . ; . ;	upstream_gene_variant ; GYU_RS0100015 ; c.-414G>A ; . ; . ; . ; . ;	upstream_gene_variant ; gene-GYU_RS1000000123140 ; n.-2388G>A ; . ; . ; . ; . ;
NZ_JH600277.1	2495	A	T	225	hom	126	126	GYU_RS0100020	gene-GYU_RS0100020	2111	2533	-	synonymous_variant ; GYU_RS0100020 ; c.39T>A ; p.Ala13Ala ; 39/423 ; 39/423 ; 13/140 ;	synonymous_variant ; GYU_RS0100020 ; c.39T>A ; p.Ala13Ala ; 39/423 ; 39/423 ; 13/140 ;	upstream_gene_variant ; aroF ; c.-1461T>A ; . ; . ; . ; . ;	upstream_gene_variant ; ytxJ ; c.-895T>A ; . ; . ; . ; . ;	upstream_gene_variant ; GYU_RS0100015 ; c.-415T>A ; . ; . ; . ; . ;	upstream_gene_variant ; gene-GYU_RS1000000123140 ; n.-2389T>A ; . ; . ; . ; . ;
NZ_JH600277.1	2501	T	G	225	hom	126	126	GYU_RS0100020	gene-GYU_RS0100020	2111	2533	-	missense_variant ; GYU_RS0100020 ; c.33A>C ; p.Leu11Phe ; 33/423 ; 33/423 ; 11/140 ;	missense_variant ; GYU_RS0100020 ; c.33A>C ; p.Leu11Phe ; 33/423 ; 33/423 ; 11/140 ;	upstream_gene_variant ; aroF ; c.-1467A>C ; . ; . ; . ; . ;	upstream_gene_variant ; ytxJ ; c.-901A>C ; . ; . ; . ; . ;	upstream_gene_variant ; GYU_RS0100015 ; c.-421A>C ; . ; . ; . ; . ;	upstream_gene_variant ; gene-GYU_RS1000000123140 ; n.-2395A>C ; . ; . ; . ; . ;
NZ_JH600277.1	2503	A	G	225	hom	126	126	GYU_RS0100020	gene-GYU_RS0100020	2111	2533	-	synonymous_variant ; GYU_RS0100020 ; c.31T>C ; p.Leu11Leu ; 31/423 ; 31/423 ; 11/140 ;	synonymous_variant ; GYU_RS0100020 ; c.31T>C ; p.Leu11Leu ; 31/423 ; 31/423 ; 11/140 ;	upstream_gene_variant ; aroF ; c.-1469T>C ; . ; . ; . ; . ;	upstream_gene_variant ; ytxJ ; c.-903T>C ; . ; . ; . ; . ;	upstream_gene_variant ; GYU_RS0100015 ; c.-423T>C ; . ; . ; . ; . ;	upstream_gene_variant ; gene-GYU_RS1000000123140 ; n.-2397T>C ; . ; . ; . ; . ;
NZ_JH600277.1	2513	T	C	225	hom	151	151	GYU_RS0100020	gene-GYU_RS0100020	2111	2533	-	synonymous_variant ; GYU_RS0100020 ; c.21A>G ; p.Leu7Leu ; 21/423 ; 21/423 ; 7/140 ;	synonymous_variant ; GYU_RS0100020 ; c.21A>G ; p.Leu7Leu ; 21/423 ; 21/423 ; 7/140 ;	upstream_gene_variant ; aroF ; c.-1479A>G ; . ; . ; . ; . ;	upstream_gene_variant ; ytxJ ; c.-913A>G ; . ; . ; . ; . ;	upstream_gene_variant ; GYU_RS0100015 ; c.-433A>G ; . ; . ; . ; . ;	upstream_gene_variant ; gene-GYU_RS1000000123140 ; n.-2407A>G ; . ; . ; . ; . ;
NZ_JH600277.1	2525	G	A	225	hom	144	144	GYU_RS0100020	gene-GYU_RS0100020	2111	2533	-	synonymous_variant ; GYU_RS0100020 ; c.9C>T ; p.Ile3Ile ; 9/423 ; 9/423 ; 3/140 ;	synonymous_variant ; GYU_RS0100020 ; c.9C>T ; p.Ile3Ile ; 9/423 ; 9/423 ; 3/140 ;	upstream_gene_variant ; aroF ; c.-1491C>T ; . ; . ; . ; . ;	upstream_gene_variant ; ytxJ ; c.-925C>T ; . ; . ; . ; . ;	upstream_gene_variant ; GYU_RS0100015 ; c.-445C>T ; . ; . ; . ; . ;	upstream_gene_variant ; gene-GYU_RS1000000123140 ; n.-2419C>T ; . ; . ; . ; . ;
NZ_JH600277.1	2528	T	A	228	hom	144	143	GYU_RS0100020	gene-GYU_RS0100020	2111	2533	-	synonymous_variant ; GYU_RS0100020 ; c.6A>T ; p.Ile2Ile ; 6/423 ; 6/423 ; 2/140 ;	synonymous_variant ; GYU_RS0100020 ; c.6A>T ; p.Ile2Ile ; 6/423 ; 6/423 ; 2/140 ;	upstream_gene_variant ; aroF ; c.-1494A>T ; . ; . ; . ; . ;	upstream_gene_variant ; ytxJ ; c.-928A>T ; . ; . ; . ; . ;	upstream_gene_variant ; GYU_RS0100015 ; c.-448A>T ; . ; . ; . ; . ;	upstream_gene_variant ; gene-GYU_RS1000000123140 ; n.-2422A>T ; . ; . ; . ; . ;
NZ_JH600277.1	2536	T	C	225	hom	126	126	.	.	.	.	.	.	upstream_gene_variant ; aroF ; c.-1502A>G ; . ; . ; . ; . ;	upstream_gene_variant ; ytxJ ; c.-936A>G ; . ; . ; . ; . ;	upstream_gene_variant ; GYU_RS0100015 ; c.-456A>G ; . ; . ; . ; . ;	upstream_gene_variant ; GYU_RS0100020 ; c.-3A>G ; . ; . ; . ; . ;	upstream_gene_variant ; gene-GYU_RS1000000123140 ; n.-2430A>G ; . ; . ; . ; . ;
NZ_JH600277.1	2538	G	A	225	hom	126	126	.	.	.	.	.	.	upstream_gene_variant ; aroF ; c.-1504C>T ; . ; . ; . ; . ;	upstream_gene_variant ; ytxJ ; c.-938C>T ; . ; . ; . ; . ;	upstream_gene_variant ; GYU_RS0100015 ; c.-458C>T ; . ; . ; . ; . ;	upstream_gene_variant ; GYU_RS0100020 ; c.-5C>T ; . ; . ; . ; . ;	upstream_gene_variant ; gene-GYU_RS1000000123140 ; n.-2432C>T ; . ; . ; . ; . ;
NZ_JH600277.1	2539	G	A	225	hom	126	126	.	.	.	.	.	.	upstream_gene_variant ; aroF ; c.-1505C>T ; . ; . ; . ; . ;	upstream_gene_variant ; ytxJ ; c.-939C>T ; . ; . ; . ; . ;	upstream_gene_variant ; GYU_RS0100015 ; c.-459C>T ; . ; . ; . ; . ;	upstream_gene_variant ; GYU_RS0100020 ; c.-6C>T ; . ; . ; . ; . ;	upstream_gene_variant ; gene-GYU_RS1000000123140 ; n.-2433C>T ; . ; . ; . ; . ;
NZ_JH600277.1	2576	A	T	225	hom	118	118	.	.	.	.	.	.	upstream_gene_variant ; aroF ; c.-1542T>A ; . ; . ; . ; . ;	upstream_gene_variant ; ytxJ ; c.-976T>A ; . ; . ; . ; . ;	upstream_gene_variant ; GYU_RS0100015 ; c.-496T>A ; . ; . ; . ; . ;	upstream_gene_variant ; GYU_RS0100020 ; c.-43T>A ; . ; . ; . ; . ;	upstream_gene_variant ; gene-GYU_RS1000000123140 ; n.-2470T>A ; . ; . ; . ; . ;
NZ_JH600277.1	2578	G	C	225	hom	118	118	.	.	.	.	.	.	upstream_gene_variant ; aroF ; c.-1544C>G ; . ; . ; . ; . ;	upstream_gene_variant ; ytxJ ; c.-978C>G ; . ; . ; . ; . ;	upstream_gene_variant ; GYU_RS0100015 ; c.-498C>G ; . ; . ; . ; . ;	upstream_gene_variant ; GYU_RS0100020 ; c.-45C>G ; . ; . ; . ; . ;	upstream_gene_variant ; gene-GYU_RS1000000123140 ; n.-2472C>G ; . ; . ; . ; . ;
NZ_JH600277.1	2580	A	T	225	hom	118	118	.	.	.	.	.	.	upstream_gene_variant ; aroF ; c.-1546T>A ; . ; . ; . ; . ;	upstream_gene_variant ; ytxJ ; c.-980T>A ; . ; . ; . ; . ;	upstream_gene_variant ; GYU_RS0100015 ; c.-500T>A ; . ; . ; . ; . ;	upstream_gene_variant ; GYU_RS0100020 ; c.-47T>A ; . ; . ; . ; . ;	upstream_gene_variant ; gene-GYU_RS1000000123140 ; n.-2474T>A ; . ; . ; . ; . ;
NZ_JH600277.1	2581	A	C	225	hom	118	118	.	.	.	.	.	.	upstream_gene_variant ; aroF ; c.-1547T>G ; . ; . ; . ; . ;	upstream_gene_variant ; ytxJ ; c.-981T>G ; . ; . ; . ; . ;	upstream_gene_variant ; GYU_RS0100015 ; c.-501T>G ; . ; . ; . ; . ;	upstream_gene_variant ; GYU_RS0100020 ; c.-48T>G ; . ; . ; . ; . ;	upstream_gene_variant ; gene-GYU_RS1000000123140 ; n.-2475T>G ; . ; . ; . ; . ;
NZ_JH600277.1	2594	A	G	228	hom	125	124	.	.	.	.	.	.	upstream_gene_variant ; aroF ; c.-1560T>C ; . ; . ; . ; . ;	upstream_gene_variant ; ytxJ ; c.-994T>C ; . ; . ; . ; . ;	upstream_gene_variant ; GYU_RS0100015 ; c.-514T>C ; . ; . ; . ; . ;	upstream_gene_variant ; GYU_RS0100020 ; c.-61T>C ; . ; . ; . ; . ;	upstream_gene_variant ; gene-GYU_RS1000000123140 ; n.-2488T>C ; . ; . ; . ; . ;
NZ_JH600277.1	2598	G	A	228	hom	125	124	.	.	.	.	.	.	upstream_gene_variant ; aroF ; c.-1564C>T ; . ; . ; . ; . ;	upstream_gene_variant ; ytxJ ; c.-998C>T ; . ; . ; . ; . ;	upstream_gene_variant ; GYU_RS0100015 ; c.-518C>T ; . ; . ; . ; . ;	upstream_gene_variant ; GYU_RS0100020 ; c.-65C>T ; . ; . ; . ; . ;	upstream_gene_variant ; gene-GYU_RS1000000123140 ; n.-2492C>T ; . ; . ; . ; . ;
NZ_JH600277.1	2599	T	C	228	hom	125	124	.	.	.	.	.	.	upstream_gene_variant ; aroF ; c.-1565A>G ; . ; . ; . ; . ;	upstream_gene_variant ; ytxJ ; c.-999A>G ; . ; . ; . ; . ;	upstream_gene_variant ; GYU_RS0100015 ; c.-519A>G ; . ; . ; . ; . ;	upstream_gene_variant ; GYU_RS0100020 ; c.-66A>G ; . ; . ; . ; . ;	upstream_gene_variant ; gene-GYU_RS1000000123140 ; n.-2493A>G ; . ; . ; . ; . ;
NZ_JH600277.1	2615	T	C	225	hom	115	115	.	.	.	.	.	.	upstream_gene_variant ; aroF ; c.-1581A>G ; . ; . ; . ; . ;	upstream_gene_variant ; ytxJ ; c.-1015A>G ; . ; . ; . ; . ;	upstream_gene_variant ; GYU_RS0100015 ; c.-535A>G ; . ; . ; . ; . ;	upstream_gene_variant ; GYU_RS0100020 ; c.-82A>G ; . ; . ; . ; . ;	upstream_gene_variant ; gene-GYU_RS1000000123140 ; n.-2509A>G ; . ; . ; . ; . ;
NZ_JH600277.1	2646	G	T	225	hom	49	49	.	.	.	.	.	.	upstream_gene_variant ; aroF ; c.-1612C>A ; . ; . ; . ; . ;	upstream_gene_variant ; ytxJ ; c.-1046C>A ; . ; . ; . ; . ;	upstream_gene_variant ; GYU_RS0100015 ; c.-566C>A ; . ; . ; . ; . ;	upstream_gene_variant ; GYU_RS0100020 ; c.-113C>A ; . ; . ; . ; . ;	upstream_gene_variant ; gene-GYU_RS1000000123140 ; n.-2540C>A ; . ; . ; . ; . ;
NZ_JH600277.1	2648	G	A	225	hom	49	49	.	.	.	.	.	.	upstream_gene_variant ; aroF ; c.-1614C>T ; . ; . ; . ; . ;	upstream_gene_variant ; ytxJ ; c.-1048C>T ; . ; . ; . ; . ;	upstream_gene_variant ; GYU_RS0100015 ; c.-568C>T ; . ; . ; . ; . ;	upstream_gene_variant ; GYU_RS0100020 ; c.-115C>T ; . ; . ; . ; . ;	upstream_gene_variant ; gene-GYU_RS1000000123140 ; n.-2542C>T ; . ; . ; . ; . ;
NZ_JH600277.1	2650	A	C	225	hom	49	49	.	.	.	.	.	.	upstream_gene_variant ; aroF ; c.-1616T>G ; . ; . ; . ; . ;	upstream_gene_variant ; ytxJ ; c.-1050T>G ; . ; . ; . ; . ;	upstream_gene_variant ; GYU_RS0100015 ; c.-570T>G ; . ; . ; . ; . ;	upstream_gene_variant ; GYU_RS0100020 ; c.-117T>G ; . ; . ; . ; . ;	upstream_gene_variant ; gene-GYU_RS1000000123140 ; n.-2544T>G ; . ; . ; . ; . ;
NZ_JH600277.1	2655	T	C	225	hom	49	49	.	.	.	.	.	.	upstream_gene_variant ; aroF ; c.-1621A>G ; . ; . ; . ; . ;	upstream_gene_variant ; ytxJ ; c.-1055A>G ; . ; . ; . ; . ;	upstream_gene_variant ; GYU_RS0100015 ; c.-575A>G ; . ; . ; . ; . ;	upstream_gene_variant ; GYU_RS0100020 ; c.-122A>G ; . ; . ; . ; . ;	upstream_gene_variant ; gene-GYU_RS1000000123140 ; n.-2549A>G ; . ; . ; . ; . ;
NZ_JH600277.1	2657	T	A	225	hom	50	50	.	.	.	.	.	.	upstream_gene_variant ; aroF ; c.-1623A>T ; . ; . ; . ; . ;	upstream_gene_variant ; ytxJ ; c.-1057A>T ; . ; . ; . ; . ;	upstream_gene_variant ; GYU_RS0100015 ; c.-577A>T ; . ; . ; . ; . ;	upstream_gene_variant ; GYU_RS0100020 ; c.-124A>T ; . ; . ; . ; . ;	upstream_gene_variant ; gene-GYU_RS1000000123140 ; n.-2551A>T ; . ; . ; . ; . ;
NZ_JH600277.1	2734	A	G	225	hom	92	92	GYU_RS0100025	gene-GYU_RS0100025	2695	3993	-	synonymous_variant ; GYU_RS0100025 ; c.1260T>C ; p.Ile420Ile ; 1260/1299 ; 1260/1299 ; 420/432 ;	synonymous_variant ; GYU_RS0100025 ; c.1260T>C ; p.Ile420Ile ; 1260/1299 ; 1260/1299 ; 420/432 ;	upstream_gene_variant ; aroF ; c.-1700T>C ; . ; . ; . ; . ;	upstream_gene_variant ; ytxJ ; c.-1134T>C ; . ; . ; . ; . ;	upstream_gene_variant ; GYU_RS0100015 ; c.-654T>C ; . ; . ; . ; . ;	upstream_gene_variant ; GYU_RS0100020 ; c.-201T>C ; . ; . ; . ; . ;
NZ_JH600277.1	2752	A	G	225	hom	97	97	GYU_RS0100025	gene-GYU_RS0100025	2695	3993	-	synonymous_variant ; GYU_RS0100025 ; c.1242T>C ; p.Phe414Phe ; 1242/1299 ; 1242/1299 ; 414/432 ;	synonymous_variant ; GYU_RS0100025 ; c.1242T>C ; p.Phe414Phe ; 1242/1299 ; 1242/1299 ; 414/432 ;	upstream_gene_variant ; aroF ; c.-1718T>C ; . ; . ; . ; . ;	upstream_gene_variant ; ytxJ ; c.-1152T>C ; . ; . ; . ; . ;	upstream_gene_variant ; GYU_RS0100015 ; c.-672T>C ; . ; . ; . ; . ;	upstream_gene_variant ; GYU_RS0100020 ; c.-219T>C ; . ; . ; . ; . ;
NZ_JH600277.1	2758	A	G	225	hom	93	93	GYU_RS0100025	gene-GYU_RS0100025	2695	3993	-	synonymous_variant ; GYU_RS0100025 ; c.1236T>C ; p.Leu412Leu ; 1236/1299 ; 1236/1299 ; 412/432 ;	synonymous_variant ; GYU_RS0100025 ; c.1236T>C ; p.Leu412Leu ; 1236/1299 ; 1236/1299 ; 412/432 ;	upstream_gene_variant ; aroF ; c.-1724T>C ; . ; . ; . ; . ;	upstream_gene_variant ; ytxJ ; c.-1158T>C ; . ; . ; . ; . ;	upstream_gene_variant ; GYU_RS0100015 ; c.-678T>C ; . ; . ; . ; . ;	upstream_gene_variant ; GYU_RS0100020 ; c.-225T>C ; . ; . ; . ; . ;
NZ_JH600277.1	2823	T	G	228	hom	112	111	GYU_RS0100025	gene-GYU_RS0100025	2695	3993	-	missense_variant ; GYU_RS0100025 ; c.1171A>C ; p.Asn391His ; 1171/1299 ; 1171/1299 ; 391/432 ;	missense_variant ; GYU_RS0100025 ; c.1171A>C ; p.Asn391His ; 1171/1299 ; 1171/1299 ; 391/432 ;	upstream_gene_variant ; aroF ; c.-1789A>C ; . ; . ; . ; . ;	upstream_gene_variant ; ytxJ ; c.-1223A>C ; . ; . ; . ; . ;	upstream_gene_variant ; GYU_RS0100015 ; c.-743A>C ; . ; . ; . ; . ;	upstream_gene_variant ; GYU_RS0100020 ; c.-290A>C ; . ; . ; . ; . ;
NZ_JH600277.1	2836	C	G	228	hom	110	109	GYU_RS0100025	gene-GYU_RS0100025	2695	3993	-	synonymous_variant ; GYU_RS0100025 ; c.1158G>C ; p.Leu386Leu ; 1158/1299 ; 1158/1299 ; 386/432 ;	synonymous_variant ; GYU_RS0100025 ; c.1158G>C ; p.Leu386Leu ; 1158/1299 ; 1158/1299 ; 386/432 ;	upstream_gene_variant ; aroF ; c.-1802G>C ; . ; . ; . ; . ;	upstream_gene_variant ; ytxJ ; c.-1236G>C ; . ; . ; . ; . ;	upstream_gene_variant ; GYU_RS0100015 ; c.-756G>C ; . ; . ; . ; . ;	upstream_gene_variant ; GYU_RS0100020 ; c.-303G>C ; . ; . ; . ; . ;
NZ_JH600277.1	2839	G	A	225	hom	111	111	GYU_RS0100025	gene-GYU_RS0100025	2695	3993	-	synonymous_variant ; GYU_RS0100025 ; c.1155C>T ; p.Asp385Asp ; 1155/1299 ; 1155/1299 ; 385/432 ;	synonymous_variant ; GYU_RS0100025 ; c.1155C>T ; p.Asp385Asp ; 1155/1299 ; 1155/1299 ; 385/432 ;	upstream_gene_variant ; aroF ; c.-1805C>T ; . ; . ; . ; . ;	upstream_gene_variant ; ytxJ ; c.-1239C>T ; . ; . ; . ; . ;	upstream_gene_variant ; GYU_RS0100015 ; c.-759C>T ; . ; . ; . ; . ;	upstream_gene_variant ; GYU_RS0100020 ; c.-306C>T ; . ; . ; . ; . ;
NZ_JH600277.1	2857	C	T	225	hom	98	98	GYU_RS0100025	gene-GYU_RS0100025	2695	3993	-	synonymous_variant ; GYU_RS0100025 ; c.1137G>A ; p.Gly379Gly ; 1137/1299 ; 1137/1299 ; 379/432 ;	synonymous_variant ; GYU_RS0100025 ; c.1137G>A ; p.Gly379Gly ; 1137/1299 ; 1137/1299 ; 379/432 ;	upstream_gene_variant ; aroF ; c.-1823G>A ; . ; . ; . ; . ;	upstream_gene_variant ; ytxJ ; c.-1257G>A ; . ; . ; . ; . ;	upstream_gene_variant ; GYU_RS0100015 ; c.-777G>A ; . ; . ; . ; . ;	upstream_gene_variant ; GYU_RS0100020 ; c.-324G>A ; . ; . ; . ; . ;
NZ_JH600277.1	2860	T	G	225	hom	98	98	GYU_RS0100025	gene-GYU_RS0100025	2695	3993	-	synonymous_variant ; GYU_RS0100025 ; c.1134A>C ; p.Ala378Ala ; 1134/1299 ; 1134/1299 ; 378/432 ;	synonymous_variant ; GYU_RS0100025 ; c.1134A>C ; p.Ala378Ala ; 1134/1299 ; 1134/1299 ; 378/432 ;	upstream_gene_variant ; aroF ; c.-1826A>C ; . ; . ; . ; . ;	upstream_gene_variant ; ytxJ ; c.-1260A>C ; . ; . ; . ; . ;	upstream_gene_variant ; GYU_RS0100015 ; c.-780A>C ; . ; . ; . ; . ;	upstream_gene_variant ; GYU_RS0100020 ; c.-327A>C ; . ; . ; . ; . ;
NZ_JH600277.1	2863	G	A	225	hom	98	98	GYU_RS0100025	gene-GYU_RS0100025	2695	3993	-	synonymous_variant ; GYU_RS0100025 ; c.1131C>T ; p.Asn377Asn ; 1131/1299 ; 1131/1299 ; 377/432 ;	synonymous_variant ; GYU_RS0100025 ; c.1131C>T ; p.Asn377Asn ; 1131/1299 ; 1131/1299 ; 377/432 ;	upstream_gene_variant ; aroF ; c.-1829C>T ; . ; . ; . ; . ;	upstream_gene_variant ; ytxJ ; c.-1263C>T ; . ; . ; . ; . ;	upstream_gene_variant ; GYU_RS0100015 ; c.-783C>T ; . ; . ; . ; . ;	upstream_gene_variant ; GYU_RS0100020 ; c.-330C>T ; . ; . ; . ; . ;
NZ_JH600277.1	2866	T	C	225	hom	98	98	GYU_RS0100025	gene-GYU_RS0100025	2695	3993	-	synonymous_variant ; GYU_RS0100025 ; c.1128A>G ; p.Glu376Glu ; 1128/1299 ; 1128/1299 ; 376/432 ;	synonymous_variant ; GYU_RS0100025 ; c.1128A>G ; p.Glu376Glu ; 1128/1299 ; 1128/1299 ; 376/432 ;	upstream_gene_variant ; aroF ; c.-1832A>G ; . ; . ; . ; . ;	upstream_gene_variant ; ytxJ ; c.-1266A>G ; . ; . ; . ; . ;	upstream_gene_variant ; GYU_RS0100015 ; c.-786A>G ; . ; . ; . ; . ;	upstream_gene_variant ; GYU_RS0100020 ; c.-333A>G ; . ; . ; . ; . ;
NZ_JH600277.1	2869	C	A	228	hom	98	97	GYU_RS0100025	gene-GYU_RS0100025	2695	3993	-	synonymous_variant ; GYU_RS0100025 ; c.1125G>T ; p.Arg375Arg ; 1125/1299 ; 1125/1299 ; 375/432 ;	synonymous_variant ; GYU_RS0100025 ; c.1125G>T ; p.Arg375Arg ; 1125/1299 ; 1125/1299 ; 375/432 ;	upstream_gene_variant ; aroF ; c.-1835G>T ; . ; . ; . ; . ;	upstream_gene_variant ; ytxJ ; c.-1269G>T ; . ; . ; . ; . ;	upstream_gene_variant ; GYU_RS0100015 ; c.-789G>T ; . ; . ; . ; . ;	upstream_gene_variant ; GYU_RS0100020 ; c.-336G>T ; . ; . ; . ; . ;
NZ_JH600277.1	2878	C	G	225	hom	109	109	GYU_RS0100025	gene-GYU_RS0100025	2695	3993	-	synonymous_variant ; GYU_RS0100025 ; c.1116G>C ; p.Gly372Gly ; 1116/1299 ; 1116/1299 ; 372/432 ;	synonymous_variant ; GYU_RS0100025 ; c.1116G>C ; p.Gly372Gly ; 1116/1299 ; 1116/1299 ; 372/432 ;	upstream_gene_variant ; aroF ; c.-1844G>C ; . ; . ; . ; . ;	upstream_gene_variant ; ytxJ ; c.-1278G>C ; . ; . ; . ; . ;	upstream_gene_variant ; GYU_RS0100015 ; c.-798G>C ; . ; . ; . ; . ;	upstream_gene_variant ; GYU_RS0100020 ; c.-345G>C ; . ; . ; . ; . ;
NZ_JH600277.1	2884	G	A	225	hom	119	119	GYU_RS0100025	gene-GYU_RS0100025	2695	3993	-	synonymous_variant ; GYU_RS0100025 ; c.1110C>T ; p.Ile370Ile ; 1110/1299 ; 1110/1299 ; 370/432 ;	synonymous_variant ; GYU_RS0100025 ; c.1110C>T ; p.Ile370Ile ; 1110/1299 ; 1110/1299 ; 370/432 ;	upstream_gene_variant ; aroF ; c.-1850C>T ; . ; . ; . ; . ;	upstream_gene_variant ; ytxJ ; c.-1284C>T ; . ; . ; . ; . ;	upstream_gene_variant ; GYU_RS0100015 ; c.-804C>T ; . ; . ; . ; . ;	upstream_gene_variant ; GYU_RS0100020 ; c.-351C>T ; . ; . ; . ; . ;
NZ_JH600277.1	2908	T	A	225	hom	122	122	GYU_RS0100025	gene-GYU_RS0100025	2695	3993	-	synonymous_variant ; GYU_RS0100025 ; c.1086A>T ; p.Ala362Ala ; 1086/1299 ; 1086/1299 ; 362/432 ;	synonymous_variant ; GYU_RS0100025 ; c.1086A>T ; p.Ala362Ala ; 1086/1299 ; 1086/1299 ; 362/432 ;	upstream_gene_variant ; aroF ; c.-1874A>T ; . ; . ; . ; . ;	upstream_gene_variant ; ytxJ ; c.-1308A>T ; . ; . ; . ; . ;	upstream_gene_variant ; GYU_RS0100015 ; c.-828A>T ; . ; . ; . ; . ;	upstream_gene_variant ; GYU_RS0100020 ; c.-375A>T ; . ; . ; . ; . ;
NZ_JH600277.1	2911	C	G	225	hom	121	121	GYU_RS0100025	gene-GYU_RS0100025	2695	3993	-	synonymous_variant ; GYU_RS0100025 ; c.1083G>C ; p.Ala361Ala ; 1083/1299 ; 1083/1299 ; 361/432 ;	synonymous_variant ; GYU_RS0100025 ; c.1083G>C ; p.Ala361Ala ; 1083/1299 ; 1083/1299 ; 361/432 ;	upstream_gene_variant ; aroF ; c.-1877G>C ; . ; . ; . ; . ;	upstream_gene_variant ; ytxJ ; c.-1311G>C ; . ; . ; . ; . ;	upstream_gene_variant ; GYU_RS0100015 ; c.-831G>C ; . ; . ; . ; . ;	upstream_gene_variant ; GYU_RS0100020 ; c.-378G>C ; . ; . ; . ; . ;
NZ_JH600277.1	2912	G	C	225	hom	121	121	GYU_RS0100025	gene-GYU_RS0100025	2695	3993	-	missense_variant ; GYU_RS0100025 ; c.1082C>G ; p.Ala361Gly ; 1082/1299 ; 1082/1299 ; 361/432 ;	missense_variant ; GYU_RS0100025 ; c.1082C>G ; p.Ala361Gly ; 1082/1299 ; 1082/1299 ; 361/432 ;	upstream_gene_variant ; aroF ; c.-1878C>G ; . ; . ; . ; . ;	upstream_gene_variant ; ytxJ ; c.-1312C>G ; . ; . ; . ; . ;	upstream_gene_variant ; GYU_RS0100015 ; c.-832C>G ; . ; . ; . ; . ;	upstream_gene_variant ; GYU_RS0100020 ; c.-379C>G ; . ; . ; . ; . ;
NZ_JH600277.1	2914	A	G	225	hom	121	121	GYU_RS0100025	gene-GYU_RS0100025	2695	3993	-	synonymous_variant ; GYU_RS0100025 ; c.1080T>C ; p.Ser360Ser ; 1080/1299 ; 1080/1299 ; 360/432 ;	synonymous_variant ; GYU_RS0100025 ; c.1080T>C ; p.Ser360Ser ; 1080/1299 ; 1080/1299 ; 360/432 ;	upstream_gene_variant ; aroF ; c.-1880T>C ; . ; . ; . ; . ;	upstream_gene_variant ; ytxJ ; c.-1314T>C ; . ; . ; . ; . ;	upstream_gene_variant ; GYU_RS0100015 ; c.-834T>C ; . ; . ; . ; . ;	upstream_gene_variant ; GYU_RS0100020 ; c.-381T>C ; . ; . ; . ; . ;
NZ_JH600277.1	2923	A	T	228	hom	144	143	GYU_RS0100025	gene-GYU_RS0100025	2695	3993	-	missense_variant ; GYU_RS0100025 ; c.1071T>A ; p.Asp357Glu ; 1071/1299 ; 1071/1299 ; 357/432 ;	missense_variant ; GYU_RS0100025 ; c.1071T>A ; p.Asp357Glu ; 1071/1299 ; 1071/1299 ; 357/432 ;	upstream_gene_variant ; aroF ; c.-1889T>A ; . ; . ; . ; . ;	upstream_gene_variant ; ytxJ ; c.-1323T>A ; . ; . ; . ; . ;	upstream_gene_variant ; GYU_RS0100015 ; c.-843T>A ; . ; . ; . ; . ;	upstream_gene_variant ; GYU_RS0100020 ; c.-390T>A ; . ; . ; . ; . ;
NZ_JH600277.1	2935	A	G	225	hom	146	146	GYU_RS0100025	gene-GYU_RS0100025	2695	3993	-	synonymous_variant ; GYU_RS0100025 ; c.1059T>C ; p.Asp353Asp ; 1059/1299 ; 1059/1299 ; 353/432 ;	synonymous_variant ; GYU_RS0100025 ; c.1059T>C ; p.Asp353Asp ; 1059/1299 ; 1059/1299 ; 353/432 ;	upstream_gene_variant ; aroF ; c.-1901T>C ; . ; . ; . ; . ;	upstream_gene_variant ; ytxJ ; c.-1335T>C ; . ; . ; . ; . ;	upstream_gene_variant ; GYU_RS0100015 ; c.-855T>C ; . ; . ; . ; . ;	upstream_gene_variant ; GYU_RS0100020 ; c.-402T>C ; . ; . ; . ; . ;
NZ_JH600277.1	2944	T	C	225	hom	141	141	GYU_RS0100025	gene-GYU_RS0100025	2695	3993	-	synonymous_variant ; GYU_RS0100025 ; c.1050A>G ; p.Gln350Gln ; 1050/1299 ; 1050/1299 ; 350/432 ;	synonymous_variant ; GYU_RS0100025 ; c.1050A>G ; p.Gln350Gln ; 1050/1299 ; 1050/1299 ; 350/432 ;	upstream_gene_variant ; aroF ; c.-1910A>G ; . ; . ; . ; . ;	upstream_gene_variant ; ytxJ ; c.-1344A>G ; . ; . ; . ; . ;	upstream_gene_variant ; GYU_RS0100015 ; c.-864A>G ; . ; . ; . ; . ;	upstream_gene_variant ; GYU_RS0100020 ; c.-411A>G ; . ; . ; . ; . ;
NZ_JH600277.1	2950	T	C	225	hom	140	140	GYU_RS0100025	gene-GYU_RS0100025	2695	3993	-	synonymous_variant ; GYU_RS0100025 ; c.1044A>G ; p.Thr348Thr ; 1044/1299 ; 1044/1299 ; 348/432 ;	synonymous_variant ; GYU_RS0100025 ; c.1044A>G ; p.Thr348Thr ; 1044/1299 ; 1044/1299 ; 348/432 ;	upstream_gene_variant ; aroF ; c.-1916A>G ; . ; . ; . ; . ;	upstream_gene_variant ; ytxJ ; c.-1350A>G ; . ; . ; . ; . ;	upstream_gene_variant ; GYU_RS0100015 ; c.-870A>G ; . ; . ; . ; . ;	upstream_gene_variant ; GYU_RS0100020 ; c.-417A>G ; . ; . ; . ; . ;
NZ_JH600277.1	2956	C	T	225	hom	143	143	GYU_RS0100025	gene-GYU_RS0100025	2695	3993	-	synonymous_variant ; GYU_RS0100025 ; c.1038G>A ; p.Thr346Thr ; 1038/1299 ; 1038/1299 ; 346/432 ;	synonymous_variant ; GYU_RS0100025 ; c.1038G>A ; p.Thr346Thr ; 1038/1299 ; 1038/1299 ; 346/432 ;	upstream_gene_variant ; aroF ; c.-1922G>A ; . ; . ; . ; . ;	upstream_gene_variant ; ytxJ ; c.-1356G>A ; . ; . ; . ; . ;	upstream_gene_variant ; GYU_RS0100015 ; c.-876G>A ; . ; . ; . ; . ;	upstream_gene_variant ; GYU_RS0100020 ; c.-423G>A ; . ; . ; . ; . ;
NZ_JH600277.1	2974	G	A	225	hom	153	153	GYU_RS0100025	gene-GYU_RS0100025	2695	3993	-	synonymous_variant ; GYU_RS0100025 ; c.1020C>T ; p.Phe340Phe ; 1020/1299 ; 1020/1299 ; 340/432 ;	synonymous_variant ; GYU_RS0100025 ; c.1020C>T ; p.Phe340Phe ; 1020/1299 ; 1020/1299 ; 340/432 ;	upstream_gene_variant ; aroF ; c.-1940C>T ; . ; . ; . ; . ;	upstream_gene_variant ; ytxJ ; c.-1374C>T ; . ; . ; . ; . ;	upstream_gene_variant ; GYU_RS0100015 ; c.-894C>T ; . ; . ; . ; . ;	upstream_gene_variant ; GYU_RS0100020 ; c.-441C>T ; . ; . ; . ; . ;
NZ_JH600277.1	2983	A	G	225	hom	154	154	GYU_RS0100025	gene-GYU_RS0100025	2695	3993	-	synonymous_variant ; GYU_RS0100025 ; c.1011T>C ; p.Val337Val ; 1011/1299 ; 1011/1299 ; 337/432 ;	synonymous_variant ; GYU_RS0100025 ; c.1011T>C ; p.Val337Val ; 1011/1299 ; 1011/1299 ; 337/432 ;	upstream_gene_variant ; aroF ; c.-1949T>C ; . ; . ; . ; . ;	upstream_gene_variant ; ytxJ ; c.-1383T>C ; . ; . ; . ; . ;	upstream_gene_variant ; GYU_RS0100015 ; c.-903T>C ; . ; . ; . ; . ;	upstream_gene_variant ; GYU_RS0100020 ; c.-450T>C ; . ; . ; . ; . ;
NZ_JH600277.1	2992	A	C	228	hom	156	155	GYU_RS0100025	gene-GYU_RS0100025	2695	3993	-	synonymous_variant ; GYU_RS0100025 ; c.1002T>G ; p.Arg334Arg ; 1002/1299 ; 1002/1299 ; 334/432 ;	synonymous_variant ; GYU_RS0100025 ; c.1002T>G ; p.Arg334Arg ; 1002/1299 ; 1002/1299 ; 334/432 ;	upstream_gene_variant ; aroF ; c.-1958T>G ; . ; . ; . ; . ;	upstream_gene_variant ; ytxJ ; c.-1392T>G ; . ; . ; . ; . ;	upstream_gene_variant ; GYU_RS0100015 ; c.-912T>G ; . ; . ; . ; . ;	upstream_gene_variant ; GYU_RS0100020 ; c.-459T>G ; . ; . ; . ; . ;
NZ_JH600277.1	2998	A	T	225	hom	157	157	GYU_RS0100025	gene-GYU_RS0100025	2695	3993	-	synonymous_variant ; GYU_RS0100025 ; c.996T>A ; p.Pro332Pro ; 996/1299 ; 996/1299 ; 332/432 ;	synonymous_variant ; GYU_RS0100025 ; c.996T>A ; p.Pro332Pro ; 996/1299 ; 996/1299 ; 332/432 ;	upstream_gene_variant ; aroF ; c.-1964T>A ; . ; . ; . ; . ;	upstream_gene_variant ; ytxJ ; c.-1398T>A ; . ; . ; . ; . ;	upstream_gene_variant ; GYU_RS0100015 ; c.-918T>A ; . ; . ; . ; . ;	upstream_gene_variant ; GYU_RS0100020 ; c.-465T>A ; . ; . ; . ; . ;
NZ_JH600277.1	3004	T	C	225	hom	161	161	GYU_RS0100025	gene-GYU_RS0100025	2695	3993	-	synonymous_variant ; GYU_RS0100025 ; c.990A>G ; p.Lys330Lys ; 990/1299 ; 990/1299 ; 330/432 ;	synonymous_variant ; GYU_RS0100025 ; c.990A>G ; p.Lys330Lys ; 990/1299 ; 990/1299 ; 330/432 ;	upstream_gene_variant ; aroF ; c.-1970A>G ; . ; . ; . ; . ;	upstream_gene_variant ; ytxJ ; c.-1404A>G ; . ; . ; . ; . ;	upstream_gene_variant ; GYU_RS0100015 ; c.-924A>G ; . ; . ; . ; . ;	upstream_gene_variant ; GYU_RS0100020 ; c.-471A>G ; . ; . ; . ; . ;
NZ_JH600277.1	3022	A	G	225	hom	162	162	GYU_RS0100025	gene-GYU_RS0100025	2695	3993	-	synonymous_variant ; GYU_RS0100025 ; c.972T>C ; p.Ile324Ile ; 972/1299 ; 972/1299 ; 324/432 ;	synonymous_variant ; GYU_RS0100025 ; c.972T>C ; p.Ile324Ile ; 972/1299 ; 972/1299 ; 324/432 ;	upstream_gene_variant ; aroF ; c.-1988T>C ; . ; . ; . ; . ;	upstream_gene_variant ; ytxJ ; c.-1422T>C ; . ; . ; . ; . ;	upstream_gene_variant ; GYU_RS0100015 ; c.-942T>C ; . ; . ; . ; . ;	upstream_gene_variant ; GYU_RS0100020 ; c.-489T>C ; . ; . ; . ; . ;
NZ_JH600277.1	3025	C	T	225	hom	163	163	GYU_RS0100025	gene-GYU_RS0100025	2695	3993	-	synonymous_variant ; GYU_RS0100025 ; c.969G>A ; p.Thr323Thr ; 969/1299 ; 969/1299 ; 323/432 ;	synonymous_variant ; GYU_RS0100025 ; c.969G>A ; p.Thr323Thr ; 969/1299 ; 969/1299 ; 323/432 ;	upstream_gene_variant ; aroF ; c.-1991G>A ; . ; . ; . ; . ;	upstream_gene_variant ; ytxJ ; c.-1425G>A ; . ; . ; . ; . ;	upstream_gene_variant ; GYU_RS0100015 ; c.-945G>A ; . ; . ; . ; . ;	upstream_gene_variant ; GYU_RS0100020 ; c.-492G>A ; . ; . ; . ; . ;
NZ_JH600277.1	3049	G	A	225	hom	150	150	GYU_RS0100025	gene-GYU_RS0100025	2695	3993	-	synonymous_variant ; GYU_RS0100025 ; c.945C>T ; p.His315His ; 945/1299 ; 945/1299 ; 315/432 ;	synonymous_variant ; GYU_RS0100025 ; c.945C>T ; p.His315His ; 945/1299 ; 945/1299 ; 315/432 ;	upstream_gene_variant ; aroF ; c.-2015C>T ; . ; . ; . ; . ;	upstream_gene_variant ; ytxJ ; c.-1449C>T ; . ; . ; . ; . ;	upstream_gene_variant ; GYU_RS0100015 ; c.-969C>T ; . ; . ; . ; . ;	upstream_gene_variant ; GYU_RS0100020 ; c.-516C>T ; . ; . ; . ; . ;
NZ_JH600277.1	3052	A	G	225	hom	149	149	GYU_RS0100025	gene-GYU_RS0100025	2695	3993	-	synonymous_variant ; GYU_RS0100025 ; c.942T>C ; p.Ala314Ala ; 942/1299 ; 942/1299 ; 314/432 ;	synonymous_variant ; GYU_RS0100025 ; c.942T>C ; p.Ala314Ala ; 942/1299 ; 942/1299 ; 314/432 ;	upstream_gene_variant ; aroF ; c.-2018T>C ; . ; . ; . ; . ;	upstream_gene_variant ; ytxJ ; c.-1452T>C ; . ; . ; . ; . ;	upstream_gene_variant ; GYU_RS0100015 ; c.-972T>C ; . ; . ; . ; . ;	upstream_gene_variant ; GYU_RS0100020 ; c.-519T>C ; . ; . ; . ; . ;
NZ_JH600277.1	3055	G	A	225	hom	148	148	GYU_RS0100025	gene-GYU_RS0100025	2695	3993	-	synonymous_variant ; GYU_RS0100025 ; c.939C>T ; p.Tyr313Tyr ; 939/1299 ; 939/1299 ; 313/432 ;	synonymous_variant ; GYU_RS0100025 ; c.939C>T ; p.Tyr313Tyr ; 939/1299 ; 939/1299 ; 313/432 ;	upstream_gene_variant ; aroF ; c.-2021C>T ; . ; . ; . ; . ;	upstream_gene_variant ; ytxJ ; c.-1455C>T ; . ; . ; . ; . ;	upstream_gene_variant ; GYU_RS0100015 ; c.-975C>T ; . ; . ; . ; . ;	upstream_gene_variant ; GYU_RS0100020 ; c.-522C>T ; . ; . ; . ; . ;
NZ_JH600277.1	3067	T	C	225	hom	123	123	GYU_RS0100025	gene-GYU_RS0100025	2695	3993	-	synonymous_variant ; GYU_RS0100025 ; c.927A>G ; p.Leu309Leu ; 927/1299 ; 927/1299 ; 309/432 ;	synonymous_variant ; GYU_RS0100025 ; c.927A>G ; p.Leu309Leu ; 927/1299 ; 927/1299 ; 309/432 ;	upstream_gene_variant ; aroF ; c.-2033A>G ; . ; . ; . ; . ;	upstream_gene_variant ; ytxJ ; c.-1467A>G ; . ; . ; . ; . ;	upstream_gene_variant ; GYU_RS0100015 ; c.-987A>G ; . ; . ; . ; . ;	upstream_gene_variant ; GYU_RS0100020 ; c.-534A>G ; . ; . ; . ; . ;
NZ_JH600277.1	3069	A	G	225	hom	123	123	GYU_RS0100025	gene-GYU_RS0100025	2695	3993	-	synonymous_variant ; GYU_RS0100025 ; c.925T>C ; p.Leu309Leu ; 925/1299 ; 925/1299 ; 309/432 ;	synonymous_variant ; GYU_RS0100025 ; c.925T>C ; p.Leu309Leu ; 925/1299 ; 925/1299 ; 309/432 ;	upstream_gene_variant ; aroF ; c.-2035T>C ; . ; . ; . ; . ;	upstream_gene_variant ; ytxJ ; c.-1469T>C ; . ; . ; . ; . ;	upstream_gene_variant ; GYU_RS0100015 ; c.-989T>C ; . ; . ; . ; . ;	upstream_gene_variant ; GYU_RS0100020 ; c.-536T>C ; . ; . ; . ; . ;
NZ_JH600277.1	3076	G	A	225	hom	122	122	GYU_RS0100025	gene-GYU_RS0100025	2695	3993	-	synonymous_variant ; GYU_RS0100025 ; c.918C>T ; p.Asn306Asn ; 918/1299 ; 918/1299 ; 306/432 ;	synonymous_variant ; GYU_RS0100025 ; c.918C>T ; p.Asn306Asn ; 918/1299 ; 918/1299 ; 306/432 ;	upstream_gene_variant ; aroF ; c.-2042C>T ; . ; . ; . ; . ;	upstream_gene_variant ; ytxJ ; c.-1476C>T ; . ; . ; . ; . ;	upstream_gene_variant ; GYU_RS0100015 ; c.-996C>T ; . ; . ; . ; . ;	upstream_gene_variant ; GYU_RS0100020 ; c.-543C>T ; . ; . ; . ; . ;
NZ_JH600277.1	3078	T	C	225	hom	120	120	GYU_RS0100025	gene-GYU_RS0100025	2695	3993	-	missense_variant ; GYU_RS0100025 ; c.916A>G ; p.Asn306Asp ; 916/1299 ; 916/1299 ; 306/432 ;	missense_variant ; GYU_RS0100025 ; c.916A>G ; p.Asn306Asp ; 916/1299 ; 916/1299 ; 306/432 ;	upstream_gene_variant ; aroF ; c.-2044A>G ; . ; . ; . ; . ;	upstream_gene_variant ; ytxJ ; c.-1478A>G ; . ; . ; . ; . ;	upstream_gene_variant ; GYU_RS0100015 ; c.-998A>G ; . ; . ; . ; . ;	upstream_gene_variant ; GYU_RS0100020 ; c.-545A>G ; . ; . ; . ; . ;
NZ_JH600277.1	3079	T	C	225	hom	120	120	GYU_RS0100025	gene-GYU_RS0100025	2695	3993	-	synonymous_variant ; GYU_RS0100025 ; c.915A>G ; p.Gly305Gly ; 915/1299 ; 915/1299 ; 305/432 ;	synonymous_variant ; GYU_RS0100025 ; c.915A>G ; p.Gly305Gly ; 915/1299 ; 915/1299 ; 305/432 ;	upstream_gene_variant ; aroF ; c.-2045A>G ; . ; . ; . ; . ;	upstream_gene_variant ; ytxJ ; c.-1479A>G ; . ; . ; . ; . ;	upstream_gene_variant ; GYU_RS0100015 ; c.-999A>G ; . ; . ; . ; . ;	upstream_gene_variant ; GYU_RS0100020 ; c.-546A>G ; . ; . ; . ; . ;
NZ_JH600277.1	3082	G	A	225	hom	124	124	GYU_RS0100025	gene-GYU_RS0100025	2695	3993	-	synonymous_variant ; GYU_RS0100025 ; c.912C>T ; p.Leu304Leu ; 912/1299 ; 912/1299 ; 304/432 ;	synonymous_variant ; GYU_RS0100025 ; c.912C>T ; p.Leu304Leu ; 912/1299 ; 912/1299 ; 304/432 ;	upstream_gene_variant ; aroF ; c.-2048C>T ; . ; . ; . ; . ;	upstream_gene_variant ; ytxJ ; c.-1482C>T ; . ; . ; . ; . ;	upstream_gene_variant ; GYU_RS0100015 ; c.-1002C>T ; . ; . ; . ; . ;	upstream_gene_variant ; GYU_RS0100020 ; c.-549C>T ; . ; . ; . ; . ;
NZ_JH600277.1	3088	T	C	225	hom	154	154	GYU_RS0100025	gene-GYU_RS0100025	2695	3993	-	synonymous_variant ; GYU_RS0100025 ; c.906A>G ; p.Lys302Lys ; 906/1299 ; 906/1299 ; 302/432 ;	synonymous_variant ; GYU_RS0100025 ; c.906A>G ; p.Lys302Lys ; 906/1299 ; 906/1299 ; 302/432 ;	upstream_gene_variant ; aroF ; c.-2054A>G ; . ; . ; . ; . ;	upstream_gene_variant ; ytxJ ; c.-1488A>G ; . ; . ; . ; . ;	upstream_gene_variant ; GYU_RS0100015 ; c.-1008A>G ; . ; . ; . ; . ;	upstream_gene_variant ; GYU_RS0100020 ; c.-555A>G ; . ; . ; . ; . ;
NZ_JH600277.1	3109	C	G	225	hom	154	154	GYU_RS0100025	gene-GYU_RS0100025	2695	3993	-	synonymous_variant ; GYU_RS0100025 ; c.885G>C ; p.Val295Val ; 885/1299 ; 885/1299 ; 295/432 ;	synonymous_variant ; GYU_RS0100025 ; c.885G>C ; p.Val295Val ; 885/1299 ; 885/1299 ; 295/432 ;	upstream_gene_variant ; aroF ; c.-2075G>C ; . ; . ; . ; . ;	upstream_gene_variant ; ytxJ ; c.-1509G>C ; . ; . ; . ; . ;	upstream_gene_variant ; GYU_RS0100015 ; c.-1029G>C ; . ; . ; . ; . ;	upstream_gene_variant ; GYU_RS0100020 ; c.-576G>C ; . ; . ; . ; . ;
NZ_JH600277.1	3115	G	C	225	hom	154	154	GYU_RS0100025	gene-GYU_RS0100025	2695	3993	-	synonymous_variant ; GYU_RS0100025 ; c.879C>G ; p.Gly293Gly ; 879/1299 ; 879/1299 ; 293/432 ;	synonymous_variant ; GYU_RS0100025 ; c.879C>G ; p.Gly293Gly ; 879/1299 ; 879/1299 ; 293/432 ;	upstream_gene_variant ; aroF ; c.-2081C>G ; . ; . ; . ; . ;	upstream_gene_variant ; ytxJ ; c.-1515C>G ; . ; . ; . ; . ;	upstream_gene_variant ; GYU_RS0100015 ; c.-1035C>G ; . ; . ; . ; . ;	upstream_gene_variant ; GYU_RS0100020 ; c.-582C>G ; . ; . ; . ; . ;
NZ_JH600277.1	3121	T	G	225	hom	151	151	GYU_RS0100025	gene-GYU_RS0100025	2695	3993	-	synonymous_variant ; GYU_RS0100025 ; c.873A>C ; p.Ser291Ser ; 873/1299 ; 873/1299 ; 291/432 ;	synonymous_variant ; GYU_RS0100025 ; c.873A>C ; p.Ser291Ser ; 873/1299 ; 873/1299 ; 291/432 ;	upstream_gene_variant ; aroF ; c.-2087A>C ; . ; . ; . ; . ;	upstream_gene_variant ; ytxJ ; c.-1521A>C ; . ; . ; . ; . ;	upstream_gene_variant ; GYU_RS0100015 ; c.-1041A>C ; . ; . ; . ; . ;	upstream_gene_variant ; GYU_RS0100020 ; c.-588A>C ; . ; . ; . ; . ;
NZ_JH600277.1	3130	G	A	225	hom	142	142	GYU_RS0100025	gene-GYU_RS0100025	2695	3993	-	synonymous_variant ; GYU_RS0100025 ; c.864C>T ; p.Gly288Gly ; 864/1299 ; 864/1299 ; 288/432 ;	synonymous_variant ; GYU_RS0100025 ; c.864C>T ; p.Gly288Gly ; 864/1299 ; 864/1299 ; 288/432 ;	upstream_gene_variant ; aroF ; c.-2096C>T ; . ; . ; . ; . ;	upstream_gene_variant ; ytxJ ; c.-1530C>T ; . ; . ; . ; . ;	upstream_gene_variant ; GYU_RS0100015 ; c.-1050C>T ; . ; . ; . ; . ;	upstream_gene_variant ; GYU_RS0100020 ; c.-597C>T ; . ; . ; . ; . ;
NZ_JH600277.1	3131	C	G	225	hom	142	142	GYU_RS0100025	gene-GYU_RS0100025	2695	3993	-	missense_variant ; GYU_RS0100025 ; c.863G>C ; p.Gly288Ala ; 863/1299 ; 863/1299 ; 288/432 ;	missense_variant ; GYU_RS0100025 ; c.863G>C ; p.Gly288Ala ; 863/1299 ; 863/1299 ; 288/432 ;	upstream_gene_variant ; aroF ; c.-2097G>C ; . ; . ; . ; . ;	upstream_gene_variant ; ytxJ ; c.-1531G>C ; . ; . ; . ; . ;	upstream_gene_variant ; GYU_RS0100015 ; c.-1051G>C ; . ; . ; . ; . ;	upstream_gene_variant ; GYU_RS0100020 ; c.-598G>C ; . ; . ; . ; . ;
NZ_JH600277.1	3142	A	G	225	hom	105	105	GYU_RS0100025	gene-GYU_RS0100025	2695	3993	-	synonymous_variant ; GYU_RS0100025 ; c.852T>C ; p.Val284Val ; 852/1299 ; 852/1299 ; 284/432 ;	synonymous_variant ; GYU_RS0100025 ; c.852T>C ; p.Val284Val ; 852/1299 ; 852/1299 ; 284/432 ;	upstream_gene_variant ; aroF ; c.-2108T>C ; . ; . ; . ; . ;	upstream_gene_variant ; ytxJ ; c.-1542T>C ; . ; . ; . ; . ;	upstream_gene_variant ; GYU_RS0100015 ; c.-1062T>C ; . ; . ; . ; . ;	upstream_gene_variant ; GYU_RS0100020 ; c.-609T>C ; . ; . ; . ; . ;
NZ_JH600277.1	3144	C	T	225	hom	105	105	GYU_RS0100025	gene-GYU_RS0100025	2695	3993	-	missense_variant ; GYU_RS0100025 ; c.850G>A ; p.Val284Ile ; 850/1299 ; 850/1299 ; 284/432 ;	missense_variant ; GYU_RS0100025 ; c.850G>A ; p.Val284Ile ; 850/1299 ; 850/1299 ; 284/432 ;	upstream_gene_variant ; aroF ; c.-2110G>A ; . ; . ; . ; . ;	upstream_gene_variant ; ytxJ ; c.-1544G>A ; . ; . ; . ; . ;	upstream_gene_variant ; GYU_RS0100015 ; c.-1064G>A ; . ; . ; . ; . ;	upstream_gene_variant ; GYU_RS0100020 ; c.-611G>A ; . ; . ; . ; . ;
NZ_JH600277.1	3145	A	G	225	hom	105	105	GYU_RS0100025	gene-GYU_RS0100025	2695	3993	-	synonymous_variant ; GYU_RS0100025 ; c.849T>C ; p.Ser283Ser ; 849/1299 ; 849/1299 ; 283/432 ;	synonymous_variant ; GYU_RS0100025 ; c.849T>C ; p.Ser283Ser ; 849/1299 ; 849/1299 ; 283/432 ;	upstream_gene_variant ; aroF ; c.-2111T>C ; . ; . ; . ; . ;	upstream_gene_variant ; ytxJ ; c.-1545T>C ; . ; . ; . ; . ;	upstream_gene_variant ; GYU_RS0100015 ; c.-1065T>C ; . ; . ; . ; . ;	upstream_gene_variant ; GYU_RS0100020 ; c.-612T>C ; . ; . ; . ; . ;
NZ_JH600277.1	3150	C	A	225	hom	105	105	GYU_RS0100025	gene-GYU_RS0100025	2695	3993	-	missense_variant ; GYU_RS0100025 ; c.844G>T ; p.Ala282Ser ; 844/1299 ; 844/1299 ; 282/432 ;	missense_variant ; GYU_RS0100025 ; c.844G>T ; p.Ala282Ser ; 844/1299 ; 844/1299 ; 282/432 ;	upstream_gene_variant ; aroF ; c.-2116G>T ; . ; . ; . ; . ;	upstream_gene_variant ; ytxJ ; c.-1550G>T ; . ; . ; . ; . ;	upstream_gene_variant ; GYU_RS0100015 ; c.-1070G>T ; . ; . ; . ; . ;	upstream_gene_variant ; GYU_RS0100020 ; c.-617G>T ; . ; . ; . ; . ;
NZ_JH600277.1	3151	G	A	225	hom	105	105	GYU_RS0100025	gene-GYU_RS0100025	2695	3993	-	synonymous_variant ; GYU_RS0100025 ; c.843C>T ; p.Asp281Asp ; 843/1299 ; 843/1299 ; 281/432 ;	synonymous_variant ; GYU_RS0100025 ; c.843C>T ; p.Asp281Asp ; 843/1299 ; 843/1299 ; 281/432 ;	upstream_gene_variant ; aroF ; c.-2117C>T ; . ; . ; . ; . ;	upstream_gene_variant ; ytxJ ; c.-1551C>T ; . ; . ; . ; . ;	upstream_gene_variant ; GYU_RS0100015 ; c.-1071C>T ; . ; . ; . ; . ;	upstream_gene_variant ; GYU_RS0100020 ; c.-618C>T ; . ; . ; . ; . ;
NZ_JH600277.1	3172	C	T	225	hom	158	158	GYU_RS0100025	gene-GYU_RS0100025	2695	3993	-	synonymous_variant ; GYU_RS0100025 ; c.822G>A ; p.Leu274Leu ; 822/1299 ; 822/1299 ; 274/432 ;	synonymous_variant ; GYU_RS0100025 ; c.822G>A ; p.Leu274Leu ; 822/1299 ; 822/1299 ; 274/432 ;	upstream_gene_variant ; aroF ; c.-2138G>A ; . ; . ; . ; . ;	upstream_gene_variant ; ytxJ ; c.-1572G>A ; . ; . ; . ; . ;	upstream_gene_variant ; GYU_RS0100015 ; c.-1092G>A ; . ; . ; . ; . ;	upstream_gene_variant ; GYU_RS0100020 ; c.-639G>A ; . ; . ; . ; . ;
NZ_JH600277.1	3178	G	A	225	hom	155	155	GYU_RS0100025	gene-GYU_RS0100025	2695	3993	-	synonymous_variant ; GYU_RS0100025 ; c.816C>T ; p.Ile272Ile ; 816/1299 ; 816/1299 ; 272/432 ;	synonymous_variant ; GYU_RS0100025 ; c.816C>T ; p.Ile272Ile ; 816/1299 ; 816/1299 ; 272/432 ;	upstream_gene_variant ; aroF ; c.-2144C>T ; . ; . ; . ; . ;	upstream_gene_variant ; ytxJ ; c.-1578C>T ; . ; . ; . ; . ;	upstream_gene_variant ; GYU_RS0100015 ; c.-1098C>T ; . ; . ; . ; . ;	upstream_gene_variant ; GYU_RS0100020 ; c.-645C>T ; . ; . ; . ; . ;
NZ_JH600277.1	3196	C	T	225	hom	154	154	GYU_RS0100025	gene-GYU_RS0100025	2695	3993	-	synonymous_variant ; GYU_RS0100025 ; c.798G>A ; p.Leu266Leu ; 798/1299 ; 798/1299 ; 266/432 ;	synonymous_variant ; GYU_RS0100025 ; c.798G>A ; p.Leu266Leu ; 798/1299 ; 798/1299 ; 266/432 ;	upstream_gene_variant ; aroF ; c.-2162G>A ; . ; . ; . ; . ;	upstream_gene_variant ; ytxJ ; c.-1596G>A ; . ; . ; . ; . ;	upstream_gene_variant ; GYU_RS0100015 ; c.-1116G>A ; . ; . ; . ; . ;	upstream_gene_variant ; GYU_RS0100020 ; c.-663G>A ; . ; . ; . ; . ;
NZ_JH600277.1	3205	A	G	225	hom	151	151	GYU_RS0100025	gene-GYU_RS0100025	2695	3993	-	synonymous_variant ; GYU_RS0100025 ; c.789T>C ; p.His263His ; 789/1299 ; 789/1299 ; 263/432 ;	synonymous_variant ; GYU_RS0100025 ; c.789T>C ; p.His263His ; 789/1299 ; 789/1299 ; 263/432 ;	upstream_gene_variant ; aroF ; c.-2171T>C ; . ; . ; . ; . ;	upstream_gene_variant ; ytxJ ; c.-1605T>C ; . ; . ; . ; . ;	upstream_gene_variant ; GYU_RS0100015 ; c.-1125T>C ; . ; . ; . ; . ;	upstream_gene_variant ; GYU_RS0100020 ; c.-672T>C ; . ; . ; . ; . ;
NZ_JH600277.1	3208	A	G	225	hom	149	149	GYU_RS0100025	gene-GYU_RS0100025	2695	3993	-	synonymous_variant ; GYU_RS0100025 ; c.786T>C ; p.His262His ; 786/1299 ; 786/1299 ; 262/432 ;	synonymous_variant ; GYU_RS0100025 ; c.786T>C ; p.His262His ; 786/1299 ; 786/1299 ; 262/432 ;	upstream_gene_variant ; aroF ; c.-2174T>C ; . ; . ; . ; . ;	upstream_gene_variant ; ytxJ ; c.-1608T>C ; . ; . ; . ; . ;	upstream_gene_variant ; GYU_RS0100015 ; c.-1128T>C ; . ; . ; . ; . ;	upstream_gene_variant ; GYU_RS0100020 ; c.-675T>C ; . ; . ; . ; . ;
NZ_JH600277.1	3232	T	C	225	hom	146	146	GYU_RS0100025	gene-GYU_RS0100025	2695	3993	-	synonymous_variant ; GYU_RS0100025 ; c.762A>G ; p.Thr254Thr ; 762/1299 ; 762/1299 ; 254/432 ;	synonymous_variant ; GYU_RS0100025 ; c.762A>G ; p.Thr254Thr ; 762/1299 ; 762/1299 ; 254/432 ;	upstream_gene_variant ; aroF ; c.-2198A>G ; . ; . ; . ; . ;	upstream_gene_variant ; ytxJ ; c.-1632A>G ; . ; . ; . ; . ;	upstream_gene_variant ; GYU_RS0100015 ; c.-1152A>G ; . ; . ; . ; . ;	upstream_gene_variant ; GYU_RS0100020 ; c.-699A>G ; . ; . ; . ; . ;
NZ_JH600277.1	3235	G	A	225	hom	145	145	GYU_RS0100025	gene-GYU_RS0100025	2695	3993	-	synonymous_variant ; GYU_RS0100025 ; c.759C>T ; p.Asp253Asp ; 759/1299 ; 759/1299 ; 253/432 ;	synonymous_variant ; GYU_RS0100025 ; c.759C>T ; p.Asp253Asp ; 759/1299 ; 759/1299 ; 253/432 ;	upstream_gene_variant ; aroF ; c.-2201C>T ; . ; . ; . ; . ;	upstream_gene_variant ; ytxJ ; c.-1635C>T ; . ; . ; . ; . ;	upstream_gene_variant ; GYU_RS0100015 ; c.-1155C>T ; . ; . ; . ; . ;	upstream_gene_variant ; GYU_RS0100020 ; c.-702C>T ; . ; . ; . ; . ;
NZ_JH600277.1	3244	T	C	225	hom	150	150	GYU_RS0100025	gene-GYU_RS0100025	2695	3993	-	synonymous_variant ; GYU_RS0100025 ; c.750A>G ; p.Thr250Thr ; 750/1299 ; 750/1299 ; 250/432 ;	synonymous_variant ; GYU_RS0100025 ; c.750A>G ; p.Thr250Thr ; 750/1299 ; 750/1299 ; 250/432 ;	upstream_gene_variant ; aroF ; c.-2210A>G ; . ; . ; . ; . ;	upstream_gene_variant ; ytxJ ; c.-1644A>G ; . ; . ; . ; . ;	upstream_gene_variant ; GYU_RS0100015 ; c.-1164A>G ; . ; . ; . ; . ;	upstream_gene_variant ; GYU_RS0100020 ; c.-711A>G ; . ; . ; . ; . ;
NZ_JH600277.1	3265	G	A	225	hom	140	140	GYU_RS0100025	gene-GYU_RS0100025	2695	3993	-	synonymous_variant ; GYU_RS0100025 ; c.729C>T ; p.Phe243Phe ; 729/1299 ; 729/1299 ; 243/432 ;	synonymous_variant ; GYU_RS0100025 ; c.729C>T ; p.Phe243Phe ; 729/1299 ; 729/1299 ; 243/432 ;	upstream_gene_variant ; aroF ; c.-2231C>T ; . ; . ; . ; . ;	upstream_gene_variant ; ytxJ ; c.-1665C>T ; . ; . ; . ; . ;	upstream_gene_variant ; GYU_RS0100015 ; c.-1185C>T ; . ; . ; . ; . ;	upstream_gene_variant ; GYU_RS0100020 ; c.-732C>T ; . ; . ; . ; . ;
NZ_JH600277.1	3280	T	C	225	hom	134	134	GYU_RS0100025	gene-GYU_RS0100025	2695	3993	-	synonymous_variant ; GYU_RS0100025 ; c.714A>G ; p.Thr238Thr ; 714/1299 ; 714/1299 ; 238/432 ;	synonymous_variant ; GYU_RS0100025 ; c.714A>G ; p.Thr238Thr ; 714/1299 ; 714/1299 ; 238/432 ;	upstream_gene_variant ; aroF ; c.-2246A>G ; . ; . ; . ; . ;	upstream_gene_variant ; ytxJ ; c.-1680A>G ; . ; . ; . ; . ;	upstream_gene_variant ; GYU_RS0100015 ; c.-1200A>G ; . ; . ; . ; . ;	upstream_gene_variant ; GYU_RS0100020 ; c.-747A>G ; . ; . ; . ; . ;
NZ_JH600277.1	3283	A	G	225	hom	134	134	GYU_RS0100025	gene-GYU_RS0100025	2695	3993	-	synonymous_variant ; GYU_RS0100025 ; c.711T>C ; p.Ser237Ser ; 711/1299 ; 711/1299 ; 237/432 ;	synonymous_variant ; GYU_RS0100025 ; c.711T>C ; p.Ser237Ser ; 711/1299 ; 711/1299 ; 237/432 ;	upstream_gene_variant ; aroF ; c.-2249T>C ; . ; . ; . ; . ;	upstream_gene_variant ; ytxJ ; c.-1683T>C ; . ; . ; . ; . ;	upstream_gene_variant ; GYU_RS0100015 ; c.-1203T>C ; . ; . ; . ; . ;	upstream_gene_variant ; GYU_RS0100020 ; c.-750T>C ; . ; . ; . ; . ;
NZ_JH600277.1	3301	C	G	225	hom	130	130	GYU_RS0100025	gene-GYU_RS0100025	2695	3993	-	synonymous_variant ; GYU_RS0100025 ; c.693G>C ; p.Ala231Ala ; 693/1299 ; 693/1299 ; 231/432 ;	synonymous_variant ; GYU_RS0100025 ; c.693G>C ; p.Ala231Ala ; 693/1299 ; 693/1299 ; 231/432 ;	upstream_gene_variant ; aroF ; c.-2267G>C ; . ; . ; . ; . ;	upstream_gene_variant ; ytxJ ; c.-1701G>C ; . ; . ; . ; . ;	upstream_gene_variant ; GYU_RS0100015 ; c.-1221G>C ; . ; . ; . ; . ;	upstream_gene_variant ; GYU_RS0100020 ; c.-768G>C ; . ; . ; . ; . ;
NZ_JH600277.1	3322	T	C	225	hom	123	123	GYU_RS0100025	gene-GYU_RS0100025	2695	3993	-	synonymous_variant ; GYU_RS0100025 ; c.672A>G ; p.Gly224Gly ; 672/1299 ; 672/1299 ; 224/432 ;	synonymous_variant ; GYU_RS0100025 ; c.672A>G ; p.Gly224Gly ; 672/1299 ; 672/1299 ; 224/432 ;	upstream_gene_variant ; aroF ; c.-2288A>G ; . ; . ; . ; . ;	upstream_gene_variant ; ytxJ ; c.-1722A>G ; . ; . ; . ; . ;	upstream_gene_variant ; GYU_RS0100015 ; c.-1242A>G ; . ; . ; . ; . ;	upstream_gene_variant ; GYU_RS0100020 ; c.-789A>G ; . ; . ; . ; . ;
NZ_JH600277.1	3337	A	C	228	hom	123	122	GYU_RS0100025	gene-GYU_RS0100025	2695	3993	-	synonymous_variant ; GYU_RS0100025 ; c.657T>G ; p.Val219Val ; 657/1299 ; 657/1299 ; 219/432 ;	synonymous_variant ; GYU_RS0100025 ; c.657T>G ; p.Val219Val ; 657/1299 ; 657/1299 ; 219/432 ;	upstream_gene_variant ; aroF ; c.-2303T>G ; . ; . ; . ; . ;	upstream_gene_variant ; ytxJ ; c.-1737T>G ; . ; . ; . ; . ;	upstream_gene_variant ; GYU_RS0100015 ; c.-1257T>G ; . ; . ; . ; . ;	upstream_gene_variant ; GYU_RS0100020 ; c.-804T>G ; . ; . ; . ; . ;
NZ_JH600277.1	3340	G	A	225	hom	121	121	GYU_RS0100025	gene-GYU_RS0100025	2695	3993	-	synonymous_variant ; GYU_RS0100025 ; c.654C>T ; p.Val218Val ; 654/1299 ; 654/1299 ; 218/432 ;	synonymous_variant ; GYU_RS0100025 ; c.654C>T ; p.Val218Val ; 654/1299 ; 654/1299 ; 218/432 ;	upstream_gene_variant ; aroF ; c.-2306C>T ; . ; . ; . ; . ;	upstream_gene_variant ; ytxJ ; c.-1740C>T ; . ; . ; . ; . ;	upstream_gene_variant ; GYU_RS0100015 ; c.-1260C>T ; . ; . ; . ; . ;	upstream_gene_variant ; GYU_RS0100020 ; c.-807C>T ; . ; . ; . ; . ;
NZ_JH600277.1	3343	A	C	225	hom	121	121	GYU_RS0100025	gene-GYU_RS0100025	2695	3993	-	synonymous_variant ; GYU_RS0100025 ; c.651T>G ; p.Pro217Pro ; 651/1299 ; 651/1299 ; 217/432 ;	synonymous_variant ; GYU_RS0100025 ; c.651T>G ; p.Pro217Pro ; 651/1299 ; 651/1299 ; 217/432 ;	upstream_gene_variant ; aroF ; c.-2309T>G ; . ; . ; . ; . ;	upstream_gene_variant ; ytxJ ; c.-1743T>G ; . ; . ; . ; . ;	upstream_gene_variant ; GYU_RS0100015 ; c.-1263T>G ; . ; . ; . ; . ;	upstream_gene_variant ; GYU_RS0100020 ; c.-810T>G ; . ; . ; . ; . ;
NZ_JH600277.1	3346	C	G	225	hom	123	123	GYU_RS0100025	gene-GYU_RS0100025	2695	3993	-	synonymous_variant ; GYU_RS0100025 ; c.648G>C ; p.Val216Val ; 648/1299 ; 648/1299 ; 216/432 ;	synonymous_variant ; GYU_RS0100025 ; c.648G>C ; p.Val216Val ; 648/1299 ; 648/1299 ; 216/432 ;	upstream_gene_variant ; aroF ; c.-2312G>C ; . ; . ; . ; . ;	upstream_gene_variant ; ytxJ ; c.-1746G>C ; . ; . ; . ; . ;	upstream_gene_variant ; GYU_RS0100015 ; c.-1266G>C ; . ; . ; . ; . ;	upstream_gene_variant ; GYU_RS0100020 ; c.-813G>C ; . ; . ; . ; . ;
NZ_JH600277.1	3372	A	G	225	hom	149	149	GYU_RS0100025	gene-GYU_RS0100025	2695	3993	-	missense_variant ; GYU_RS0100025 ; c.622T>C ; p.Tyr208His ; 622/1299 ; 622/1299 ; 208/432 ;	missense_variant ; GYU_RS0100025 ; c.622T>C ; p.Tyr208His ; 622/1299 ; 622/1299 ; 208/432 ;	upstream_gene_variant ; aroF ; c.-2338T>C ; . ; . ; . ; . ;	upstream_gene_variant ; ytxJ ; c.-1772T>C ; . ; . ; . ; . ;	upstream_gene_variant ; GYU_RS0100015 ; c.-1292T>C ; . ; . ; . ; . ;	upstream_gene_variant ; GYU_RS0100020 ; c.-839T>C ; . ; . ; . ; . ;
NZ_JH600277.1	3382	A	T	225	hom	153	153	GYU_RS0100025	gene-GYU_RS0100025	2695	3993	-	synonymous_variant ; GYU_RS0100025 ; c.612T>A ; p.Gly204Gly ; 612/1299 ; 612/1299 ; 204/432 ;	synonymous_variant ; GYU_RS0100025 ; c.612T>A ; p.Gly204Gly ; 612/1299 ; 612/1299 ; 204/432 ;	upstream_gene_variant ; aroF ; c.-2348T>A ; . ; . ; . ; . ;	upstream_gene_variant ; ytxJ ; c.-1782T>A ; . ; . ; . ; . ;	upstream_gene_variant ; GYU_RS0100015 ; c.-1302T>A ; . ; . ; . ; . ;	upstream_gene_variant ; GYU_RS0100020 ; c.-849T>A ; . ; . ; . ; . ;
NZ_JH600277.1	3406	A	G	225	hom	156	156	GYU_RS0100025	gene-GYU_RS0100025	2695	3993	-	synonymous_variant ; GYU_RS0100025 ; c.588T>C ; p.Val196Val ; 588/1299 ; 588/1299 ; 196/432 ;	synonymous_variant ; GYU_RS0100025 ; c.588T>C ; p.Val196Val ; 588/1299 ; 588/1299 ; 196/432 ;	upstream_gene_variant ; aroF ; c.-2372T>C ; . ; . ; . ; . ;	upstream_gene_variant ; ytxJ ; c.-1806T>C ; . ; . ; . ; . ;	upstream_gene_variant ; GYU_RS0100015 ; c.-1326T>C ; . ; . ; . ; . ;	upstream_gene_variant ; GYU_RS0100020 ; c.-873T>C ; . ; . ; . ; . ;
NZ_JH600277.1	3424	C	T	225	hom	150	150	GYU_RS0100025	gene-GYU_RS0100025	2695	3993	-	synonymous_variant ; GYU_RS0100025 ; c.570G>A ; p.Gln190Gln ; 570/1299 ; 570/1299 ; 190/432 ;	synonymous_variant ; GYU_RS0100025 ; c.570G>A ; p.Gln190Gln ; 570/1299 ; 570/1299 ; 190/432 ;	upstream_gene_variant ; aroF ; c.-2390G>A ; . ; . ; . ; . ;	upstream_gene_variant ; ytxJ ; c.-1824G>A ; . ; . ; . ; . ;	upstream_gene_variant ; GYU_RS0100015 ; c.-1344G>A ; . ; . ; . ; . ;	upstream_gene_variant ; GYU_RS0100020 ; c.-891G>A ; . ; . ; . ; . ;
NZ_JH600277.1	3427	A	G	225	hom	152	152	GYU_RS0100025	gene-GYU_RS0100025	2695	3993	-	synonymous_variant ; GYU_RS0100025 ; c.567T>C ; p.Phe189Phe ; 567/1299 ; 567/1299 ; 189/432 ;	synonymous_variant ; GYU_RS0100025 ; c.567T>C ; p.Phe189Phe ; 567/1299 ; 567/1299 ; 189/432 ;	upstream_gene_variant ; aroF ; c.-2393T>C ; . ; . ; . ; . ;	upstream_gene_variant ; ytxJ ; c.-1827T>C ; . ; . ; . ; . ;	upstream_gene_variant ; GYU_RS0100015 ; c.-1347T>C ; . ; . ; . ; . ;	upstream_gene_variant ; GYU_RS0100020 ; c.-894T>C ; . ; . ; . ; . ;
NZ_JH600277.1	3439	C	T	225	hom	158	158	GYU_RS0100025	gene-GYU_RS0100025	2695	3993	-	synonymous_variant ; GYU_RS0100025 ; c.555G>A ; p.Val185Val ; 555/1299 ; 555/1299 ; 185/432 ;	synonymous_variant ; GYU_RS0100025 ; c.555G>A ; p.Val185Val ; 555/1299 ; 555/1299 ; 185/432 ;	upstream_gene_variant ; aroF ; c.-2405G>A ; . ; . ; . ; . ;	upstream_gene_variant ; ytxJ ; c.-1839G>A ; . ; . ; . ; . ;	upstream_gene_variant ; GYU_RS0100015 ; c.-1359G>A ; . ; . ; . ; . ;	upstream_gene_variant ; GYU_RS0100020 ; c.-906G>A ; . ; . ; . ; . ;
NZ_JH600277.1	3451	A	G	225	hom	150	150	GYU_RS0100025	gene-GYU_RS0100025	2695	3993	-	synonymous_variant ; GYU_RS0100025 ; c.543T>C ; p.Asn181Asn ; 543/1299 ; 543/1299 ; 181/432 ;	synonymous_variant ; GYU_RS0100025 ; c.543T>C ; p.Asn181Asn ; 543/1299 ; 543/1299 ; 181/432 ;	upstream_gene_variant ; aroF ; c.-2417T>C ; . ; . ; . ; . ;	upstream_gene_variant ; ytxJ ; c.-1851T>C ; . ; . ; . ; . ;	upstream_gene_variant ; GYU_RS0100015 ; c.-1371T>C ; . ; . ; . ; . ;	upstream_gene_variant ; GYU_RS0100020 ; c.-918T>C ; . ; . ; . ; . ;
NZ_JH600277.1	3452	T	C	225	hom	150	150	GYU_RS0100025	gene-GYU_RS0100025	2695	3993	-	missense_variant ; GYU_RS0100025 ; c.542A>G ; p.Asn181Ser ; 542/1299 ; 542/1299 ; 181/432 ;	missense_variant ; GYU_RS0100025 ; c.542A>G ; p.Asn181Ser ; 542/1299 ; 542/1299 ; 181/432 ;	upstream_gene_variant ; aroF ; c.-2418A>G ; . ; . ; . ; . ;	upstream_gene_variant ; ytxJ ; c.-1852A>G ; . ; . ; . ; . ;	upstream_gene_variant ; GYU_RS0100015 ; c.-1372A>G ; . ; . ; . ; . ;	upstream_gene_variant ; GYU_RS0100020 ; c.-919A>G ; . ; . ; . ; . ;
NZ_JH600277.1	3469	A	G	225	hom	158	158	GYU_RS0100025	gene-GYU_RS0100025	2695	3993	-	synonymous_variant ; GYU_RS0100025 ; c.525T>C ; p.His175His ; 525/1299 ; 525/1299 ; 175/432 ;	synonymous_variant ; GYU_RS0100025 ; c.525T>C ; p.His175His ; 525/1299 ; 525/1299 ; 175/432 ;	upstream_gene_variant ; aroF ; c.-2435T>C ; . ; . ; . ; . ;	upstream_gene_variant ; ytxJ ; c.-1869T>C ; . ; . ; . ; . ;	upstream_gene_variant ; GYU_RS0100015 ; c.-1389T>C ; . ; . ; . ; . ;	upstream_gene_variant ; GYU_RS0100020 ; c.-936T>C ; . ; . ; . ; . ;
NZ_JH600277.1	3496	T	C	225	hom	160	160	GYU_RS0100025	gene-GYU_RS0100025	2695	3993	-	synonymous_variant ; GYU_RS0100025 ; c.498A>G ; p.Ala166Ala ; 498/1299 ; 498/1299 ; 166/432 ;	synonymous_variant ; GYU_RS0100025 ; c.498A>G ; p.Ala166Ala ; 498/1299 ; 498/1299 ; 166/432 ;	upstream_gene_variant ; aroF ; c.-2462A>G ; . ; . ; . ; . ;	upstream_gene_variant ; ytxJ ; c.-1896A>G ; . ; . ; . ; . ;	upstream_gene_variant ; GYU_RS0100015 ; c.-1416A>G ; . ; . ; . ; . ;	upstream_gene_variant ; GYU_RS0100020 ; c.-963A>G ; . ; . ; . ; . ;
NZ_JH600277.1	3502	G	A	225	hom	156	156	GYU_RS0100025	gene-GYU_RS0100025	2695	3993	-	synonymous_variant ; GYU_RS0100025 ; c.492C>T ; p.Asp164Asp ; 492/1299 ; 492/1299 ; 164/432 ;	synonymous_variant ; GYU_RS0100025 ; c.492C>T ; p.Asp164Asp ; 492/1299 ; 492/1299 ; 164/432 ;	upstream_gene_variant ; aroF ; c.-2468C>T ; . ; . ; . ; . ;	upstream_gene_variant ; ytxJ ; c.-1902C>T ; . ; . ; . ; . ;	upstream_gene_variant ; GYU_RS0100015 ; c.-1422C>T ; . ; . ; . ; . ;	upstream_gene_variant ; GYU_RS0100020 ; c.-969C>T ; . ; . ; . ; . ;
NZ_JH600277.1	3505	A	T	225	hom	155	155	GYU_RS0100025	gene-GYU_RS0100025	2695	3993	-	synonymous_variant ; GYU_RS0100025 ; c.489T>A ; p.Pro163Pro ; 489/1299 ; 489/1299 ; 163/432 ;	synonymous_variant ; GYU_RS0100025 ; c.489T>A ; p.Pro163Pro ; 489/1299 ; 489/1299 ; 163/432 ;	upstream_gene_variant ; aroF ; c.-2471T>A ; . ; . ; . ; . ;	upstream_gene_variant ; ytxJ ; c.-1905T>A ; . ; . ; . ; . ;	upstream_gene_variant ; GYU_RS0100015 ; c.-1425T>A ; . ; . ; . ; . ;	upstream_gene_variant ; GYU_RS0100020 ; c.-972T>A ; . ; . ; . ; . ;
NZ_JH600277.1	3526	A	G	225	hom	148	148	GYU_RS0100025	gene-GYU_RS0100025	2695	3993	-	synonymous_variant ; GYU_RS0100025 ; c.468T>C ; p.Arg156Arg ; 468/1299 ; 468/1299 ; 156/432 ;	synonymous_variant ; GYU_RS0100025 ; c.468T>C ; p.Arg156Arg ; 468/1299 ; 468/1299 ; 156/432 ;	upstream_gene_variant ; aroF ; c.-2492T>C ; . ; . ; . ; . ;	upstream_gene_variant ; ytxJ ; c.-1926T>C ; . ; . ; . ; . ;	upstream_gene_variant ; GYU_RS0100015 ; c.-1446T>C ; . ; . ; . ; . ;	upstream_gene_variant ; GYU_RS0100020 ; c.-993T>C ; . ; . ; . ; . ;
NZ_JH600277.1	3538	A	G	225	hom	147	147	GYU_RS0100025	gene-GYU_RS0100025	2695	3993	-	synonymous_variant ; GYU_RS0100025 ; c.456T>C ; p.Cys152Cys ; 456/1299 ; 456/1299 ; 152/432 ;	synonymous_variant ; GYU_RS0100025 ; c.456T>C ; p.Cys152Cys ; 456/1299 ; 456/1299 ; 152/432 ;	upstream_gene_variant ; aroF ; c.-2504T>C ; . ; . ; . ; . ;	upstream_gene_variant ; ytxJ ; c.-1938T>C ; . ; . ; . ; . ;	upstream_gene_variant ; GYU_RS0100015 ; c.-1458T>C ; . ; . ; . ; . ;	upstream_gene_variant ; GYU_RS0100020 ; c.-1005T>C ; . ; . ; . ; . ;
NZ_JH600277.1	3550	T	C	225	hom	138	138	GYU_RS0100025	gene-GYU_RS0100025	2695	3993	-	synonymous_variant ; GYU_RS0100025 ; c.444A>G ; p.Val148Val ; 444/1299 ; 444/1299 ; 148/432 ;	synonymous_variant ; GYU_RS0100025 ; c.444A>G ; p.Val148Val ; 444/1299 ; 444/1299 ; 148/432 ;	upstream_gene_variant ; aroF ; c.-2516A>G ; . ; . ; . ; . ;	upstream_gene_variant ; ytxJ ; c.-1950A>G ; . ; . ; . ; . ;	upstream_gene_variant ; GYU_RS0100015 ; c.-1470A>G ; . ; . ; . ; . ;	upstream_gene_variant ; GYU_RS0100020 ; c.-1017A>G ; . ; . ; . ; . ;
NZ_JH600277.1	3553	G	A	225	hom	141	141	GYU_RS0100025	gene-GYU_RS0100025	2695	3993	-	synonymous_variant ; GYU_RS0100025 ; c.441C>T ; p.Phe147Phe ; 441/1299 ; 441/1299 ; 147/432 ;	synonymous_variant ; GYU_RS0100025 ; c.441C>T ; p.Phe147Phe ; 441/1299 ; 441/1299 ; 147/432 ;	upstream_gene_variant ; aroF ; c.-2519C>T ; . ; . ; . ; . ;	upstream_gene_variant ; ytxJ ; c.-1953C>T ; . ; . ; . ; . ;	upstream_gene_variant ; GYU_RS0100015 ; c.-1473C>T ; . ; . ; . ; . ;	upstream_gene_variant ; GYU_RS0100020 ; c.-1020C>T ; . ; . ; . ; . ;
NZ_JH600277.1	3577	T	C	225	hom	127	127	GYU_RS0100025	gene-GYU_RS0100025	2695	3993	-	synonymous_variant ; GYU_RS0100025 ; c.417A>G ; p.Ala139Ala ; 417/1299 ; 417/1299 ; 139/432 ;	synonymous_variant ; GYU_RS0100025 ; c.417A>G ; p.Ala139Ala ; 417/1299 ; 417/1299 ; 139/432 ;	upstream_gene_variant ; aroF ; c.-2543A>G ; . ; . ; . ; . ;	upstream_gene_variant ; ytxJ ; c.-1977A>G ; . ; . ; . ; . ;	upstream_gene_variant ; GYU_RS0100015 ; c.-1497A>G ; . ; . ; . ; . ;	upstream_gene_variant ; GYU_RS0100020 ; c.-1044A>G ; . ; . ; . ; . ;
NZ_JH600277.1	3578	G	T	225	hom	127	127	GYU_RS0100025	gene-GYU_RS0100025	2695	3993	-	missense_variant ; GYU_RS0100025 ; c.416C>A ; p.Ala139Glu ; 416/1299 ; 416/1299 ; 139/432 ;	missense_variant ; GYU_RS0100025 ; c.416C>A ; p.Ala139Glu ; 416/1299 ; 416/1299 ; 139/432 ;	upstream_gene_variant ; aroF ; c.-2544C>A ; . ; . ; . ; . ;	upstream_gene_variant ; ytxJ ; c.-1978C>A ; . ; . ; . ; . ;	upstream_gene_variant ; GYU_RS0100015 ; c.-1498C>A ; . ; . ; . ; . ;	upstream_gene_variant ; GYU_RS0100020 ; c.-1045C>A ; . ; . ; . ; . ;
NZ_JH600277.1	3579	C	G	225	hom	127	127	GYU_RS0100025	gene-GYU_RS0100025	2695	3993	-	missense_variant ; GYU_RS0100025 ; c.415G>C ; p.Ala139Pro ; 415/1299 ; 415/1299 ; 139/432 ;	missense_variant ; GYU_RS0100025 ; c.415G>C ; p.Ala139Pro ; 415/1299 ; 415/1299 ; 139/432 ;	upstream_gene_variant ; aroF ; c.-2545G>C ; . ; . ; . ; . ;	upstream_gene_variant ; ytxJ ; c.-1979G>C ; . ; . ; . ; . ;	upstream_gene_variant ; GYU_RS0100015 ; c.-1499G>C ; . ; . ; . ; . ;	upstream_gene_variant ; GYU_RS0100020 ; c.-1046G>C ; . ; . ; . ; . ;
NZ_JH600277.1	3592	C	T	225	hom	140	140	GYU_RS0100025	gene-GYU_RS0100025	2695	3993	-	synonymous_variant ; GYU_RS0100025 ; c.402G>A ; p.Gly134Gly ; 402/1299 ; 402/1299 ; 134/432 ;	synonymous_variant ; GYU_RS0100025 ; c.402G>A ; p.Gly134Gly ; 402/1299 ; 402/1299 ; 134/432 ;	upstream_gene_variant ; aroF ; c.-2558G>A ; . ; . ; . ; . ;	upstream_gene_variant ; ytxJ ; c.-1992G>A ; . ; . ; . ; . ;	upstream_gene_variant ; GYU_RS0100015 ; c.-1512G>A ; . ; . ; . ; . ;	upstream_gene_variant ; GYU_RS0100020 ; c.-1059G>A ; . ; . ; . ; . ;
NZ_JH600277.1	3610	T	C	225	hom	139	139	GYU_RS0100025	gene-GYU_RS0100025	2695	3993	-	synonymous_variant ; GYU_RS0100025 ; c.384A>G ; p.Pro128Pro ; 384/1299 ; 384/1299 ; 128/432 ;	synonymous_variant ; GYU_RS0100025 ; c.384A>G ; p.Pro128Pro ; 384/1299 ; 384/1299 ; 128/432 ;	upstream_gene_variant ; aroF ; c.-2576A>G ; . ; . ; . ; . ;	upstream_gene_variant ; ytxJ ; c.-2010A>G ; . ; . ; . ; . ;	upstream_gene_variant ; GYU_RS0100015 ; c.-1530A>G ; . ; . ; . ; . ;	upstream_gene_variant ; GYU_RS0100020 ; c.-1077A>G ; . ; . ; . ; . ;
NZ_JH600277.1	3613	C	T	225	hom	135	135	GYU_RS0100025	gene-GYU_RS0100025	2695	3993	-	synonymous_variant ; GYU_RS0100025 ; c.381G>A ; p.Lys127Lys ; 381/1299 ; 381/1299 ; 127/432 ;	synonymous_variant ; GYU_RS0100025 ; c.381G>A ; p.Lys127Lys ; 381/1299 ; 381/1299 ; 127/432 ;	upstream_gene_variant ; aroF ; c.-2579G>A ; . ; . ; . ; . ;	upstream_gene_variant ; ytxJ ; c.-2013G>A ; . ; . ; . ; . ;	upstream_gene_variant ; GYU_RS0100015 ; c.-1533G>A ; . ; . ; . ; . ;	upstream_gene_variant ; GYU_RS0100020 ; c.-1080G>A ; . ; . ; . ; . ;
NZ_JH600277.1	3628	G	C	225	hom	138	138	GYU_RS0100025	gene-GYU_RS0100025	2695	3993	-	synonymous_variant ; GYU_RS0100025 ; c.366C>G ; p.Val122Val ; 366/1299 ; 366/1299 ; 122/432 ;	synonymous_variant ; GYU_RS0100025 ; c.366C>G ; p.Val122Val ; 366/1299 ; 366/1299 ; 122/432 ;	upstream_gene_variant ; aroF ; c.-2594C>G ; . ; . ; . ; . ;	upstream_gene_variant ; ytxJ ; c.-2028C>G ; . ; . ; . ; . ;	upstream_gene_variant ; GYU_RS0100015 ; c.-1548C>G ; . ; . ; . ; . ;	upstream_gene_variant ; GYU_RS0100020 ; c.-1095C>G ; . ; . ; . ; . ;
NZ_JH600277.1	3634	T	A	225	hom	136	136	GYU_RS0100025	gene-GYU_RS0100025	2695	3993	-	synonymous_variant ; GYU_RS0100025 ; c.360A>T ; p.Ala120Ala ; 360/1299 ; 360/1299 ; 120/432 ;	synonymous_variant ; GYU_RS0100025 ; c.360A>T ; p.Ala120Ala ; 360/1299 ; 360/1299 ; 120/432 ;	upstream_gene_variant ; aroF ; c.-2600A>T ; . ; . ; . ; . ;	upstream_gene_variant ; ytxJ ; c.-2034A>T ; . ; . ; . ; . ;	upstream_gene_variant ; GYU_RS0100015 ; c.-1554A>T ; . ; . ; . ; . ;	upstream_gene_variant ; GYU_RS0100020 ; c.-1101A>T ; . ; . ; . ; . ;
NZ_JH600277.1	3643	C	A	228	hom	138	137	GYU_RS0100025	gene-GYU_RS0100025	2695	3993	-	synonymous_variant ; GYU_RS0100025 ; c.351G>T ; p.Gly117Gly ; 351/1299 ; 351/1299 ; 117/432 ;	synonymous_variant ; GYU_RS0100025 ; c.351G>T ; p.Gly117Gly ; 351/1299 ; 351/1299 ; 117/432 ;	upstream_gene_variant ; aroF ; c.-2609G>T ; . ; . ; . ; . ;	upstream_gene_variant ; ytxJ ; c.-2043G>T ; . ; . ; . ; . ;	upstream_gene_variant ; GYU_RS0100015 ; c.-1563G>T ; . ; . ; . ; . ;	upstream_gene_variant ; GYU_RS0100020 ; c.-1110G>T ; . ; . ; . ; . ;
NZ_JH600277.1	3652	T	C	225	hom	142	142	GYU_RS0100025	gene-GYU_RS0100025	2695	3993	-	synonymous_variant ; GYU_RS0100025 ; c.342A>G ; p.Ser114Ser ; 342/1299 ; 342/1299 ; 114/432 ;	synonymous_variant ; GYU_RS0100025 ; c.342A>G ; p.Ser114Ser ; 342/1299 ; 342/1299 ; 114/432 ;	upstream_gene_variant ; aroF ; c.-2618A>G ; . ; . ; . ; . ;	upstream_gene_variant ; ytxJ ; c.-2052A>G ; . ; . ; . ; . ;	upstream_gene_variant ; GYU_RS0100015 ; c.-1572A>G ; . ; . ; . ; . ;	upstream_gene_variant ; GYU_RS0100020 ; c.-1119A>G ; . ; . ; . ; . ;
NZ_JH600277.1	3667	C	T	225	hom	110	110	GYU_RS0100025	gene-GYU_RS0100025	2695	3993	-	synonymous_variant ; GYU_RS0100025 ; c.327G>A ; p.Ala109Ala ; 327/1299 ; 327/1299 ; 109/432 ;	synonymous_variant ; GYU_RS0100025 ; c.327G>A ; p.Ala109Ala ; 327/1299 ; 327/1299 ; 109/432 ;	upstream_gene_variant ; aroF ; c.-2633G>A ; . ; . ; . ; . ;	upstream_gene_variant ; ytxJ ; c.-2067G>A ; . ; . ; . ; . ;	upstream_gene_variant ; GYU_RS0100015 ; c.-1587G>A ; . ; . ; . ; . ;	upstream_gene_variant ; GYU_RS0100020 ; c.-1134G>A ; . ; . ; . ; . ;
NZ_JH600277.1	3670	A	G	228	hom	110	109	GYU_RS0100025	gene-GYU_RS0100025	2695	3993	-	synonymous_variant ; GYU_RS0100025 ; c.324T>C ; p.Gly108Gly ; 324/1299 ; 324/1299 ; 108/432 ;	synonymous_variant ; GYU_RS0100025 ; c.324T>C ; p.Gly108Gly ; 324/1299 ; 324/1299 ; 108/432 ;	upstream_gene_variant ; aroF ; c.-2636T>C ; . ; . ; . ; . ;	upstream_gene_variant ; ytxJ ; c.-2070T>C ; . ; . ; . ; . ;	upstream_gene_variant ; GYU_RS0100015 ; c.-1590T>C ; . ; . ; . ; . ;	upstream_gene_variant ; GYU_RS0100020 ; c.-1137T>C ; . ; . ; . ; . ;
NZ_JH600277.1	3673	A	C	225	hom	111	111	GYU_RS0100025	gene-GYU_RS0100025	2695	3993	-	synonymous_variant ; GYU_RS0100025 ; c.321T>G ; p.Thr107Thr ; 321/1299 ; 321/1299 ; 107/432 ;	synonymous_variant ; GYU_RS0100025 ; c.321T>G ; p.Thr107Thr ; 321/1299 ; 321/1299 ; 107/432 ;	upstream_gene_variant ; aroF ; c.-2639T>G ; . ; . ; . ; . ;	upstream_gene_variant ; ytxJ ; c.-2073T>G ; . ; . ; . ; . ;	upstream_gene_variant ; GYU_RS0100015 ; c.-1593T>G ; . ; . ; . ; . ;	upstream_gene_variant ; GYU_RS0100020 ; c.-1140T>G ; . ; . ; . ; . ;
NZ_JH600277.1	3679	C	G	225	hom	114	114	GYU_RS0100025	gene-GYU_RS0100025	2695	3993	-	synonymous_variant ; GYU_RS0100025 ; c.315G>C ; p.Ala105Ala ; 315/1299 ; 315/1299 ; 105/432 ;	synonymous_variant ; GYU_RS0100025 ; c.315G>C ; p.Ala105Ala ; 315/1299 ; 315/1299 ; 105/432 ;	upstream_gene_variant ; aroF ; c.-2645G>C ; . ; . ; . ; . ;	upstream_gene_variant ; ytxJ ; c.-2079G>C ; . ; . ; . ; . ;	upstream_gene_variant ; GYU_RS0100015 ; c.-1599G>C ; . ; . ; . ; . ;	upstream_gene_variant ; GYU_RS0100020 ; c.-1146G>C ; . ; . ; . ; . ;
NZ_JH600277.1	3682	G	A	225	hom	116	116	GYU_RS0100025	gene-GYU_RS0100025	2695	3993	-	synonymous_variant ; GYU_RS0100025 ; c.312C>T ; p.Val104Val ; 312/1299 ; 312/1299 ; 104/432 ;	synonymous_variant ; GYU_RS0100025 ; c.312C>T ; p.Val104Val ; 312/1299 ; 312/1299 ; 104/432 ;	upstream_gene_variant ; aroF ; c.-2648C>T ; . ; . ; . ; . ;	upstream_gene_variant ; ytxJ ; c.-2082C>T ; . ; . ; . ; . ;	upstream_gene_variant ; GYU_RS0100015 ; c.-1602C>T ; . ; . ; . ; . ;	upstream_gene_variant ; GYU_RS0100020 ; c.-1149C>T ; . ; . ; . ; . ;
NZ_JH600277.1	3688	G	C	225	hom	124	124	GYU_RS0100025	gene-GYU_RS0100025	2695	3993	-	synonymous_variant ; GYU_RS0100025 ; c.306C>G ; p.Thr102Thr ; 306/1299 ; 306/1299 ; 102/432 ;	synonymous_variant ; GYU_RS0100025 ; c.306C>G ; p.Thr102Thr ; 306/1299 ; 306/1299 ; 102/432 ;	upstream_gene_variant ; aroF ; c.-2654C>G ; . ; . ; . ; . ;	upstream_gene_variant ; ytxJ ; c.-2088C>G ; . ; . ; . ; . ;	upstream_gene_variant ; GYU_RS0100015 ; c.-1608C>G ; . ; . ; . ; . ;	upstream_gene_variant ; GYU_RS0100020 ; c.-1155C>G ; . ; . ; . ; . ;
NZ_JH600277.1	3694	C	T	225	hom	125	125	GYU_RS0100025	gene-GYU_RS0100025	2695	3993	-	synonymous_variant ; GYU_RS0100025 ; c.300G>A ; p.Lys100Lys ; 300/1299 ; 300/1299 ; 100/432 ;	synonymous_variant ; GYU_RS0100025 ; c.300G>A ; p.Lys100Lys ; 300/1299 ; 300/1299 ; 100/432 ;	upstream_gene_variant ; aroF ; c.-2660G>A ; . ; . ; . ; . ;	upstream_gene_variant ; ytxJ ; c.-2094G>A ; . ; . ; . ; . ;	upstream_gene_variant ; GYU_RS0100015 ; c.-1614G>A ; . ; . ; . ; . ;	upstream_gene_variant ; GYU_RS0100020 ; c.-1161G>A ; . ; . ; . ; . ;
NZ_JH600277.1	3703	A	G	225	hom	122	122	GYU_RS0100025	gene-GYU_RS0100025	2695	3993	-	synonymous_variant ; GYU_RS0100025 ; c.291T>C ; p.Tyr97Tyr ; 291/1299 ; 291/1299 ; 97/432 ;	synonymous_variant ; GYU_RS0100025 ; c.291T>C ; p.Tyr97Tyr ; 291/1299 ; 291/1299 ; 97/432 ;	upstream_gene_variant ; aroF ; c.-2669T>C ; . ; . ; . ; . ;	upstream_gene_variant ; ytxJ ; c.-2103T>C ; . ; . ; . ; . ;	upstream_gene_variant ; GYU_RS0100015 ; c.-1623T>C ; . ; . ; . ; . ;	upstream_gene_variant ; GYU_RS0100020 ; c.-1170T>C ; . ; . ; . ; . ;
NZ_JH600277.1	3709	A	G	225	hom	122	122	GYU_RS0100025	gene-GYU_RS0100025	2695	3993	-	synonymous_variant ; GYU_RS0100025 ; c.285T>C ; p.Gly95Gly ; 285/1299 ; 285/1299 ; 95/432 ;	synonymous_variant ; GYU_RS0100025 ; c.285T>C ; p.Gly95Gly ; 285/1299 ; 285/1299 ; 95/432 ;	upstream_gene_variant ; aroF ; c.-2675T>C ; . ; . ; . ; . ;	upstream_gene_variant ; ytxJ ; c.-2109T>C ; . ; . ; . ; . ;	upstream_gene_variant ; GYU_RS0100015 ; c.-1629T>C ; . ; . ; . ; . ;	upstream_gene_variant ; GYU_RS0100020 ; c.-1176T>C ; . ; . ; . ; . ;
NZ_JH600277.1	3730	A	T	225	hom	121	121	GYU_RS0100025	gene-GYU_RS0100025	2695	3993	-	synonymous_variant ; GYU_RS0100025 ; c.264T>A ; p.Ile88Ile ; 264/1299 ; 264/1299 ; 88/432 ;	synonymous_variant ; GYU_RS0100025 ; c.264T>A ; p.Ile88Ile ; 264/1299 ; 264/1299 ; 88/432 ;	upstream_gene_variant ; aroF ; c.-2696T>A ; . ; . ; . ; . ;	upstream_gene_variant ; ytxJ ; c.-2130T>A ; . ; . ; . ; . ;	upstream_gene_variant ; GYU_RS0100015 ; c.-1650T>A ; . ; . ; . ; . ;	upstream_gene_variant ; GYU_RS0100020 ; c.-1197T>A ; . ; . ; . ; . ;
NZ_JH600277.1	3742	A	T	225	hom	120	120	GYU_RS0100025	gene-GYU_RS0100025	2695	3993	-	synonymous_variant ; GYU_RS0100025 ; c.252T>A ; p.Gly84Gly ; 252/1299 ; 252/1299 ; 84/432 ;	synonymous_variant ; GYU_RS0100025 ; c.252T>A ; p.Gly84Gly ; 252/1299 ; 252/1299 ; 84/432 ;	upstream_gene_variant ; aroF ; c.-2708T>A ; . ; . ; . ; . ;	upstream_gene_variant ; ytxJ ; c.-2142T>A ; . ; . ; . ; . ;	upstream_gene_variant ; GYU_RS0100015 ; c.-1662T>A ; . ; . ; . ; . ;	upstream_gene_variant ; GYU_RS0100020 ; c.-1209T>A ; . ; . ; . ; . ;
NZ_JH600277.1	3745	G	C	225	hom	119	119	GYU_RS0100025	gene-GYU_RS0100025	2695	3993	-	missense_variant ; GYU_RS0100025 ; c.249C>G ; p.Asp83Glu ; 249/1299 ; 249/1299 ; 83/432 ;	missense_variant ; GYU_RS0100025 ; c.249C>G ; p.Asp83Glu ; 249/1299 ; 249/1299 ; 83/432 ;	upstream_gene_variant ; aroF ; c.-2711C>G ; . ; . ; . ; . ;	upstream_gene_variant ; ytxJ ; c.-2145C>G ; . ; . ; . ; . ;	upstream_gene_variant ; GYU_RS0100015 ; c.-1665C>G ; . ; . ; . ; . ;	upstream_gene_variant ; GYU_RS0100020 ; c.-1212C>G ; . ; . ; . ; . ;
NZ_JH600277.1	3753	G	T	225	hom	121	121	GYU_RS0100025	gene-GYU_RS0100025	2695	3993	-	missense_variant ; GYU_RS0100025 ; c.241C>A ; p.Leu81Met ; 241/1299 ; 241/1299 ; 81/432 ;	missense_variant ; GYU_RS0100025 ; c.241C>A ; p.Leu81Met ; 241/1299 ; 241/1299 ; 81/432 ;	upstream_gene_variant ; aroF ; c.-2719C>A ; . ; . ; . ; . ;	upstream_gene_variant ; ytxJ ; c.-2153C>A ; . ; . ; . ; . ;	upstream_gene_variant ; GYU_RS0100015 ; c.-1673C>A ; . ; . ; . ; . ;	upstream_gene_variant ; GYU_RS0100020 ; c.-1220C>A ; . ; . ; . ; . ;
NZ_JH600277.1	3763	A	T	225	hom	123	123	GYU_RS0100025	gene-GYU_RS0100025	2695	3993	-	synonymous_variant ; GYU_RS0100025 ; c.231T>A ; p.Ile77Ile ; 231/1299 ; 231/1299 ; 77/432 ;	synonymous_variant ; GYU_RS0100025 ; c.231T>A ; p.Ile77Ile ; 231/1299 ; 231/1299 ; 77/432 ;	upstream_gene_variant ; aroF ; c.-2729T>A ; . ; . ; . ; . ;	upstream_gene_variant ; ytxJ ; c.-2163T>A ; . ; . ; . ; . ;	upstream_gene_variant ; GYU_RS0100015 ; c.-1683T>A ; . ; . ; . ; . ;	upstream_gene_variant ; GYU_RS0100020 ; c.-1230T>A ; . ; . ; . ; . ;
NZ_JH600277.1	3766	C	T	225	hom	123	123	GYU_RS0100025	gene-GYU_RS0100025	2695	3993	-	synonymous_variant ; GYU_RS0100025 ; c.228G>A ; p.Glu76Glu ; 228/1299 ; 228/1299 ; 76/432 ;	synonymous_variant ; GYU_RS0100025 ; c.228G>A ; p.Glu76Glu ; 228/1299 ; 228/1299 ; 76/432 ;	upstream_gene_variant ; aroF ; c.-2732G>A ; . ; . ; . ; . ;	upstream_gene_variant ; ytxJ ; c.-2166G>A ; . ; . ; . ; . ;	upstream_gene_variant ; GYU_RS0100015 ; c.-1686G>A ; . ; . ; . ; . ;	upstream_gene_variant ; GYU_RS0100020 ; c.-1233G>A ; . ; . ; . ; . ;
NZ_JH600277.1	3796	A	G	225	hom	111	111	GYU_RS0100025	gene-GYU_RS0100025	2695	3993	-	synonymous_variant ; GYU_RS0100025 ; c.198T>C ; p.Ala66Ala ; 198/1299 ; 198/1299 ; 66/432 ;	synonymous_variant ; GYU_RS0100025 ; c.198T>C ; p.Ala66Ala ; 198/1299 ; 198/1299 ; 66/432 ;	upstream_gene_variant ; aroF ; c.-2762T>C ; . ; . ; . ; . ;	upstream_gene_variant ; ytxJ ; c.-2196T>C ; . ; . ; . ; . ;	upstream_gene_variant ; GYU_RS0100015 ; c.-1716T>C ; . ; . ; . ; . ;	upstream_gene_variant ; GYU_RS0100020 ; c.-1263T>C ; . ; . ; . ; . ;
NZ_JH600277.1	3802	A	G	225	hom	109	109	GYU_RS0100025	gene-GYU_RS0100025	2695	3993	-	synonymous_variant ; GYU_RS0100025 ; c.192T>C ; p.Val64Val ; 192/1299 ; 192/1299 ; 64/432 ;	synonymous_variant ; GYU_RS0100025 ; c.192T>C ; p.Val64Val ; 192/1299 ; 192/1299 ; 64/432 ;	upstream_gene_variant ; aroF ; c.-2768T>C ; . ; . ; . ; . ;	upstream_gene_variant ; ytxJ ; c.-2202T>C ; . ; . ; . ; . ;	upstream_gene_variant ; GYU_RS0100015 ; c.-1722T>C ; . ; . ; . ; . ;	upstream_gene_variant ; GYU_RS0100020 ; c.-1269T>C ; . ; . ; . ; . ;
NZ_JH600277.1	3820	G	A	225	hom	96	96	GYU_RS0100025	gene-GYU_RS0100025	2695	3993	-	synonymous_variant ; GYU_RS0100025 ; c.174C>T ; p.Ile58Ile ; 174/1299 ; 174/1299 ; 58/432 ;	synonymous_variant ; GYU_RS0100025 ; c.174C>T ; p.Ile58Ile ; 174/1299 ; 174/1299 ; 58/432 ;	upstream_gene_variant ; aroF ; c.-2786C>T ; . ; . ; . ; . ;	upstream_gene_variant ; ytxJ ; c.-2220C>T ; . ; . ; . ; . ;	upstream_gene_variant ; GYU_RS0100015 ; c.-1740C>T ; . ; . ; . ; . ;	upstream_gene_variant ; GYU_RS0100020 ; c.-1287C>T ; . ; . ; . ; . ;
NZ_JH600277.1	3823	G	A	225	hom	92	92	GYU_RS0100025	gene-GYU_RS0100025	2695	3993	-	synonymous_variant ; GYU_RS0100025 ; c.171C>T ; p.Asn57Asn ; 171/1299 ; 171/1299 ; 57/432 ;	synonymous_variant ; GYU_RS0100025 ; c.171C>T ; p.Asn57Asn ; 171/1299 ; 171/1299 ; 57/432 ;	upstream_gene_variant ; aroF ; c.-2789C>T ; . ; . ; . ; . ;	upstream_gene_variant ; ytxJ ; c.-2223C>T ; . ; . ; . ; . ;	upstream_gene_variant ; GYU_RS0100015 ; c.-1743C>T ; . ; . ; . ; . ;	upstream_gene_variant ; GYU_RS0100020 ; c.-1290C>T ; . ; . ; . ; . ;
NZ_JH600277.1	3826	A	T	225	hom	92	92	GYU_RS0100025	gene-GYU_RS0100025	2695	3993	-	missense_variant ; GYU_RS0100025 ; c.168T>A ; p.Asp56Glu ; 168/1299 ; 168/1299 ; 56/432 ;	missense_variant ; GYU_RS0100025 ; c.168T>A ; p.Asp56Glu ; 168/1299 ; 168/1299 ; 56/432 ;	upstream_gene_variant ; aroF ; c.-2792T>A ; . ; . ; . ; . ;	upstream_gene_variant ; ytxJ ; c.-2226T>A ; . ; . ; . ; . ;	upstream_gene_variant ; GYU_RS0100015 ; c.-1746T>A ; . ; . ; . ; . ;	upstream_gene_variant ; GYU_RS0100020 ; c.-1293T>A ; . ; . ; . ; . ;
NZ_JH600277.1	3846	C	T	225	hom	76	76	GYU_RS0100025	gene-GYU_RS0100025	2695	3993	-	missense_variant ; GYU_RS0100025 ; c.148G>A ; p.Val50Ile ; 148/1299 ; 148/1299 ; 50/432 ;	missense_variant ; GYU_RS0100025 ; c.148G>A ; p.Val50Ile ; 148/1299 ; 148/1299 ; 50/432 ;	upstream_gene_variant ; aroF ; c.-2812G>A ; . ; . ; . ; . ;	upstream_gene_variant ; ytxJ ; c.-2246G>A ; . ; . ; . ; . ;	upstream_gene_variant ; GYU_RS0100015 ; c.-1766G>A ; . ; . ; . ; . ;	upstream_gene_variant ; GYU_RS0100020 ; c.-1313G>A ; . ; . ; . ; . ;
NZ_JH600277.1	3847	G	C	225	hom	76	76	GYU_RS0100025	gene-GYU_RS0100025	2695	3993	-	synonymous_variant ; GYU_RS0100025 ; c.147C>G ; p.Thr49Thr ; 147/1299 ; 147/1299 ; 49/432 ;	synonymous_variant ; GYU_RS0100025 ; c.147C>G ; p.Thr49Thr ; 147/1299 ; 147/1299 ; 49/432 ;	upstream_gene_variant ; aroF ; c.-2813C>G ; . ; . ; . ; . ;	upstream_gene_variant ; ytxJ ; c.-2247C>G ; . ; . ; . ; . ;	upstream_gene_variant ; GYU_RS0100015 ; c.-1767C>G ; . ; . ; . ; . ;	upstream_gene_variant ; GYU_RS0100020 ; c.-1314C>G ; . ; . ; . ; . ;
NZ_JH600277.1	3850	G	A	225	hom	76	76	GYU_RS0100025	gene-GYU_RS0100025	2695	3993	-	synonymous_variant ; GYU_RS0100025 ; c.144C>T ; p.Ile48Ile ; 144/1299 ; 144/1299 ; 48/432 ;	synonymous_variant ; GYU_RS0100025 ; c.144C>T ; p.Ile48Ile ; 144/1299 ; 144/1299 ; 48/432 ;	upstream_gene_variant ; aroF ; c.-2816C>T ; . ; . ; . ; . ;	upstream_gene_variant ; ytxJ ; c.-2250C>T ; . ; . ; . ; . ;	upstream_gene_variant ; GYU_RS0100015 ; c.-1770C>T ; . ; . ; . ; . ;	upstream_gene_variant ; GYU_RS0100020 ; c.-1317C>T ; . ; . ; . ; . ;
NZ_JH600277.1	3853	G	A	225	hom	77	77	GYU_RS0100025	gene-GYU_RS0100025	2695	3993	-	synonymous_variant ; GYU_RS0100025 ; c.141C>T ; p.Asn47Asn ; 141/1299 ; 141/1299 ; 47/432 ;	synonymous_variant ; GYU_RS0100025 ; c.141C>T ; p.Asn47Asn ; 141/1299 ; 141/1299 ; 47/432 ;	upstream_gene_variant ; aroF ; c.-2819C>T ; . ; . ; . ; . ;	upstream_gene_variant ; ytxJ ; c.-2253C>T ; . ; . ; . ; . ;	upstream_gene_variant ; GYU_RS0100015 ; c.-1773C>T ; . ; . ; . ; . ;	upstream_gene_variant ; GYU_RS0100020 ; c.-1320C>T ; . ; . ; . ; . ;
NZ_JH600277.1	3859	C	T	225	hom	90	90	GYU_RS0100025	gene-GYU_RS0100025	2695	3993	-	synonymous_variant ; GYU_RS0100025 ; c.135G>A ; p.Lys45Lys ; 135/1299 ; 135/1299 ; 45/432 ;	synonymous_variant ; GYU_RS0100025 ; c.135G>A ; p.Lys45Lys ; 135/1299 ; 135/1299 ; 45/432 ;	upstream_gene_variant ; aroF ; c.-2825G>A ; . ; . ; . ; . ;	upstream_gene_variant ; ytxJ ; c.-2259G>A ; . ; . ; . ; . ;	upstream_gene_variant ; GYU_RS0100015 ; c.-1779G>A ; . ; . ; . ; . ;	upstream_gene_variant ; GYU_RS0100020 ; c.-1326G>A ; . ; . ; . ; . ;
NZ_JH600277.1	3871	C	T	225	hom	95	95	GYU_RS0100025	gene-GYU_RS0100025	2695	3993	-	synonymous_variant ; GYU_RS0100025 ; c.123G>A ; p.Thr41Thr ; 123/1299 ; 123/1299 ; 41/432 ;	synonymous_variant ; GYU_RS0100025 ; c.123G>A ; p.Thr41Thr ; 123/1299 ; 123/1299 ; 41/432 ;	upstream_gene_variant ; aroF ; c.-2837G>A ; . ; . ; . ; . ;	upstream_gene_variant ; ytxJ ; c.-2271G>A ; . ; . ; . ; . ;	upstream_gene_variant ; GYU_RS0100015 ; c.-1791G>A ; . ; . ; . ; . ;	upstream_gene_variant ; GYU_RS0100020 ; c.-1338G>A ; . ; . ; . ; . ;
NZ_JH600277.1	3877	T	C	225	hom	92	92	GYU_RS0100025	gene-GYU_RS0100025	2695	3993	-	synonymous_variant ; GYU_RS0100025 ; c.117A>G ; p.Thr39Thr ; 117/1299 ; 117/1299 ; 39/432 ;	synonymous_variant ; GYU_RS0100025 ; c.117A>G ; p.Thr39Thr ; 117/1299 ; 117/1299 ; 39/432 ;	upstream_gene_variant ; aroF ; c.-2843A>G ; . ; . ; . ; . ;	upstream_gene_variant ; ytxJ ; c.-2277A>G ; . ; . ; . ; . ;	upstream_gene_variant ; GYU_RS0100015 ; c.-1797A>G ; . ; . ; . ; . ;	upstream_gene_variant ; GYU_RS0100020 ; c.-1344A>G ; . ; . ; . ; . ;
NZ_JH600277.1	3880	G	A	225	hom	89	89	GYU_RS0100025	gene-GYU_RS0100025	2695	3993	-	synonymous_variant ; GYU_RS0100025 ; c.114C>T ; p.Phe38Phe ; 114/1299 ; 114/1299 ; 38/432 ;	synonymous_variant ; GYU_RS0100025 ; c.114C>T ; p.Phe38Phe ; 114/1299 ; 114/1299 ; 38/432 ;	upstream_gene_variant ; aroF ; c.-2846C>T ; . ; . ; . ; . ;	upstream_gene_variant ; ytxJ ; c.-2280C>T ; . ; . ; . ; . ;	upstream_gene_variant ; GYU_RS0100015 ; c.-1800C>T ; . ; . ; . ; . ;	upstream_gene_variant ; GYU_RS0100020 ; c.-1347C>T ; . ; . ; . ; . ;
NZ_JH600277.1	3886	G	A	225	hom	96	96	GYU_RS0100025	gene-GYU_RS0100025	2695	3993	-	synonymous_variant ; GYU_RS0100025 ; c.108C>T ; p.Phe36Phe ; 108/1299 ; 108/1299 ; 36/432 ;	synonymous_variant ; GYU_RS0100025 ; c.108C>T ; p.Phe36Phe ; 108/1299 ; 108/1299 ; 36/432 ;	upstream_gene_variant ; aroF ; c.-2852C>T ; . ; . ; . ; . ;	upstream_gene_variant ; ytxJ ; c.-2286C>T ; . ; . ; . ; . ;	upstream_gene_variant ; GYU_RS0100015 ; c.-1806C>T ; . ; . ; . ; . ;	upstream_gene_variant ; GYU_RS0100020 ; c.-1353C>T ; . ; . ; . ; . ;
NZ_JH600277.1	3958	C	G	225	hom	116	116	GYU_RS0100025	gene-GYU_RS0100025	2695	3993	-	synonymous_variant ; GYU_RS0100025 ; c.36G>C ; p.Thr12Thr ; 36/1299 ; 36/1299 ; 12/432 ;	synonymous_variant ; GYU_RS0100025 ; c.36G>C ; p.Thr12Thr ; 36/1299 ; 36/1299 ; 12/432 ;	upstream_gene_variant ; aroF ; c.-2924G>C ; . ; . ; . ; . ;	upstream_gene_variant ; ytxJ ; c.-2358G>C ; . ; . ; . ; . ;	upstream_gene_variant ; GYU_RS0100015 ; c.-1878G>C ; . ; . ; . ; . ;	upstream_gene_variant ; GYU_RS0100020 ; c.-1425G>C ; . ; . ; . ; . ;
NZ_JH600277.1	4039	T	C	225	hom	168	168	.	.	.	.	.	.	upstream_gene_variant ; aroF ; c.-3005A>G ; . ; . ; . ; . ;	upstream_gene_variant ; ytxJ ; c.-2439A>G ; . ; . ; . ; . ;	upstream_gene_variant ; GYU_RS0100015 ; c.-1959A>G ; . ; . ; . ; . ;	upstream_gene_variant ; GYU_RS0100020 ; c.-1506A>G ; . ; . ; . ; . ;	upstream_gene_variant ; GYU_RS0100025 ; c.-46A>G ; . ; . ; . ; . ;
NZ_JH600277.1	4075	G	T	93	hom	17	17	.	.	.	.	.	.	upstream_gene_variant ; aroF ; c.-3041C>A ; . ; . ; . ; . ;	upstream_gene_variant ; ytxJ ; c.-2475C>A ; . ; . ; . ; . ;	upstream_gene_variant ; GYU_RS0100015 ; c.-1995C>A ; . ; . ; . ; . ;	upstream_gene_variant ; GYU_RS0100020 ; c.-1542C>A ; . ; . ; . ; . ;	upstream_gene_variant ; GYU_RS0100025 ; c.-82C>A ; . ; . ; . ; . ;
NZ_JH600277.1	4096	T	G	225	hom	179	179	.	.	.	.	.	.	upstream_gene_variant ; aroF ; c.-3062A>C ; . ; . ; . ; . ;	upstream_gene_variant ; ytxJ ; c.-2496A>C ; . ; . ; . ; . ;	upstream_gene_variant ; GYU_RS0100015 ; c.-2016A>C ; . ; . ; . ; . ;	upstream_gene_variant ; GYU_RS0100020 ; c.-1563A>C ; . ; . ; . ; . ;	upstream_gene_variant ; GYU_RS0100025 ; c.-103A>C ; . ; . ; . ; . ;
NZ_JH600277.1	4109	C	T	225	hom	196	196	.	.	.	.	.	.	upstream_gene_variant ; aroF ; c.-3075G>A ; . ; . ; . ; . ;	upstream_gene_variant ; ytxJ ; c.-2509G>A ; . ; . ; . ; . ;	upstream_gene_variant ; GYU_RS0100015 ; c.-2029G>A ; . ; . ; . ; . ;	upstream_gene_variant ; GYU_RS0100020 ; c.-1576G>A ; . ; . ; . ; . ;	upstream_gene_variant ; GYU_RS0100025 ; c.-116G>A ; . ; . ; . ; . ;
NZ_JH600277.1	4116	C	A	225	hom	199	199	.	.	.	.	.	.	upstream_gene_variant ; aroF ; c.-3082G>T ; . ; . ; . ; . ;	upstream_gene_variant ; ytxJ ; c.-2516G>T ; . ; . ; . ; . ;	upstream_gene_variant ; GYU_RS0100015 ; c.-2036G>T ; . ; . ; . ; . ;	upstream_gene_variant ; GYU_RS0100020 ; c.-1583G>T ; . ; . ; . ; . ;	upstream_gene_variant ; GYU_RS0100025 ; c.-123G>T ; . ; . ; . ; . ;
NZ_JH600277.1	4140	T	C	225	hom	137	137	.	.	.	.	.	.	upstream_gene_variant ; aroF ; c.-3106A>G ; . ; . ; . ; . ;	upstream_gene_variant ; ytxJ ; c.-2540A>G ; . ; . ; . ; . ;	upstream_gene_variant ; GYU_RS0100015 ; c.-2060A>G ; . ; . ; . ; . ;	upstream_gene_variant ; GYU_RS0100020 ; c.-1607A>G ; . ; . ; . ; . ;	upstream_gene_variant ; GYU_RS0100025 ; c.-147A>G ; . ; . ; . ; . ;
NZ_JH600277.1	4141	G	A	225	hom	137	137	.	.	.	.	.	.	upstream_gene_variant ; aroF ; c.-3107C>T ; . ; . ; . ; . ;	upstream_gene_variant ; ytxJ ; c.-2541C>T ; . ; . ; . ; . ;	upstream_gene_variant ; GYU_RS0100015 ; c.-2061C>T ; . ; . ; . ; . ;	upstream_gene_variant ; GYU_RS0100020 ; c.-1608C>T ; . ; . ; . ; . ;	upstream_gene_variant ; GYU_RS0100025 ; c.-148C>T ; . ; . ; . ; . ;
NZ_JH600277.1	4142	A	G	225	hom	137	137	.	.	.	.	.	.	upstream_gene_variant ; aroF ; c.-3108T>C ; . ; . ; . ; . ;	upstream_gene_variant ; ytxJ ; c.-2542T>C ; . ; . ; . ; . ;	upstream_gene_variant ; GYU_RS0100015 ; c.-2062T>C ; . ; . ; . ; . ;	upstream_gene_variant ; GYU_RS0100020 ; c.-1609T>C ; . ; . ; . ; . ;	upstream_gene_variant ; GYU_RS0100025 ; c.-149T>C ; . ; . ; . ; . ;
NZ_JH600277.1	4149	C	A	225	hom	133	133	.	.	.	.	.	.	upstream_gene_variant ; aroF ; c.-3115G>T ; . ; . ; . ; . ;	upstream_gene_variant ; ytxJ ; c.-2549G>T ; . ; . ; . ; . ;	upstream_gene_variant ; GYU_RS0100015 ; c.-2069G>T ; . ; . ; . ; . ;	upstream_gene_variant ; GYU_RS0100020 ; c.-1616G>T ; . ; . ; . ; . ;	upstream_gene_variant ; GYU_RS0100025 ; c.-156G>T ; . ; . ; . ; . ;
NZ_JH600277.1	4150	A	G	225	hom	133	133	.	.	.	.	.	.	upstream_gene_variant ; aroF ; c.-3116T>C ; . ; . ; . ; . ;	upstream_gene_variant ; ytxJ ; c.-2550T>C ; . ; . ; . ; . ;	upstream_gene_variant ; GYU_RS0100015 ; c.-2070T>C ; . ; . ; . ; . ;	upstream_gene_variant ; GYU_RS0100020 ; c.-1617T>C ; . ; . ; . ; . ;	upstream_gene_variant ; GYU_RS0100025 ; c.-157T>C ; . ; . ; . ; . ;
NZ_JH600277.1	4161	C	A	228	hom	181	180	.	.	.	.	.	.	upstream_gene_variant ; aroF ; c.-3127G>T ; . ; . ; . ; . ;	upstream_gene_variant ; ytxJ ; c.-2561G>T ; . ; . ; . ; . ;	upstream_gene_variant ; GYU_RS0100015 ; c.-2081G>T ; . ; . ; . ; . ;	upstream_gene_variant ; GYU_RS0100020 ; c.-1628G>T ; . ; . ; . ; . ;	upstream_gene_variant ; GYU_RS0100025 ; c.-168G>T ; . ; . ; . ; . ;
NZ_JH600277.1	4164	T	G	225	hom	183	183	.	.	.	.	.	.	upstream_gene_variant ; aroF ; c.-3130A>C ; . ; . ; . ; . ;	upstream_gene_variant ; ytxJ ; c.-2564A>C ; . ; . ; . ; . ;	upstream_gene_variant ; GYU_RS0100015 ; c.-2084A>C ; . ; . ; . ; . ;	upstream_gene_variant ; GYU_RS0100020 ; c.-1631A>C ; . ; . ; . ; . ;	upstream_gene_variant ; GYU_RS0100025 ; c.-171A>C ; . ; . ; . ; . ;
NZ_JH600277.1	4184	G	C	225	hom	190	190	.	.	.	.	.	.	upstream_gene_variant ; aroF ; c.-3150C>G ; . ; . ; . ; . ;	upstream_gene_variant ; ytxJ ; c.-2584C>G ; . ; . ; . ; . ;	upstream_gene_variant ; GYU_RS0100015 ; c.-2104C>G ; . ; . ; . ; . ;	upstream_gene_variant ; GYU_RS0100020 ; c.-1651C>G ; . ; . ; . ; . ;	upstream_gene_variant ; GYU_RS0100025 ; c.-191C>G ; . ; . ; . ; . ;
NZ_JH600277.1	4189	T	A	225	hom	186	186	.	.	.	.	.	.	upstream_gene_variant ; aroF ; c.-3155A>T ; . ; . ; . ; . ;	upstream_gene_variant ; ytxJ ; c.-2589A>T ; . ; . ; . ; . ;	upstream_gene_variant ; GYU_RS0100015 ; c.-2109A>T ; . ; . ; . ; . ;	upstream_gene_variant ; GYU_RS0100020 ; c.-1656A>T ; . ; . ; . ; . ;	upstream_gene_variant ; GYU_RS0100025 ; c.-196A>T ; . ; . ; . ; . ;
NZ_JH600277.1	4194	A	C	225	hom	184	184	.	.	.	.	.	.	upstream_gene_variant ; aroF ; c.-3160T>G ; . ; . ; . ; . ;	upstream_gene_variant ; ytxJ ; c.-2594T>G ; . ; . ; . ; . ;	upstream_gene_variant ; GYU_RS0100015 ; c.-2114T>G ; . ; . ; . ; . ;	upstream_gene_variant ; GYU_RS0100020 ; c.-1661T>G ; . ; . ; . ; . ;	upstream_gene_variant ; GYU_RS0100025 ; c.-201T>G ; . ; . ; . ; . ;
NZ_JH600277.1	4199	T	A	225	hom	182	182	.	.	.	.	.	.	upstream_gene_variant ; aroF ; c.-3165A>T ; . ; . ; . ; . ;	upstream_gene_variant ; ytxJ ; c.-2599A>T ; . ; . ; . ; . ;	upstream_gene_variant ; GYU_RS0100015 ; c.-2119A>T ; . ; . ; . ; . ;	upstream_gene_variant ; GYU_RS0100020 ; c.-1666A>T ; . ; . ; . ; . ;	upstream_gene_variant ; GYU_RS0100025 ; c.-206A>T ; . ; . ; . ; . ;
NZ_JH600277.1	4200	C	A	225	hom	182	182	.	.	.	.	.	.	upstream_gene_variant ; aroF ; c.-3166G>T ; . ; . ; . ; . ;	upstream_gene_variant ; ytxJ ; c.-2600G>T ; . ; . ; . ; . ;	upstream_gene_variant ; GYU_RS0100015 ; c.-2120G>T ; . ; . ; . ; . ;	upstream_gene_variant ; GYU_RS0100020 ; c.-1667G>T ; . ; . ; . ; . ;	upstream_gene_variant ; GYU_RS0100025 ; c.-207G>T ; . ; . ; . ; . ;
NZ_JH600277.1	4203	T	C	225	hom	185	185	.	.	.	.	.	.	upstream_gene_variant ; aroF ; c.-3169A>G ; . ; . ; . ; . ;	upstream_gene_variant ; ytxJ ; c.-2603A>G ; . ; . ; . ; . ;	upstream_gene_variant ; GYU_RS0100015 ; c.-2123A>G ; . ; . ; . ; . ;	upstream_gene_variant ; GYU_RS0100020 ; c.-1670A>G ; . ; . ; . ; . ;	upstream_gene_variant ; GYU_RS0100025 ; c.-210A>G ; . ; . ; . ; . ;
NZ_JH600277.1	4220	C	G	225	hom	205	205	.	.	.	.	.	.	upstream_gene_variant ; aroF ; c.-3186G>C ; . ; . ; . ; . ;	upstream_gene_variant ; ytxJ ; c.-2620G>C ; . ; . ; . ; . ;	upstream_gene_variant ; GYU_RS0100015 ; c.-2140G>C ; . ; . ; . ; . ;	upstream_gene_variant ; GYU_RS0100020 ; c.-1687G>C ; . ; . ; . ; . ;	upstream_gene_variant ; GYU_RS0100025 ; c.-227G>C ; . ; . ; . ; . ;
NZ_JH600277.1	4235	T	C	225	hom	203	203	.	.	.	.	.	.	upstream_gene_variant ; aroF ; c.-3201A>G ; . ; . ; . ; . ;	upstream_gene_variant ; ytxJ ; c.-2635A>G ; . ; . ; . ; . ;	upstream_gene_variant ; GYU_RS0100015 ; c.-2155A>G ; . ; . ; . ; . ;	upstream_gene_variant ; GYU_RS0100020 ; c.-1702A>G ; . ; . ; . ; . ;	upstream_gene_variant ; GYU_RS0100025 ; c.-242A>G ; . ; . ; . ; . ;
NZ_JH600277.1	4263	A	T	225	hom	203	203	GYU_RS0100030	gene-GYU_RS0100030	4239	7118	-	synonymous_variant ; GYU_RS0100030 ; c.2856T>A ; p.Thr952Thr ; 2856/2880 ; 2856/2880 ; 952/959 ;	synonymous_variant ; GYU_RS0100030 ; c.2856T>A ; p.Thr952Thr ; 2856/2880 ; 2856/2880 ; 952/959 ;	upstream_gene_variant ; aroF ; c.-3229T>A ; . ; . ; . ; . ;	upstream_gene_variant ; ytxJ ; c.-2663T>A ; . ; . ; . ; . ;	upstream_gene_variant ; GYU_RS0100015 ; c.-2183T>A ; . ; . ; . ; . ;	upstream_gene_variant ; GYU_RS0100020 ; c.-1730T>A ; . ; . ; . ; . ;
NZ_JH600277.1	4296	C	T	225	hom	199	199	GYU_RS0100030	gene-GYU_RS0100030	4239	7118	-	synonymous_variant ; GYU_RS0100030 ; c.2823G>A ; p.Ala941Ala ; 2823/2880 ; 2823/2880 ; 941/959 ;	synonymous_variant ; GYU_RS0100030 ; c.2823G>A ; p.Ala941Ala ; 2823/2880 ; 2823/2880 ; 941/959 ;	upstream_gene_variant ; aroF ; c.-3262G>A ; . ; . ; . ; . ;	upstream_gene_variant ; ytxJ ; c.-2696G>A ; . ; . ; . ; . ;	upstream_gene_variant ; GYU_RS0100015 ; c.-2216G>A ; . ; . ; . ; . ;	upstream_gene_variant ; GYU_RS0100020 ; c.-1763G>A ; . ; . ; . ; . ;
NZ_JH600277.1	4299	T	C	225	hom	196	196	GYU_RS0100030	gene-GYU_RS0100030	4239	7118	-	synonymous_variant ; GYU_RS0100030 ; c.2820A>G ; p.Glu940Glu ; 2820/2880 ; 2820/2880 ; 940/959 ;	synonymous_variant ; GYU_RS0100030 ; c.2820A>G ; p.Glu940Glu ; 2820/2880 ; 2820/2880 ; 940/959 ;	upstream_gene_variant ; aroF ; c.-3265A>G ; . ; . ; . ; . ;	upstream_gene_variant ; ytxJ ; c.-2699A>G ; . ; . ; . ; . ;	upstream_gene_variant ; GYU_RS0100015 ; c.-2219A>G ; . ; . ; . ; . ;	upstream_gene_variant ; GYU_RS0100020 ; c.-1766A>G ; . ; . ; . ; . ;
NZ_JH600277.1	4311	A	G	225	hom	200	200	GYU_RS0100030	gene-GYU_RS0100030	4239	7118	-	synonymous_variant ; GYU_RS0100030 ; c.2808T>C ; p.Gly936Gly ; 2808/2880 ; 2808/2880 ; 936/959 ;	synonymous_variant ; GYU_RS0100030 ; c.2808T>C ; p.Gly936Gly ; 2808/2880 ; 2808/2880 ; 936/959 ;	upstream_gene_variant ; aroF ; c.-3277T>C ; . ; . ; . ; . ;	upstream_gene_variant ; ytxJ ; c.-2711T>C ; . ; . ; . ; . ;	upstream_gene_variant ; GYU_RS0100015 ; c.-2231T>C ; . ; . ; . ; . ;	upstream_gene_variant ; GYU_RS0100020 ; c.-1778T>C ; . ; . ; . ; . ;
NZ_JH600277.1	4317	T	C	225	hom	197	197	GYU_RS0100030	gene-GYU_RS0100030	4239	7118	-	synonymous_variant ; GYU_RS0100030 ; c.2802A>G ; p.Ala934Ala ; 2802/2880 ; 2802/2880 ; 934/959 ;	synonymous_variant ; GYU_RS0100030 ; c.2802A>G ; p.Ala934Ala ; 2802/2880 ; 2802/2880 ; 934/959 ;	upstream_gene_variant ; aroF ; c.-3283A>G ; . ; . ; . ; . ;	upstream_gene_variant ; ytxJ ; c.-2717A>G ; . ; . ; . ; . ;	upstream_gene_variant ; GYU_RS0100015 ; c.-2237A>G ; . ; . ; . ; . ;	upstream_gene_variant ; GYU_RS0100020 ; c.-1784A>G ; . ; . ; . ; . ;
NZ_JH600277.1	4332	A	G	225	hom	194	194	GYU_RS0100030	gene-GYU_RS0100030	4239	7118	-	synonymous_variant ; GYU_RS0100030 ; c.2787T>C ; p.Ile929Ile ; 2787/2880 ; 2787/2880 ; 929/959 ;	synonymous_variant ; GYU_RS0100030 ; c.2787T>C ; p.Ile929Ile ; 2787/2880 ; 2787/2880 ; 929/959 ;	upstream_gene_variant ; aroF ; c.-3298T>C ; . ; . ; . ; . ;	upstream_gene_variant ; ytxJ ; c.-2732T>C ; . ; . ; . ; . ;	upstream_gene_variant ; GYU_RS0100015 ; c.-2252T>C ; . ; . ; . ; . ;	upstream_gene_variant ; GYU_RS0100020 ; c.-1799T>C ; . ; . ; . ; . ;
NZ_JH600277.1	4344	A	C	225	hom	181	181	GYU_RS0100030	gene-GYU_RS0100030	4239	7118	-	synonymous_variant ; GYU_RS0100030 ; c.2775T>G ; p.Ala925Ala ; 2775/2880 ; 2775/2880 ; 925/959 ;	synonymous_variant ; GYU_RS0100030 ; c.2775T>G ; p.Ala925Ala ; 2775/2880 ; 2775/2880 ; 925/959 ;	upstream_gene_variant ; aroF ; c.-3310T>G ; . ; . ; . ; . ;	upstream_gene_variant ; ytxJ ; c.-2744T>G ; . ; . ; . ; . ;	upstream_gene_variant ; GYU_RS0100015 ; c.-2264T>G ; . ; . ; . ; . ;	upstream_gene_variant ; GYU_RS0100020 ; c.-1811T>G ; . ; . ; . ; . ;
NZ_JH600277.1	4347	C	A	225	hom	183	183	GYU_RS0100030	gene-GYU_RS0100030	4239	7118	-	synonymous_variant ; GYU_RS0100030 ; c.2772G>T ; p.Arg924Arg ; 2772/2880 ; 2772/2880 ; 924/959 ;	synonymous_variant ; GYU_RS0100030 ; c.2772G>T ; p.Arg924Arg ; 2772/2880 ; 2772/2880 ; 924/959 ;	upstream_gene_variant ; aroF ; c.-3313G>T ; . ; . ; . ; . ;	upstream_gene_variant ; ytxJ ; c.-2747G>T ; . ; . ; . ; . ;	upstream_gene_variant ; GYU_RS0100015 ; c.-2267G>T ; . ; . ; . ; . ;	upstream_gene_variant ; GYU_RS0100020 ; c.-1814G>T ; . ; . ; . ; . ;
NZ_JH600277.1	4353	A	G	225	hom	181	181	GYU_RS0100030	gene-GYU_RS0100030	4239	7118	-	synonymous_variant ; GYU_RS0100030 ; c.2766T>C ; p.Tyr922Tyr ; 2766/2880 ; 2766/2880 ; 922/959 ;	splice_region_variant&non_coding_transcript_exon_variant ; gene-GYU_RS1000000123140 ; n.349T>C ; . ; . ; . ; . ;	synonymous_variant ; GYU_RS0100030 ; c.2766T>C ; p.Tyr922Tyr ; 2766/2880 ; 2766/2880 ; 922/959 ;	upstream_gene_variant ; aroF ; c.-3319T>C ; . ; . ; . ; . ;	upstream_gene_variant ; ytxJ ; c.-2753T>C ; . ; . ; . ; . ;	upstream_gene_variant ; GYU_RS0100015 ; c.-2273T>C ; . ; . ; . ; . ;
NZ_JH600277.1	4356	T	A	225	hom	178	178	GYU_RS0100030	gene-GYU_RS0100030	4239	7118	-	synonymous_variant ; GYU_RS0100030 ; c.2763A>T ; p.Gly921Gly ; 2763/2880 ; 2763/2880 ; 921/959 ;	synonymous_variant ; GYU_RS0100030 ; c.2763A>T ; p.Gly921Gly ; 2763/2880 ; 2763/2880 ; 921/959 ;	upstream_gene_variant ; aroF ; c.-3322A>T ; . ; . ; . ; . ;	upstream_gene_variant ; ytxJ ; c.-2756A>T ; . ; . ; . ; . ;	upstream_gene_variant ; GYU_RS0100015 ; c.-2276A>T ; . ; . ; . ; . ;	upstream_gene_variant ; GYU_RS0100020 ; c.-1823A>T ; . ; . ; . ; . ;
NZ_JH600277.1	4386	C	A	225	hom	161	161	GYU_RS0100030	gene-GYU_RS0100030	4239	7118	-	synonymous_variant ; GYU_RS0100030 ; c.2733G>T ; p.Thr911Thr ; 2733/2880 ; 2733/2880 ; 911/959 ;	synonymous_variant ; GYU_RS0100030 ; c.2733G>T ; p.Thr911Thr ; 2733/2880 ; 2733/2880 ; 911/959 ;	upstream_gene_variant ; aroF ; c.-3352G>T ; . ; . ; . ; . ;	upstream_gene_variant ; ytxJ ; c.-2786G>T ; . ; . ; . ; . ;	upstream_gene_variant ; GYU_RS0100015 ; c.-2306G>T ; . ; . ; . ; . ;	upstream_gene_variant ; GYU_RS0100020 ; c.-1853G>T ; . ; . ; . ; . ;
NZ_JH600277.1	4392	T	C	225	hom	157	157	GYU_RS0100030	gene-GYU_RS0100030	4239	7118	-	synonymous_variant ; GYU_RS0100030 ; c.2727A>G ; p.Ala909Ala ; 2727/2880 ; 2727/2880 ; 909/959 ;	synonymous_variant ; GYU_RS0100030 ; c.2727A>G ; p.Ala909Ala ; 2727/2880 ; 2727/2880 ; 909/959 ;	upstream_gene_variant ; aroF ; c.-3358A>G ; . ; . ; . ; . ;	upstream_gene_variant ; ytxJ ; c.-2792A>G ; . ; . ; . ; . ;	upstream_gene_variant ; GYU_RS0100015 ; c.-2312A>G ; . ; . ; . ; . ;	upstream_gene_variant ; GYU_RS0100020 ; c.-1859A>G ; . ; . ; . ; . ;
NZ_JH600277.1	4398	A	G	225	hom	156	156	GYU_RS0100030	gene-GYU_RS0100030	4239	7118	-	synonymous_variant ; GYU_RS0100030 ; c.2721T>C ; p.Asn907Asn ; 2721/2880 ; 2721/2880 ; 907/959 ;	synonymous_variant ; GYU_RS0100030 ; c.2721T>C ; p.Asn907Asn ; 2721/2880 ; 2721/2880 ; 907/959 ;	upstream_gene_variant ; aroF ; c.-3364T>C ; . ; . ; . ; . ;	upstream_gene_variant ; ytxJ ; c.-2798T>C ; . ; . ; . ; . ;	upstream_gene_variant ; GYU_RS0100015 ; c.-2318T>C ; . ; . ; . ; . ;	upstream_gene_variant ; GYU_RS0100020 ; c.-1865T>C ; . ; . ; . ; . ;
NZ_JH600277.1	4407	A	T	225	hom	149	149	GYU_RS0100030	gene-GYU_RS0100030	4239	7118	-	synonymous_variant ; GYU_RS0100030 ; c.2712T>A ; p.Val904Val ; 2712/2880 ; 2712/2880 ; 904/959 ;	synonymous_variant ; GYU_RS0100030 ; c.2712T>A ; p.Val904Val ; 2712/2880 ; 2712/2880 ; 904/959 ;	upstream_gene_variant ; aroF ; c.-3373T>A ; . ; . ; . ; . ;	upstream_gene_variant ; ytxJ ; c.-2807T>A ; . ; . ; . ; . ;	upstream_gene_variant ; GYU_RS0100015 ; c.-2327T>A ; . ; . ; . ; . ;	upstream_gene_variant ; GYU_RS0100020 ; c.-1874T>A ; . ; . ; . ; . ;
NZ_JH600277.1	4416	T	C	225	hom	144	144	GYU_RS0100030	gene-GYU_RS0100030	4239	7118	-	synonymous_variant ; GYU_RS0100030 ; c.2703A>G ; p.Glu901Glu ; 2703/2880 ; 2703/2880 ; 901/959 ;	synonymous_variant ; GYU_RS0100030 ; c.2703A>G ; p.Glu901Glu ; 2703/2880 ; 2703/2880 ; 901/959 ;	upstream_gene_variant ; aroF ; c.-3382A>G ; . ; . ; . ; . ;	upstream_gene_variant ; ytxJ ; c.-2816A>G ; . ; . ; . ; . ;	upstream_gene_variant ; GYU_RS0100015 ; c.-2336A>G ; . ; . ; . ; . ;	upstream_gene_variant ; GYU_RS0100020 ; c.-1883A>G ; . ; . ; . ; . ;
NZ_JH600277.1	4425	C	T	225	hom	133	133	GYU_RS0100030	gene-GYU_RS0100030	4239	7118	-	synonymous_variant ; GYU_RS0100030 ; c.2694G>A ; p.Glu898Glu ; 2694/2880 ; 2694/2880 ; 898/959 ;	synonymous_variant ; GYU_RS0100030 ; c.2694G>A ; p.Glu898Glu ; 2694/2880 ; 2694/2880 ; 898/959 ;	upstream_gene_variant ; aroF ; c.-3391G>A ; . ; . ; . ; . ;	upstream_gene_variant ; ytxJ ; c.-2825G>A ; . ; . ; . ; . ;	upstream_gene_variant ; GYU_RS0100015 ; c.-2345G>A ; . ; . ; . ; . ;	upstream_gene_variant ; GYU_RS0100020 ; c.-1892G>A ; . ; . ; . ; . ;
NZ_JH600277.1	4428	A	G	225	hom	130	130	GYU_RS0100030	gene-GYU_RS0100030	4239	7118	-	synonymous_variant ; GYU_RS0100030 ; c.2691T>C ; p.Tyr897Tyr ; 2691/2880 ; 2691/2880 ; 897/959 ;	synonymous_variant ; GYU_RS0100030 ; c.2691T>C ; p.Tyr897Tyr ; 2691/2880 ; 2691/2880 ; 897/959 ;	upstream_gene_variant ; aroF ; c.-3394T>C ; . ; . ; . ; . ;	upstream_gene_variant ; ytxJ ; c.-2828T>C ; . ; . ; . ; . ;	upstream_gene_variant ; GYU_RS0100015 ; c.-2348T>C ; . ; . ; . ; . ;	upstream_gene_variant ; GYU_RS0100020 ; c.-1895T>C ; . ; . ; . ; . ;
NZ_JH600277.1	4440	A	G	225	hom	113	113	GYU_RS0100030	gene-GYU_RS0100030	4239	7118	-	synonymous_variant ; GYU_RS0100030 ; c.2679T>C ; p.Asp893Asp ; 2679/2880 ; 2679/2880 ; 893/959 ;	synonymous_variant ; GYU_RS0100030 ; c.2679T>C ; p.Asp893Asp ; 2679/2880 ; 2679/2880 ; 893/959 ;	upstream_gene_variant ; aroF ; c.-3406T>C ; . ; . ; . ; . ;	upstream_gene_variant ; ytxJ ; c.-2840T>C ; . ; . ; . ; . ;	upstream_gene_variant ; GYU_RS0100015 ; c.-2360T>C ; . ; . ; . ; . ;	upstream_gene_variant ; GYU_RS0100020 ; c.-1907T>C ; . ; . ; . ; . ;
NZ_JH600277.1	4449	C	T	122	hom	5	5	GYU_RS0100030	gene-GYU_RS0100030	4239	7118	-	synonymous_variant ; GYU_RS0100030 ; c.2670G>A ; p.Lys890Lys ; 2670/2880 ; 2670/2880 ; 890/959 ;	synonymous_variant ; GYU_RS0100030 ; c.2670G>A ; p.Lys890Lys ; 2670/2880 ; 2670/2880 ; 890/959 ;	upstream_gene_variant ; aroF ; c.-3415G>A ; . ; . ; . ; . ;	upstream_gene_variant ; ytxJ ; c.-2849G>A ; . ; . ; . ; . ;	upstream_gene_variant ; GYU_RS0100015 ; c.-2369G>A ; . ; . ; . ; . ;	upstream_gene_variant ; GYU_RS0100020 ; c.-1916G>A ; . ; . ; . ; . ;
NZ_JH600277.1	4452	T	C	106	hom	5	5	GYU_RS0100030	gene-GYU_RS0100030	4239	7118	-	synonymous_variant ; GYU_RS0100030 ; c.2667A>G ; p.Leu889Leu ; 2667/2880 ; 2667/2880 ; 889/959 ;	synonymous_variant ; GYU_RS0100030 ; c.2667A>G ; p.Leu889Leu ; 2667/2880 ; 2667/2880 ; 889/959 ;	upstream_gene_variant ; aroF ; c.-3418A>G ; . ; . ; . ; . ;	upstream_gene_variant ; ytxJ ; c.-2852A>G ; . ; . ; . ; . ;	upstream_gene_variant ; GYU_RS0100015 ; c.-2372A>G ; . ; . ; . ; . ;	upstream_gene_variant ; GYU_RS0100020 ; c.-1919A>G ; . ; . ; . ; . ;
NZ_JH600277.1	4454	A	G	125	hom	5	5	GYU_RS0100030	gene-GYU_RS0100030	4239	7118	-	synonymous_variant ; GYU_RS0100030 ; c.2665T>C ; p.Leu889Leu ; 2665/2880 ; 2665/2880 ; 889/959 ;	synonymous_variant ; GYU_RS0100030 ; c.2665T>C ; p.Leu889Leu ; 2665/2880 ; 2665/2880 ; 889/959 ;	upstream_gene_variant ; aroF ; c.-3420T>C ; . ; . ; . ; . ;	upstream_gene_variant ; ytxJ ; c.-2854T>C ; . ; . ; . ; . ;	upstream_gene_variant ; GYU_RS0100015 ; c.-2374T>C ; . ; . ; . ; . ;	upstream_gene_variant ; GYU_RS0100020 ; c.-1921T>C ; . ; . ; . ; . ;
NZ_JH600277.1	4458	A	T	96	hom	5	5	GYU_RS0100030	gene-GYU_RS0100030	4239	7118	-	synonymous_variant ; GYU_RS0100030 ; c.2661T>A ; p.Ser887Ser ; 2661/2880 ; 2661/2880 ; 887/959 ;	synonymous_variant ; GYU_RS0100030 ; c.2661T>A ; p.Ser887Ser ; 2661/2880 ; 2661/2880 ; 887/959 ;	upstream_gene_variant ; aroF ; c.-3424T>A ; . ; . ; . ; . ;	upstream_gene_variant ; ytxJ ; c.-2858T>A ; . ; . ; . ; . ;	upstream_gene_variant ; GYU_RS0100015 ; c.-2378T>A ; . ; . ; . ; . ;	upstream_gene_variant ; GYU_RS0100020 ; c.-1925T>A ; . ; . ; . ; . ;
NZ_JH600277.1	4461	G	T	122	hom	5	5	GYU_RS0100030	gene-GYU_RS0100030	4239	7118	-	synonymous_variant ; GYU_RS0100030 ; c.2658C>A ; p.Gly886Gly ; 2658/2880 ; 2658/2880 ; 886/959 ;	synonymous_variant ; GYU_RS0100030 ; c.2658C>A ; p.Gly886Gly ; 2658/2880 ; 2658/2880 ; 886/959 ;	upstream_gene_variant ; aroF ; c.-3427C>A ; . ; . ; . ; . ;	upstream_gene_variant ; ytxJ ; c.-2861C>A ; . ; . ; . ; . ;	upstream_gene_variant ; GYU_RS0100015 ; c.-2381C>A ; . ; . ; . ; . ;	upstream_gene_variant ; GYU_RS0100020 ; c.-1928C>A ; . ; . ; . ; . ;
NZ_JH600277.1	4470	G	T	122	hom	5	5	GYU_RS0100030	gene-GYU_RS0100030	4239	7118	-	synonymous_variant ; GYU_RS0100030 ; c.2649C>A ; p.Val883Val ; 2649/2880 ; 2649/2880 ; 883/959 ;	synonymous_variant ; GYU_RS0100030 ; c.2649C>A ; p.Val883Val ; 2649/2880 ; 2649/2880 ; 883/959 ;	upstream_gene_variant ; aroF ; c.-3436C>A ; . ; . ; . ; . ;	upstream_gene_variant ; ytxJ ; c.-2870C>A ; . ; . ; . ; . ;	upstream_gene_variant ; GYU_RS0100015 ; c.-2390C>A ; . ; . ; . ; . ;	upstream_gene_variant ; GYU_RS0100020 ; c.-1937C>A ; . ; . ; . ; . ;
NZ_JH600277.1	4473	C	G	91	hom	5	5	GYU_RS0100030	gene-GYU_RS0100030	4239	7118	-	missense_variant ; GYU_RS0100030 ; c.2646G>C ; p.Leu882Phe ; 2646/2880 ; 2646/2880 ; 882/959 ;	missense_variant ; GYU_RS0100030 ; c.2646G>C ; p.Leu882Phe ; 2646/2880 ; 2646/2880 ; 882/959 ;	upstream_gene_variant ; aroF ; c.-3439G>C ; . ; . ; . ; . ;	upstream_gene_variant ; ytxJ ; c.-2873G>C ; . ; . ; . ; . ;	upstream_gene_variant ; GYU_RS0100015 ; c.-2393G>C ; . ; . ; . ; . ;	upstream_gene_variant ; GYU_RS0100020 ; c.-1940G>C ; . ; . ; . ; . ;
NZ_JH600277.1	4475	A	G	122	hom	5	5	GYU_RS0100030	gene-GYU_RS0100030	4239	7118	-	synonymous_variant ; GYU_RS0100030 ; c.2644T>C ; p.Leu882Leu ; 2644/2880 ; 2644/2880 ; 882/959 ;	synonymous_variant ; GYU_RS0100030 ; c.2644T>C ; p.Leu882Leu ; 2644/2880 ; 2644/2880 ; 882/959 ;	upstream_gene_variant ; aroF ; c.-3441T>C ; . ; . ; . ; . ;	upstream_gene_variant ; ytxJ ; c.-2875T>C ; . ; . ; . ; . ;	upstream_gene_variant ; GYU_RS0100015 ; c.-2395T>C ; . ; . ; . ; . ;	upstream_gene_variant ; GYU_RS0100020 ; c.-1942T>C ; . ; . ; . ; . ;
NZ_JH600277.1	4476	T	C	119	hom	5	5	GYU_RS0100030	gene-GYU_RS0100030	4239	7118	-	synonymous_variant ; GYU_RS0100030 ; c.2643A>G ; p.Glu881Glu ; 2643/2880 ; 2643/2880 ; 881/959 ;	synonymous_variant ; GYU_RS0100030 ; c.2643A>G ; p.Glu881Glu ; 2643/2880 ; 2643/2880 ; 881/959 ;	upstream_gene_variant ; aroF ; c.-3442A>G ; . ; . ; . ; . ;	upstream_gene_variant ; ytxJ ; c.-2876A>G ; . ; . ; . ; . ;	upstream_gene_variant ; GYU_RS0100015 ; c.-2396A>G ; . ; . ; . ; . ;	upstream_gene_variant ; GYU_RS0100020 ; c.-1943A>G ; . ; . ; . ; . ;
NZ_JH600277.1	4491	C	T	225	hom	54	54	GYU_RS0100030	gene-GYU_RS0100030	4239	7118	-	synonymous_variant ; GYU_RS0100030 ; c.2628G>A ; p.Leu876Leu ; 2628/2880 ; 2628/2880 ; 876/959 ;	synonymous_variant ; GYU_RS0100030 ; c.2628G>A ; p.Leu876Leu ; 2628/2880 ; 2628/2880 ; 876/959 ;	upstream_gene_variant ; aroF ; c.-3457G>A ; . ; . ; . ; . ;	upstream_gene_variant ; ytxJ ; c.-2891G>A ; . ; . ; . ; . ;	upstream_gene_variant ; GYU_RS0100015 ; c.-2411G>A ; . ; . ; . ; . ;	upstream_gene_variant ; GYU_RS0100020 ; c.-1958G>A ; . ; . ; . ; . ;
NZ_JH600277.1	4497	A	G	225	hom	50	50	GYU_RS0100030	gene-GYU_RS0100030	4239	7118	-	synonymous_variant ; GYU_RS0100030 ; c.2622T>C ; p.Ala874Ala ; 2622/2880 ; 2622/2880 ; 874/959 ;	synonymous_variant ; GYU_RS0100030 ; c.2622T>C ; p.Ala874Ala ; 2622/2880 ; 2622/2880 ; 874/959 ;	upstream_gene_variant ; aroF ; c.-3463T>C ; . ; . ; . ; . ;	upstream_gene_variant ; ytxJ ; c.-2897T>C ; . ; . ; . ; . ;	upstream_gene_variant ; GYU_RS0100015 ; c.-2417T>C ; . ; . ; . ; . ;	upstream_gene_variant ; GYU_RS0100020 ; c.-1964T>C ; . ; . ; . ; . ;
NZ_JH600277.1	4499	C	T	225	hom	50	50	GYU_RS0100030	gene-GYU_RS0100030	4239	7118	-	missense_variant ; GYU_RS0100030 ; c.2620G>A ; p.Ala874Thr ; 2620/2880 ; 2620/2880 ; 874/959 ;	missense_variant ; GYU_RS0100030 ; c.2620G>A ; p.Ala874Thr ; 2620/2880 ; 2620/2880 ; 874/959 ;	upstream_gene_variant ; aroF ; c.-3465G>A ; . ; . ; . ; . ;	upstream_gene_variant ; ytxJ ; c.-2899G>A ; . ; . ; . ; . ;	upstream_gene_variant ; GYU_RS0100015 ; c.-2419G>A ; . ; . ; . ; . ;	upstream_gene_variant ; GYU_RS0100020 ; c.-1966G>A ; . ; . ; . ; . ;
NZ_JH600277.1	4500	T	C	225	hom	50	50	GYU_RS0100030	gene-GYU_RS0100030	4239	7118	-	synonymous_variant ; GYU_RS0100030 ; c.2619A>G ; p.Pro873Pro ; 2619/2880 ; 2619/2880 ; 873/959 ;	synonymous_variant ; GYU_RS0100030 ; c.2619A>G ; p.Pro873Pro ; 2619/2880 ; 2619/2880 ; 873/959 ;	upstream_gene_variant ; aroF ; c.-3466A>G ; . ; . ; . ; . ;	upstream_gene_variant ; ytxJ ; c.-2900A>G ; . ; . ; . ; . ;	upstream_gene_variant ; GYU_RS0100015 ; c.-2420A>G ; . ; . ; . ; . ;	upstream_gene_variant ; GYU_RS0100020 ; c.-1967A>G ; . ; . ; . ; . ;
NZ_JH600277.1	4508	G	T	225	hom	50	50	GYU_RS0100030	gene-GYU_RS0100030	4239	7118	-	missense_variant ; GYU_RS0100030 ; c.2611C>A ; p.Leu871Met ; 2611/2880 ; 2611/2880 ; 871/959 ;	missense_variant ; GYU_RS0100030 ; c.2611C>A ; p.Leu871Met ; 2611/2880 ; 2611/2880 ; 871/959 ;	upstream_gene_variant ; aroF ; c.-3474C>A ; . ; . ; . ; . ;	upstream_gene_variant ; ytxJ ; c.-2908C>A ; . ; . ; . ; . ;	upstream_gene_variant ; GYU_RS0100015 ; c.-2428C>A ; . ; . ; . ; . ;	upstream_gene_variant ; GYU_RS0100020 ; c.-1975C>A ; . ; . ; . ; . ;
NZ_JH600277.1	4509	C	T	225	hom	50	50	GYU_RS0100030	gene-GYU_RS0100030	4239	7118	-	synonymous_variant ; GYU_RS0100030 ; c.2610G>A ; p.Gln870Gln ; 2610/2880 ; 2610/2880 ; 870/959 ;	synonymous_variant ; GYU_RS0100030 ; c.2610G>A ; p.Gln870Gln ; 2610/2880 ; 2610/2880 ; 870/959 ;	upstream_gene_variant ; aroF ; c.-3475G>A ; . ; . ; . ; . ;	upstream_gene_variant ; ytxJ ; c.-2909G>A ; . ; . ; . ; . ;	upstream_gene_variant ; GYU_RS0100015 ; c.-2429G>A ; . ; . ; . ; . ;	upstream_gene_variant ; GYU_RS0100020 ; c.-1976G>A ; . ; . ; . ; . ;
NZ_JH600277.1	4513	T	C	225	hom	50	50	GYU_RS0100030	gene-GYU_RS0100030	4239	7118	-	missense_variant ; GYU_RS0100030 ; c.2606A>G ; p.Asn869Ser ; 2606/2880 ; 2606/2880 ; 869/959 ;	missense_variant ; GYU_RS0100030 ; c.2606A>G ; p.Asn869Ser ; 2606/2880 ; 2606/2880 ; 869/959 ;	upstream_gene_variant ; aroF ; c.-3479A>G ; . ; . ; . ; . ;	upstream_gene_variant ; ytxJ ; c.-2913A>G ; . ; . ; . ; . ;	upstream_gene_variant ; GYU_RS0100015 ; c.-2433A>G ; . ; . ; . ; . ;	upstream_gene_variant ; GYU_RS0100020 ; c.-1980A>G ; . ; . ; . ; . ;
NZ_JH600277.1	4521	A	G	225	hom	61	61	GYU_RS0100030	gene-GYU_RS0100030	4239	7118	-	synonymous_variant ; GYU_RS0100030 ; c.2598T>C ; p.His866His ; 2598/2880 ; 2598/2880 ; 866/959 ;	synonymous_variant ; GYU_RS0100030 ; c.2598T>C ; p.His866His ; 2598/2880 ; 2598/2880 ; 866/959 ;	upstream_gene_variant ; aroF ; c.-3487T>C ; . ; . ; . ; . ;	upstream_gene_variant ; ytxJ ; c.-2921T>C ; . ; . ; . ; . ;	upstream_gene_variant ; GYU_RS0100015 ; c.-2441T>C ; . ; . ; . ; . ;	upstream_gene_variant ; GYU_RS0100020 ; c.-1988T>C ; . ; . ; . ; . ;
NZ_JH600277.1	4530	A	G	225	hom	68	68	GYU_RS0100030	gene-GYU_RS0100030	4239	7118	-	synonymous_variant ; GYU_RS0100030 ; c.2589T>C ; p.Val863Val ; 2589/2880 ; 2589/2880 ; 863/959 ;	synonymous_variant ; GYU_RS0100030 ; c.2589T>C ; p.Val863Val ; 2589/2880 ; 2589/2880 ; 863/959 ;	upstream_gene_variant ; aroF ; c.-3496T>C ; . ; . ; . ; . ;	upstream_gene_variant ; ytxJ ; c.-2930T>C ; . ; . ; . ; . ;	upstream_gene_variant ; GYU_RS0100015 ; c.-2450T>C ; . ; . ; . ; . ;	upstream_gene_variant ; GYU_RS0100020 ; c.-1997T>C ; . ; . ; . ; . ;
NZ_JH600277.1	4533	A	G	225	hom	67	67	GYU_RS0100030	gene-GYU_RS0100030	4239	7118	-	synonymous_variant ; GYU_RS0100030 ; c.2586T>C ; p.Arg862Arg ; 2586/2880 ; 2586/2880 ; 862/959 ;	synonymous_variant ; GYU_RS0100030 ; c.2586T>C ; p.Arg862Arg ; 2586/2880 ; 2586/2880 ; 862/959 ;	upstream_gene_variant ; aroF ; c.-3499T>C ; . ; . ; . ; . ;	upstream_gene_variant ; ytxJ ; c.-2933T>C ; . ; . ; . ; . ;	upstream_gene_variant ; GYU_RS0100015 ; c.-2453T>C ; . ; . ; . ; . ;	upstream_gene_variant ; GYU_RS0100020 ; c.-2000T>C ; . ; . ; . ; . ;
NZ_JH600277.1	4539	A	G	225	hom	70	70	GYU_RS0100030	gene-GYU_RS0100030	4239	7118	-	synonymous_variant ; GYU_RS0100030 ; c.2580T>C ; p.Ile860Ile ; 2580/2880 ; 2580/2880 ; 860/959 ;	synonymous_variant ; GYU_RS0100030 ; c.2580T>C ; p.Ile860Ile ; 2580/2880 ; 2580/2880 ; 860/959 ;	upstream_gene_variant ; aroF ; c.-3505T>C ; . ; . ; . ; . ;	upstream_gene_variant ; ytxJ ; c.-2939T>C ; . ; . ; . ; . ;	upstream_gene_variant ; GYU_RS0100015 ; c.-2459T>C ; . ; . ; . ; . ;	upstream_gene_variant ; GYU_RS0100020 ; c.-2006T>C ; . ; . ; . ; . ;
NZ_JH600277.1	4545	T	C	225	hom	71	71	GYU_RS0100030	gene-GYU_RS0100030	4239	7118	-	synonymous_variant ; GYU_RS0100030 ; c.2574A>G ; p.Arg858Arg ; 2574/2880 ; 2574/2880 ; 858/959 ;	synonymous_variant ; GYU_RS0100030 ; c.2574A>G ; p.Arg858Arg ; 2574/2880 ; 2574/2880 ; 858/959 ;	upstream_gene_variant ; aroF ; c.-3511A>G ; . ; . ; . ; . ;	upstream_gene_variant ; ytxJ ; c.-2945A>G ; . ; . ; . ; . ;	upstream_gene_variant ; GYU_RS0100015 ; c.-2465A>G ; . ; . ; . ; . ;	upstream_gene_variant ; GYU_RS0100020 ; c.-2012A>G ; . ; . ; . ; . ;
NZ_JH600277.1	4551	C	T	225	hom	71	71	GYU_RS0100030	gene-GYU_RS0100030	4239	7118	-	synonymous_variant ; GYU_RS0100030 ; c.2568G>A ; p.Ser856Ser ; 2568/2880 ; 2568/2880 ; 856/959 ;	synonymous_variant ; GYU_RS0100030 ; c.2568G>A ; p.Ser856Ser ; 2568/2880 ; 2568/2880 ; 856/959 ;	upstream_gene_variant ; aroF ; c.-3517G>A ; . ; . ; . ; . ;	upstream_gene_variant ; ytxJ ; c.-2951G>A ; . ; . ; . ; . ;	upstream_gene_variant ; GYU_RS0100015 ; c.-2471G>A ; . ; . ; . ; . ;	upstream_gene_variant ; GYU_RS0100020 ; c.-2018G>A ; . ; . ; . ; . ;
NZ_JH600277.1	4554	T	C	225	hom	71	71	GYU_RS0100030	gene-GYU_RS0100030	4239	7118	-	synonymous_variant ; GYU_RS0100030 ; c.2565A>G ; p.Val855Val ; 2565/2880 ; 2565/2880 ; 855/959 ;	synonymous_variant ; GYU_RS0100030 ; c.2565A>G ; p.Val855Val ; 2565/2880 ; 2565/2880 ; 855/959 ;	upstream_gene_variant ; aroF ; c.-3520A>G ; . ; . ; . ; . ;	upstream_gene_variant ; ytxJ ; c.-2954A>G ; . ; . ; . ; . ;	upstream_gene_variant ; GYU_RS0100015 ; c.-2474A>G ; . ; . ; . ; . ;	upstream_gene_variant ; GYU_RS0100020 ; c.-2021A>G ; . ; . ; . ; . ;
NZ_JH600277.1	4563	G	A	225	hom	78	78	GYU_RS0100030	gene-GYU_RS0100030	4239	7118	-	synonymous_variant ; GYU_RS0100030 ; c.2556C>T ; p.Gly852Gly ; 2556/2880 ; 2556/2880 ; 852/959 ;	synonymous_variant ; GYU_RS0100030 ; c.2556C>T ; p.Gly852Gly ; 2556/2880 ; 2556/2880 ; 852/959 ;	upstream_gene_variant ; aroF ; c.-3529C>T ; . ; . ; . ; . ;	upstream_gene_variant ; ytxJ ; c.-2963C>T ; . ; . ; . ; . ;	upstream_gene_variant ; GYU_RS0100015 ; c.-2483C>T ; . ; . ; . ; . ;	upstream_gene_variant ; GYU_RS0100020 ; c.-2030C>T ; . ; . ; . ; . ;
NZ_JH600277.1	4569	A	C	225	hom	82	82	GYU_RS0100030	gene-GYU_RS0100030	4239	7118	-	synonymous_variant ; GYU_RS0100030 ; c.2550T>G ; p.Leu850Leu ; 2550/2880 ; 2550/2880 ; 850/959 ;	synonymous_variant ; GYU_RS0100030 ; c.2550T>G ; p.Leu850Leu ; 2550/2880 ; 2550/2880 ; 850/959 ;	upstream_gene_variant ; aroF ; c.-3535T>G ; . ; . ; . ; . ;	upstream_gene_variant ; ytxJ ; c.-2969T>G ; . ; . ; . ; . ;	upstream_gene_variant ; GYU_RS0100015 ; c.-2489T>G ; . ; . ; . ; . ;	upstream_gene_variant ; GYU_RS0100020 ; c.-2036T>G ; . ; . ; . ; . ;
NZ_JH600277.1	4587	A	C	225	hom	62	62	GYU_RS0100030	gene-GYU_RS0100030	4239	7118	-	synonymous_variant ; GYU_RS0100030 ; c.2532T>G ; p.Ser844Ser ; 2532/2880 ; 2532/2880 ; 844/959 ;	synonymous_variant ; GYU_RS0100030 ; c.2532T>G ; p.Ser844Ser ; 2532/2880 ; 2532/2880 ; 844/959 ;	upstream_gene_variant ; aroF ; c.-3553T>G ; . ; . ; . ; . ;	upstream_gene_variant ; ytxJ ; c.-2987T>G ; . ; . ; . ; . ;	upstream_gene_variant ; GYU_RS0100015 ; c.-2507T>G ; . ; . ; . ; . ;	upstream_gene_variant ; GYU_RS0100020 ; c.-2054T>G ; . ; . ; . ; . ;
NZ_JH600277.1	4590	A	T	225	hom	63	63	GYU_RS0100030	gene-GYU_RS0100030	4239	7118	-	synonymous_variant ; GYU_RS0100030 ; c.2529T>A ; p.Gly843Gly ; 2529/2880 ; 2529/2880 ; 843/959 ;	synonymous_variant ; GYU_RS0100030 ; c.2529T>A ; p.Gly843Gly ; 2529/2880 ; 2529/2880 ; 843/959 ;	upstream_gene_variant ; aroF ; c.-3556T>A ; . ; . ; . ; . ;	upstream_gene_variant ; ytxJ ; c.-2990T>A ; . ; . ; . ; . ;	upstream_gene_variant ; GYU_RS0100015 ; c.-2510T>A ; . ; . ; . ; . ;	upstream_gene_variant ; GYU_RS0100020 ; c.-2057T>A ; . ; . ; . ; . ;
NZ_JH600277.1	4596	C	T	225	hom	69	69	GYU_RS0100030	gene-GYU_RS0100030	4239	7118	-	synonymous_variant ; GYU_RS0100030 ; c.2523G>A ; p.Glu841Glu ; 2523/2880 ; 2523/2880 ; 841/959 ;	synonymous_variant ; GYU_RS0100030 ; c.2523G>A ; p.Glu841Glu ; 2523/2880 ; 2523/2880 ; 841/959 ;	upstream_gene_variant ; aroF ; c.-3562G>A ; . ; . ; . ; . ;	upstream_gene_variant ; ytxJ ; c.-2996G>A ; . ; . ; . ; . ;	upstream_gene_variant ; GYU_RS0100015 ; c.-2516G>A ; . ; . ; . ; . ;	upstream_gene_variant ; GYU_RS0100020 ; c.-2063G>A ; . ; . ; . ; . ;
NZ_JH600277.1	4599	T	C	225	hom	71	71	GYU_RS0100030	gene-GYU_RS0100030	4239	7118	-	synonymous_variant ; GYU_RS0100030 ; c.2520A>G ; p.Leu840Leu ; 2520/2880 ; 2520/2880 ; 840/959 ;	synonymous_variant ; GYU_RS0100030 ; c.2520A>G ; p.Leu840Leu ; 2520/2880 ; 2520/2880 ; 840/959 ;	upstream_gene_variant ; aroF ; c.-3565A>G ; . ; . ; . ; . ;	upstream_gene_variant ; ytxJ ; c.-2999A>G ; . ; . ; . ; . ;	upstream_gene_variant ; GYU_RS0100015 ; c.-2519A>G ; . ; . ; . ; . ;	upstream_gene_variant ; GYU_RS0100020 ; c.-2066A>G ; . ; . ; . ; . ;
NZ_JH600277.1	4611	G	A	225	hom	63	63	GYU_RS0100030	gene-GYU_RS0100030	4239	7118	-	synonymous_variant ; GYU_RS0100030 ; c.2508C>T ; p.Asp836Asp ; 2508/2880 ; 2508/2880 ; 836/959 ;	splice_region_variant&non_coding_transcript_exon_variant ; gene-GYU_RS1000000123140 ; n.429G>A ; . ; . ; . ; . ;	synonymous_variant ; GYU_RS0100030 ; c.2508C>T ; p.Asp836Asp ; 2508/2880 ; 2508/2880 ; 836/959 ;	upstream_gene_variant ; aroF ; c.-3577C>T ; . ; . ; . ; . ;	upstream_gene_variant ; ytxJ ; c.-3011C>T ; . ; . ; . ; . ;	upstream_gene_variant ; GYU_RS0100015 ; c.-2531C>T ; . ; . ; . ; . ;
NZ_JH600277.1	4614	T	C	225	hom	63	63	GYU_RS0100030	gene-GYU_RS0100030	4239	7118	-	synonymous_variant ; GYU_RS0100030 ; c.2505A>G ; p.Gly835Gly ; 2505/2880 ; 2505/2880 ; 835/959 ;	synonymous_variant ; GYU_RS0100030 ; c.2505A>G ; p.Gly835Gly ; 2505/2880 ; 2505/2880 ; 835/959 ;	upstream_gene_variant ; aroF ; c.-3580A>G ; . ; . ; . ; . ;	upstream_gene_variant ; ytxJ ; c.-3014A>G ; . ; . ; . ; . ;	upstream_gene_variant ; GYU_RS0100015 ; c.-2534A>G ; . ; . ; . ; . ;	upstream_gene_variant ; GYU_RS0100020 ; c.-2081A>G ; . ; . ; . ; . ;
NZ_JH600277.1	4620	A	T	225	hom	69	69	GYU_RS0100030	gene-GYU_RS0100030	4239	7118	-	synonymous_variant ; GYU_RS0100030 ; c.2499T>A ; p.Gly833Gly ; 2499/2880 ; 2499/2880 ; 833/959 ;	synonymous_variant ; GYU_RS0100030 ; c.2499T>A ; p.Gly833Gly ; 2499/2880 ; 2499/2880 ; 833/959 ;	upstream_gene_variant ; aroF ; c.-3586T>A ; . ; . ; . ; . ;	upstream_gene_variant ; ytxJ ; c.-3020T>A ; . ; . ; . ; . ;	upstream_gene_variant ; GYU_RS0100015 ; c.-2540T>A ; . ; . ; . ; . ;	upstream_gene_variant ; GYU_RS0100020 ; c.-2087T>A ; . ; . ; . ; . ;
NZ_JH600277.1	4629	T	C	225	hom	77	77	GYU_RS0100030	gene-GYU_RS0100030	4239	7118	-	synonymous_variant ; GYU_RS0100030 ; c.2490A>G ; p.Lys830Lys ; 2490/2880 ; 2490/2880 ; 830/959 ;	synonymous_variant ; GYU_RS0100030 ; c.2490A>G ; p.Lys830Lys ; 2490/2880 ; 2490/2880 ; 830/959 ;	upstream_gene_variant ; aroF ; c.-3595A>G ; . ; . ; . ; . ;	upstream_gene_variant ; ytxJ ; c.-3029A>G ; . ; . ; . ; . ;	upstream_gene_variant ; GYU_RS0100015 ; c.-2549A>G ; . ; . ; . ; . ;	upstream_gene_variant ; GYU_RS0100020 ; c.-2096A>G ; . ; . ; . ; . ;
NZ_JH600277.1	4635	C	T	225	hom	82	82	GYU_RS0100030	gene-GYU_RS0100030	4239	7118	-	synonymous_variant ; GYU_RS0100030 ; c.2484G>A ; p.Ala828Ala ; 2484/2880 ; 2484/2880 ; 828/959 ;	synonymous_variant ; GYU_RS0100030 ; c.2484G>A ; p.Ala828Ala ; 2484/2880 ; 2484/2880 ; 828/959 ;	upstream_gene_variant ; aroF ; c.-3601G>A ; . ; . ; . ; . ;	upstream_gene_variant ; ytxJ ; c.-3035G>A ; . ; . ; . ; . ;	upstream_gene_variant ; GYU_RS0100015 ; c.-2555G>A ; . ; . ; . ; . ;	upstream_gene_variant ; GYU_RS0100020 ; c.-2102G>A ; . ; . ; . ; . ;
NZ_JH600277.1	4641	A	G	225	hom	84	84	GYU_RS0100030	gene-GYU_RS0100030	4239	7118	-	synonymous_variant ; GYU_RS0100030 ; c.2478T>C ; p.Ala826Ala ; 2478/2880 ; 2478/2880 ; 826/959 ;	synonymous_variant ; GYU_RS0100030 ; c.2478T>C ; p.Ala826Ala ; 2478/2880 ; 2478/2880 ; 826/959 ;	upstream_gene_variant ; aroF ; c.-3607T>C ; . ; . ; . ; . ;	upstream_gene_variant ; ytxJ ; c.-3041T>C ; . ; . ; . ; . ;	upstream_gene_variant ; GYU_RS0100015 ; c.-2561T>C ; . ; . ; . ; . ;	upstream_gene_variant ; GYU_RS0100020 ; c.-2108T>C ; . ; . ; . ; . ;
NZ_JH600277.1	4644	C	T	225	hom	85	85	GYU_RS0100030	gene-GYU_RS0100030	4239	7118	-	missense_variant ; GYU_RS0100030 ; c.2475G>A ; p.Met825Ile ; 2475/2880 ; 2475/2880 ; 825/959 ;	missense_variant ; GYU_RS0100030 ; c.2475G>A ; p.Met825Ile ; 2475/2880 ; 2475/2880 ; 825/959 ;	upstream_gene_variant ; aroF ; c.-3610G>A ; . ; . ; . ; . ;	upstream_gene_variant ; ytxJ ; c.-3044G>A ; . ; . ; . ; . ;	upstream_gene_variant ; GYU_RS0100015 ; c.-2564G>A ; . ; . ; . ; . ;	upstream_gene_variant ; GYU_RS0100020 ; c.-2111G>A ; . ; . ; . ; . ;
NZ_JH600277.1	4653	G	A	225	hom	97	97	GYU_RS0100030	gene-GYU_RS0100030	4239	7118	-	synonymous_variant ; GYU_RS0100030 ; c.2466C>T ; p.Ile822Ile ; 2466/2880 ; 2466/2880 ; 822/959 ;	synonymous_variant ; GYU_RS0100030 ; c.2466C>T ; p.Ile822Ile ; 2466/2880 ; 2466/2880 ; 822/959 ;	upstream_gene_variant ; aroF ; c.-3619C>T ; . ; . ; . ; . ;	upstream_gene_variant ; ytxJ ; c.-3053C>T ; . ; . ; . ; . ;	upstream_gene_variant ; GYU_RS0100015 ; c.-2573C>T ; . ; . ; . ; . ;	upstream_gene_variant ; GYU_RS0100020 ; c.-2120C>T ; . ; . ; . ; . ;
NZ_JH600277.1	4677	G	T	225	hom	102	102	GYU_RS0100030	gene-GYU_RS0100030	4239	7118	-	synonymous_variant ; GYU_RS0100030 ; c.2442C>A ; p.Ser814Ser ; 2442/2880 ; 2442/2880 ; 814/959 ;	synonymous_variant ; GYU_RS0100030 ; c.2442C>A ; p.Ser814Ser ; 2442/2880 ; 2442/2880 ; 814/959 ;	upstream_gene_variant ; aroF ; c.-3643C>A ; . ; . ; . ; . ;	upstream_gene_variant ; ytxJ ; c.-3077C>A ; . ; . ; . ; . ;	upstream_gene_variant ; GYU_RS0100015 ; c.-2597C>A ; . ; . ; . ; . ;	upstream_gene_variant ; GYU_RS0100020 ; c.-2144C>A ; . ; . ; . ; . ;
NZ_JH600277.1	4689	C	G	225	hom	108	108	GYU_RS0100030	gene-GYU_RS0100030	4239	7118	-	synonymous_variant ; GYU_RS0100030 ; c.2430G>C ; p.Ala810Ala ; 2430/2880 ; 2430/2880 ; 810/959 ;	synonymous_variant ; GYU_RS0100030 ; c.2430G>C ; p.Ala810Ala ; 2430/2880 ; 2430/2880 ; 810/959 ;	upstream_gene_variant ; aroF ; c.-3655G>C ; . ; . ; . ; . ;	upstream_gene_variant ; ytxJ ; c.-3089G>C ; . ; . ; . ; . ;	upstream_gene_variant ; GYU_RS0100015 ; c.-2609G>C ; . ; . ; . ; . ;	upstream_gene_variant ; GYU_RS0100020 ; c.-2156G>C ; . ; . ; . ; . ;
NZ_JH600277.1	4692	A	G	225	hom	109	109	GYU_RS0100030	gene-GYU_RS0100030	4239	7118	-	synonymous_variant ; GYU_RS0100030 ; c.2427T>C ; p.Ile809Ile ; 2427/2880 ; 2427/2880 ; 809/959 ;	synonymous_variant ; GYU_RS0100030 ; c.2427T>C ; p.Ile809Ile ; 2427/2880 ; 2427/2880 ; 809/959 ;	upstream_gene_variant ; aroF ; c.-3658T>C ; . ; . ; . ; . ;	upstream_gene_variant ; ytxJ ; c.-3092T>C ; . ; . ; . ; . ;	upstream_gene_variant ; GYU_RS0100015 ; c.-2612T>C ; . ; . ; . ; . ;	upstream_gene_variant ; GYU_RS0100020 ; c.-2159T>C ; . ; . ; . ; . ;
NZ_JH600277.1	4713	T	C	225	hom	103	103	GYU_RS0100030	gene-GYU_RS0100030	4239	7118	-	synonymous_variant ; GYU_RS0100030 ; c.2406A>G ; p.Lys802Lys ; 2406/2880 ; 2406/2880 ; 802/959 ;	synonymous_variant ; GYU_RS0100030 ; c.2406A>G ; p.Lys802Lys ; 2406/2880 ; 2406/2880 ; 802/959 ;	upstream_gene_variant ; aroF ; c.-3679A>G ; . ; . ; . ; . ;	upstream_gene_variant ; ytxJ ; c.-3113A>G ; . ; . ; . ; . ;	upstream_gene_variant ; GYU_RS0100015 ; c.-2633A>G ; . ; . ; . ; . ;	upstream_gene_variant ; GYU_RS0100020 ; c.-2180A>G ; . ; . ; . ; . ;
NZ_JH600277.1	4716	T	A	225	hom	103	103	GYU_RS0100030	gene-GYU_RS0100030	4239	7118	-	synonymous_variant ; GYU_RS0100030 ; c.2403A>T ; p.Ile801Ile ; 2403/2880 ; 2403/2880 ; 801/959 ;	synonymous_variant ; GYU_RS0100030 ; c.2403A>T ; p.Ile801Ile ; 2403/2880 ; 2403/2880 ; 801/959 ;	upstream_gene_variant ; aroF ; c.-3682A>T ; . ; . ; . ; . ;	upstream_gene_variant ; ytxJ ; c.-3116A>T ; . ; . ; . ; . ;	upstream_gene_variant ; GYU_RS0100015 ; c.-2636A>T ; . ; . ; . ; . ;	upstream_gene_variant ; GYU_RS0100020 ; c.-2183A>T ; . ; . ; . ; . ;
NZ_JH600277.1	4725	G	T	225	hom	99	99	GYU_RS0100030	gene-GYU_RS0100030	4239	7118	-	synonymous_variant ; GYU_RS0100030 ; c.2394C>A ; p.Thr798Thr ; 2394/2880 ; 2394/2880 ; 798/959 ;	synonymous_variant ; GYU_RS0100030 ; c.2394C>A ; p.Thr798Thr ; 2394/2880 ; 2394/2880 ; 798/959 ;	upstream_gene_variant ; aroF ; c.-3691C>A ; . ; . ; . ; . ;	upstream_gene_variant ; ytxJ ; c.-3125C>A ; . ; . ; . ; . ;	upstream_gene_variant ; GYU_RS0100015 ; c.-2645C>A ; . ; . ; . ; . ;	upstream_gene_variant ; GYU_RS0100020 ; c.-2192C>A ; . ; . ; . ; . ;
NZ_JH600277.1	4728	A	T	225	hom	98	98	GYU_RS0100030	gene-GYU_RS0100030	4239	7118	-	synonymous_variant ; GYU_RS0100030 ; c.2391T>A ; p.Ile797Ile ; 2391/2880 ; 2391/2880 ; 797/959 ;	synonymous_variant ; GYU_RS0100030 ; c.2391T>A ; p.Ile797Ile ; 2391/2880 ; 2391/2880 ; 797/959 ;	upstream_gene_variant ; aroF ; c.-3694T>A ; . ; . ; . ; . ;	upstream_gene_variant ; ytxJ ; c.-3128T>A ; . ; . ; . ; . ;	upstream_gene_variant ; GYU_RS0100015 ; c.-2648T>A ; . ; . ; . ; . ;	upstream_gene_variant ; GYU_RS0100020 ; c.-2195T>A ; . ; . ; . ; . ;
NZ_JH600277.1	4746	G	A	225	hom	98	98	GYU_RS0100030	gene-GYU_RS0100030	4239	7118	-	synonymous_variant ; GYU_RS0100030 ; c.2373C>T ; p.Arg791Arg ; 2373/2880 ; 2373/2880 ; 791/959 ;	synonymous_variant ; GYU_RS0100030 ; c.2373C>T ; p.Arg791Arg ; 2373/2880 ; 2373/2880 ; 791/959 ;	upstream_gene_variant ; aroF ; c.-3712C>T ; . ; . ; . ; . ;	upstream_gene_variant ; ytxJ ; c.-3146C>T ; . ; . ; . ; . ;	upstream_gene_variant ; GYU_RS0100015 ; c.-2666C>T ; . ; . ; . ; . ;	upstream_gene_variant ; GYU_RS0100020 ; c.-2213C>T ; . ; . ; . ; . ;
NZ_JH600277.1	4755	C	T	225	hom	94	94	GYU_RS0100030	gene-GYU_RS0100030	4239	7118	-	synonymous_variant ; GYU_RS0100030 ; c.2364G>A ; p.Ala788Ala ; 2364/2880 ; 2364/2880 ; 788/959 ;	synonymous_variant ; GYU_RS0100030 ; c.2364G>A ; p.Ala788Ala ; 2364/2880 ; 2364/2880 ; 788/959 ;	upstream_gene_variant ; aroF ; c.-3721G>A ; . ; . ; . ; . ;	upstream_gene_variant ; ytxJ ; c.-3155G>A ; . ; . ; . ; . ;	upstream_gene_variant ; GYU_RS0100015 ; c.-2675G>A ; . ; . ; . ; . ;	upstream_gene_variant ; GYU_RS0100020 ; c.-2222G>A ; . ; . ; . ; . ;
NZ_JH600277.1	4761	A	G	225	hom	66	66	GYU_RS0100030	gene-GYU_RS0100030	4239	7118	-	synonymous_variant ; GYU_RS0100030 ; c.2358T>C ; p.Leu786Leu ; 2358/2880 ; 2358/2880 ; 786/959 ;	synonymous_variant ; GYU_RS0100030 ; c.2358T>C ; p.Leu786Leu ; 2358/2880 ; 2358/2880 ; 786/959 ;	upstream_gene_variant ; aroF ; c.-3727T>C ; . ; . ; . ; . ;	upstream_gene_variant ; ytxJ ; c.-3161T>C ; . ; . ; . ; . ;	upstream_gene_variant ; GYU_RS0100015 ; c.-2681T>C ; . ; . ; . ; . ;	upstream_gene_variant ; GYU_RS0100020 ; c.-2228T>C ; . ; . ; . ; . ;
NZ_JH600277.1	4764	C	A	225	hom	66	66	GYU_RS0100030	gene-GYU_RS0100030	4239	7118	-	missense_variant ; GYU_RS0100030 ; c.2355G>T ; p.Leu785Phe ; 2355/2880 ; 2355/2880 ; 785/959 ;	missense_variant ; GYU_RS0100030 ; c.2355G>T ; p.Leu785Phe ; 2355/2880 ; 2355/2880 ; 785/959 ;	upstream_gene_variant ; aroF ; c.-3730G>T ; . ; . ; . ; . ;	upstream_gene_variant ; ytxJ ; c.-3164G>T ; . ; . ; . ; . ;	upstream_gene_variant ; GYU_RS0100015 ; c.-2684G>T ; . ; . ; . ; . ;	upstream_gene_variant ; GYU_RS0100020 ; c.-2231G>T ; . ; . ; . ; . ;
NZ_JH600277.1	4766	A	G	225	hom	66	66	GYU_RS0100030	gene-GYU_RS0100030	4239	7118	-	synonymous_variant ; GYU_RS0100030 ; c.2353T>C ; p.Leu785Leu ; 2353/2880 ; 2353/2880 ; 785/959 ;	synonymous_variant ; GYU_RS0100030 ; c.2353T>C ; p.Leu785Leu ; 2353/2880 ; 2353/2880 ; 785/959 ;	upstream_gene_variant ; aroF ; c.-3732T>C ; . ; . ; . ; . ;	upstream_gene_variant ; ytxJ ; c.-3166T>C ; . ; . ; . ; . ;	upstream_gene_variant ; GYU_RS0100015 ; c.-2686T>C ; . ; . ; . ; . ;	upstream_gene_variant ; GYU_RS0100020 ; c.-2233T>C ; . ; . ; . ; . ;
NZ_JH600277.1	4770	A	G	225	hom	66	66	GYU_RS0100030	gene-GYU_RS0100030	4239	7118	-	synonymous_variant ; GYU_RS0100030 ; c.2349T>C ; p.Ile783Ile ; 2349/2880 ; 2349/2880 ; 783/959 ;	synonymous_variant ; GYU_RS0100030 ; c.2349T>C ; p.Ile783Ile ; 2349/2880 ; 2349/2880 ; 783/959 ;	upstream_gene_variant ; aroF ; c.-3736T>C ; . ; . ; . ; . ;	upstream_gene_variant ; ytxJ ; c.-3170T>C ; . ; . ; . ; . ;	upstream_gene_variant ; GYU_RS0100015 ; c.-2690T>C ; . ; . ; . ; . ;	upstream_gene_variant ; GYU_RS0100020 ; c.-2237T>C ; . ; . ; . ; . ;
NZ_JH600277.1	4773	T	A	225	hom	66	66	GYU_RS0100030	gene-GYU_RS0100030	4239	7118	-	synonymous_variant ; GYU_RS0100030 ; c.2346A>T ; p.Gly782Gly ; 2346/2880 ; 2346/2880 ; 782/959 ;	synonymous_variant ; GYU_RS0100030 ; c.2346A>T ; p.Gly782Gly ; 2346/2880 ; 2346/2880 ; 782/959 ;	upstream_gene_variant ; aroF ; c.-3739A>T ; . ; . ; . ; . ;	upstream_gene_variant ; ytxJ ; c.-3173A>T ; . ; . ; . ; . ;	upstream_gene_variant ; GYU_RS0100015 ; c.-2693A>T ; . ; . ; . ; . ;	upstream_gene_variant ; GYU_RS0100020 ; c.-2240A>T ; . ; . ; . ; . ;
NZ_JH600277.1	4779	G	C	225	hom	88	88	GYU_RS0100030	gene-GYU_RS0100030	4239	7118	-	synonymous_variant ; GYU_RS0100030 ; c.2340C>G ; p.Ala780Ala ; 2340/2880 ; 2340/2880 ; 780/959 ;	synonymous_variant ; GYU_RS0100030 ; c.2340C>G ; p.Ala780Ala ; 2340/2880 ; 2340/2880 ; 780/959 ;	upstream_gene_variant ; aroF ; c.-3745C>G ; . ; . ; . ; . ;	upstream_gene_variant ; ytxJ ; c.-3179C>G ; . ; . ; . ; . ;	upstream_gene_variant ; GYU_RS0100015 ; c.-2699C>G ; . ; . ; . ; . ;	upstream_gene_variant ; GYU_RS0100020 ; c.-2246C>G ; . ; . ; . ; . ;
NZ_JH600277.1	4785	T	G	225	hom	94	94	GYU_RS0100030	gene-GYU_RS0100030	4239	7118	-	synonymous_variant ; GYU_RS0100030 ; c.2334A>C ; p.Ala778Ala ; 2334/2880 ; 2334/2880 ; 778/959 ;	synonymous_variant ; GYU_RS0100030 ; c.2334A>C ; p.Ala778Ala ; 2334/2880 ; 2334/2880 ; 778/959 ;	upstream_gene_variant ; aroF ; c.-3751A>C ; . ; . ; . ; . ;	upstream_gene_variant ; ytxJ ; c.-3185A>C ; . ; . ; . ; . ;	upstream_gene_variant ; GYU_RS0100015 ; c.-2705A>C ; . ; . ; . ; . ;	upstream_gene_variant ; GYU_RS0100020 ; c.-2252A>C ; . ; . ; . ; . ;
NZ_JH600277.1	4794	A	G	225	hom	97	97	GYU_RS0100030	gene-GYU_RS0100030	4239	7118	-	synonymous_variant ; GYU_RS0100030 ; c.2325T>C ; p.Ala775Ala ; 2325/2880 ; 2325/2880 ; 775/959 ;	synonymous_variant ; GYU_RS0100030 ; c.2325T>C ; p.Ala775Ala ; 2325/2880 ; 2325/2880 ; 775/959 ;	upstream_gene_variant ; aroF ; c.-3760T>C ; . ; . ; . ; . ;	upstream_gene_variant ; ytxJ ; c.-3194T>C ; . ; . ; . ; . ;	upstream_gene_variant ; GYU_RS0100015 ; c.-2714T>C ; . ; . ; . ; . ;	upstream_gene_variant ; GYU_RS0100020 ; c.-2261T>C ; . ; . ; . ; . ;
NZ_JH600277.1	4797	A	G	225	hom	97	97	GYU_RS0100030	gene-GYU_RS0100030	4239	7118	-	synonymous_variant ; GYU_RS0100030 ; c.2322T>C ; p.Ile774Ile ; 2322/2880 ; 2322/2880 ; 774/959 ;	synonymous_variant ; GYU_RS0100030 ; c.2322T>C ; p.Ile774Ile ; 2322/2880 ; 2322/2880 ; 774/959 ;	upstream_gene_variant ; aroF ; c.-3763T>C ; . ; . ; . ; . ;	upstream_gene_variant ; ytxJ ; c.-3197T>C ; . ; . ; . ; . ;	upstream_gene_variant ; GYU_RS0100015 ; c.-2717T>C ; . ; . ; . ; . ;	upstream_gene_variant ; GYU_RS0100020 ; c.-2264T>C ; . ; . ; . ; . ;
NZ_JH600277.1	4803	G	C	225	hom	99	99	GYU_RS0100030	gene-GYU_RS0100030	4239	7118	-	synonymous_variant ; GYU_RS0100030 ; c.2316C>G ; p.Ala772Ala ; 2316/2880 ; 2316/2880 ; 772/959 ;	synonymous_variant ; GYU_RS0100030 ; c.2316C>G ; p.Ala772Ala ; 2316/2880 ; 2316/2880 ; 772/959 ;	upstream_gene_variant ; aroF ; c.-3769C>G ; . ; . ; . ; . ;	upstream_gene_variant ; ytxJ ; c.-3203C>G ; . ; . ; . ; . ;	upstream_gene_variant ; GYU_RS0100015 ; c.-2723C>G ; . ; . ; . ; . ;	upstream_gene_variant ; GYU_RS0100020 ; c.-2270C>G ; . ; . ; . ; . ;
NZ_JH600277.1	4818	T	C	225	hom	106	106	GYU_RS0100030	gene-GYU_RS0100030	4239	7118	-	synonymous_variant ; GYU_RS0100030 ; c.2301A>G ; p.Val767Val ; 2301/2880 ; 2301/2880 ; 767/959 ;	synonymous_variant ; GYU_RS0100030 ; c.2301A>G ; p.Val767Val ; 2301/2880 ; 2301/2880 ; 767/959 ;	upstream_gene_variant ; aroF ; c.-3784A>G ; . ; . ; . ; . ;	upstream_gene_variant ; ytxJ ; c.-3218A>G ; . ; . ; . ; . ;	upstream_gene_variant ; GYU_RS0100015 ; c.-2738A>G ; . ; . ; . ; . ;	upstream_gene_variant ; GYU_RS0100020 ; c.-2285A>G ; . ; . ; . ; . ;
NZ_JH600277.1	4824	A	G	225	hom	106	106	GYU_RS0100030	gene-GYU_RS0100030	4239	7118	-	synonymous_variant ; GYU_RS0100030 ; c.2295T>C ; p.Asn765Asn ; 2295/2880 ; 2295/2880 ; 765/959 ;	synonymous_variant ; GYU_RS0100030 ; c.2295T>C ; p.Asn765Asn ; 2295/2880 ; 2295/2880 ; 765/959 ;	upstream_gene_variant ; aroF ; c.-3790T>C ; . ; . ; . ; . ;	upstream_gene_variant ; ytxJ ; c.-3224T>C ; . ; . ; . ; . ;	upstream_gene_variant ; GYU_RS0100015 ; c.-2744T>C ; . ; . ; . ; . ;	upstream_gene_variant ; GYU_RS0100020 ; c.-2291T>C ; . ; . ; . ; . ;
NZ_JH600277.1	4833	T	C	225	hom	105	105	GYU_RS0100030	gene-GYU_RS0100030	4239	7118	-	synonymous_variant ; GYU_RS0100030 ; c.2286A>G ; p.Val762Val ; 2286/2880 ; 2286/2880 ; 762/959 ;	synonymous_variant ; GYU_RS0100030 ; c.2286A>G ; p.Val762Val ; 2286/2880 ; 2286/2880 ; 762/959 ;	upstream_gene_variant ; aroF ; c.-3799A>G ; . ; . ; . ; . ;	upstream_gene_variant ; ytxJ ; c.-3233A>G ; . ; . ; . ; . ;	upstream_gene_variant ; GYU_RS0100015 ; c.-2753A>G ; . ; . ; . ; . ;	upstream_gene_variant ; GYU_RS0100020 ; c.-2300A>G ; . ; . ; . ; . ;
NZ_JH600277.1	4848	C	T	225	hom	106	106	GYU_RS0100030	gene-GYU_RS0100030	4239	7118	-	synonymous_variant ; GYU_RS0100030 ; c.2271G>A ; p.Ala757Ala ; 2271/2880 ; 2271/2880 ; 757/959 ;	synonymous_variant ; GYU_RS0100030 ; c.2271G>A ; p.Ala757Ala ; 2271/2880 ; 2271/2880 ; 757/959 ;	upstream_gene_variant ; aroF ; c.-3814G>A ; . ; . ; . ; . ;	upstream_gene_variant ; ytxJ ; c.-3248G>A ; . ; . ; . ; . ;	upstream_gene_variant ; GYU_RS0100015 ; c.-2768G>A ; . ; . ; . ; . ;	upstream_gene_variant ; GYU_RS0100020 ; c.-2315G>A ; . ; . ; . ; . ;
NZ_JH600277.1	4857	G	A	225	hom	106	106	GYU_RS0100030	gene-GYU_RS0100030	4239	7118	-	synonymous_variant ; GYU_RS0100030 ; c.2262C>T ; p.Asp754Asp ; 2262/2880 ; 2262/2880 ; 754/959 ;	synonymous_variant ; GYU_RS0100030 ; c.2262C>T ; p.Asp754Asp ; 2262/2880 ; 2262/2880 ; 754/959 ;	upstream_gene_variant ; aroF ; c.-3823C>T ; . ; . ; . ; . ;	upstream_gene_variant ; ytxJ ; c.-3257C>T ; . ; . ; . ; . ;	upstream_gene_variant ; GYU_RS0100015 ; c.-2777C>T ; . ; . ; . ; . ;	upstream_gene_variant ; GYU_RS0100020 ; c.-2324C>T ; . ; . ; . ; . ;
NZ_JH600277.1	4865	C	T	225	hom	95	95	GYU_RS0100030	gene-GYU_RS0100030	4239	7118	-	missense_variant ; GYU_RS0100030 ; c.2254G>A ; p.Val752Ile ; 2254/2880 ; 2254/2880 ; 752/959 ;	missense_variant ; GYU_RS0100030 ; c.2254G>A ; p.Val752Ile ; 2254/2880 ; 2254/2880 ; 752/959 ;	upstream_gene_variant ; aroF ; c.-3831G>A ; . ; . ; . ; . ;	upstream_gene_variant ; ytxJ ; c.-3265G>A ; . ; . ; . ; . ;	upstream_gene_variant ; GYU_RS0100015 ; c.-2785G>A ; . ; . ; . ; . ;	upstream_gene_variant ; GYU_RS0100020 ; c.-2332G>A ; . ; . ; . ; . ;
NZ_JH600277.1	4866	C	G	225	hom	95	95	GYU_RS0100030	gene-GYU_RS0100030	4239	7118	-	synonymous_variant ; GYU_RS0100030 ; c.2253G>C ; p.Val751Val ; 2253/2880 ; 2253/2880 ; 751/959 ;	synonymous_variant ; GYU_RS0100030 ; c.2253G>C ; p.Val751Val ; 2253/2880 ; 2253/2880 ; 751/959 ;	upstream_gene_variant ; aroF ; c.-3832G>C ; . ; . ; . ; . ;	upstream_gene_variant ; ytxJ ; c.-3266G>C ; . ; . ; . ; . ;	upstream_gene_variant ; GYU_RS0100015 ; c.-2786G>C ; . ; . ; . ; . ;	upstream_gene_variant ; GYU_RS0100020 ; c.-2333G>C ; . ; . ; . ; . ;
NZ_JH600277.1	4878	C	T	225	hom	106	106	GYU_RS0100030	gene-GYU_RS0100030	4239	7118	-	synonymous_variant ; GYU_RS0100030 ; c.2241G>A ; p.Pro747Pro ; 2241/2880 ; 2241/2880 ; 747/959 ;	synonymous_variant ; GYU_RS0100030 ; c.2241G>A ; p.Pro747Pro ; 2241/2880 ; 2241/2880 ; 747/959 ;	upstream_gene_variant ; aroF ; c.-3844G>A ; . ; . ; . ; . ;	upstream_gene_variant ; ytxJ ; c.-3278G>A ; . ; . ; . ; . ;	upstream_gene_variant ; GYU_RS0100015 ; c.-2798G>A ; . ; . ; . ; . ;	upstream_gene_variant ; GYU_RS0100020 ; c.-2345G>A ; . ; . ; . ; . ;
NZ_JH600277.1	4884	T	C	225	hom	100	100	GYU_RS0100030	gene-GYU_RS0100030	4239	7118	-	synonymous_variant ; GYU_RS0100030 ; c.2235A>G ; p.Lys745Lys ; 2235/2880 ; 2235/2880 ; 745/959 ;	synonymous_variant ; GYU_RS0100030 ; c.2235A>G ; p.Lys745Lys ; 2235/2880 ; 2235/2880 ; 745/959 ;	upstream_gene_variant ; aroF ; c.-3850A>G ; . ; . ; . ; . ;	upstream_gene_variant ; ytxJ ; c.-3284A>G ; . ; . ; . ; . ;	upstream_gene_variant ; GYU_RS0100015 ; c.-2804A>G ; . ; . ; . ; . ;	upstream_gene_variant ; GYU_RS0100020 ; c.-2351A>G ; . ; . ; . ; . ;
NZ_JH600277.1	4890	G	A	225	hom	90	90	GYU_RS0100030	gene-GYU_RS0100030	4239	7118	-	synonymous_variant ; GYU_RS0100030 ; c.2229C>T ; p.Gly743Gly ; 2229/2880 ; 2229/2880 ; 743/959 ;	synonymous_variant ; GYU_RS0100030 ; c.2229C>T ; p.Gly743Gly ; 2229/2880 ; 2229/2880 ; 743/959 ;	upstream_gene_variant ; aroF ; c.-3856C>T ; . ; . ; . ; . ;	upstream_gene_variant ; ytxJ ; c.-3290C>T ; . ; . ; . ; . ;	upstream_gene_variant ; GYU_RS0100015 ; c.-2810C>T ; . ; . ; . ; . ;	upstream_gene_variant ; GYU_RS0100020 ; c.-2357C>T ; . ; . ; . ; . ;
NZ_JH600277.1	4894	G	A	225	hom	90	90	GYU_RS0100030	gene-GYU_RS0100030	4239	7118	-	missense_variant ; GYU_RS0100030 ; c.2225C>T ; p.Thr742Met ; 2225/2880 ; 2225/2880 ; 742/959 ;	missense_variant ; GYU_RS0100030 ; c.2225C>T ; p.Thr742Met ; 2225/2880 ; 2225/2880 ; 742/959 ;	upstream_gene_variant ; aroF ; c.-3860C>T ; . ; . ; . ; . ;	upstream_gene_variant ; ytxJ ; c.-3294C>T ; . ; . ; . ; . ;	upstream_gene_variant ; GYU_RS0100015 ; c.-2814C>T ; . ; . ; . ; . ;	upstream_gene_variant ; GYU_RS0100020 ; c.-2361C>T ; . ; . ; . ; . ;
NZ_JH600277.1	4902	A	T	225	hom	76	76	GYU_RS0100030	gene-GYU_RS0100030	4239	7118	-	missense_variant ; GYU_RS0100030 ; c.2217T>A ; p.Asp739Glu ; 2217/2880 ; 2217/2880 ; 739/959 ;	missense_variant ; GYU_RS0100030 ; c.2217T>A ; p.Asp739Glu ; 2217/2880 ; 2217/2880 ; 739/959 ;	upstream_gene_variant ; aroF ; c.-3868T>A ; . ; . ; . ; . ;	upstream_gene_variant ; ytxJ ; c.-3302T>A ; . ; . ; . ; . ;	upstream_gene_variant ; GYU_RS0100015 ; c.-2822T>A ; . ; . ; . ; . ;	upstream_gene_variant ; GYU_RS0100020 ; c.-2369T>A ; . ; . ; . ; . ;
NZ_JH600277.1	4905	G	A	225	hom	76	76	GYU_RS0100030	gene-GYU_RS0100030	4239	7118	-	synonymous_variant ; GYU_RS0100030 ; c.2214C>T ; p.Ser738Ser ; 2214/2880 ; 2214/2880 ; 738/959 ;	synonymous_variant ; GYU_RS0100030 ; c.2214C>T ; p.Ser738Ser ; 2214/2880 ; 2214/2880 ; 738/959 ;	upstream_gene_variant ; aroF ; c.-3871C>T ; . ; . ; . ; . ;	upstream_gene_variant ; ytxJ ; c.-3305C>T ; . ; . ; . ; . ;	upstream_gene_variant ; GYU_RS0100015 ; c.-2825C>T ; . ; . ; . ; . ;	upstream_gene_variant ; GYU_RS0100020 ; c.-2372C>T ; . ; . ; . ; . ;
NZ_JH600277.1	4907	A	C	225	hom	76	76	GYU_RS0100030	gene-GYU_RS0100030	4239	7118	-	missense_variant ; GYU_RS0100030 ; c.2212T>G ; p.Ser738Ala ; 2212/2880 ; 2212/2880 ; 738/959 ;	missense_variant ; GYU_RS0100030 ; c.2212T>G ; p.Ser738Ala ; 2212/2880 ; 2212/2880 ; 738/959 ;	upstream_gene_variant ; aroF ; c.-3873T>G ; . ; . ; . ; . ;	upstream_gene_variant ; ytxJ ; c.-3307T>G ; . ; . ; . ; . ;	upstream_gene_variant ; GYU_RS0100015 ; c.-2827T>G ; . ; . ; . ; . ;	upstream_gene_variant ; GYU_RS0100020 ; c.-2374T>G ; . ; . ; . ; . ;
NZ_JH600277.1	4923	A	G	225	hom	103	103	GYU_RS0100030	gene-GYU_RS0100030	4239	7118	-	synonymous_variant ; GYU_RS0100030 ; c.2196T>C ; p.Arg732Arg ; 2196/2880 ; 2196/2880 ; 732/959 ;	synonymous_variant ; GYU_RS0100030 ; c.2196T>C ; p.Arg732Arg ; 2196/2880 ; 2196/2880 ; 732/959 ;	upstream_gene_variant ; aroF ; c.-3889T>C ; . ; . ; . ; . ;	upstream_gene_variant ; ytxJ ; c.-3323T>C ; . ; . ; . ; . ;	upstream_gene_variant ; GYU_RS0100015 ; c.-2843T>C ; . ; . ; . ; . ;	upstream_gene_variant ; GYU_RS0100020 ; c.-2390T>C ; . ; . ; . ; . ;
NZ_JH600277.1	4932	A	G	225	hom	100	100	GYU_RS0100030	gene-GYU_RS0100030	4239	7118	-	synonymous_variant ; GYU_RS0100030 ; c.2187T>C ; p.Asp729Asp ; 2187/2880 ; 2187/2880 ; 729/959 ;	synonymous_variant ; GYU_RS0100030 ; c.2187T>C ; p.Asp729Asp ; 2187/2880 ; 2187/2880 ; 729/959 ;	upstream_gene_variant ; aroF ; c.-3898T>C ; . ; . ; . ; . ;	upstream_gene_variant ; ytxJ ; c.-3332T>C ; . ; . ; . ; . ;	upstream_gene_variant ; GYU_RS0100015 ; c.-2852T>C ; . ; . ; . ; . ;	upstream_gene_variant ; GYU_RS0100020 ; c.-2399T>C ; . ; . ; . ; . ;
NZ_JH600277.1	4938	A	G	225	hom	105	105	GYU_RS0100030	gene-GYU_RS0100030	4239	7118	-	synonymous_variant ; GYU_RS0100030 ; c.2181T>C ; p.Val727Val ; 2181/2880 ; 2181/2880 ; 727/959 ;	synonymous_variant ; GYU_RS0100030 ; c.2181T>C ; p.Val727Val ; 2181/2880 ; 2181/2880 ; 727/959 ;	upstream_gene_variant ; aroF ; c.-3904T>C ; . ; . ; . ; . ;	upstream_gene_variant ; ytxJ ; c.-3338T>C ; . ; . ; . ; . ;	upstream_gene_variant ; GYU_RS0100015 ; c.-2858T>C ; . ; . ; . ; . ;	upstream_gene_variant ; GYU_RS0100020 ; c.-2405T>C ; . ; . ; . ; . ;
NZ_JH600277.1	4944	G	T	225	hom	109	109	GYU_RS0100030	gene-GYU_RS0100030	4239	7118	-	synonymous_variant ; GYU_RS0100030 ; c.2175C>A ; p.Ser725Ser ; 2175/2880 ; 2175/2880 ; 725/959 ;	synonymous_variant ; GYU_RS0100030 ; c.2175C>A ; p.Ser725Ser ; 2175/2880 ; 2175/2880 ; 725/959 ;	upstream_gene_variant ; aroF ; c.-3910C>A ; . ; . ; . ; . ;	upstream_gene_variant ; ytxJ ; c.-3344C>A ; . ; . ; . ; . ;	upstream_gene_variant ; GYU_RS0100015 ; c.-2864C>A ; . ; . ; . ; . ;	upstream_gene_variant ; GYU_RS0100020 ; c.-2411C>A ; . ; . ; . ; . ;
NZ_JH600277.1	4956	C	A	225	hom	108	108	GYU_RS0100030	gene-GYU_RS0100030	4239	7118	-	synonymous_variant ; GYU_RS0100030 ; c.2163G>T ; p.Leu721Leu ; 2163/2880 ; 2163/2880 ; 721/959 ;	synonymous_variant ; GYU_RS0100030 ; c.2163G>T ; p.Leu721Leu ; 2163/2880 ; 2163/2880 ; 721/959 ;	upstream_gene_variant ; aroF ; c.-3922G>T ; . ; . ; . ; . ;	upstream_gene_variant ; ytxJ ; c.-3356G>T ; . ; . ; . ; . ;	upstream_gene_variant ; GYU_RS0100015 ; c.-2876G>T ; . ; . ; . ; . ;	upstream_gene_variant ; GYU_RS0100020 ; c.-2423G>T ; . ; . ; . ; . ;
NZ_JH600277.1	4959	T	C	225	hom	111	111	GYU_RS0100030	gene-GYU_RS0100030	4239	7118	-	synonymous_variant ; GYU_RS0100030 ; c.2160A>G ; p.Glu720Glu ; 2160/2880 ; 2160/2880 ; 720/959 ;	synonymous_variant ; GYU_RS0100030 ; c.2160A>G ; p.Glu720Glu ; 2160/2880 ; 2160/2880 ; 720/959 ;	upstream_gene_variant ; aroF ; c.-3925A>G ; . ; . ; . ; . ;	upstream_gene_variant ; ytxJ ; c.-3359A>G ; . ; . ; . ; . ;	upstream_gene_variant ; GYU_RS0100015 ; c.-2879A>G ; . ; . ; . ; . ;	upstream_gene_variant ; GYU_RS0100020 ; c.-2426A>G ; . ; . ; . ; . ;
NZ_JH600277.1	4968	C	G	225	hom	112	112	GYU_RS0100030	gene-GYU_RS0100030	4239	7118	-	synonymous_variant ; GYU_RS0100030 ; c.2151G>C ; p.Arg717Arg ; 2151/2880 ; 2151/2880 ; 717/959 ;	synonymous_variant ; GYU_RS0100030 ; c.2151G>C ; p.Arg717Arg ; 2151/2880 ; 2151/2880 ; 717/959 ;	upstream_gene_variant ; aroF ; c.-3934G>C ; . ; . ; . ; . ;	upstream_gene_variant ; ytxJ ; c.-3368G>C ; . ; . ; . ; . ;	upstream_gene_variant ; GYU_RS0100015 ; c.-2888G>C ; . ; . ; . ; . ;	upstream_gene_variant ; GYU_RS0100020 ; c.-2435G>C ; . ; . ; . ; . ;
NZ_JH600277.1	4986	A	G	225	hom	118	118	GYU_RS0100030	gene-GYU_RS0100030	4239	7118	-	synonymous_variant ; GYU_RS0100030 ; c.2133T>C ; p.Val711Val ; 2133/2880 ; 2133/2880 ; 711/959 ;	synonymous_variant ; GYU_RS0100030 ; c.2133T>C ; p.Val711Val ; 2133/2880 ; 2133/2880 ; 711/959 ;	upstream_gene_variant ; aroF ; c.-3952T>C ; . ; . ; . ; . ;	upstream_gene_variant ; ytxJ ; c.-3386T>C ; . ; . ; . ; . ;	upstream_gene_variant ; GYU_RS0100015 ; c.-2906T>C ; . ; . ; . ; . ;	upstream_gene_variant ; GYU_RS0100020 ; c.-2453T>C ; . ; . ; . ; . ;
NZ_JH600277.1	4995	T	C	225	hom	126	126	GYU_RS0100030	gene-GYU_RS0100030	4239	7118	-	synonymous_variant ; GYU_RS0100030 ; c.2124A>G ; p.Leu708Leu ; 2124/2880 ; 2124/2880 ; 708/959 ;	synonymous_variant ; GYU_RS0100030 ; c.2124A>G ; p.Leu708Leu ; 2124/2880 ; 2124/2880 ; 708/959 ;	upstream_gene_variant ; aroF ; c.-3961A>G ; . ; . ; . ; . ;	upstream_gene_variant ; ytxJ ; c.-3395A>G ; . ; . ; . ; . ;	upstream_gene_variant ; GYU_RS0100015 ; c.-2915A>G ; . ; . ; . ; . ;	upstream_gene_variant ; GYU_RS0100020 ; c.-2462A>G ; . ; . ; . ; . ;
NZ_JH600277.1	5004	T	C	225	hom	124	124	GYU_RS0100030	gene-GYU_RS0100030	4239	7118	-	synonymous_variant ; GYU_RS0100030 ; c.2115A>G ; p.Thr705Thr ; 2115/2880 ; 2115/2880 ; 705/959 ;	synonymous_variant ; GYU_RS0100030 ; c.2115A>G ; p.Thr705Thr ; 2115/2880 ; 2115/2880 ; 705/959 ;	upstream_gene_variant ; aroF ; c.-3970A>G ; . ; . ; . ; . ;	upstream_gene_variant ; ytxJ ; c.-3404A>G ; . ; . ; . ; . ;	upstream_gene_variant ; GYU_RS0100015 ; c.-2924A>G ; . ; . ; . ; . ;	upstream_gene_variant ; GYU_RS0100020 ; c.-2471A>G ; . ; . ; . ; . ;
NZ_JH600277.1	5007	G	A	225	hom	128	128	GYU_RS0100030	gene-GYU_RS0100030	4239	7118	-	synonymous_variant ; GYU_RS0100030 ; c.2112C>T ; p.Ala704Ala ; 2112/2880 ; 2112/2880 ; 704/959 ;	synonymous_variant ; GYU_RS0100030 ; c.2112C>T ; p.Ala704Ala ; 2112/2880 ; 2112/2880 ; 704/959 ;	upstream_gene_variant ; aroF ; c.-3973C>T ; . ; . ; . ; . ;	upstream_gene_variant ; ytxJ ; c.-3407C>T ; . ; . ; . ; . ;	upstream_gene_variant ; GYU_RS0100015 ; c.-2927C>T ; . ; . ; . ; . ;	upstream_gene_variant ; GYU_RS0100020 ; c.-2474C>T ; . ; . ; . ; . ;
NZ_JH600277.1	5016	G	A	225	hom	140	140	GYU_RS0100030	gene-GYU_RS0100030	4239	7118	-	synonymous_variant ; GYU_RS0100030 ; c.2103C>T ; p.Ala701Ala ; 2103/2880 ; 2103/2880 ; 701/959 ;	synonymous_variant ; GYU_RS0100030 ; c.2103C>T ; p.Ala701Ala ; 2103/2880 ; 2103/2880 ; 701/959 ;	upstream_gene_variant ; aroF ; c.-3982C>T ; . ; . ; . ; . ;	upstream_gene_variant ; ytxJ ; c.-3416C>T ; . ; . ; . ; . ;	upstream_gene_variant ; GYU_RS0100015 ; c.-2936C>T ; . ; . ; . ; . ;	upstream_gene_variant ; GYU_RS0100020 ; c.-2483C>T ; . ; . ; . ; . ;
NZ_JH600277.1	5022	T	A	225	hom	146	146	GYU_RS0100030	gene-GYU_RS0100030	4239	7118	-	synonymous_variant ; GYU_RS0100030 ; c.2097A>T ; p.Thr699Thr ; 2097/2880 ; 2097/2880 ; 699/959 ;	synonymous_variant ; GYU_RS0100030 ; c.2097A>T ; p.Thr699Thr ; 2097/2880 ; 2097/2880 ; 699/959 ;	upstream_gene_variant ; aroF ; c.-3988A>T ; . ; . ; . ; . ;	upstream_gene_variant ; ytxJ ; c.-3422A>T ; . ; . ; . ; . ;	upstream_gene_variant ; GYU_RS0100015 ; c.-2942A>T ; . ; . ; . ; . ;	upstream_gene_variant ; GYU_RS0100020 ; c.-2489A>T ; . ; . ; . ; . ;
NZ_JH600277.1	5031	A	C	225	hom	148	148	GYU_RS0100030	gene-GYU_RS0100030	4239	7118	-	synonymous_variant ; GYU_RS0100030 ; c.2088T>G ; p.Pro696Pro ; 2088/2880 ; 2088/2880 ; 696/959 ;	synonymous_variant ; GYU_RS0100030 ; c.2088T>G ; p.Pro696Pro ; 2088/2880 ; 2088/2880 ; 696/959 ;	upstream_gene_variant ; aroF ; c.-3997T>G ; . ; . ; . ; . ;	upstream_gene_variant ; ytxJ ; c.-3431T>G ; . ; . ; . ; . ;	upstream_gene_variant ; GYU_RS0100015 ; c.-2951T>G ; . ; . ; . ; . ;	upstream_gene_variant ; GYU_RS0100020 ; c.-2498T>G ; . ; . ; . ; . ;
NZ_JH600277.1	5052	C	T	225	hom	166	166	GYU_RS0100030	gene-GYU_RS0100030	4239	7118	-	synonymous_variant ; GYU_RS0100030 ; c.2067G>A ; p.Lys689Lys ; 2067/2880 ; 2067/2880 ; 689/959 ;	synonymous_variant ; GYU_RS0100030 ; c.2067G>A ; p.Lys689Lys ; 2067/2880 ; 2067/2880 ; 689/959 ;	upstream_gene_variant ; aroF ; c.-4018G>A ; . ; . ; . ; . ;	upstream_gene_variant ; ytxJ ; c.-3452G>A ; . ; . ; . ; . ;	upstream_gene_variant ; GYU_RS0100015 ; c.-2972G>A ; . ; . ; . ; . ;	upstream_gene_variant ; GYU_RS0100020 ; c.-2519G>A ; . ; . ; . ; . ;
NZ_JH600277.1	5055	G	A	225	hom	165	165	GYU_RS0100030	gene-GYU_RS0100030	4239	7118	-	synonymous_variant ; GYU_RS0100030 ; c.2064C>T ; p.Asn688Asn ; 2064/2880 ; 2064/2880 ; 688/959 ;	synonymous_variant ; GYU_RS0100030 ; c.2064C>T ; p.Asn688Asn ; 2064/2880 ; 2064/2880 ; 688/959 ;	upstream_gene_variant ; aroF ; c.-4021C>T ; . ; . ; . ; . ;	upstream_gene_variant ; ytxJ ; c.-3455C>T ; . ; . ; . ; . ;	upstream_gene_variant ; GYU_RS0100015 ; c.-2975C>T ; . ; . ; . ; . ;	upstream_gene_variant ; GYU_RS0100020 ; c.-2522C>T ; . ; . ; . ; . ;
NZ_JH600277.1	5064	C	G	225	hom	169	169	GYU_RS0100030	gene-GYU_RS0100030	4239	7118	-	synonymous_variant ; GYU_RS0100030 ; c.2055G>C ; p.Ala685Ala ; 2055/2880 ; 2055/2880 ; 685/959 ;	synonymous_variant ; GYU_RS0100030 ; c.2055G>C ; p.Ala685Ala ; 2055/2880 ; 2055/2880 ; 685/959 ;	upstream_gene_variant ; aroF ; c.-4030G>C ; . ; . ; . ; . ;	upstream_gene_variant ; ytxJ ; c.-3464G>C ; . ; . ; . ; . ;	upstream_gene_variant ; GYU_RS0100015 ; c.-2984G>C ; . ; . ; . ; . ;	upstream_gene_variant ; GYU_RS0100020 ; c.-2531G>C ; . ; . ; . ; . ;
NZ_JH600277.1	5067	A	C	225	hom	170	170	GYU_RS0100030	gene-GYU_RS0100030	4239	7118	-	synonymous_variant ; GYU_RS0100030 ; c.2052T>G ; p.Leu684Leu ; 2052/2880 ; 2052/2880 ; 684/959 ;	synonymous_variant ; GYU_RS0100030 ; c.2052T>G ; p.Leu684Leu ; 2052/2880 ; 2052/2880 ; 684/959 ;	upstream_gene_variant ; aroF ; c.-4033T>G ; . ; . ; . ; . ;	upstream_gene_variant ; ytxJ ; c.-3467T>G ; . ; . ; . ; . ;	upstream_gene_variant ; GYU_RS0100015 ; c.-2987T>G ; . ; . ; . ; . ;	upstream_gene_variant ; GYU_RS0100020 ; c.-2534T>G ; . ; . ; . ; . ;
NZ_JH600277.1	5073	C	T	225	hom	174	174	GYU_RS0100030	gene-GYU_RS0100030	4239	7118	-	synonymous_variant ; GYU_RS0100030 ; c.2046G>A ; p.Val682Val ; 2046/2880 ; 2046/2880 ; 682/959 ;	synonymous_variant ; GYU_RS0100030 ; c.2046G>A ; p.Val682Val ; 2046/2880 ; 2046/2880 ; 682/959 ;	upstream_gene_variant ; aroF ; c.-4039G>A ; . ; . ; . ; . ;	upstream_gene_variant ; ytxJ ; c.-3473G>A ; . ; . ; . ; . ;	upstream_gene_variant ; GYU_RS0100015 ; c.-2993G>A ; . ; . ; . ; . ;	upstream_gene_variant ; GYU_RS0100020 ; c.-2540G>A ; . ; . ; . ; . ;
NZ_JH600277.1	5103	C	T	225	hom	160	160	GYU_RS0100030	gene-GYU_RS0100030	4239	7118	-	synonymous_variant ; GYU_RS0100030 ; c.2016G>A ; p.Val672Val ; 2016/2880 ; 2016/2880 ; 672/959 ;	synonymous_variant ; GYU_RS0100030 ; c.2016G>A ; p.Val672Val ; 2016/2880 ; 2016/2880 ; 672/959 ;	upstream_gene_variant ; aroF ; c.-4069G>A ; . ; . ; . ; . ;	upstream_gene_variant ; ytxJ ; c.-3503G>A ; . ; . ; . ; . ;	upstream_gene_variant ; GYU_RS0100015 ; c.-3023G>A ; . ; . ; . ; . ;	upstream_gene_variant ; GYU_RS0100020 ; c.-2570G>A ; . ; . ; . ; . ;
NZ_JH600277.1	5106	T	C	225	hom	160	160	GYU_RS0100030	gene-GYU_RS0100030	4239	7118	-	synonymous_variant ; GYU_RS0100030 ; c.2013A>G ; p.Glu671Glu ; 2013/2880 ; 2013/2880 ; 671/959 ;	synonymous_variant ; GYU_RS0100030 ; c.2013A>G ; p.Glu671Glu ; 2013/2880 ; 2013/2880 ; 671/959 ;	upstream_gene_variant ; aroF ; c.-4072A>G ; . ; . ; . ; . ;	upstream_gene_variant ; ytxJ ; c.-3506A>G ; . ; . ; . ; . ;	upstream_gene_variant ; GYU_RS0100015 ; c.-3026A>G ; . ; . ; . ; . ;	upstream_gene_variant ; GYU_RS0100020 ; c.-2573A>G ; . ; . ; . ; . ;
NZ_JH600277.1	5115	A	G	225	hom	166	166	GYU_RS0100030	gene-GYU_RS0100030	4239	7118	-	synonymous_variant ; GYU_RS0100030 ; c.2004T>C ; p.Asp668Asp ; 2004/2880 ; 2004/2880 ; 668/959 ;	synonymous_variant ; GYU_RS0100030 ; c.2004T>C ; p.Asp668Asp ; 2004/2880 ; 2004/2880 ; 668/959 ;	upstream_gene_variant ; aroF ; c.-4081T>C ; . ; . ; . ; . ;	upstream_gene_variant ; ytxJ ; c.-3515T>C ; . ; . ; . ; . ;	upstream_gene_variant ; GYU_RS0100015 ; c.-3035T>C ; . ; . ; . ; . ;	upstream_gene_variant ; GYU_RS0100020 ; c.-2582T>C ; . ; . ; . ; . ;
NZ_JH600277.1	5133	A	G	225	hom	178	178	GYU_RS0100030	gene-GYU_RS0100030	4239	7118	-	synonymous_variant ; GYU_RS0100030 ; c.1986T>C ; p.Ser662Ser ; 1986/2880 ; 1986/2880 ; 662/959 ;	synonymous_variant ; GYU_RS0100030 ; c.1986T>C ; p.Ser662Ser ; 1986/2880 ; 1986/2880 ; 662/959 ;	upstream_gene_variant ; aroF ; c.-4099T>C ; . ; . ; . ; . ;	upstream_gene_variant ; ytxJ ; c.-3533T>C ; . ; . ; . ; . ;	upstream_gene_variant ; GYU_RS0100015 ; c.-3053T>C ; . ; . ; . ; . ;	upstream_gene_variant ; GYU_RS0100020 ; c.-2600T>C ; . ; . ; . ; . ;
NZ_JH600277.1	5136	C	G	225	hom	178	178	GYU_RS0100030	gene-GYU_RS0100030	4239	7118	-	synonymous_variant ; GYU_RS0100030 ; c.1983G>C ; p.Val661Val ; 1983/2880 ; 1983/2880 ; 661/959 ;	synonymous_variant ; GYU_RS0100030 ; c.1983G>C ; p.Val661Val ; 1983/2880 ; 1983/2880 ; 661/959 ;	upstream_gene_variant ; aroF ; c.-4102G>C ; . ; . ; . ; . ;	upstream_gene_variant ; ytxJ ; c.-3536G>C ; . ; . ; . ; . ;	upstream_gene_variant ; GYU_RS0100015 ; c.-3056G>C ; . ; . ; . ; . ;	upstream_gene_variant ; GYU_RS0100020 ; c.-2603G>C ; . ; . ; . ; . ;
NZ_JH600277.1	5142	A	T	225	hom	175	175	GYU_RS0100030	gene-GYU_RS0100030	4239	7118	-	synonymous_variant ; GYU_RS0100030 ; c.1977T>A ; p.Ile659Ile ; 1977/2880 ; 1977/2880 ; 659/959 ;	synonymous_variant ; GYU_RS0100030 ; c.1977T>A ; p.Ile659Ile ; 1977/2880 ; 1977/2880 ; 659/959 ;	upstream_gene_variant ; aroF ; c.-4108T>A ; . ; . ; . ; . ;	upstream_gene_variant ; ytxJ ; c.-3542T>A ; . ; . ; . ; . ;	upstream_gene_variant ; GYU_RS0100015 ; c.-3062T>A ; . ; . ; . ; . ;	upstream_gene_variant ; GYU_RS0100020 ; c.-2609T>A ; . ; . ; . ; . ;
NZ_JH600277.1	5145	G	T	225	hom	174	174	GYU_RS0100030	gene-GYU_RS0100030	4239	7118	-	synonymous_variant ; GYU_RS0100030 ; c.1974C>A ; p.Thr658Thr ; 1974/2880 ; 1974/2880 ; 658/959 ;	synonymous_variant ; GYU_RS0100030 ; c.1974C>A ; p.Thr658Thr ; 1974/2880 ; 1974/2880 ; 658/959 ;	upstream_gene_variant ; aroF ; c.-4111C>A ; . ; . ; . ; . ;	upstream_gene_variant ; ytxJ ; c.-3545C>A ; . ; . ; . ; . ;	upstream_gene_variant ; GYU_RS0100015 ; c.-3065C>A ; . ; . ; . ; . ;	upstream_gene_variant ; GYU_RS0100020 ; c.-2612C>A ; . ; . ; . ; . ;
NZ_JH600277.1	5157	C	T	225	hom	196	196	GYU_RS0100030	gene-GYU_RS0100030	4239	7118	-	synonymous_variant ; GYU_RS0100030 ; c.1962G>A ; p.Val654Val ; 1962/2880 ; 1962/2880 ; 654/959 ;	synonymous_variant ; GYU_RS0100030 ; c.1962G>A ; p.Val654Val ; 1962/2880 ; 1962/2880 ; 654/959 ;	upstream_gene_variant ; aroF ; c.-4123G>A ; . ; . ; . ; . ;	upstream_gene_variant ; ytxJ ; c.-3557G>A ; . ; . ; . ; . ;	upstream_gene_variant ; GYU_RS0100015 ; c.-3077G>A ; . ; . ; . ; . ;	upstream_gene_variant ; GYU_RS0100020 ; c.-2624G>A ; . ; . ; . ; . ;
NZ_JH600277.1	5169	C	G	225	hom	180	180	GYU_RS0100030	gene-GYU_RS0100030	4239	7118	-	synonymous_variant ; GYU_RS0100030 ; c.1950G>C ; p.Ser650Ser ; 1950/2880 ; 1950/2880 ; 650/959 ;	synonymous_variant ; GYU_RS0100030 ; c.1950G>C ; p.Ser650Ser ; 1950/2880 ; 1950/2880 ; 650/959 ;	upstream_gene_variant ; aroF ; c.-4135G>C ; . ; . ; . ; . ;	upstream_gene_variant ; ytxJ ; c.-3569G>C ; . ; . ; . ; . ;	upstream_gene_variant ; GYU_RS0100015 ; c.-3089G>C ; . ; . ; . ; . ;	upstream_gene_variant ; GYU_RS0100020 ; c.-2636G>C ; . ; . ; . ; . ;
NZ_JH600277.1	5172	T	G	225	hom	179	179	GYU_RS0100030	gene-GYU_RS0100030	4239	7118	-	synonymous_variant ; GYU_RS0100030 ; c.1947A>C ; p.Gly649Gly ; 1947/2880 ; 1947/2880 ; 649/959 ;	synonymous_variant ; GYU_RS0100030 ; c.1947A>C ; p.Gly649Gly ; 1947/2880 ; 1947/2880 ; 649/959 ;	upstream_gene_variant ; aroF ; c.-4138A>C ; . ; . ; . ; . ;	upstream_gene_variant ; ytxJ ; c.-3572A>C ; . ; . ; . ; . ;	upstream_gene_variant ; GYU_RS0100015 ; c.-3092A>C ; . ; . ; . ; . ;	upstream_gene_variant ; GYU_RS0100020 ; c.-2639A>C ; . ; . ; . ; . ;
NZ_JH600277.1	5181	T	G	225	hom	169	169	GYU_RS0100030	gene-GYU_RS0100030	4239	7118	-	synonymous_variant ; GYU_RS0100030 ; c.1938A>C ; p.Gly646Gly ; 1938/2880 ; 1938/2880 ; 646/959 ;	synonymous_variant ; GYU_RS0100030 ; c.1938A>C ; p.Gly646Gly ; 1938/2880 ; 1938/2880 ; 646/959 ;	upstream_gene_variant ; aroF ; c.-4147A>C ; . ; . ; . ; . ;	upstream_gene_variant ; ytxJ ; c.-3581A>C ; . ; . ; . ; . ;	upstream_gene_variant ; GYU_RS0100015 ; c.-3101A>C ; . ; . ; . ; . ;	upstream_gene_variant ; GYU_RS0100020 ; c.-2648A>C ; . ; . ; . ; . ;
NZ_JH600277.1	5187	G	A	147	hom	8	8	GYU_RS0100030	gene-GYU_RS0100030	4239	7118	-	synonymous_variant ; GYU_RS0100030 ; c.1932C>T ; p.Ile644Ile ; 1932/2880 ; 1932/2880 ; 644/959 ;	synonymous_variant ; GYU_RS0100030 ; c.1932C>T ; p.Ile644Ile ; 1932/2880 ; 1932/2880 ; 644/959 ;	upstream_gene_variant ; aroF ; c.-4153C>T ; . ; . ; . ; . ;	upstream_gene_variant ; ytxJ ; c.-3587C>T ; . ; . ; . ; . ;	upstream_gene_variant ; GYU_RS0100015 ; c.-3107C>T ; . ; . ; . ; . ;	upstream_gene_variant ; GYU_RS0100020 ; c.-2654C>T ; . ; . ; . ; . ;
NZ_JH600277.1	5190	A	C	98	hom	4	4	GYU_RS0100030	gene-GYU_RS0100030	4239	7118	-	synonymous_variant ; GYU_RS0100030 ; c.1929T>G ; p.Leu643Leu ; 1929/2880 ; 1929/2880 ; 643/959 ;	synonymous_variant ; GYU_RS0100030 ; c.1929T>G ; p.Leu643Leu ; 1929/2880 ; 1929/2880 ; 643/959 ;	upstream_gene_variant ; aroF ; c.-4156T>G ; . ; . ; . ; . ;	upstream_gene_variant ; ytxJ ; c.-3590T>G ; . ; . ; . ; . ;	upstream_gene_variant ; GYU_RS0100015 ; c.-3110T>G ; . ; . ; . ; . ;	upstream_gene_variant ; GYU_RS0100020 ; c.-2657T>G ; . ; . ; . ; . ;
NZ_JH600277.1	5192	G	A	90	hom	4	4	GYU_RS0100030	gene-GYU_RS0100030	4239	7118	-	missense_variant ; GYU_RS0100030 ; c.1927C>T ; p.Leu643Phe ; 1927/2880 ; 1927/2880 ; 643/959 ;	missense_variant ; GYU_RS0100030 ; c.1927C>T ; p.Leu643Phe ; 1927/2880 ; 1927/2880 ; 643/959 ;	upstream_gene_variant ; aroF ; c.-4158C>T ; . ; . ; . ; . ;	upstream_gene_variant ; ytxJ ; c.-3592C>T ; . ; . ; . ; . ;	upstream_gene_variant ; GYU_RS0100015 ; c.-3112C>T ; . ; . ; . ; . ;	upstream_gene_variant ; GYU_RS0100020 ; c.-2659C>T ; . ; . ; . ; . ;
NZ_JH600277.1	5193	A	G	98	hom	4	4	GYU_RS0100030	gene-GYU_RS0100030	4239	7118	-	synonymous_variant ; GYU_RS0100030 ; c.1926T>C ; p.Gly642Gly ; 1926/2880 ; 1926/2880 ; 642/959 ;	synonymous_variant ; GYU_RS0100030 ; c.1926T>C ; p.Gly642Gly ; 1926/2880 ; 1926/2880 ; 642/959 ;	upstream_gene_variant ; aroF ; c.-4159T>C ; . ; . ; . ; . ;	upstream_gene_variant ; ytxJ ; c.-3593T>C ; . ; . ; . ; . ;	upstream_gene_variant ; GYU_RS0100015 ; c.-3113T>C ; . ; . ; . ; . ;	upstream_gene_variant ; GYU_RS0100020 ; c.-2660T>C ; . ; . ; . ; . ;
NZ_JH600277.1	5196	G	A	90	hom	4	4	GYU_RS0100030	gene-GYU_RS0100030	4239	7118	-	synonymous_variant ; GYU_RS0100030 ; c.1923C>T ; p.His641His ; 1923/2880 ; 1923/2880 ; 641/959 ;	synonymous_variant ; GYU_RS0100030 ; c.1923C>T ; p.His641His ; 1923/2880 ; 1923/2880 ; 641/959 ;	upstream_gene_variant ; aroF ; c.-4162C>T ; . ; . ; . ; . ;	upstream_gene_variant ; ytxJ ; c.-3596C>T ; . ; . ; . ; . ;	upstream_gene_variant ; GYU_RS0100015 ; c.-3116C>T ; . ; . ; . ; . ;	upstream_gene_variant ; GYU_RS0100020 ; c.-2663C>T ; . ; . ; . ; . ;
NZ_JH600277.1	5232	C	T	141	hom	6	6	GYU_RS0100030	gene-GYU_RS0100030	4239	7118	-	synonymous_variant ; GYU_RS0100030 ; c.1887G>A ; p.Gly629Gly ; 1887/2880 ; 1887/2880 ; 629/959 ;	synonymous_variant ; GYU_RS0100030 ; c.1887G>A ; p.Gly629Gly ; 1887/2880 ; 1887/2880 ; 629/959 ;	upstream_gene_variant ; aroF ; c.-4198G>A ; . ; . ; . ; . ;	upstream_gene_variant ; ytxJ ; c.-3632G>A ; . ; . ; . ; . ;	upstream_gene_variant ; GYU_RS0100015 ; c.-3152G>A ; . ; . ; . ; . ;	upstream_gene_variant ; GYU_RS0100020 ; c.-2699G>A ; . ; . ; . ; . ;
NZ_JH600277.1	5235	C	T	147	hom	6	6	GYU_RS0100030	gene-GYU_RS0100030	4239	7118	-	synonymous_variant ; GYU_RS0100030 ; c.1884G>A ; p.Ser628Ser ; 1884/2880 ; 1884/2880 ; 628/959 ;	synonymous_variant ; GYU_RS0100030 ; c.1884G>A ; p.Ser628Ser ; 1884/2880 ; 1884/2880 ; 628/959 ;	upstream_gene_variant ; aroF ; c.-4201G>A ; . ; . ; . ; . ;	upstream_gene_variant ; ytxJ ; c.-3635G>A ; . ; . ; . ; . ;	upstream_gene_variant ; GYU_RS0100015 ; c.-3155G>A ; . ; . ; . ; . ;	upstream_gene_variant ; GYU_RS0100020 ; c.-2702G>A ; . ; . ; . ; . ;
NZ_JH600277.1	5244	C	T	150	hom	6	6	GYU_RS0100030	gene-GYU_RS0100030	4239	7118	-	synonymous_variant ; GYU_RS0100030 ; c.1875G>A ; p.Leu625Leu ; 1875/2880 ; 1875/2880 ; 625/959 ;	synonymous_variant ; GYU_RS0100030 ; c.1875G>A ; p.Leu625Leu ; 1875/2880 ; 1875/2880 ; 625/959 ;	upstream_gene_variant ; aroF ; c.-4210G>A ; . ; . ; . ; . ;	upstream_gene_variant ; ytxJ ; c.-3644G>A ; . ; . ; . ; . ;	upstream_gene_variant ; GYU_RS0100015 ; c.-3164G>A ; . ; . ; . ; . ;	upstream_gene_variant ; GYU_RS0100020 ; c.-2711G>A ; . ; . ; . ; . ;
NZ_JH600277.1	5250	G	C	150	hom	6	6	GYU_RS0100030	gene-GYU_RS0100030	4239	7118	-	synonymous_variant ; GYU_RS0100030 ; c.1869C>G ; p.Leu623Leu ; 1869/2880 ; 1869/2880 ; 623/959 ;	synonymous_variant ; GYU_RS0100030 ; c.1869C>G ; p.Leu623Leu ; 1869/2880 ; 1869/2880 ; 623/959 ;	upstream_gene_variant ; aroF ; c.-4216C>G ; . ; . ; . ; . ;	upstream_gene_variant ; ytxJ ; c.-3650C>G ; . ; . ; . ; . ;	upstream_gene_variant ; GYU_RS0100015 ; c.-3170C>G ; . ; . ; . ; . ;	upstream_gene_variant ; GYU_RS0100020 ; c.-2717C>G ; . ; . ; . ; . ;
NZ_JH600277.1	5253	T	C	147	hom	6	6	GYU_RS0100030	gene-GYU_RS0100030	4239	7118	-	synonymous_variant ; GYU_RS0100030 ; c.1866A>G ; p.Ala622Ala ; 1866/2880 ; 1866/2880 ; 622/959 ;	synonymous_variant ; GYU_RS0100030 ; c.1866A>G ; p.Ala622Ala ; 1866/2880 ; 1866/2880 ; 622/959 ;	upstream_gene_variant ; aroF ; c.-4219A>G ; . ; . ; . ; . ;	upstream_gene_variant ; ytxJ ; c.-3653A>G ; . ; . ; . ; . ;	upstream_gene_variant ; GYU_RS0100015 ; c.-3173A>G ; . ; . ; . ; . ;	upstream_gene_variant ; GYU_RS0100020 ; c.-2720A>G ; . ; . ; . ; . ;
NZ_JH600277.1	5256	T	A	147	hom	6	6	GYU_RS0100030	gene-GYU_RS0100030	4239	7118	-	synonymous_variant ; GYU_RS0100030 ; c.1863A>T ; p.Ser621Ser ; 1863/2880 ; 1863/2880 ; 621/959 ;	synonymous_variant ; GYU_RS0100030 ; c.1863A>T ; p.Ser621Ser ; 1863/2880 ; 1863/2880 ; 621/959 ;	upstream_gene_variant ; aroF ; c.-4222A>T ; . ; . ; . ; . ;	upstream_gene_variant ; ytxJ ; c.-3656A>T ; . ; . ; . ; . ;	upstream_gene_variant ; GYU_RS0100015 ; c.-3176A>T ; . ; . ; . ; . ;	upstream_gene_variant ; GYU_RS0100020 ; c.-2723A>T ; . ; . ; . ; . ;
NZ_JH600277.1	5258	A	C	143	hom	6	6	GYU_RS0100030	gene-GYU_RS0100030	4239	7118	-	missense_variant ; GYU_RS0100030 ; c.1861T>G ; p.Ser621Ala ; 1861/2880 ; 1861/2880 ; 621/959 ;	missense_variant ; GYU_RS0100030 ; c.1861T>G ; p.Ser621Ala ; 1861/2880 ; 1861/2880 ; 621/959 ;	upstream_gene_variant ; aroF ; c.-4224T>G ; . ; . ; . ; . ;	upstream_gene_variant ; ytxJ ; c.-3658T>G ; . ; . ; . ; . ;	upstream_gene_variant ; GYU_RS0100015 ; c.-3178T>G ; . ; . ; . ; . ;	upstream_gene_variant ; GYU_RS0100020 ; c.-2725T>G ; . ; . ; . ; . ;
NZ_JH600277.1	5259	C	T	143	hom	6	6	GYU_RS0100030	gene-GYU_RS0100030	4239	7118	-	synonymous_variant ; GYU_RS0100030 ; c.1860G>A ; p.Thr620Thr ; 1860/2880 ; 1860/2880 ; 620/959 ;	synonymous_variant ; GYU_RS0100030 ; c.1860G>A ; p.Thr620Thr ; 1860/2880 ; 1860/2880 ; 620/959 ;	upstream_gene_variant ; aroF ; c.-4225G>A ; . ; . ; . ; . ;	upstream_gene_variant ; ytxJ ; c.-3659G>A ; . ; . ; . ; . ;	upstream_gene_variant ; GYU_RS0100015 ; c.-3179G>A ; . ; . ; . ; . ;	upstream_gene_variant ; GYU_RS0100020 ; c.-2726G>A ; . ; . ; . ; . ;
NZ_JH600277.1	5262	A	G	151	het	9	8	GYU_RS0100030	gene-GYU_RS0100030	4239	7118	-	synonymous_variant ; GYU_RS0100030 ; c.1857T>C ; p.Leu619Leu ; 1857/2880 ; 1857/2880 ; 619/959 ;	synonymous_variant ; GYU_RS0100030 ; c.1857T>C ; p.Leu619Leu ; 1857/2880 ; 1857/2880 ; 619/959 ;	upstream_gene_variant ; aroF ; c.-4228T>C ; . ; . ; . ; . ;	upstream_gene_variant ; ytxJ ; c.-3662T>C ; . ; . ; . ; . ;	upstream_gene_variant ; GYU_RS0100015 ; c.-3182T>C ; . ; . ; . ; . ;	upstream_gene_variant ; GYU_RS0100020 ; c.-2729T>C ; . ; . ; . ; . ;
NZ_JH600277.1	5271	T	C	225	hom	16	16	GYU_RS0100030	gene-GYU_RS0100030	4239	7118	-	synonymous_variant ; GYU_RS0100030 ; c.1848A>G ; p.Thr616Thr ; 1848/2880 ; 1848/2880 ; 616/959 ;	synonymous_variant ; GYU_RS0100030 ; c.1848A>G ; p.Thr616Thr ; 1848/2880 ; 1848/2880 ; 616/959 ;	upstream_gene_variant ; aroF ; c.-4237A>G ; . ; . ; . ; . ;	upstream_gene_variant ; ytxJ ; c.-3671A>G ; . ; . ; . ; . ;	upstream_gene_variant ; GYU_RS0100015 ; c.-3191A>G ; . ; . ; . ; . ;	upstream_gene_variant ; GYU_RS0100020 ; c.-2738A>G ; . ; . ; . ; . ;
NZ_JH600277.1	5272	G	T	225	hom	16	16	GYU_RS0100030	gene-GYU_RS0100030	4239	7118	-	missense_variant ; GYU_RS0100030 ; c.1847C>A ; p.Thr616Lys ; 1847/2880 ; 1847/2880 ; 616/959 ;	missense_variant ; GYU_RS0100030 ; c.1847C>A ; p.Thr616Lys ; 1847/2880 ; 1847/2880 ; 616/959 ;	upstream_gene_variant ; aroF ; c.-4238C>A ; . ; . ; . ; . ;	upstream_gene_variant ; ytxJ ; c.-3672C>A ; . ; . ; . ; . ;	upstream_gene_variant ; GYU_RS0100015 ; c.-3192C>A ; . ; . ; . ; . ;	upstream_gene_variant ; GYU_RS0100020 ; c.-2739C>A ; . ; . ; . ; . ;
NZ_JH600277.1	5277	C	T	225	hom	20	20	GYU_RS0100030	gene-GYU_RS0100030	4239	7118	-	synonymous_variant ; GYU_RS0100030 ; c.1842G>A ; p.Thr614Thr ; 1842/2880 ; 1842/2880 ; 614/959 ;	synonymous_variant ; GYU_RS0100030 ; c.1842G>A ; p.Thr614Thr ; 1842/2880 ; 1842/2880 ; 614/959 ;	upstream_gene_variant ; aroF ; c.-4243G>A ; . ; . ; . ; . ;	upstream_gene_variant ; ytxJ ; c.-3677G>A ; . ; . ; . ; . ;	upstream_gene_variant ; GYU_RS0100015 ; c.-3197G>A ; . ; . ; . ; . ;	upstream_gene_variant ; GYU_RS0100020 ; c.-2744G>A ; . ; . ; . ; . ;
NZ_JH600277.1	5289	G	T	225	hom	174	174	GYU_RS0100030	gene-GYU_RS0100030	4239	7118	-	synonymous_variant ; GYU_RS0100030 ; c.1830C>A ; p.Ser610Ser ; 1830/2880 ; 1830/2880 ; 610/959 ;	synonymous_variant ; GYU_RS0100030 ; c.1830C>A ; p.Ser610Ser ; 1830/2880 ; 1830/2880 ; 610/959 ;	upstream_gene_variant ; aroF ; c.-4255C>A ; . ; . ; . ; . ;	upstream_gene_variant ; ytxJ ; c.-3689C>A ; . ; . ; . ; . ;	upstream_gene_variant ; GYU_RS0100015 ; c.-3209C>A ; . ; . ; . ; . ;	upstream_gene_variant ; GYU_RS0100020 ; c.-2756C>A ; . ; . ; . ; . ;
NZ_JH600277.1	5292	A	G	225	hom	176	176	GYU_RS0100030	gene-GYU_RS0100030	4239	7118	-	synonymous_variant ; GYU_RS0100030 ; c.1827T>C ; p.Ser609Ser ; 1827/2880 ; 1827/2880 ; 609/959 ;	synonymous_variant ; GYU_RS0100030 ; c.1827T>C ; p.Ser609Ser ; 1827/2880 ; 1827/2880 ; 609/959 ;	upstream_gene_variant ; aroF ; c.-4258T>C ; . ; . ; . ; . ;	upstream_gene_variant ; ytxJ ; c.-3692T>C ; . ; . ; . ; . ;	upstream_gene_variant ; GYU_RS0100015 ; c.-3212T>C ; . ; . ; . ; . ;	upstream_gene_variant ; GYU_RS0100020 ; c.-2759T>C ; . ; . ; . ; . ;
NZ_JH600277.1	5304	C	T	225	hom	200	200	GYU_RS0100030	gene-GYU_RS0100030	4239	7118	-	synonymous_variant ; GYU_RS0100030 ; c.1815G>A ; p.Gln605Gln ; 1815/2880 ; 1815/2880 ; 605/959 ;	synonymous_variant ; GYU_RS0100030 ; c.1815G>A ; p.Gln605Gln ; 1815/2880 ; 1815/2880 ; 605/959 ;	upstream_gene_variant ; aroF ; c.-4270G>A ; . ; . ; . ; . ;	upstream_gene_variant ; ytxJ ; c.-3704G>A ; . ; . ; . ; . ;	upstream_gene_variant ; GYU_RS0100015 ; c.-3224G>A ; . ; . ; . ; . ;	upstream_gene_variant ; GYU_RS0100020 ; c.-2771G>A ; . ; . ; . ; . ;
NZ_JH600277.1	5331	A	G	225	hom	212	212	GYU_RS0100030	gene-GYU_RS0100030	4239	7118	-	synonymous_variant ; GYU_RS0100030 ; c.1788T>C ; p.Arg596Arg ; 1788/2880 ; 1788/2880 ; 596/959 ;	synonymous_variant ; GYU_RS0100030 ; c.1788T>C ; p.Arg596Arg ; 1788/2880 ; 1788/2880 ; 596/959 ;	upstream_gene_variant ; aroF ; c.-4297T>C ; . ; . ; . ; . ;	upstream_gene_variant ; ytxJ ; c.-3731T>C ; . ; . ; . ; . ;	upstream_gene_variant ; GYU_RS0100015 ; c.-3251T>C ; . ; . ; . ; . ;	upstream_gene_variant ; GYU_RS0100020 ; c.-2798T>C ; . ; . ; . ; . ;
NZ_JH600277.1	5379	C	T	225	hom	189	189	GYU_RS0100030	gene-GYU_RS0100030	4239	7118	-	synonymous_variant ; GYU_RS0100030 ; c.1740G>A ; p.Glu580Glu ; 1740/2880 ; 1740/2880 ; 580/959 ;	synonymous_variant ; GYU_RS0100030 ; c.1740G>A ; p.Glu580Glu ; 1740/2880 ; 1740/2880 ; 580/959 ;	upstream_gene_variant ; aroF ; c.-4345G>A ; . ; . ; . ; . ;	upstream_gene_variant ; ytxJ ; c.-3779G>A ; . ; . ; . ; . ;	upstream_gene_variant ; GYU_RS0100015 ; c.-3299G>A ; . ; . ; . ; . ;	upstream_gene_variant ; GYU_RS0100020 ; c.-2846G>A ; . ; . ; . ; . ;
NZ_JH600277.1	5385	T	C	225	hom	186	186	GYU_RS0100030	gene-GYU_RS0100030	4239	7118	-	synonymous_variant ; GYU_RS0100030 ; c.1734A>G ; p.Arg578Arg ; 1734/2880 ; 1734/2880 ; 578/959 ;	synonymous_variant ; GYU_RS0100030 ; c.1734A>G ; p.Arg578Arg ; 1734/2880 ; 1734/2880 ; 578/959 ;	upstream_gene_variant ; aroF ; c.-4351A>G ; . ; . ; . ; . ;	upstream_gene_variant ; ytxJ ; c.-3785A>G ; . ; . ; . ; . ;	upstream_gene_variant ; GYU_RS0100015 ; c.-3305A>G ; . ; . ; . ; . ;	upstream_gene_variant ; GYU_RS0100020 ; c.-2852A>G ; . ; . ; . ; . ;
NZ_JH600277.1	5395	T	C	225	hom	128	128	GYU_RS0100030	gene-GYU_RS0100030	4239	7118	-	missense_variant ; GYU_RS0100030 ; c.1724A>G ; p.Lys575Arg ; 1724/2880 ; 1724/2880 ; 575/959 ;	missense_variant ; GYU_RS0100030 ; c.1724A>G ; p.Lys575Arg ; 1724/2880 ; 1724/2880 ; 575/959 ;	upstream_gene_variant ; aroF ; c.-4361A>G ; . ; . ; . ; . ;	upstream_gene_variant ; ytxJ ; c.-3795A>G ; . ; . ; . ; . ;	upstream_gene_variant ; GYU_RS0100015 ; c.-3315A>G ; . ; . ; . ; . ;	upstream_gene_variant ; GYU_RS0100020 ; c.-2862A>G ; . ; . ; . ; . ;
NZ_JH600277.1	5397	T	C	225	hom	128	128	GYU_RS0100030	gene-GYU_RS0100030	4239	7118	-	synonymous_variant ; GYU_RS0100030 ; c.1722A>G ; p.Ala574Ala ; 1722/2880 ; 1722/2880 ; 574/959 ;	synonymous_variant ; GYU_RS0100030 ; c.1722A>G ; p.Ala574Ala ; 1722/2880 ; 1722/2880 ; 574/959 ;	upstream_gene_variant ; aroF ; c.-4363A>G ; . ; . ; . ; . ;	upstream_gene_variant ; ytxJ ; c.-3797A>G ; . ; . ; . ; . ;	upstream_gene_variant ; GYU_RS0100015 ; c.-3317A>G ; . ; . ; . ; . ;	upstream_gene_variant ; GYU_RS0100020 ; c.-2864A>G ; . ; . ; . ; . ;
NZ_JH600277.1	5400	G	T	225	hom	128	128	GYU_RS0100030	gene-GYU_RS0100030	4239	7118	-	synonymous_variant ; GYU_RS0100030 ; c.1719C>A ; p.Ser573Ser ; 1719/2880 ; 1719/2880 ; 573/959 ;	synonymous_variant ; GYU_RS0100030 ; c.1719C>A ; p.Ser573Ser ; 1719/2880 ; 1719/2880 ; 573/959 ;	upstream_gene_variant ; aroF ; c.-4366C>A ; . ; . ; . ; . ;	upstream_gene_variant ; ytxJ ; c.-3800C>A ; . ; . ; . ; . ;	upstream_gene_variant ; GYU_RS0100015 ; c.-3320C>A ; . ; . ; . ; . ;	upstream_gene_variant ; GYU_RS0100020 ; c.-2867C>A ; . ; . ; . ; . ;
NZ_JH600277.1	5403	C	G	225	hom	129	129	GYU_RS0100030	gene-GYU_RS0100030	4239	7118	-	synonymous_variant ; GYU_RS0100030 ; c.1716G>C ; p.Leu572Leu ; 1716/2880 ; 1716/2880 ; 572/959 ;	synonymous_variant ; GYU_RS0100030 ; c.1716G>C ; p.Leu572Leu ; 1716/2880 ; 1716/2880 ; 572/959 ;	upstream_gene_variant ; aroF ; c.-4369G>C ; . ; . ; . ; . ;	upstream_gene_variant ; ytxJ ; c.-3803G>C ; . ; . ; . ; . ;	upstream_gene_variant ; GYU_RS0100015 ; c.-3323G>C ; . ; . ; . ; . ;	upstream_gene_variant ; GYU_RS0100020 ; c.-2870G>C ; . ; . ; . ; . ;
NZ_JH600277.1	5406	G	A	225	hom	131	131	GYU_RS0100030	gene-GYU_RS0100030	4239	7118	-	synonymous_variant ; GYU_RS0100030 ; c.1713C>T ; p.Ser571Ser ; 1713/2880 ; 1713/2880 ; 571/959 ;	synonymous_variant ; GYU_RS0100030 ; c.1713C>T ; p.Ser571Ser ; 1713/2880 ; 1713/2880 ; 571/959 ;	upstream_gene_variant ; aroF ; c.-4372C>T ; . ; . ; . ; . ;	upstream_gene_variant ; ytxJ ; c.-3806C>T ; . ; . ; . ; . ;	upstream_gene_variant ; GYU_RS0100015 ; c.-3326C>T ; . ; . ; . ; . ;	upstream_gene_variant ; GYU_RS0100020 ; c.-2873C>T ; . ; . ; . ; . ;
NZ_JH600277.1	5418	G	A	225	hom	188	188	GYU_RS0100030	gene-GYU_RS0100030	4239	7118	-	synonymous_variant ; GYU_RS0100030 ; c.1701C>T ; p.Asp567Asp ; 1701/2880 ; 1701/2880 ; 567/959 ;	synonymous_variant ; GYU_RS0100030 ; c.1701C>T ; p.Asp567Asp ; 1701/2880 ; 1701/2880 ; 567/959 ;	upstream_gene_variant ; aroF ; c.-4384C>T ; . ; . ; . ; . ;	upstream_gene_variant ; ytxJ ; c.-3818C>T ; . ; . ; . ; . ;	upstream_gene_variant ; GYU_RS0100015 ; c.-3338C>T ; . ; . ; . ; . ;	upstream_gene_variant ; GYU_RS0100020 ; c.-2885C>T ; . ; . ; . ; . ;
NZ_JH600277.1	5424	A	G	225	hom	189	189	GYU_RS0100030	gene-GYU_RS0100030	4239	7118	-	synonymous_variant ; GYU_RS0100030 ; c.1695T>C ; p.Ser565Ser ; 1695/2880 ; 1695/2880 ; 565/959 ;	synonymous_variant ; GYU_RS0100030 ; c.1695T>C ; p.Ser565Ser ; 1695/2880 ; 1695/2880 ; 565/959 ;	upstream_gene_variant ; aroF ; c.-4390T>C ; . ; . ; . ; . ;	upstream_gene_variant ; ytxJ ; c.-3824T>C ; . ; . ; . ; . ;	upstream_gene_variant ; GYU_RS0100015 ; c.-3344T>C ; . ; . ; . ; . ;	upstream_gene_variant ; GYU_RS0100020 ; c.-2891T>C ; . ; . ; . ; . ;
NZ_JH600277.1	5429	G	A	225	hom	188	188	GYU_RS0100030	gene-GYU_RS0100030	4239	7118	-	synonymous_variant ; GYU_RS0100030 ; c.1690C>T ; p.Leu564Leu ; 1690/2880 ; 1690/2880 ; 564/959 ;	synonymous_variant ; GYU_RS0100030 ; c.1690C>T ; p.Leu564Leu ; 1690/2880 ; 1690/2880 ; 564/959 ;	upstream_gene_variant ; aroF ; c.-4395C>T ; . ; . ; . ; . ;	upstream_gene_variant ; ytxJ ; c.-3829C>T ; . ; . ; . ; . ;	upstream_gene_variant ; GYU_RS0100015 ; c.-3349C>T ; . ; . ; . ; . ;	upstream_gene_variant ; GYU_RS0100020 ; c.-2896C>T ; . ; . ; . ; . ;
NZ_JH600277.1	5430	A	G	228	hom	188	187	GYU_RS0100030	gene-GYU_RS0100030	4239	7118	-	synonymous_variant ; GYU_RS0100030 ; c.1689T>C ; p.Asn563Asn ; 1689/2880 ; 1689/2880 ; 563/959 ;	synonymous_variant ; GYU_RS0100030 ; c.1689T>C ; p.Asn563Asn ; 1689/2880 ; 1689/2880 ; 563/959 ;	upstream_gene_variant ; aroF ; c.-4396T>C ; . ; . ; . ; . ;	upstream_gene_variant ; ytxJ ; c.-3830T>C ; . ; . ; . ; . ;	upstream_gene_variant ; GYU_RS0100015 ; c.-3350T>C ; . ; . ; . ; . ;	upstream_gene_variant ; GYU_RS0100020 ; c.-2897T>C ; . ; . ; . ; . ;
NZ_JH600277.1	5445	T	C	225	hom	205	205	GYU_RS0100030	gene-GYU_RS0100030	4239	7118	-	synonymous_variant ; GYU_RS0100030 ; c.1674A>G ; p.Val558Val ; 1674/2880 ; 1674/2880 ; 558/959 ;	synonymous_variant ; GYU_RS0100030 ; c.1674A>G ; p.Val558Val ; 1674/2880 ; 1674/2880 ; 558/959 ;	upstream_gene_variant ; aroF ; c.-4411A>G ; . ; . ; . ; . ;	upstream_gene_variant ; ytxJ ; c.-3845A>G ; . ; . ; . ; . ;	upstream_gene_variant ; GYU_RS0100015 ; c.-3365A>G ; . ; . ; . ; . ;	upstream_gene_variant ; GYU_RS0100020 ; c.-2912A>G ; . ; . ; . ; . ;
NZ_JH600277.1	5466	G	A	225	hom	186	186	GYU_RS0100030	gene-GYU_RS0100030	4239	7118	-	synonymous_variant ; GYU_RS0100030 ; c.1653C>T ; p.His551His ; 1653/2880 ; 1653/2880 ; 551/959 ;	synonymous_variant ; GYU_RS0100030 ; c.1653C>T ; p.His551His ; 1653/2880 ; 1653/2880 ; 551/959 ;	upstream_gene_variant ; aroF ; c.-4432C>T ; . ; . ; . ; . ;	upstream_gene_variant ; ytxJ ; c.-3866C>T ; . ; . ; . ; . ;	upstream_gene_variant ; GYU_RS0100015 ; c.-3386C>T ; . ; . ; . ; . ;	upstream_gene_variant ; GYU_RS0100020 ; c.-2933C>T ; . ; . ; . ; . ;
NZ_JH600277.1	5469	T	C	225	hom	185	185	GYU_RS0100030	gene-GYU_RS0100030	4239	7118	-	synonymous_variant ; GYU_RS0100030 ; c.1650A>G ; p.Val550Val ; 1650/2880 ; 1650/2880 ; 550/959 ;	synonymous_variant ; GYU_RS0100030 ; c.1650A>G ; p.Val550Val ; 1650/2880 ; 1650/2880 ; 550/959 ;	upstream_gene_variant ; aroF ; c.-4435A>G ; . ; . ; . ; . ;	upstream_gene_variant ; ytxJ ; c.-3869A>G ; . ; . ; . ; . ;	upstream_gene_variant ; GYU_RS0100015 ; c.-3389A>G ; . ; . ; . ; . ;	upstream_gene_variant ; GYU_RS0100020 ; c.-2936A>G ; . ; . ; . ; . ;
NZ_JH600277.1	5481	T	C	225	hom	188	188	GYU_RS0100030	gene-GYU_RS0100030	4239	7118	-	synonymous_variant ; GYU_RS0100030 ; c.1638A>G ; p.Thr546Thr ; 1638/2880 ; 1638/2880 ; 546/959 ;	synonymous_variant ; GYU_RS0100030 ; c.1638A>G ; p.Thr546Thr ; 1638/2880 ; 1638/2880 ; 546/959 ;	upstream_gene_variant ; aroF ; c.-4447A>G ; . ; . ; . ; . ;	upstream_gene_variant ; ytxJ ; c.-3881A>G ; . ; . ; . ; . ;	upstream_gene_variant ; GYU_RS0100015 ; c.-3401A>G ; . ; . ; . ; . ;	upstream_gene_variant ; GYU_RS0100020 ; c.-2948A>G ; . ; . ; . ; . ;
NZ_JH600277.1	5487	T	A	225	hom	184	184	GYU_RS0100030	gene-GYU_RS0100030	4239	7118	-	synonymous_variant ; GYU_RS0100030 ; c.1632A>T ; p.Ser544Ser ; 1632/2880 ; 1632/2880 ; 544/959 ;	synonymous_variant ; GYU_RS0100030 ; c.1632A>T ; p.Ser544Ser ; 1632/2880 ; 1632/2880 ; 544/959 ;	upstream_gene_variant ; aroF ; c.-4453A>T ; . ; . ; . ; . ;	upstream_gene_variant ; ytxJ ; c.-3887A>T ; . ; . ; . ; . ;	upstream_gene_variant ; GYU_RS0100015 ; c.-3407A>T ; . ; . ; . ; . ;	upstream_gene_variant ; GYU_RS0100020 ; c.-2954A>T ; . ; . ; . ; . ;
NZ_JH600277.1	5493	C	A	228	hom	169	166	GYU_RS0100030	gene-GYU_RS0100030	4239	7118	-	synonymous_variant ; GYU_RS0100030 ; c.1626G>T ; p.Gly542Gly ; 1626/2880 ; 1626/2880 ; 542/959 ;	synonymous_variant ; GYU_RS0100030 ; c.1626G>T ; p.Gly542Gly ; 1626/2880 ; 1626/2880 ; 542/959 ;	upstream_gene_variant ; aroF ; c.-4459G>T ; . ; . ; . ; . ;	upstream_gene_variant ; ytxJ ; c.-3893G>T ; . ; . ; . ; . ;	upstream_gene_variant ; GYU_RS0100015 ; c.-3413G>T ; . ; . ; . ; . ;	upstream_gene_variant ; GYU_RS0100020 ; c.-2960G>T ; . ; . ; . ; . ;
NZ_JH600277.1	5496	T	C	228	hom	169	166	GYU_RS0100030	gene-GYU_RS0100030	4239	7118	-	synonymous_variant ; GYU_RS0100030 ; c.1623A>G ; p.Gln541Gln ; 1623/2880 ; 1623/2880 ; 541/959 ;	synonymous_variant ; GYU_RS0100030 ; c.1623A>G ; p.Gln541Gln ; 1623/2880 ; 1623/2880 ; 541/959 ;	upstream_gene_variant ; aroF ; c.-4462A>G ; . ; . ; . ; . ;	upstream_gene_variant ; ytxJ ; c.-3896A>G ; . ; . ; . ; . ;	upstream_gene_variant ; GYU_RS0100015 ; c.-3416A>G ; . ; . ; . ; . ;	upstream_gene_variant ; GYU_RS0100020 ; c.-2963A>G ; . ; . ; . ; . ;
NZ_JH600277.1	5499	C	G	225	hom	166	166	GYU_RS0100030	gene-GYU_RS0100030	4239	7118	-	synonymous_variant ; GYU_RS0100030 ; c.1620G>C ; p.Thr540Thr ; 1620/2880 ; 1620/2880 ; 540/959 ;	synonymous_variant ; GYU_RS0100030 ; c.1620G>C ; p.Thr540Thr ; 1620/2880 ; 1620/2880 ; 540/959 ;	upstream_gene_variant ; aroF ; c.-4465G>C ; . ; . ; . ; . ;	upstream_gene_variant ; ytxJ ; c.-3899G>C ; . ; . ; . ; . ;	upstream_gene_variant ; GYU_RS0100015 ; c.-3419G>C ; . ; . ; . ; . ;	upstream_gene_variant ; GYU_RS0100020 ; c.-2966G>C ; . ; . ; . ; . ;
NZ_JH600277.1	5508	A	G	225	hom	191	191	GYU_RS0100030	gene-GYU_RS0100030	4239	7118	-	synonymous_variant ; GYU_RS0100030 ; c.1611T>C ; p.Val537Val ; 1611/2880 ; 1611/2880 ; 537/959 ;	synonymous_variant ; GYU_RS0100030 ; c.1611T>C ; p.Val537Val ; 1611/2880 ; 1611/2880 ; 537/959 ;	upstream_gene_variant ; aroF ; c.-4474T>C ; . ; . ; . ; . ;	upstream_gene_variant ; ytxJ ; c.-3908T>C ; . ; . ; . ; . ;	upstream_gene_variant ; GYU_RS0100015 ; c.-3428T>C ; . ; . ; . ; . ;	upstream_gene_variant ; GYU_RS0100020 ; c.-2975T>C ; . ; . ; . ; . ;
NZ_JH600277.1	5520	C	G	225	hom	174	174	GYU_RS0100030	gene-GYU_RS0100030	4239	7118	-	synonymous_variant ; GYU_RS0100030 ; c.1599G>C ; p.Arg533Arg ; 1599/2880 ; 1599/2880 ; 533/959 ;	synonymous_variant ; GYU_RS0100030 ; c.1599G>C ; p.Arg533Arg ; 1599/2880 ; 1599/2880 ; 533/959 ;	upstream_gene_variant ; aroF ; c.-4486G>C ; . ; . ; . ; . ;	upstream_gene_variant ; ytxJ ; c.-3920G>C ; . ; . ; . ; . ;	upstream_gene_variant ; GYU_RS0100015 ; c.-3440G>C ; . ; . ; . ; . ;	upstream_gene_variant ; GYU_RS0100020 ; c.-2987G>C ; . ; . ; . ; . ;
NZ_JH600277.1	5523	A	G	225	hom	174	174	GYU_RS0100030	gene-GYU_RS0100030	4239	7118	-	synonymous_variant ; GYU_RS0100030 ; c.1596T>C ; p.Val532Val ; 1596/2880 ; 1596/2880 ; 532/959 ;	synonymous_variant ; GYU_RS0100030 ; c.1596T>C ; p.Val532Val ; 1596/2880 ; 1596/2880 ; 532/959 ;	upstream_gene_variant ; aroF ; c.-4489T>C ; . ; . ; . ; . ;	upstream_gene_variant ; ytxJ ; c.-3923T>C ; . ; . ; . ; . ;	upstream_gene_variant ; GYU_RS0100015 ; c.-3443T>C ; . ; . ; . ; . ;	upstream_gene_variant ; GYU_RS0100020 ; c.-2990T>C ; . ; . ; . ; . ;
NZ_JH600277.1	5526	G	A	228	hom	171	170	GYU_RS0100030	gene-GYU_RS0100030	4239	7118	-	synonymous_variant ; GYU_RS0100030 ; c.1593C>T ; p.Asn531Asn ; 1593/2880 ; 1593/2880 ; 531/959 ;	synonymous_variant ; GYU_RS0100030 ; c.1593C>T ; p.Asn531Asn ; 1593/2880 ; 1593/2880 ; 531/959 ;	upstream_gene_variant ; aroF ; c.-4492C>T ; . ; . ; . ; . ;	upstream_gene_variant ; ytxJ ; c.-3926C>T ; . ; . ; . ; . ;	upstream_gene_variant ; GYU_RS0100015 ; c.-3446C>T ; . ; . ; . ; . ;	upstream_gene_variant ; GYU_RS0100020 ; c.-2993C>T ; . ; . ; . ; . ;
NZ_JH600277.1	5529	A	G	225	hom	171	171	GYU_RS0100030	gene-GYU_RS0100030	4239	7118	-	synonymous_variant ; GYU_RS0100030 ; c.1590T>C ; p.Phe530Phe ; 1590/2880 ; 1590/2880 ; 530/959 ;	synonymous_variant ; GYU_RS0100030 ; c.1590T>C ; p.Phe530Phe ; 1590/2880 ; 1590/2880 ; 530/959 ;	upstream_gene_variant ; aroF ; c.-4495T>C ; . ; . ; . ; . ;	upstream_gene_variant ; ytxJ ; c.-3929T>C ; . ; . ; . ; . ;	upstream_gene_variant ; GYU_RS0100015 ; c.-3449T>C ; . ; . ; . ; . ;	upstream_gene_variant ; GYU_RS0100020 ; c.-2996T>C ; . ; . ; . ; . ;
NZ_JH600277.1	5541	A	G	225	hom	191	191	GYU_RS0100030	gene-GYU_RS0100030	4239	7118	-	synonymous_variant ; GYU_RS0100030 ; c.1578T>C ; p.Thr526Thr ; 1578/2880 ; 1578/2880 ; 526/959 ;	synonymous_variant ; GYU_RS0100030 ; c.1578T>C ; p.Thr526Thr ; 1578/2880 ; 1578/2880 ; 526/959 ;	upstream_gene_variant ; aroF ; c.-4507T>C ; . ; . ; . ; . ;	upstream_gene_variant ; ytxJ ; c.-3941T>C ; . ; . ; . ; . ;	upstream_gene_variant ; GYU_RS0100015 ; c.-3461T>C ; . ; . ; . ; . ;	upstream_gene_variant ; GYU_RS0100020 ; c.-3008T>C ; . ; . ; . ; . ;
NZ_JH600277.1	5544	T	C	225	hom	191	191	GYU_RS0100030	gene-GYU_RS0100030	4239	7118	-	synonymous_variant ; GYU_RS0100030 ; c.1575A>G ; p.Leu525Leu ; 1575/2880 ; 1575/2880 ; 525/959 ;	synonymous_variant ; GYU_RS0100030 ; c.1575A>G ; p.Leu525Leu ; 1575/2880 ; 1575/2880 ; 525/959 ;	upstream_gene_variant ; aroF ; c.-4510A>G ; . ; . ; . ; . ;	upstream_gene_variant ; ytxJ ; c.-3944A>G ; . ; . ; . ; . ;	upstream_gene_variant ; GYU_RS0100015 ; c.-3464A>G ; . ; . ; . ; . ;	upstream_gene_variant ; GYU_RS0100020 ; c.-3011A>G ; . ; . ; . ; . ;
NZ_JH600277.1	5553	G	A	225	hom	189	189	GYU_RS0100030	gene-GYU_RS0100030	4239	7118	-	synonymous_variant ; GYU_RS0100030 ; c.1566C>T ; p.Leu522Leu ; 1566/2880 ; 1566/2880 ; 522/959 ;	synonymous_variant ; GYU_RS0100030 ; c.1566C>T ; p.Leu522Leu ; 1566/2880 ; 1566/2880 ; 522/959 ;	upstream_gene_variant ; aroF ; c.-4519C>T ; . ; . ; . ; . ;	upstream_gene_variant ; ytxJ ; c.-3953C>T ; . ; . ; . ; . ;	upstream_gene_variant ; GYU_RS0100015 ; c.-3473C>T ; . ; . ; . ; . ;	upstream_gene_variant ; GYU_RS0100020 ; c.-3020C>T ; . ; . ; . ; . ;
NZ_JH600277.1	5565	C	T	225	hom	185	185	GYU_RS0100030	gene-GYU_RS0100030	4239	7118	-	synonymous_variant ; GYU_RS0100030 ; c.1554G>A ; p.Glu518Glu ; 1554/2880 ; 1554/2880 ; 518/959 ;	synonymous_variant ; GYU_RS0100030 ; c.1554G>A ; p.Glu518Glu ; 1554/2880 ; 1554/2880 ; 518/959 ;	upstream_gene_variant ; aroF ; c.-4531G>A ; . ; . ; . ; . ;	upstream_gene_variant ; ytxJ ; c.-3965G>A ; . ; . ; . ; . ;	upstream_gene_variant ; GYU_RS0100015 ; c.-3485G>A ; . ; . ; . ; . ;	upstream_gene_variant ; GYU_RS0100020 ; c.-3032G>A ; . ; . ; . ; . ;
NZ_JH600277.1	5571	T	G	225	hom	183	183	GYU_RS0100030	gene-GYU_RS0100030	4239	7118	-	synonymous_variant ; GYU_RS0100030 ; c.1548A>C ; p.Ile516Ile ; 1548/2880 ; 1548/2880 ; 516/959 ;	synonymous_variant ; GYU_RS0100030 ; c.1548A>C ; p.Ile516Ile ; 1548/2880 ; 1548/2880 ; 516/959 ;	upstream_gene_variant ; aroF ; c.-4537A>C ; . ; . ; . ; . ;	upstream_gene_variant ; ytxJ ; c.-3971A>C ; . ; . ; . ; . ;	upstream_gene_variant ; GYU_RS0100015 ; c.-3491A>C ; . ; . ; . ; . ;	upstream_gene_variant ; GYU_RS0100020 ; c.-3038A>C ; . ; . ; . ; . ;
NZ_JH600277.1	5586	G	A	225	hom	170	170	GYU_RS0100030	gene-GYU_RS0100030	4239	7118	-	synonymous_variant ; GYU_RS0100030 ; c.1533C>T ; p.Asp511Asp ; 1533/2880 ; 1533/2880 ; 511/959 ;	synonymous_variant ; GYU_RS0100030 ; c.1533C>T ; p.Asp511Asp ; 1533/2880 ; 1533/2880 ; 511/959 ;	upstream_gene_variant ; aroF ; c.-4552C>T ; . ; . ; . ; . ;	upstream_gene_variant ; ytxJ ; c.-3986C>T ; . ; . ; . ; . ;	upstream_gene_variant ; GYU_RS0100015 ; c.-3506C>T ; . ; . ; . ; . ;	upstream_gene_variant ; GYU_RS0100020 ; c.-3053C>T ; . ; . ; . ; . ;
NZ_JH600277.1	5589	C	T	225	hom	169	169	GYU_RS0100030	gene-GYU_RS0100030	4239	7118	-	synonymous_variant ; GYU_RS0100030 ; c.1530G>A ; p.Gln510Gln ; 1530/2880 ; 1530/2880 ; 510/959 ;	synonymous_variant ; GYU_RS0100030 ; c.1530G>A ; p.Gln510Gln ; 1530/2880 ; 1530/2880 ; 510/959 ;	upstream_gene_variant ; aroF ; c.-4555G>A ; . ; . ; . ; . ;	upstream_gene_variant ; ytxJ ; c.-3989G>A ; . ; . ; . ; . ;	upstream_gene_variant ; GYU_RS0100015 ; c.-3509G>A ; . ; . ; . ; . ;	upstream_gene_variant ; GYU_RS0100020 ; c.-3056G>A ; . ; . ; . ; . ;
NZ_JH600277.1	5595	T	C	225	hom	167	167	GYU_RS0100030	gene-GYU_RS0100030	4239	7118	-	synonymous_variant ; GYU_RS0100030 ; c.1524A>G ; p.Gln508Gln ; 1524/2880 ; 1524/2880 ; 508/959 ;	synonymous_variant ; GYU_RS0100030 ; c.1524A>G ; p.Gln508Gln ; 1524/2880 ; 1524/2880 ; 508/959 ;	upstream_gene_variant ; aroF ; c.-4561A>G ; . ; . ; . ; . ;	upstream_gene_variant ; ytxJ ; c.-3995A>G ; . ; . ; . ; . ;	upstream_gene_variant ; GYU_RS0100015 ; c.-3515A>G ; . ; . ; . ; . ;	upstream_gene_variant ; GYU_RS0100020 ; c.-3062A>G ; . ; . ; . ; . ;
NZ_JH600277.1	5598	T	C	225	hom	167	167	GYU_RS0100030	gene-GYU_RS0100030	4239	7118	-	synonymous_variant ; GYU_RS0100030 ; c.1521A>G ; p.Ala507Ala ; 1521/2880 ; 1521/2880 ; 507/959 ;	synonymous_variant ; GYU_RS0100030 ; c.1521A>G ; p.Ala507Ala ; 1521/2880 ; 1521/2880 ; 507/959 ;	upstream_gene_variant ; aroF ; c.-4564A>G ; . ; . ; . ; . ;	upstream_gene_variant ; ytxJ ; c.-3998A>G ; . ; . ; . ; . ;	upstream_gene_variant ; GYU_RS0100015 ; c.-3518A>G ; . ; . ; . ; . ;	upstream_gene_variant ; GYU_RS0100020 ; c.-3065A>G ; . ; . ; . ; . ;
NZ_JH600277.1	5607	C	G	225	hom	168	168	GYU_RS0100030	gene-GYU_RS0100030	4239	7118	-	synonymous_variant ; GYU_RS0100030 ; c.1512G>C ; p.Val504Val ; 1512/2880 ; 1512/2880 ; 504/959 ;	synonymous_variant ; GYU_RS0100030 ; c.1512G>C ; p.Val504Val ; 1512/2880 ; 1512/2880 ; 504/959 ;	upstream_gene_variant ; aroF ; c.-4573G>C ; . ; . ; . ; . ;	upstream_gene_variant ; ytxJ ; c.-4007G>C ; . ; . ; . ; . ;	upstream_gene_variant ; GYU_RS0100015 ; c.-3527G>C ; . ; . ; . ; . ;	upstream_gene_variant ; GYU_RS0100020 ; c.-3074G>C ; . ; . ; . ; . ;
NZ_JH600277.1	5621	A	C	225	hom	135	135	GYU_RS0100030	gene-GYU_RS0100030	4239	7118	-	missense_variant ; GYU_RS0100030 ; c.1498T>G ; p.Ser500Ala ; 1498/2880 ; 1498/2880 ; 500/959 ;	missense_variant ; GYU_RS0100030 ; c.1498T>G ; p.Ser500Ala ; 1498/2880 ; 1498/2880 ; 500/959 ;	upstream_gene_variant ; aroF ; c.-4587T>G ; . ; . ; . ; . ;	upstream_gene_variant ; ytxJ ; c.-4021T>G ; . ; . ; . ; . ;	upstream_gene_variant ; GYU_RS0100015 ; c.-3541T>G ; . ; . ; . ; . ;	upstream_gene_variant ; GYU_RS0100020 ; c.-3088T>G ; . ; . ; . ; . ;
NZ_JH600277.1	5622	G	A	225	hom	135	135	GYU_RS0100030	gene-GYU_RS0100030	4239	7118	-	synonymous_variant ; GYU_RS0100030 ; c.1497C>T ; p.Val499Val ; 1497/2880 ; 1497/2880 ; 499/959 ;	synonymous_variant ; GYU_RS0100030 ; c.1497C>T ; p.Val499Val ; 1497/2880 ; 1497/2880 ; 499/959 ;	upstream_gene_variant ; aroF ; c.-4588C>T ; . ; . ; . ; . ;	upstream_gene_variant ; ytxJ ; c.-4022C>T ; . ; . ; . ; . ;	upstream_gene_variant ; GYU_RS0100015 ; c.-3542C>T ; . ; . ; . ; . ;	upstream_gene_variant ; GYU_RS0100020 ; c.-3089C>T ; . ; . ; . ; . ;
NZ_JH600277.1	5631	G	A	225	hom	138	138	GYU_RS0100030	gene-GYU_RS0100030	4239	7118	-	synonymous_variant ; GYU_RS0100030 ; c.1488C>T ; p.Phe496Phe ; 1488/2880 ; 1488/2880 ; 496/959 ;	synonymous_variant ; GYU_RS0100030 ; c.1488C>T ; p.Phe496Phe ; 1488/2880 ; 1488/2880 ; 496/959 ;	upstream_gene_variant ; aroF ; c.-4597C>T ; . ; . ; . ; . ;	upstream_gene_variant ; ytxJ ; c.-4031C>T ; . ; . ; . ; . ;	upstream_gene_variant ; GYU_RS0100015 ; c.-3551C>T ; . ; . ; . ; . ;	upstream_gene_variant ; GYU_RS0100020 ; c.-3098C>T ; . ; . ; . ; . ;
NZ_JH600277.1	5634	C	T	225	hom	138	138	GYU_RS0100030	gene-GYU_RS0100030	4239	7118	-	synonymous_variant ; GYU_RS0100030 ; c.1485G>A ; p.Val495Val ; 1485/2880 ; 1485/2880 ; 495/959 ;	synonymous_variant ; GYU_RS0100030 ; c.1485G>A ; p.Val495Val ; 1485/2880 ; 1485/2880 ; 495/959 ;	upstream_gene_variant ; aroF ; c.-4600G>A ; . ; . ; . ; . ;	upstream_gene_variant ; ytxJ ; c.-4034G>A ; . ; . ; . ; . ;	upstream_gene_variant ; GYU_RS0100015 ; c.-3554G>A ; . ; . ; . ; . ;	upstream_gene_variant ; GYU_RS0100020 ; c.-3101G>A ; . ; . ; . ; . ;
NZ_JH600277.1	5643	T	G	225	hom	139	139	GYU_RS0100030	gene-GYU_RS0100030	4239	7118	-	synonymous_variant ; GYU_RS0100030 ; c.1476A>C ; p.Gly492Gly ; 1476/2880 ; 1476/2880 ; 492/959 ;	synonymous_variant ; GYU_RS0100030 ; c.1476A>C ; p.Gly492Gly ; 1476/2880 ; 1476/2880 ; 492/959 ;	upstream_gene_variant ; aroF ; c.-4609A>C ; . ; . ; . ; . ;	upstream_gene_variant ; ytxJ ; c.-4043A>C ; . ; . ; . ; . ;	upstream_gene_variant ; GYU_RS0100015 ; c.-3563A>C ; . ; . ; . ; . ;	upstream_gene_variant ; GYU_RS0100020 ; c.-3110A>C ; . ; . ; . ; . ;
NZ_JH600277.1	5656	C	T	225	hom	125	125	GYU_RS0100030	gene-GYU_RS0100030	4239	7118	-	missense_variant ; GYU_RS0100030 ; c.1463G>A ; p.Gly488Glu ; 1463/2880 ; 1463/2880 ; 488/959 ;	missense_variant ; GYU_RS0100030 ; c.1463G>A ; p.Gly488Glu ; 1463/2880 ; 1463/2880 ; 488/959 ;	upstream_gene_variant ; aroF ; c.-4622G>A ; . ; . ; . ; . ;	upstream_gene_variant ; ytxJ ; c.-4056G>A ; . ; . ; . ; . ;	upstream_gene_variant ; GYU_RS0100015 ; c.-3576G>A ; . ; . ; . ; . ;	upstream_gene_variant ; GYU_RS0100020 ; c.-3123G>A ; . ; . ; . ; . ;
NZ_JH600277.1	5682	G	T	225	hom	106	106	GYU_RS0100030	gene-GYU_RS0100030	4239	7118	-	missense_variant ; GYU_RS0100030 ; c.1437C>A ; p.Ser479Arg ; 1437/2880 ; 1437/2880 ; 479/959 ;	missense_variant ; GYU_RS0100030 ; c.1437C>A ; p.Ser479Arg ; 1437/2880 ; 1437/2880 ; 479/959 ;	upstream_gene_variant ; aroF ; c.-4648C>A ; . ; . ; . ; . ;	upstream_gene_variant ; ytxJ ; c.-4082C>A ; . ; . ; . ; . ;	upstream_gene_variant ; GYU_RS0100015 ; c.-3602C>A ; . ; . ; . ; . ;	upstream_gene_variant ; GYU_RS0100020 ; c.-3149C>A ; . ; . ; . ; . ;
NZ_JH600277.1	5697	A	C	225	hom	88	88	GYU_RS0100030	gene-GYU_RS0100030	4239	7118	-	synonymous_variant ; GYU_RS0100030 ; c.1422T>G ; p.Val474Val ; 1422/2880 ; 1422/2880 ; 474/959 ;	synonymous_variant ; GYU_RS0100030 ; c.1422T>G ; p.Val474Val ; 1422/2880 ; 1422/2880 ; 474/959 ;	upstream_gene_variant ; aroF ; c.-4663T>G ; . ; . ; . ; . ;	upstream_gene_variant ; ytxJ ; c.-4097T>G ; . ; . ; . ; . ;	upstream_gene_variant ; GYU_RS0100015 ; c.-3617T>G ; . ; . ; . ; . ;	upstream_gene_variant ; GYU_RS0100020 ; c.-3164T>G ; . ; . ; . ; . ;
NZ_JH600277.1	6608	T	C	225	hom	89	89	GYU_RS0100030	gene-GYU_RS0100030	4239	7118	-	missense_variant ; GYU_RS0100030 ; c.511A>G ; p.Ser171Gly ; 511/2880 ; 511/2880 ; 171/959 ;	missense_variant ; GYU_RS0100030 ; c.511A>G ; p.Ser171Gly ; 511/2880 ; 511/2880 ; 171/959 ;	upstream_gene_variant ; GYU_RS0100015 ; c.-4528A>G ; . ; . ; . ; . ;	upstream_gene_variant ; GYU_RS0100020 ; c.-4075A>G ; . ; . ; . ; . ;	upstream_gene_variant ; GYU_RS0100025 ; c.-2615A>G ; . ; . ; . ; . ;	upstream_gene_variant ; GYU_RS0100050 ; c.-2675T>C ; . ; . ; . ; . ;
NZ_JH600277.1	6615	G	A	225	hom	90	90	GYU_RS0100030	gene-GYU_RS0100030	4239	7118	-	synonymous_variant ; GYU_RS0100030 ; c.504C>T ; p.Arg168Arg ; 504/2880 ; 504/2880 ; 168/959 ;	synonymous_variant ; GYU_RS0100030 ; c.504C>T ; p.Arg168Arg ; 504/2880 ; 504/2880 ; 168/959 ;	upstream_gene_variant ; GYU_RS0100015 ; c.-4535C>T ; . ; . ; . ; . ;	upstream_gene_variant ; GYU_RS0100020 ; c.-4082C>T ; . ; . ; . ; . ;	upstream_gene_variant ; GYU_RS0100025 ; c.-2622C>T ; . ; . ; . ; . ;	upstream_gene_variant ; GYU_RS0100050 ; c.-2668G>A ; . ; . ; . ; . ;
NZ_JH600277.1	6624	T	C	225	hom	91	91	GYU_RS0100030	gene-GYU_RS0100030	4239	7118	-	synonymous_variant ; GYU_RS0100030 ; c.495A>G ; p.Glu165Glu ; 495/2880 ; 495/2880 ; 165/959 ;	synonymous_variant ; GYU_RS0100030 ; c.495A>G ; p.Glu165Glu ; 495/2880 ; 495/2880 ; 165/959 ;	upstream_gene_variant ; GYU_RS0100015 ; c.-4544A>G ; . ; . ; . ; . ;	upstream_gene_variant ; GYU_RS0100020 ; c.-4091A>G ; . ; . ; . ; . ;	upstream_gene_variant ; GYU_RS0100025 ; c.-2631A>G ; . ; . ; . ; . ;	upstream_gene_variant ; GYU_RS0100050 ; c.-2659T>C ; . ; . ; . ; . ;
NZ_JH600277.1	6633	A	C	225	hom	92	92	GYU_RS0100030	gene-GYU_RS0100030	4239	7118	-	synonymous_variant ; GYU_RS0100030 ; c.486T>G ; p.Leu162Leu ; 486/2880 ; 486/2880 ; 162/959 ;	synonymous_variant ; GYU_RS0100030 ; c.486T>G ; p.Leu162Leu ; 486/2880 ; 486/2880 ; 162/959 ;	upstream_gene_variant ; GYU_RS0100015 ; c.-4553T>G ; . ; . ; . ; . ;	upstream_gene_variant ; GYU_RS0100020 ; c.-4100T>G ; . ; . ; . ; . ;	upstream_gene_variant ; GYU_RS0100025 ; c.-2640T>G ; . ; . ; . ; . ;	upstream_gene_variant ; GYU_RS0100050 ; c.-2650A>C ; . ; . ; . ; . ;
NZ_JH600277.1	6653	C	T	45.4146	hom	3	3	GYU_RS0100030	gene-GYU_RS0100030	4239	7118	-	missense_variant ; GYU_RS0100030 ; c.466G>A ; p.Glu156Lys ; 466/2880 ; 466/2880 ; 156/959 ;	missense_variant ; GYU_RS0100030 ; c.466G>A ; p.Glu156Lys ; 466/2880 ; 466/2880 ; 156/959 ;	upstream_gene_variant ; GYU_RS0100015 ; c.-4573G>A ; . ; . ; . ; . ;	upstream_gene_variant ; GYU_RS0100020 ; c.-4120G>A ; . ; . ; . ; . ;	upstream_gene_variant ; GYU_RS0100025 ; c.-2660G>A ; . ; . ; . ; . ;	upstream_gene_variant ; GYU_RS0100050 ; c.-2630C>T ; . ; . ; . ; . ;
NZ_JH600277.1	6707	T	C	219	hom	11	11	GYU_RS0100030	gene-GYU_RS0100030	4239	7118	-	missense_variant ; GYU_RS0100030 ; c.412A>G ; p.Met138Val ; 412/2880 ; 412/2880 ; 138/959 ;	missense_variant ; GYU_RS0100030 ; c.412A>G ; p.Met138Val ; 412/2880 ; 412/2880 ; 138/959 ;	splice_region_variant&non_coding_transcript_exon_variant ; gene-GYU_RS1000000123140 ; n.481A>G ; . ; . ; . ; . ;	upstream_gene_variant ; GYU_RS0100015 ; c.-4627A>G ; . ; . ; . ; . ;	upstream_gene_variant ; GYU_RS0100020 ; c.-4174A>G ; . ; . ; . ; . ;	upstream_gene_variant ; GYU_RS0100025 ; c.-2714A>G ; . ; . ; . ; . ;
NZ_JH600277.1	6708	G	A	222	hom	11	11	GYU_RS0100030	gene-GYU_RS0100030	4239	7118	-	synonymous_variant ; GYU_RS0100030 ; c.411C>T ; p.Asp137Asp ; 411/2880 ; 411/2880 ; 137/959 ;	splice_region_variant&non_coding_transcript_exon_variant ; gene-GYU_RS1000000123140 ; n.480C>T ; . ; . ; . ; . ;	synonymous_variant ; GYU_RS0100030 ; c.411C>T ; p.Asp137Asp ; 411/2880 ; 411/2880 ; 137/959 ;	upstream_gene_variant ; GYU_RS0100015 ; c.-4628C>T ; . ; . ; . ; . ;	upstream_gene_variant ; GYU_RS0100020 ; c.-4175C>T ; . ; . ; . ; . ;	upstream_gene_variant ; GYU_RS0100025 ; c.-2715C>T ; . ; . ; . ; . ;
NZ_JH600277.1	6717	C	A	225	hom	172	172	GYU_RS0100030	gene-GYU_RS0100030	4239	7118	-	synonymous_variant ; GYU_RS0100030 ; c.402G>T ; p.Val134Val ; 402/2880 ; 402/2880 ; 134/959 ;	synonymous_variant ; GYU_RS0100030 ; c.402G>T ; p.Val134Val ; 402/2880 ; 402/2880 ; 134/959 ;	upstream_gene_variant ; GYU_RS0100015 ; c.-4637G>T ; . ; . ; . ; . ;	upstream_gene_variant ; GYU_RS0100020 ; c.-4184G>T ; . ; . ; . ; . ;	upstream_gene_variant ; GYU_RS0100025 ; c.-2724G>T ; . ; . ; . ; . ;	upstream_gene_variant ; GYU_RS0100050 ; c.-2566C>A ; . ; . ; . ; . ;
NZ_JH600277.1	6735	A	G	225	hom	199	199	GYU_RS0100030	gene-GYU_RS0100030	4239	7118	-	synonymous_variant ; GYU_RS0100030 ; c.384T>C ; p.Phe128Phe ; 384/2880 ; 384/2880 ; 128/959 ;	synonymous_variant ; GYU_RS0100030 ; c.384T>C ; p.Phe128Phe ; 384/2880 ; 384/2880 ; 128/959 ;	upstream_gene_variant ; GYU_RS0100015 ; c.-4655T>C ; . ; . ; . ; . ;	upstream_gene_variant ; GYU_RS0100020 ; c.-4202T>C ; . ; . ; . ; . ;	upstream_gene_variant ; GYU_RS0100025 ; c.-2742T>C ; . ; . ; . ; . ;	upstream_gene_variant ; GYU_RS0100050 ; c.-2548A>G ; . ; . ; . ; . ;
NZ_JH600277.1	6744	T	G	225	hom	213	213	GYU_RS0100030	gene-GYU_RS0100030	4239	7118	-	synonymous_variant ; GYU_RS0100030 ; c.375A>C ; p.Val125Val ; 375/2880 ; 375/2880 ; 125/959 ;	synonymous_variant ; GYU_RS0100030 ; c.375A>C ; p.Val125Val ; 375/2880 ; 375/2880 ; 125/959 ;	upstream_gene_variant ; GYU_RS0100015 ; c.-4664A>C ; . ; . ; . ; . ;	upstream_gene_variant ; GYU_RS0100020 ; c.-4211A>C ; . ; . ; . ; . ;	upstream_gene_variant ; GYU_RS0100025 ; c.-2751A>C ; . ; . ; . ; . ;	upstream_gene_variant ; GYU_RS0100050 ; c.-2539T>G ; . ; . ; . ; . ;
NZ_JH600277.1	6783	G	C	225	hom	225	225	GYU_RS0100030	gene-GYU_RS0100030	4239	7118	-	synonymous_variant ; GYU_RS0100030 ; c.336C>G ; p.Ala112Ala ; 336/2880 ; 336/2880 ; 112/959 ;	synonymous_variant ; GYU_RS0100030 ; c.336C>G ; p.Ala112Ala ; 336/2880 ; 336/2880 ; 112/959 ;	upstream_gene_variant ; GYU_RS0100015 ; c.-4703C>G ; . ; . ; . ; . ;	upstream_gene_variant ; GYU_RS0100020 ; c.-4250C>G ; . ; . ; . ; . ;	upstream_gene_variant ; GYU_RS0100025 ; c.-2790C>G ; . ; . ; . ; . ;	upstream_gene_variant ; GYU_RS0100050 ; c.-2500G>C ; . ; . ; . ; . ;
NZ_JH600277.1	6869	C	A	228	hom	172	171	GYU_RS0100030	gene-GYU_RS0100030	4239	7118	-	missense_variant ; GYU_RS0100030 ; c.250G>T ; p.Ala84Ser ; 250/2880 ; 250/2880 ; 84/959 ;	missense_variant ; GYU_RS0100030 ; c.250G>T ; p.Ala84Ser ; 250/2880 ; 250/2880 ; 84/959 ;	upstream_gene_variant ; GYU_RS0100015 ; c.-4789G>T ; . ; . ; . ; . ;	upstream_gene_variant ; GYU_RS0100020 ; c.-4336G>T ; . ; . ; . ; . ;	upstream_gene_variant ; GYU_RS0100025 ; c.-2876G>T ; . ; . ; . ; . ;	upstream_gene_variant ; GYU_RS0100050 ; c.-2414C>A ; . ; . ; . ; . ;
NZ_JH600277.1	6872	G	T	225	hom	172	172	GYU_RS0100030	gene-GYU_RS0100030	4239	7118	-	missense_variant ; GYU_RS0100030 ; c.247C>A ; p.Gln83Lys ; 247/2880 ; 247/2880 ; 83/959 ;	missense_variant ; GYU_RS0100030 ; c.247C>A ; p.Gln83Lys ; 247/2880 ; 247/2880 ; 83/959 ;	upstream_gene_variant ; GYU_RS0100015 ; c.-4792C>A ; . ; . ; . ; . ;	upstream_gene_variant ; GYU_RS0100020 ; c.-4339C>A ; . ; . ; . ; . ;	upstream_gene_variant ; GYU_RS0100025 ; c.-2879C>A ; . ; . ; . ; . ;	upstream_gene_variant ; GYU_RS0100050 ; c.-2411G>T ; . ; . ; . ; . ;
NZ_JH600277.1	6879	C	G	225	hom	179	179	GYU_RS0100030	gene-GYU_RS0100030	4239	7118	-	missense_variant ; GYU_RS0100030 ; c.240G>C ; p.Glu80Asp ; 240/2880 ; 240/2880 ; 80/959 ;	missense_variant ; GYU_RS0100030 ; c.240G>C ; p.Glu80Asp ; 240/2880 ; 240/2880 ; 80/959 ;	upstream_gene_variant ; GYU_RS0100015 ; c.-4799G>C ; . ; . ; . ; . ;	upstream_gene_variant ; GYU_RS0100020 ; c.-4346G>C ; . ; . ; . ; . ;	upstream_gene_variant ; GYU_RS0100025 ; c.-2886G>C ; . ; . ; . ; . ;	upstream_gene_variant ; GYU_RS0100050 ; c.-2404C>G ; . ; . ; . ; . ;
NZ_JH600277.1	6888	C	T	225	hom	184	184	GYU_RS0100030	gene-GYU_RS0100030	4239	7118	-	synonymous_variant ; GYU_RS0100030 ; c.231G>A ; p.Pro77Pro ; 231/2880 ; 231/2880 ; 77/959 ;	synonymous_variant ; GYU_RS0100030 ; c.231G>A ; p.Pro77Pro ; 231/2880 ; 231/2880 ; 77/959 ;	upstream_gene_variant ; GYU_RS0100015 ; c.-4808G>A ; . ; . ; . ; . ;	upstream_gene_variant ; GYU_RS0100020 ; c.-4355G>A ; . ; . ; . ; . ;	upstream_gene_variant ; GYU_RS0100025 ; c.-2895G>A ; . ; . ; . ; . ;	upstream_gene_variant ; GYU_RS0100050 ; c.-2395C>T ; . ; . ; . ; . ;
NZ_JH600277.1	6890	G	T	228	hom	185	184	GYU_RS0100030	gene-GYU_RS0100030	4239	7118	-	missense_variant ; GYU_RS0100030 ; c.229C>A ; p.Pro77Thr ; 229/2880 ; 229/2880 ; 77/959 ;	missense_variant ; GYU_RS0100030 ; c.229C>A ; p.Pro77Thr ; 229/2880 ; 229/2880 ; 77/959 ;	upstream_gene_variant ; GYU_RS0100015 ; c.-4810C>A ; . ; . ; . ; . ;	upstream_gene_variant ; GYU_RS0100020 ; c.-4357C>A ; . ; . ; . ; . ;	upstream_gene_variant ; GYU_RS0100025 ; c.-2897C>A ; . ; . ; . ; . ;	upstream_gene_variant ; GYU_RS0100050 ; c.-2393G>T ; . ; . ; . ; . ;
NZ_JH600277.1	6905	A	G	225	hom	167	167	GYU_RS0100030	gene-GYU_RS0100030	4239	7118	-	synonymous_variant ; GYU_RS0100030 ; c.214T>C ; p.Leu72Leu ; 214/2880 ; 214/2880 ; 72/959 ;	synonymous_variant ; GYU_RS0100030 ; c.214T>C ; p.Leu72Leu ; 214/2880 ; 214/2880 ; 72/959 ;	upstream_gene_variant ; GYU_RS0100015 ; c.-4825T>C ; . ; . ; . ; . ;	upstream_gene_variant ; GYU_RS0100020 ; c.-4372T>C ; . ; . ; . ; . ;	upstream_gene_variant ; GYU_RS0100025 ; c.-2912T>C ; . ; . ; . ; . ;	upstream_gene_variant ; GYU_RS0100050 ; c.-2378A>G ; . ; . ; . ; . ;
NZ_JH600277.1	6906	A	G	225	hom	167	167	GYU_RS0100030	gene-GYU_RS0100030	4239	7118	-	synonymous_variant ; GYU_RS0100030 ; c.213T>C ; p.Asp71Asp ; 213/2880 ; 213/2880 ; 71/959 ;	synonymous_variant ; GYU_RS0100030 ; c.213T>C ; p.Asp71Asp ; 213/2880 ; 213/2880 ; 71/959 ;	upstream_gene_variant ; GYU_RS0100015 ; c.-4826T>C ; . ; . ; . ; . ;	upstream_gene_variant ; GYU_RS0100020 ; c.-4373T>C ; . ; . ; . ; . ;	upstream_gene_variant ; GYU_RS0100025 ; c.-2913T>C ; . ; . ; . ; . ;	upstream_gene_variant ; GYU_RS0100050 ; c.-2377A>G ; . ; . ; . ; . ;
NZ_JH600277.1	6911	T	G	225	hom	166	166	GYU_RS0100030	gene-GYU_RS0100030	4239	7118	-	missense_variant ; GYU_RS0100030 ; c.208A>C ; p.Asn70His ; 208/2880 ; 208/2880 ; 70/959 ;	missense_variant ; GYU_RS0100030 ; c.208A>C ; p.Asn70His ; 208/2880 ; 208/2880 ; 70/959 ;	upstream_gene_variant ; GYU_RS0100015 ; c.-4831A>C ; . ; . ; . ; . ;	upstream_gene_variant ; GYU_RS0100020 ; c.-4378A>C ; . ; . ; . ; . ;	upstream_gene_variant ; GYU_RS0100025 ; c.-2918A>C ; . ; . ; . ; . ;	upstream_gene_variant ; GYU_RS0100050 ; c.-2372T>G ; . ; . ; . ; . ;
NZ_JH600277.1	6912	T	A	225	hom	167	167	GYU_RS0100030	gene-GYU_RS0100030	4239	7118	-	missense_variant ; GYU_RS0100030 ; c.207A>T ; p.Lys69Asn ; 207/2880 ; 207/2880 ; 69/959 ;	missense_variant ; GYU_RS0100030 ; c.207A>T ; p.Lys69Asn ; 207/2880 ; 207/2880 ; 69/959 ;	upstream_gene_variant ; GYU_RS0100015 ; c.-4832A>T ; . ; . ; . ; . ;	upstream_gene_variant ; GYU_RS0100020 ; c.-4379A>T ; . ; . ; . ; . ;	upstream_gene_variant ; GYU_RS0100025 ; c.-2919A>T ; . ; . ; . ; . ;	upstream_gene_variant ; GYU_RS0100050 ; c.-2371T>A ; . ; . ; . ; . ;
NZ_JH600277.1	6917	G	T	225	hom	167	167	GYU_RS0100030	gene-GYU_RS0100030	4239	7118	-	missense_variant ; GYU_RS0100030 ; c.202C>A ; p.Gln68Lys ; 202/2880 ; 202/2880 ; 68/959 ;	missense_variant ; GYU_RS0100030 ; c.202C>A ; p.Gln68Lys ; 202/2880 ; 202/2880 ; 68/959 ;	upstream_gene_variant ; GYU_RS0100015 ; c.-4837C>A ; . ; . ; . ; . ;	upstream_gene_variant ; GYU_RS0100020 ; c.-4384C>A ; . ; . ; . ; . ;	upstream_gene_variant ; GYU_RS0100025 ; c.-2924C>A ; . ; . ; . ; . ;	upstream_gene_variant ; GYU_RS0100050 ; c.-2366G>T ; . ; . ; . ; . ;
NZ_JH600277.1	6933	A	G	225	hom	171	171	GYU_RS0100030	gene-GYU_RS0100030	4239	7118	-	synonymous_variant ; GYU_RS0100030 ; c.186T>C ; p.Val62Val ; 186/2880 ; 186/2880 ; 62/959 ;	synonymous_variant ; GYU_RS0100030 ; c.186T>C ; p.Val62Val ; 186/2880 ; 186/2880 ; 62/959 ;	upstream_gene_variant ; GYU_RS0100015 ; c.-4853T>C ; . ; . ; . ; . ;	upstream_gene_variant ; GYU_RS0100020 ; c.-4400T>C ; . ; . ; . ; . ;	upstream_gene_variant ; GYU_RS0100025 ; c.-2940T>C ; . ; . ; . ; . ;	upstream_gene_variant ; GYU_RS0100050 ; c.-2350A>G ; . ; . ; . ; . ;
NZ_JH600277.1	6936	C	T	225	hom	172	172	GYU_RS0100030	gene-GYU_RS0100030	4239	7118	-	synonymous_variant ; GYU_RS0100030 ; c.183G>A ; p.Pro61Pro ; 183/2880 ; 183/2880 ; 61/959 ;	synonymous_variant ; GYU_RS0100030 ; c.183G>A ; p.Pro61Pro ; 183/2880 ; 183/2880 ; 61/959 ;	upstream_gene_variant ; GYU_RS0100015 ; c.-4856G>A ; . ; . ; . ; . ;	upstream_gene_variant ; GYU_RS0100020 ; c.-4403G>A ; . ; . ; . ; . ;	upstream_gene_variant ; GYU_RS0100025 ; c.-2943G>A ; . ; . ; . ; . ;	upstream_gene_variant ; GYU_RS0100050 ; c.-2347C>T ; . ; . ; . ; . ;
NZ_JH600277.1	6945	A	G	225	hom	166	166	GYU_RS0100030	gene-GYU_RS0100030	4239	7118	-	synonymous_variant ; GYU_RS0100030 ; c.174T>C ; p.Phe58Phe ; 174/2880 ; 174/2880 ; 58/959 ;	synonymous_variant ; GYU_RS0100030 ; c.174T>C ; p.Phe58Phe ; 174/2880 ; 174/2880 ; 58/959 ;	upstream_gene_variant ; GYU_RS0100015 ; c.-4865T>C ; . ; . ; . ; . ;	upstream_gene_variant ; GYU_RS0100020 ; c.-4412T>C ; . ; . ; . ; . ;	upstream_gene_variant ; GYU_RS0100025 ; c.-2952T>C ; . ; . ; . ; . ;	upstream_gene_variant ; GYU_RS0100050 ; c.-2338A>G ; . ; . ; . ; . ;
NZ_JH600277.1	6948	C	T	225	hom	168	168	GYU_RS0100030	gene-GYU_RS0100030	4239	7118	-	synonymous_variant ; GYU_RS0100030 ; c.171G>A ; p.Lys57Lys ; 171/2880 ; 171/2880 ; 57/959 ;	synonymous_variant ; GYU_RS0100030 ; c.171G>A ; p.Lys57Lys ; 171/2880 ; 171/2880 ; 57/959 ;	upstream_gene_variant ; GYU_RS0100015 ; c.-4868G>A ; . ; . ; . ; . ;	upstream_gene_variant ; GYU_RS0100020 ; c.-4415G>A ; . ; . ; . ; . ;	upstream_gene_variant ; GYU_RS0100025 ; c.-2955G>A ; . ; . ; . ; . ;	upstream_gene_variant ; GYU_RS0100050 ; c.-2335C>T ; . ; . ; . ; . ;
NZ_JH600277.1	6957	A	T	225	hom	168	168	GYU_RS0100030	gene-GYU_RS0100030	4239	7118	-	synonymous_variant ; GYU_RS0100030 ; c.162T>A ; p.Pro54Pro ; 162/2880 ; 162/2880 ; 54/959 ;	synonymous_variant ; GYU_RS0100030 ; c.162T>A ; p.Pro54Pro ; 162/2880 ; 162/2880 ; 54/959 ;	upstream_gene_variant ; GYU_RS0100015 ; c.-4877T>A ; . ; . ; . ; . ;	upstream_gene_variant ; GYU_RS0100020 ; c.-4424T>A ; . ; . ; . ; . ;	upstream_gene_variant ; GYU_RS0100025 ; c.-2964T>A ; . ; . ; . ; . ;	upstream_gene_variant ; GYU_RS0100050 ; c.-2326A>T ; . ; . ; . ; . ;
NZ_JH600277.1	6992	G	T	225	hom	140	140	GYU_RS0100030	gene-GYU_RS0100030	4239	7118	-	synonymous_variant ; GYU_RS0100030 ; c.127C>A ; p.Arg43Arg ; 127/2880 ; 127/2880 ; 43/959 ;	synonymous_variant ; GYU_RS0100030 ; c.127C>A ; p.Arg43Arg ; 127/2880 ; 127/2880 ; 43/959 ;	upstream_gene_variant ; GYU_RS0100015 ; c.-4912C>A ; . ; . ; . ; . ;	upstream_gene_variant ; GYU_RS0100020 ; c.-4459C>A ; . ; . ; . ; . ;	upstream_gene_variant ; GYU_RS0100025 ; c.-2999C>A ; . ; . ; . ; . ;	upstream_gene_variant ; GYU_RS0100050 ; c.-2291G>T ; . ; . ; . ; . ;
NZ_JH600277.1	7008	G	A	225	hom	72	72	GYU_RS0100030	gene-GYU_RS0100030	4239	7118	-	synonymous_variant ; GYU_RS0100030 ; c.111C>T ; p.Ser37Ser ; 111/2880 ; 111/2880 ; 37/959 ;	synonymous_variant ; GYU_RS0100030 ; c.111C>T ; p.Ser37Ser ; 111/2880 ; 111/2880 ; 37/959 ;	upstream_gene_variant ; GYU_RS0100015 ; c.-4928C>T ; . ; . ; . ; . ;	upstream_gene_variant ; GYU_RS0100020 ; c.-4475C>T ; . ; . ; . ; . ;	upstream_gene_variant ; GYU_RS0100025 ; c.-3015C>T ; . ; . ; . ; . ;	upstream_gene_variant ; GYU_RS0100050 ; c.-2275G>A ; . ; . ; . ; . ;
NZ_JH600277.1	7010	A	G	225	hom	72	72	GYU_RS0100030	gene-GYU_RS0100030	4239	7118	-	missense_variant ; GYU_RS0100030 ; c.109T>C ; p.Ser37Pro ; 109/2880 ; 109/2880 ; 37/959 ;	missense_variant ; GYU_RS0100030 ; c.109T>C ; p.Ser37Pro ; 109/2880 ; 109/2880 ; 37/959 ;	upstream_gene_variant ; GYU_RS0100015 ; c.-4930T>C ; . ; . ; . ; . ;	upstream_gene_variant ; GYU_RS0100020 ; c.-4477T>C ; . ; . ; . ; . ;	upstream_gene_variant ; GYU_RS0100025 ; c.-3017T>C ; . ; . ; . ; . ;	upstream_gene_variant ; GYU_RS0100050 ; c.-2273A>G ; . ; . ; . ; . ;
NZ_JH600277.1	7011	G	A	225	hom	72	72	GYU_RS0100030	gene-GYU_RS0100030	4239	7118	-	synonymous_variant ; GYU_RS0100030 ; c.108C>T ; p.His36His ; 108/2880 ; 108/2880 ; 36/959 ;	synonymous_variant ; GYU_RS0100030 ; c.108C>T ; p.His36His ; 108/2880 ; 108/2880 ; 36/959 ;	upstream_gene_variant ; GYU_RS0100015 ; c.-4931C>T ; . ; . ; . ; . ;	upstream_gene_variant ; GYU_RS0100020 ; c.-4478C>T ; . ; . ; . ; . ;	upstream_gene_variant ; GYU_RS0100025 ; c.-3018C>T ; . ; . ; . ; . ;	upstream_gene_variant ; GYU_RS0100050 ; c.-2272G>A ; . ; . ; . ; . ;
NZ_JH600277.1	7017	C	T	225	hom	72	72	GYU_RS0100030	gene-GYU_RS0100030	4239	7118	-	synonymous_variant ; GYU_RS0100030 ; c.102G>A ; p.Ser34Ser ; 102/2880 ; 102/2880 ; 34/959 ;	synonymous_variant ; GYU_RS0100030 ; c.102G>A ; p.Ser34Ser ; 102/2880 ; 102/2880 ; 34/959 ;	upstream_gene_variant ; GYU_RS0100015 ; c.-4937G>A ; . ; . ; . ; . ;	upstream_gene_variant ; GYU_RS0100020 ; c.-4484G>A ; . ; . ; . ; . ;	upstream_gene_variant ; GYU_RS0100025 ; c.-3024G>A ; . ; . ; . ; . ;	upstream_gene_variant ; GYU_RS0100050 ; c.-2266C>T ; . ; . ; . ; . ;
NZ_JH600277.1	7018	G	A	225	hom	72	72	GYU_RS0100030	gene-GYU_RS0100030	4239	7118	-	missense_variant ; GYU_RS0100030 ; c.101C>T ; p.Ser34Leu ; 101/2880 ; 101/2880 ; 34/959 ;	missense_variant ; GYU_RS0100030 ; c.101C>T ; p.Ser34Leu ; 101/2880 ; 101/2880 ; 34/959 ;	upstream_gene_variant ; GYU_RS0100015 ; c.-4938C>T ; . ; . ; . ; . ;	upstream_gene_variant ; GYU_RS0100020 ; c.-4485C>T ; . ; . ; . ; . ;	upstream_gene_variant ; GYU_RS0100025 ; c.-3025C>T ; . ; . ; . ; . ;	upstream_gene_variant ; GYU_RS0100050 ; c.-2265G>A ; . ; . ; . ; . ;
NZ_JH600277.1	7019	A	C	225	hom	72	72	GYU_RS0100030	gene-GYU_RS0100030	4239	7118	-	missense_variant ; GYU_RS0100030 ; c.100T>G ; p.Ser34Ala ; 100/2880 ; 100/2880 ; 34/959 ;	missense_variant ; GYU_RS0100030 ; c.100T>G ; p.Ser34Ala ; 100/2880 ; 100/2880 ; 34/959 ;	upstream_gene_variant ; GYU_RS0100015 ; c.-4939T>G ; . ; . ; . ; . ;	upstream_gene_variant ; GYU_RS0100020 ; c.-4486T>G ; . ; . ; . ; . ;	upstream_gene_variant ; GYU_RS0100025 ; c.-3026T>G ; . ; . ; . ; . ;	upstream_gene_variant ; GYU_RS0100050 ; c.-2264A>C ; . ; . ; . ; . ;
NZ_JH600277.1	7026	C	T	225	hom	75	75	GYU_RS0100030	gene-GYU_RS0100030	4239	7118	-	synonymous_variant ; GYU_RS0100030 ; c.93G>A ; p.Gln31Gln ; 93/2880 ; 93/2880 ; 31/959 ;	synonymous_variant ; GYU_RS0100030 ; c.93G>A ; p.Gln31Gln ; 93/2880 ; 93/2880 ; 31/959 ;	upstream_gene_variant ; GYU_RS0100015 ; c.-4946G>A ; . ; . ; . ; . ;	upstream_gene_variant ; GYU_RS0100020 ; c.-4493G>A ; . ; . ; . ; . ;	upstream_gene_variant ; GYU_RS0100025 ; c.-3033G>A ; . ; . ; . ; . ;	upstream_gene_variant ; GYU_RS0100050 ; c.-2257C>T ; . ; . ; . ; . ;
NZ_JH600277.1	7029	T	C	225	hom	75	75	GYU_RS0100030	gene-GYU_RS0100030	4239	7118	-	synonymous_variant ; GYU_RS0100030 ; c.90A>G ; p.Lys30Lys ; 90/2880 ; 90/2880 ; 30/959 ;	synonymous_variant ; GYU_RS0100030 ; c.90A>G ; p.Lys30Lys ; 90/2880 ; 90/2880 ; 30/959 ;	upstream_gene_variant ; GYU_RS0100015 ; c.-4949A>G ; . ; . ; . ; . ;	upstream_gene_variant ; GYU_RS0100020 ; c.-4496A>G ; . ; . ; . ; . ;	upstream_gene_variant ; GYU_RS0100025 ; c.-3036A>G ; . ; . ; . ; . ;	upstream_gene_variant ; GYU_RS0100050 ; c.-2254T>C ; . ; . ; . ; . ;
NZ_JH600277.1	7031	T	G	225	hom	75	75	GYU_RS0100030	gene-GYU_RS0100030	4239	7118	-	missense_variant ; GYU_RS0100030 ; c.88A>C ; p.Lys30Gln ; 88/2880 ; 88/2880 ; 30/959 ;	missense_variant ; GYU_RS0100030 ; c.88A>C ; p.Lys30Gln ; 88/2880 ; 88/2880 ; 30/959 ;	upstream_gene_variant ; GYU_RS0100015 ; c.-4951A>C ; . ; . ; . ; . ;	upstream_gene_variant ; GYU_RS0100020 ; c.-4498A>C ; . ; . ; . ; . ;	upstream_gene_variant ; GYU_RS0100025 ; c.-3038A>C ; . ; . ; . ; . ;	upstream_gene_variant ; GYU_RS0100050 ; c.-2252T>G ; . ; . ; . ; . ;
NZ_JH600277.1	7037	C	T	225	hom	93	93	GYU_RS0100030	gene-GYU_RS0100030	4239	7118	-	missense_variant ; GYU_RS0100030 ; c.82G>A ; p.Val28Ile ; 82/2880 ; 82/2880 ; 28/959 ;	missense_variant ; GYU_RS0100030 ; c.82G>A ; p.Val28Ile ; 82/2880 ; 82/2880 ; 28/959 ;	upstream_gene_variant ; GYU_RS0100015 ; c.-4957G>A ; . ; . ; . ; . ;	upstream_gene_variant ; GYU_RS0100020 ; c.-4504G>A ; . ; . ; . ; . ;	upstream_gene_variant ; GYU_RS0100025 ; c.-3044G>A ; . ; . ; . ; . ;	upstream_gene_variant ; GYU_RS0100050 ; c.-2246C>T ; . ; . ; . ; . ;
NZ_JH600277.1	7074	A	G	225	hom	68	68	GYU_RS0100030	gene-GYU_RS0100030	4239	7118	-	synonymous_variant ; GYU_RS0100030 ; c.45T>C ; p.Ser15Ser ; 45/2880 ; 45/2880 ; 15/959 ;	synonymous_variant ; GYU_RS0100030 ; c.45T>C ; p.Ser15Ser ; 45/2880 ; 45/2880 ; 15/959 ;	upstream_gene_variant ; GYU_RS0100015 ; c.-4994T>C ; . ; . ; . ; . ;	upstream_gene_variant ; GYU_RS0100020 ; c.-4541T>C ; . ; . ; . ; . ;	upstream_gene_variant ; GYU_RS0100025 ; c.-3081T>C ; . ; . ; . ; . ;	upstream_gene_variant ; GYU_RS0100050 ; c.-2209A>G ; . ; . ; . ; . ;
NZ_JH600277.1	7077	C	T	225	hom	64	64	GYU_RS0100030	gene-GYU_RS0100030	4239	7118	-	synonymous_variant ; GYU_RS0100030 ; c.42G>A ; p.Glu14Glu ; 42/2880 ; 42/2880 ; 14/959 ;	synonymous_variant ; GYU_RS0100030 ; c.42G>A ; p.Glu14Glu ; 42/2880 ; 42/2880 ; 14/959 ;	upstream_gene_variant ; GYU_RS0100015 ; c.-4997G>A ; . ; . ; . ; . ;	upstream_gene_variant ; GYU_RS0100020 ; c.-4544G>A ; . ; . ; . ; . ;	upstream_gene_variant ; GYU_RS0100025 ; c.-3084G>A ; . ; . ; . ; . ;	upstream_gene_variant ; GYU_RS0100050 ; c.-2206C>T ; . ; . ; . ; . ;
NZ_JH600277.1	7080	T	G	225	hom	65	65	GYU_RS0100030	gene-GYU_RS0100030	4239	7118	-	synonymous_variant ; GYU_RS0100030 ; c.39A>C ; p.Gly13Gly ; 39/2880 ; 39/2880 ; 13/959 ;	synonymous_variant ; GYU_RS0100030 ; c.39A>C ; p.Gly13Gly ; 39/2880 ; 39/2880 ; 13/959 ;	upstream_gene_variant ; GYU_RS0100015 ; c.-5000A>C ; . ; . ; . ; . ;	upstream_gene_variant ; GYU_RS0100020 ; c.-4547A>C ; . ; . ; . ; . ;	upstream_gene_variant ; GYU_RS0100025 ; c.-3087A>C ; . ; . ; . ; . ;	upstream_gene_variant ; GYU_RS0100050 ; c.-2203T>G ; . ; . ; . ; . ;
NZ_JH600277.1	7121	G	T	225	hom	61	61	.	.	.	.	.	.	upstream_gene_variant ; GYU_RS0100020 ; c.-4588C>A ; . ; . ; . ; . ;	upstream_gene_variant ; GYU_RS0100025 ; c.-3128C>A ; . ; . ; . ; . ;	upstream_gene_variant ; GYU_RS0100030 ; c.-3C>A ; . ; . ; . ; . ;	upstream_gene_variant ; GYU_RS0100050 ; c.-2162G>T ; . ; . ; . ; . ;	upstream_gene_variant ; GYU_RS0100060 ; c.-3898G>T ; . ; . ; . ; . ;
NZ_JH600277.1	7123	C	T	225	hom	62	62	.	.	.	.	.	.	upstream_gene_variant ; GYU_RS0100020 ; c.-4590G>A ; . ; . ; . ; . ;	upstream_gene_variant ; GYU_RS0100025 ; c.-3130G>A ; . ; . ; . ; . ;	upstream_gene_variant ; GYU_RS0100030 ; c.-5G>A ; . ; . ; . ; . ;	upstream_gene_variant ; GYU_RS0100050 ; c.-2160C>T ; . ; . ; . ; . ;	upstream_gene_variant ; GYU_RS0100060 ; c.-3896C>T ; . ; . ; . ; . ;
NZ_JH600277.1	7155	A	G	225	hom	61	61	.	.	.	.	.	.	upstream_gene_variant ; GYU_RS0100020 ; c.-4622T>C ; . ; . ; . ; . ;	upstream_gene_variant ; GYU_RS0100025 ; c.-3162T>C ; . ; . ; . ; . ;	upstream_gene_variant ; GYU_RS0100030 ; c.-37T>C ; . ; . ; . ; . ;	upstream_gene_variant ; GYU_RS0100050 ; c.-2128A>G ; . ; . ; . ; . ;	upstream_gene_variant ; GYU_RS0100060 ; c.-3864A>G ; . ; . ; . ; . ;
NZ_JH600277.1	7175	T	G	225	hom	55	55	.	.	.	.	.	.	upstream_gene_variant ; GYU_RS0100020 ; c.-4642A>C ; . ; . ; . ; . ;	upstream_gene_variant ; GYU_RS0100025 ; c.-3182A>C ; . ; . ; . ; . ;	upstream_gene_variant ; GYU_RS0100030 ; c.-57A>C ; . ; . ; . ; . ;	upstream_gene_variant ; GYU_RS0100050 ; c.-2108T>G ; . ; . ; . ; . ;	upstream_gene_variant ; GYU_RS0100060 ; c.-3844T>G ; . ; . ; . ; . ;
NZ_JH600277.1	7179	T	G	225	hom	55	55	.	.	.	.	.	.	upstream_gene_variant ; GYU_RS0100020 ; c.-4646A>C ; . ; . ; . ; . ;	upstream_gene_variant ; GYU_RS0100025 ; c.-3186A>C ; . ; . ; . ; . ;	upstream_gene_variant ; GYU_RS0100030 ; c.-61A>C ; . ; . ; . ; . ;	upstream_gene_variant ; GYU_RS0100050 ; c.-2104T>G ; . ; . ; . ; . ;	upstream_gene_variant ; GYU_RS0100060 ; c.-3840T>G ; . ; . ; . ; . ;
NZ_JH600277.1	7199	T	A	225	hom	61	61	.	.	.	.	.	.	upstream_gene_variant ; GYU_RS0100020 ; c.-4666A>T ; . ; . ; . ; . ;	upstream_gene_variant ; GYU_RS0100025 ; c.-3206A>T ; . ; . ; . ; . ;	upstream_gene_variant ; GYU_RS0100030 ; c.-81A>T ; . ; . ; . ; . ;	upstream_gene_variant ; GYU_RS0100050 ; c.-2084T>A ; . ; . ; . ; . ;	upstream_gene_variant ; GYU_RS0100060 ; c.-3820T>A ; . ; . ; . ; . ;
NZ_JH600277.1	7226	A	G	225	hom	72	72	.	.	.	.	.	.	upstream_gene_variant ; GYU_RS0100020 ; c.-4693T>C ; . ; . ; . ; . ;	upstream_gene_variant ; GYU_RS0100025 ; c.-3233T>C ; . ; . ; . ; . ;	upstream_gene_variant ; GYU_RS0100030 ; c.-108T>C ; . ; . ; . ; . ;	upstream_gene_variant ; GYU_RS0100050 ; c.-2057A>G ; . ; . ; . ; . ;	upstream_gene_variant ; GYU_RS0100060 ; c.-3793A>G ; . ; . ; . ; . ;
NZ_JH600277.1	7254	A	T	228	hom	84	82	.	.	.	.	.	.	upstream_gene_variant ; GYU_RS0100020 ; c.-4721T>A ; . ; . ; . ; . ;	upstream_gene_variant ; GYU_RS0100025 ; c.-3261T>A ; . ; . ; . ; . ;	upstream_gene_variant ; GYU_RS0100030 ; c.-136T>A ; . ; . ; . ; . ;	upstream_gene_variant ; GYU_RS0100050 ; c.-2029A>T ; . ; . ; . ; . ;	upstream_gene_variant ; GYU_RS0100060 ; c.-3765A>T ; . ; . ; . ; . ;
NZ_JH600277.1	7261	C	T	225	hom	84	84	.	.	.	.	.	.	upstream_gene_variant ; GYU_RS0100020 ; c.-4728G>A ; . ; . ; . ; . ;	upstream_gene_variant ; GYU_RS0100025 ; c.-3268G>A ; . ; . ; . ; . ;	upstream_gene_variant ; GYU_RS0100030 ; c.-143G>A ; . ; . ; . ; . ;	upstream_gene_variant ; GYU_RS0100050 ; c.-2022C>T ; . ; . ; . ; . ;	upstream_gene_variant ; GYU_RS0100060 ; c.-3758C>T ; . ; . ; . ; . ;
NZ_JH600277.1	7266	T	G	228	hom	84	83	.	.	.	.	.	.	upstream_gene_variant ; GYU_RS0100020 ; c.-4733A>C ; . ; . ; . ; . ;	upstream_gene_variant ; GYU_RS0100025 ; c.-3273A>C ; . ; . ; . ; . ;	upstream_gene_variant ; GYU_RS0100030 ; c.-148A>C ; . ; . ; . ; . ;	upstream_gene_variant ; GYU_RS0100050 ; c.-2017T>G ; . ; . ; . ; . ;	upstream_gene_variant ; GYU_RS0100060 ; c.-3753T>G ; . ; . ; . ; . ;
NZ_JH600277.1	7300	A	C	225	hom	123	123	GYU_RS0100035	gene-GYU_RS0100035	7279	7884	-	synonymous_variant ; GYU_RS0100035 ; c.585T>G ; p.Ala195Ala ; 585/606 ; 585/606 ; 195/201 ;	synonymous_variant ; GYU_RS0100035 ; c.585T>G ; p.Ala195Ala ; 585/606 ; 585/606 ; 195/201 ;	upstream_gene_variant ; GYU_RS0100020 ; c.-4767T>G ; . ; . ; . ; . ;	upstream_gene_variant ; GYU_RS0100025 ; c.-3307T>G ; . ; . ; . ; . ;	upstream_gene_variant ; GYU_RS0100030 ; c.-182T>G ; . ; . ; . ; . ;	upstream_gene_variant ; GYU_RS0100050 ; c.-1983A>C ; . ; . ; . ; . ;
NZ_JH600277.1	7308	G	A	225	hom	141	141	GYU_RS0100035	gene-GYU_RS0100035	7279	7884	-	missense_variant ; GYU_RS0100035 ; c.577C>T ; p.His193Tyr ; 577/606 ; 577/606 ; 193/201 ;	missense_variant ; GYU_RS0100035 ; c.577C>T ; p.His193Tyr ; 577/606 ; 577/606 ; 193/201 ;	upstream_gene_variant ; GYU_RS0100020 ; c.-4775C>T ; . ; . ; . ; . ;	upstream_gene_variant ; GYU_RS0100025 ; c.-3315C>T ; . ; . ; . ; . ;	upstream_gene_variant ; GYU_RS0100030 ; c.-190C>T ; . ; . ; . ; . ;	upstream_gene_variant ; GYU_RS0100050 ; c.-1975G>A ; . ; . ; . ; . ;
NZ_JH600277.1	7321	T	C	225	hom	154	154	GYU_RS0100035	gene-GYU_RS0100035	7279	7884	-	synonymous_variant ; GYU_RS0100035 ; c.564A>G ; p.Val188Val ; 564/606 ; 564/606 ; 188/201 ;	synonymous_variant ; GYU_RS0100035 ; c.564A>G ; p.Val188Val ; 564/606 ; 564/606 ; 188/201 ;	upstream_gene_variant ; GYU_RS0100020 ; c.-4788A>G ; . ; . ; . ; . ;	upstream_gene_variant ; GYU_RS0100025 ; c.-3328A>G ; . ; . ; . ; . ;	upstream_gene_variant ; GYU_RS0100030 ; c.-203A>G ; . ; . ; . ; . ;	upstream_gene_variant ; GYU_RS0100050 ; c.-1962T>C ; . ; . ; . ; . ;
NZ_JH600277.1	7345	A	G	225	hom	155	155	GYU_RS0100035	gene-GYU_RS0100035	7279	7884	-	synonymous_variant ; GYU_RS0100035 ; c.540T>C ; p.Ala180Ala ; 540/606 ; 540/606 ; 180/201 ;	synonymous_variant ; GYU_RS0100035 ; c.540T>C ; p.Ala180Ala ; 540/606 ; 540/606 ; 180/201 ;	upstream_gene_variant ; GYU_RS0100020 ; c.-4812T>C ; . ; . ; . ; . ;	upstream_gene_variant ; GYU_RS0100025 ; c.-3352T>C ; . ; . ; . ; . ;	upstream_gene_variant ; GYU_RS0100030 ; c.-227T>C ; . ; . ; . ; . ;	upstream_gene_variant ; GYU_RS0100050 ; c.-1938A>G ; . ; . ; . ; . ;
NZ_JH600277.1	7348	G	A	228	hom	155	154	GYU_RS0100035	gene-GYU_RS0100035	7279	7884	-	synonymous_variant ; GYU_RS0100035 ; c.537C>T ; p.Asp179Asp ; 537/606 ; 537/606 ; 179/201 ;	synonymous_variant ; GYU_RS0100035 ; c.537C>T ; p.Asp179Asp ; 537/606 ; 537/606 ; 179/201 ;	upstream_gene_variant ; GYU_RS0100020 ; c.-4815C>T ; . ; . ; . ; . ;	upstream_gene_variant ; GYU_RS0100025 ; c.-3355C>T ; . ; . ; . ; . ;	upstream_gene_variant ; GYU_RS0100030 ; c.-230C>T ; . ; . ; . ; . ;	upstream_gene_variant ; GYU_RS0100050 ; c.-1935G>A ; . ; . ; . ; . ;
NZ_JH600277.1	7351	A	C	225	hom	154	154	GYU_RS0100035	gene-GYU_RS0100035	7279	7884	-	synonymous_variant ; GYU_RS0100035 ; c.534T>G ; p.Pro178Pro ; 534/606 ; 534/606 ; 178/201 ;	synonymous_variant ; GYU_RS0100035 ; c.534T>G ; p.Pro178Pro ; 534/606 ; 534/606 ; 178/201 ;	upstream_gene_variant ; GYU_RS0100020 ; c.-4818T>G ; . ; . ; . ; . ;	upstream_gene_variant ; GYU_RS0100025 ; c.-3358T>G ; . ; . ; . ; . ;	upstream_gene_variant ; GYU_RS0100030 ; c.-233T>G ; . ; . ; . ; . ;	upstream_gene_variant ; GYU_RS0100050 ; c.-1932A>C ; . ; . ; . ; . ;
NZ_JH600277.1	7357	T	A	228	hom	158	155	GYU_RS0100035	gene-GYU_RS0100035	7279	7884	-	synonymous_variant ; GYU_RS0100035 ; c.528A>T ; p.Ala176Ala ; 528/606 ; 528/606 ; 176/201 ;	synonymous_variant ; GYU_RS0100035 ; c.528A>T ; p.Ala176Ala ; 528/606 ; 528/606 ; 176/201 ;	upstream_gene_variant ; GYU_RS0100020 ; c.-4824A>T ; . ; . ; . ; . ;	upstream_gene_variant ; GYU_RS0100025 ; c.-3364A>T ; . ; . ; . ; . ;	upstream_gene_variant ; GYU_RS0100030 ; c.-239A>T ; . ; . ; . ; . ;	upstream_gene_variant ; GYU_RS0100050 ; c.-1926T>A ; . ; . ; . ; . ;
NZ_JH600277.1	7358	G	T	225	hom	155	155	GYU_RS0100035	gene-GYU_RS0100035	7279	7884	-	missense_variant ; GYU_RS0100035 ; c.527C>A ; p.Ala176Glu ; 527/606 ; 527/606 ; 176/201 ;	missense_variant ; GYU_RS0100035 ; c.527C>A ; p.Ala176Glu ; 527/606 ; 527/606 ; 176/201 ;	upstream_gene_variant ; GYU_RS0100020 ; c.-4825C>A ; . ; . ; . ; . ;	upstream_gene_variant ; GYU_RS0100025 ; c.-3365C>A ; . ; . ; . ; . ;	upstream_gene_variant ; GYU_RS0100030 ; c.-240C>A ; . ; . ; . ; . ;	upstream_gene_variant ; GYU_RS0100050 ; c.-1925G>T ; . ; . ; . ; . ;
NZ_JH600277.1	7369	T	C	225	hom	188	188	GYU_RS0100035	gene-GYU_RS0100035	7279	7884	-	synonymous_variant ; GYU_RS0100035 ; c.516A>G ; p.Ala172Ala ; 516/606 ; 516/606 ; 172/201 ;	synonymous_variant ; GYU_RS0100035 ; c.516A>G ; p.Ala172Ala ; 516/606 ; 516/606 ; 172/201 ;	upstream_gene_variant ; GYU_RS0100020 ; c.-4836A>G ; . ; . ; . ; . ;	upstream_gene_variant ; GYU_RS0100025 ; c.-3376A>G ; . ; . ; . ; . ;	upstream_gene_variant ; GYU_RS0100030 ; c.-251A>G ; . ; . ; . ; . ;	upstream_gene_variant ; GYU_RS0100050 ; c.-1914T>C ; . ; . ; . ; . ;
NZ_JH600277.1	7372	G	T	225	hom	188	188	GYU_RS0100035	gene-GYU_RS0100035	7279	7884	-	synonymous_variant ; GYU_RS0100035 ; c.513C>A ; p.Ser171Ser ; 513/606 ; 513/606 ; 171/201 ;	synonymous_variant ; GYU_RS0100035 ; c.513C>A ; p.Ser171Ser ; 513/606 ; 513/606 ; 171/201 ;	upstream_gene_variant ; GYU_RS0100020 ; c.-4839C>A ; . ; . ; . ; . ;	upstream_gene_variant ; GYU_RS0100025 ; c.-3379C>A ; . ; . ; . ; . ;	upstream_gene_variant ; GYU_RS0100030 ; c.-254C>A ; . ; . ; . ; . ;	upstream_gene_variant ; GYU_RS0100050 ; c.-1911G>T ; . ; . ; . ; . ;
NZ_JH600277.1	7384	T	C	225	hom	198	198	GYU_RS0100035	gene-GYU_RS0100035	7279	7884	-	synonymous_variant ; GYU_RS0100035 ; c.501A>G ; p.Gly167Gly ; 501/606 ; 501/606 ; 167/201 ;	synonymous_variant ; GYU_RS0100035 ; c.501A>G ; p.Gly167Gly ; 501/606 ; 501/606 ; 167/201 ;	upstream_gene_variant ; GYU_RS0100020 ; c.-4851A>G ; . ; . ; . ; . ;	upstream_gene_variant ; GYU_RS0100025 ; c.-3391A>G ; . ; . ; . ; . ;	upstream_gene_variant ; GYU_RS0100030 ; c.-266A>G ; . ; . ; . ; . ;	upstream_gene_variant ; GYU_RS0100050 ; c.-1899T>C ; . ; . ; . ; . ;
NZ_JH600277.1	7390	G	T	225	hom	197	197	GYU_RS0100035	gene-GYU_RS0100035	7279	7884	-	synonymous_variant ; GYU_RS0100035 ; c.495C>A ; p.Ser165Ser ; 495/606 ; 495/606 ; 165/201 ;	synonymous_variant ; GYU_RS0100035 ; c.495C>A ; p.Ser165Ser ; 495/606 ; 495/606 ; 165/201 ;	upstream_gene_variant ; GYU_RS0100020 ; c.-4857C>A ; . ; . ; . ; . ;	upstream_gene_variant ; GYU_RS0100025 ; c.-3397C>A ; . ; . ; . ; . ;	upstream_gene_variant ; GYU_RS0100030 ; c.-272C>A ; . ; . ; . ; . ;	upstream_gene_variant ; GYU_RS0100050 ; c.-1893G>T ; . ; . ; . ; . ;
NZ_JH600277.1	7396	T	A	225	hom	199	199	GYU_RS0100035	gene-GYU_RS0100035	7279	7884	-	synonymous_variant ; GYU_RS0100035 ; c.489A>T ; p.Val163Val ; 489/606 ; 489/606 ; 163/201 ;	synonymous_variant ; GYU_RS0100035 ; c.489A>T ; p.Val163Val ; 489/606 ; 489/606 ; 163/201 ;	upstream_gene_variant ; GYU_RS0100020 ; c.-4863A>T ; . ; . ; . ; . ;	upstream_gene_variant ; GYU_RS0100025 ; c.-3403A>T ; . ; . ; . ; . ;	upstream_gene_variant ; GYU_RS0100030 ; c.-278A>T ; . ; . ; . ; . ;	upstream_gene_variant ; GYU_RS0100050 ; c.-1887T>A ; . ; . ; . ; . ;
NZ_JH600277.1	7402	T	G	225	hom	202	202	GYU_RS0100035	gene-GYU_RS0100035	7279	7884	-	synonymous_variant ; GYU_RS0100035 ; c.483A>C ; p.Arg161Arg ; 483/606 ; 483/606 ; 161/201 ;	synonymous_variant ; GYU_RS0100035 ; c.483A>C ; p.Arg161Arg ; 483/606 ; 483/606 ; 161/201 ;	upstream_gene_variant ; GYU_RS0100020 ; c.-4869A>C ; . ; . ; . ; . ;	upstream_gene_variant ; GYU_RS0100025 ; c.-3409A>C ; . ; . ; . ; . ;	upstream_gene_variant ; GYU_RS0100030 ; c.-284A>C ; . ; . ; . ; . ;	upstream_gene_variant ; GYU_RS0100050 ; c.-1881T>G ; . ; . ; . ; . ;
NZ_JH600277.1	7411	A	T	225	hom	211	211	GYU_RS0100035	gene-GYU_RS0100035	7279	7884	-	synonymous_variant ; GYU_RS0100035 ; c.474T>A ; p.Ala158Ala ; 474/606 ; 474/606 ; 158/201 ;	synonymous_variant ; GYU_RS0100035 ; c.474T>A ; p.Ala158Ala ; 474/606 ; 474/606 ; 158/201 ;	upstream_gene_variant ; GYU_RS0100020 ; c.-4878T>A ; . ; . ; . ; . ;	upstream_gene_variant ; GYU_RS0100025 ; c.-3418T>A ; . ; . ; . ; . ;	upstream_gene_variant ; GYU_RS0100030 ; c.-293T>A ; . ; . ; . ; . ;	upstream_gene_variant ; GYU_RS0100050 ; c.-1872A>T ; . ; . ; . ; . ;
NZ_JH600277.1	7420	G	A	225	hom	216	216	GYU_RS0100035	gene-GYU_RS0100035	7279	7884	-	synonymous_variant ; GYU_RS0100035 ; c.465C>T ; p.Ile155Ile ; 465/606 ; 465/606 ; 155/201 ;	synonymous_variant ; GYU_RS0100035 ; c.465C>T ; p.Ile155Ile ; 465/606 ; 465/606 ; 155/201 ;	upstream_gene_variant ; GYU_RS0100020 ; c.-4887C>T ; . ; . ; . ; . ;	upstream_gene_variant ; GYU_RS0100025 ; c.-3427C>T ; . ; . ; . ; . ;	upstream_gene_variant ; GYU_RS0100030 ; c.-302C>T ; . ; . ; . ; . ;	upstream_gene_variant ; GYU_RS0100050 ; c.-1863G>A ; . ; . ; . ; . ;
NZ_JH600277.1	7429	C	T	225	hom	217	217	GYU_RS0100035	gene-GYU_RS0100035	7279	7884	-	synonymous_variant ; GYU_RS0100035 ; c.456G>A ; p.Gly152Gly ; 456/606 ; 456/606 ; 152/201 ;	synonymous_variant ; GYU_RS0100035 ; c.456G>A ; p.Gly152Gly ; 456/606 ; 456/606 ; 152/201 ;	upstream_gene_variant ; GYU_RS0100020 ; c.-4896G>A ; . ; . ; . ; . ;	upstream_gene_variant ; GYU_RS0100025 ; c.-3436G>A ; . ; . ; . ; . ;	upstream_gene_variant ; GYU_RS0100030 ; c.-311G>A ; . ; . ; . ; . ;	upstream_gene_variant ; GYU_RS0100050 ; c.-1854C>T ; . ; . ; . ; . ;
NZ_JH600277.1	7435	C	A	225	hom	223	223	GYU_RS0100035	gene-GYU_RS0100035	7279	7884	-	synonymous_variant ; GYU_RS0100035 ; c.450G>T ; p.Pro150Pro ; 450/606 ; 450/606 ; 150/201 ;	synonymous_variant ; GYU_RS0100035 ; c.450G>T ; p.Pro150Pro ; 450/606 ; 450/606 ; 150/201 ;	upstream_gene_variant ; GYU_RS0100020 ; c.-4902G>T ; . ; . ; . ; . ;	upstream_gene_variant ; GYU_RS0100025 ; c.-3442G>T ; . ; . ; . ; . ;	upstream_gene_variant ; GYU_RS0100030 ; c.-317G>T ; . ; . ; . ; . ;	upstream_gene_variant ; GYU_RS0100050 ; c.-1848C>A ; . ; . ; . ; . ;
NZ_JH600277.1	7447	G	A	225	hom	214	214	GYU_RS0100035	gene-GYU_RS0100035	7279	7884	-	synonymous_variant ; GYU_RS0100035 ; c.438C>T ; p.Gly146Gly ; 438/606 ; 438/606 ; 146/201 ;	synonymous_variant ; GYU_RS0100035 ; c.438C>T ; p.Gly146Gly ; 438/606 ; 438/606 ; 146/201 ;	upstream_gene_variant ; GYU_RS0100020 ; c.-4914C>T ; . ; . ; . ; . ;	upstream_gene_variant ; GYU_RS0100025 ; c.-3454C>T ; . ; . ; . ; . ;	upstream_gene_variant ; GYU_RS0100030 ; c.-329C>T ; . ; . ; . ; . ;	upstream_gene_variant ; GYU_RS0100050 ; c.-1836G>A ; . ; . ; . ; . ;
NZ_JH600277.1	7462	A	G	225	hom	212	212	GYU_RS0100035	gene-GYU_RS0100035	7279	7884	-	synonymous_variant ; GYU_RS0100035 ; c.423T>C ; p.Val141Val ; 423/606 ; 423/606 ; 141/201 ;	synonymous_variant ; GYU_RS0100035 ; c.423T>C ; p.Val141Val ; 423/606 ; 423/606 ; 141/201 ;	upstream_gene_variant ; GYU_RS0100020 ; c.-4929T>C ; . ; . ; . ; . ;	upstream_gene_variant ; GYU_RS0100025 ; c.-3469T>C ; . ; . ; . ; . ;	upstream_gene_variant ; GYU_RS0100030 ; c.-344T>C ; . ; . ; . ; . ;	upstream_gene_variant ; GYU_RS0100050 ; c.-1821A>G ; . ; . ; . ; . ;
NZ_JH600277.1	7501	C	G	225	hom	219	219	GYU_RS0100035	gene-GYU_RS0100035	7279	7884	-	synonymous_variant ; GYU_RS0100035 ; c.384G>C ; p.Val128Val ; 384/606 ; 384/606 ; 128/201 ;	synonymous_variant ; GYU_RS0100035 ; c.384G>C ; p.Val128Val ; 384/606 ; 384/606 ; 128/201 ;	upstream_gene_variant ; GYU_RS0100020 ; c.-4968G>C ; . ; . ; . ; . ;	upstream_gene_variant ; GYU_RS0100025 ; c.-3508G>C ; . ; . ; . ; . ;	upstream_gene_variant ; GYU_RS0100030 ; c.-383G>C ; . ; . ; . ; . ;	upstream_gene_variant ; GYU_RS0100050 ; c.-1782C>G ; . ; . ; . ; . ;
NZ_JH600277.1	7513	T	C	225	hom	217	217	GYU_RS0100035	gene-GYU_RS0100035	7279	7884	-	synonymous_variant ; GYU_RS0100035 ; c.372A>G ; p.Thr124Thr ; 372/606 ; 372/606 ; 124/201 ;	synonymous_variant ; GYU_RS0100035 ; c.372A>G ; p.Thr124Thr ; 372/606 ; 372/606 ; 124/201 ;	upstream_gene_variant ; GYU_RS0100020 ; c.-4980A>G ; . ; . ; . ; . ;	upstream_gene_variant ; GYU_RS0100025 ; c.-3520A>G ; . ; . ; . ; . ;	upstream_gene_variant ; GYU_RS0100030 ; c.-395A>G ; . ; . ; . ; . ;	upstream_gene_variant ; GYU_RS0100050 ; c.-1770T>C ; . ; . ; . ; . ;
NZ_JH600277.1	7519	G	T	225	hom	216	216	GYU_RS0100035	gene-GYU_RS0100035	7279	7884	-	missense_variant ; GYU_RS0100035 ; c.366C>A ; p.Asp122Glu ; 366/606 ; 366/606 ; 122/201 ;	missense_variant ; GYU_RS0100035 ; c.366C>A ; p.Asp122Glu ; 366/606 ; 366/606 ; 122/201 ;	upstream_gene_variant ; GYU_RS0100020 ; c.-4986C>A ; . ; . ; . ; . ;	upstream_gene_variant ; GYU_RS0100025 ; c.-3526C>A ; . ; . ; . ; . ;	upstream_gene_variant ; GYU_RS0100030 ; c.-401C>A ; . ; . ; . ; . ;	upstream_gene_variant ; GYU_RS0100050 ; c.-1764G>T ; . ; . ; . ; . ;
NZ_JH600277.1	7522	C	T	225	hom	215	215	GYU_RS0100035	gene-GYU_RS0100035	7279	7884	-	synonymous_variant ; GYU_RS0100035 ; c.363G>A ; p.Gly121Gly ; 363/606 ; 363/606 ; 121/201 ;	synonymous_variant ; GYU_RS0100035 ; c.363G>A ; p.Gly121Gly ; 363/606 ; 363/606 ; 121/201 ;	upstream_gene_variant ; GYU_RS0100020 ; c.-4989G>A ; . ; . ; . ; . ;	upstream_gene_variant ; GYU_RS0100025 ; c.-3529G>A ; . ; . ; . ; . ;	upstream_gene_variant ; GYU_RS0100030 ; c.-404G>A ; . ; . ; . ; . ;	upstream_gene_variant ; GYU_RS0100050 ; c.-1761C>T ; . ; . ; . ; . ;
NZ_JH600277.1	7528	A	G	225	hom	223	223	GYU_RS0100035	gene-GYU_RS0100035	7279	7884	-	synonymous_variant ; GYU_RS0100035 ; c.357T>C ; p.Asn119Asn ; 357/606 ; 357/606 ; 119/201 ;	splice_region_variant&non_coding_transcript_exon_variant ; gene-GYU_RS1000000123140 ; n.739T>C ; . ; . ; . ; . ;	synonymous_variant ; GYU_RS0100035 ; c.357T>C ; p.Asn119Asn ; 357/606 ; 357/606 ; 119/201 ;	upstream_gene_variant ; GYU_RS0100020 ; c.-4995T>C ; . ; . ; . ; . ;	upstream_gene_variant ; GYU_RS0100025 ; c.-3535T>C ; . ; . ; . ; . ;	upstream_gene_variant ; GYU_RS0100030 ; c.-410T>C ; . ; . ; . ; . ;
NZ_JH600277.1	7540	A	T	225	hom	221	221	GYU_RS0100035	gene-GYU_RS0100035	7279	7884	-	synonymous_variant ; GYU_RS0100035 ; c.345T>A ; p.Val115Val ; 345/606 ; 345/606 ; 115/201 ;	synonymous_variant ; GYU_RS0100035 ; c.345T>A ; p.Val115Val ; 345/606 ; 345/606 ; 115/201 ;	upstream_gene_variant ; GYU_RS0100025 ; c.-3547T>A ; . ; . ; . ; . ;	upstream_gene_variant ; GYU_RS0100030 ; c.-422T>A ; . ; . ; . ; . ;	upstream_gene_variant ; GYU_RS0100050 ; c.-1743A>T ; . ; . ; . ; . ;	upstream_gene_variant ; GYU_RS0100060 ; c.-3479A>T ; . ; . ; . ; . ;
NZ_JH600277.1	7548	G	A	225	hom	217	217	GYU_RS0100035	gene-GYU_RS0100035	7279	7884	-	synonymous_variant ; GYU_RS0100035 ; c.337C>T ; p.Leu113Leu ; 337/606 ; 337/606 ; 113/201 ;	synonymous_variant ; GYU_RS0100035 ; c.337C>T ; p.Leu113Leu ; 337/606 ; 337/606 ; 113/201 ;	upstream_gene_variant ; GYU_RS0100025 ; c.-3555C>T ; . ; . ; . ; . ;	upstream_gene_variant ; GYU_RS0100030 ; c.-430C>T ; . ; . ; . ; . ;	upstream_gene_variant ; GYU_RS0100050 ; c.-1735G>A ; . ; . ; . ; . ;	upstream_gene_variant ; GYU_RS0100060 ; c.-3471G>A ; . ; . ; . ; . ;
NZ_JH600277.1	7555	A	C	225	hom	205	205	GYU_RS0100035	gene-GYU_RS0100035	7279	7884	-	synonymous_variant ; GYU_RS0100035 ; c.330T>G ; p.Ala110Ala ; 330/606 ; 330/606 ; 110/201 ;	synonymous_variant ; GYU_RS0100035 ; c.330T>G ; p.Ala110Ala ; 330/606 ; 330/606 ; 110/201 ;	upstream_gene_variant ; GYU_RS0100025 ; c.-3562T>G ; . ; . ; . ; . ;	upstream_gene_variant ; GYU_RS0100030 ; c.-437T>G ; . ; . ; . ; . ;	upstream_gene_variant ; GYU_RS0100050 ; c.-1728A>C ; . ; . ; . ; . ;	upstream_gene_variant ; GYU_RS0100060 ; c.-3464A>C ; . ; . ; . ; . ;
NZ_JH600277.1	7582	A	T	225	hom	181	181	GYU_RS0100035	gene-GYU_RS0100035	7279	7884	-	synonymous_variant ; GYU_RS0100035 ; c.303T>A ; p.Val101Val ; 303/606 ; 303/606 ; 101/201 ;	synonymous_variant ; GYU_RS0100035 ; c.303T>A ; p.Val101Val ; 303/606 ; 303/606 ; 101/201 ;	upstream_gene_variant ; GYU_RS0100025 ; c.-3589T>A ; . ; . ; . ; . ;	upstream_gene_variant ; GYU_RS0100030 ; c.-464T>A ; . ; . ; . ; . ;	upstream_gene_variant ; GYU_RS0100050 ; c.-1701A>T ; . ; . ; . ; . ;	upstream_gene_variant ; GYU_RS0100060 ; c.-3437A>T ; . ; . ; . ; . ;
NZ_JH600277.1	7588	T	C	225	hom	166	166	GYU_RS0100035	gene-GYU_RS0100035	7279	7884	-	synonymous_variant ; GYU_RS0100035 ; c.297A>G ; p.Gly99Gly ; 297/606 ; 297/606 ; 99/201 ;	synonymous_variant ; GYU_RS0100035 ; c.297A>G ; p.Gly99Gly ; 297/606 ; 297/606 ; 99/201 ;	upstream_gene_variant ; GYU_RS0100025 ; c.-3595A>G ; . ; . ; . ; . ;	upstream_gene_variant ; GYU_RS0100030 ; c.-470A>G ; . ; . ; . ; . ;	upstream_gene_variant ; GYU_RS0100050 ; c.-1695T>C ; . ; . ; . ; . ;	upstream_gene_variant ; GYU_RS0100060 ; c.-3431T>C ; . ; . ; . ; . ;
NZ_JH600277.1	7591	G	C	225	hom	163	163	GYU_RS0100035	gene-GYU_RS0100035	7279	7884	-	synonymous_variant ; GYU_RS0100035 ; c.294C>G ; p.Val98Val ; 294/606 ; 294/606 ; 98/201 ;	synonymous_variant ; GYU_RS0100035 ; c.294C>G ; p.Val98Val ; 294/606 ; 294/606 ; 98/201 ;	upstream_gene_variant ; GYU_RS0100025 ; c.-3598C>G ; . ; . ; . ; . ;	upstream_gene_variant ; GYU_RS0100030 ; c.-473C>G ; . ; . ; . ; . ;	upstream_gene_variant ; GYU_RS0100050 ; c.-1692G>C ; . ; . ; . ; . ;	upstream_gene_variant ; GYU_RS0100060 ; c.-3428G>C ; . ; . ; . ; . ;
NZ_JH600277.1	7594	G	A	225	hom	163	163	GYU_RS0100035	gene-GYU_RS0100035	7279	7884	-	synonymous_variant ; GYU_RS0100035 ; c.291C>T ; p.Val97Val ; 291/606 ; 291/606 ; 97/201 ;	synonymous_variant ; GYU_RS0100035 ; c.291C>T ; p.Val97Val ; 291/606 ; 291/606 ; 97/201 ;	upstream_gene_variant ; GYU_RS0100025 ; c.-3601C>T ; . ; . ; . ; . ;	upstream_gene_variant ; GYU_RS0100030 ; c.-476C>T ; . ; . ; . ; . ;	upstream_gene_variant ; GYU_RS0100050 ; c.-1689G>A ; . ; . ; . ; . ;	upstream_gene_variant ; GYU_RS0100060 ; c.-3425G>A ; . ; . ; . ; . ;
NZ_JH600277.1	7603	T	C	225	hom	164	164	GYU_RS0100035	gene-GYU_RS0100035	7279	7884	-	synonymous_variant ; GYU_RS0100035 ; c.282A>G ; p.Pro94Pro ; 282/606 ; 282/606 ; 94/201 ;	synonymous_variant ; GYU_RS0100035 ; c.282A>G ; p.Pro94Pro ; 282/606 ; 282/606 ; 94/201 ;	upstream_gene_variant ; GYU_RS0100025 ; c.-3610A>G ; . ; . ; . ; . ;	upstream_gene_variant ; GYU_RS0100030 ; c.-485A>G ; . ; . ; . ; . ;	upstream_gene_variant ; GYU_RS0100050 ; c.-1680T>C ; . ; . ; . ; . ;	upstream_gene_variant ; GYU_RS0100060 ; c.-3416T>C ; . ; . ; . ; . ;
NZ_JH600277.1	7606	C	A	225	hom	164	164	GYU_RS0100035	gene-GYU_RS0100035	7279	7884	-	synonymous_variant ; GYU_RS0100035 ; c.279G>T ; p.Ser93Ser ; 279/606 ; 279/606 ; 93/201 ;	synonymous_variant ; GYU_RS0100035 ; c.279G>T ; p.Ser93Ser ; 279/606 ; 279/606 ; 93/201 ;	upstream_gene_variant ; GYU_RS0100025 ; c.-3613G>T ; . ; . ; . ; . ;	upstream_gene_variant ; GYU_RS0100030 ; c.-488G>T ; . ; . ; . ; . ;	upstream_gene_variant ; GYU_RS0100050 ; c.-1677C>A ; . ; . ; . ; . ;	upstream_gene_variant ; GYU_RS0100060 ; c.-3413C>A ; . ; . ; . ; . ;
NZ_JH600277.1	7635	T	C	225	hom	139	139	GYU_RS0100035	gene-GYU_RS0100035	7279	7884	-	missense_variant ; GYU_RS0100035 ; c.250A>G ; p.Ile84Val ; 250/606 ; 250/606 ; 84/201 ;	missense_variant ; GYU_RS0100035 ; c.250A>G ; p.Ile84Val ; 250/606 ; 250/606 ; 84/201 ;	upstream_gene_variant ; GYU_RS0100025 ; c.-3642A>G ; . ; . ; . ; . ;	upstream_gene_variant ; GYU_RS0100030 ; c.-517A>G ; . ; . ; . ; . ;	upstream_gene_variant ; GYU_RS0100050 ; c.-1648T>C ; . ; . ; . ; . ;	upstream_gene_variant ; GYU_RS0100060 ; c.-3384T>C ; . ; . ; . ; . ;
NZ_JH600277.1	7651	C	A	225	hom	123	123	GYU_RS0100035	gene-GYU_RS0100035	7279	7884	-	synonymous_variant ; GYU_RS0100035 ; c.234G>T ; p.Thr78Thr ; 234/606 ; 234/606 ; 78/201 ;	synonymous_variant ; GYU_RS0100035 ; c.234G>T ; p.Thr78Thr ; 234/606 ; 234/606 ; 78/201 ;	upstream_gene_variant ; GYU_RS0100025 ; c.-3658G>T ; . ; . ; . ; . ;	upstream_gene_variant ; GYU_RS0100030 ; c.-533G>T ; . ; . ; . ; . ;	upstream_gene_variant ; GYU_RS0100050 ; c.-1632C>A ; . ; . ; . ; . ;	upstream_gene_variant ; GYU_RS0100060 ; c.-3368C>A ; . ; . ; . ; . ;
NZ_JH600277.1	7652	G	A	225	hom	123	123	GYU_RS0100035	gene-GYU_RS0100035	7279	7884	-	missense_variant ; GYU_RS0100035 ; c.233C>T ; p.Thr78Met ; 233/606 ; 233/606 ; 78/201 ;	missense_variant ; GYU_RS0100035 ; c.233C>T ; p.Thr78Met ; 233/606 ; 233/606 ; 78/201 ;	upstream_gene_variant ; GYU_RS0100025 ; c.-3659C>T ; . ; . ; . ; . ;	upstream_gene_variant ; GYU_RS0100030 ; c.-534C>T ; . ; . ; . ; . ;	upstream_gene_variant ; GYU_RS0100050 ; c.-1631G>A ; . ; . ; . ; . ;	upstream_gene_variant ; GYU_RS0100060 ; c.-3367G>A ; . ; . ; . ; . ;
NZ_JH600277.1	7654	T	C	225	hom	123	123	GYU_RS0100035	gene-GYU_RS0100035	7279	7884	-	synonymous_variant ; GYU_RS0100035 ; c.231A>G ; p.Glu77Glu ; 231/606 ; 231/606 ; 77/201 ;	synonymous_variant ; GYU_RS0100035 ; c.231A>G ; p.Glu77Glu ; 231/606 ; 231/606 ; 77/201 ;	upstream_gene_variant ; GYU_RS0100025 ; c.-3661A>G ; . ; . ; . ; . ;	upstream_gene_variant ; GYU_RS0100030 ; c.-536A>G ; . ; . ; . ; . ;	upstream_gene_variant ; GYU_RS0100050 ; c.-1629T>C ; . ; . ; . ; . ;	upstream_gene_variant ; GYU_RS0100060 ; c.-3365T>C ; . ; . ; . ; . ;
NZ_JH600277.1	7669	A	C	225	hom	121	121	GYU_RS0100035	gene-GYU_RS0100035	7279	7884	-	synonymous_variant ; GYU_RS0100035 ; c.216T>G ; p.Val72Val ; 216/606 ; 216/606 ; 72/201 ;	synonymous_variant ; GYU_RS0100035 ; c.216T>G ; p.Val72Val ; 216/606 ; 216/606 ; 72/201 ;	upstream_gene_variant ; GYU_RS0100025 ; c.-3676T>G ; . ; . ; . ; . ;	upstream_gene_variant ; GYU_RS0100030 ; c.-551T>G ; . ; . ; . ; . ;	upstream_gene_variant ; GYU_RS0100050 ; c.-1614A>C ; . ; . ; . ; . ;	upstream_gene_variant ; GYU_RS0100060 ; c.-3350A>C ; . ; . ; . ; . ;
NZ_JH600277.1	7684	A	G	228	hom	107	106	GYU_RS0100035	gene-GYU_RS0100035	7279	7884	-	synonymous_variant ; GYU_RS0100035 ; c.201T>C ; p.Leu67Leu ; 201/606 ; 201/606 ; 67/201 ;	synonymous_variant ; GYU_RS0100035 ; c.201T>C ; p.Leu67Leu ; 201/606 ; 201/606 ; 67/201 ;	upstream_gene_variant ; GYU_RS0100025 ; c.-3691T>C ; . ; . ; . ; . ;	upstream_gene_variant ; GYU_RS0100030 ; c.-566T>C ; . ; . ; . ; . ;	upstream_gene_variant ; GYU_RS0100050 ; c.-1599A>G ; . ; . ; . ; . ;	upstream_gene_variant ; GYU_RS0100060 ; c.-3335A>G ; . ; . ; . ; . ;
NZ_JH600277.1	7687	G	C	225	hom	104	104	GYU_RS0100035	gene-GYU_RS0100035	7279	7884	-	synonymous_variant ; GYU_RS0100035 ; c.198C>G ; p.Ala66Ala ; 198/606 ; 198/606 ; 66/201 ;	synonymous_variant ; GYU_RS0100035 ; c.198C>G ; p.Ala66Ala ; 198/606 ; 198/606 ; 66/201 ;	upstream_gene_variant ; GYU_RS0100025 ; c.-3694C>G ; . ; . ; . ; . ;	upstream_gene_variant ; GYU_RS0100030 ; c.-569C>G ; . ; . ; . ; . ;	upstream_gene_variant ; GYU_RS0100050 ; c.-1596G>C ; . ; . ; . ; . ;	upstream_gene_variant ; GYU_RS0100060 ; c.-3332G>C ; . ; . ; . ; . ;
NZ_JH600277.1	7714	T	C	225	hom	91	91	GYU_RS0100035	gene-GYU_RS0100035	7279	7884	-	synonymous_variant ; GYU_RS0100035 ; c.171A>G ; p.Leu57Leu ; 171/606 ; 171/606 ; 57/201 ;	synonymous_variant ; GYU_RS0100035 ; c.171A>G ; p.Leu57Leu ; 171/606 ; 171/606 ; 57/201 ;	upstream_gene_variant ; GYU_RS0100025 ; c.-3721A>G ; . ; . ; . ; . ;	upstream_gene_variant ; GYU_RS0100030 ; c.-596A>G ; . ; . ; . ; . ;	upstream_gene_variant ; GYU_RS0100050 ; c.-1569T>C ; . ; . ; . ; . ;	upstream_gene_variant ; GYU_RS0100060 ; c.-3305T>C ; . ; . ; . ; . ;
NZ_JH600277.1	7720	T	A	225	hom	87	87	GYU_RS0100035	gene-GYU_RS0100035	7279	7884	-	synonymous_variant ; GYU_RS0100035 ; c.165A>T ; p.Ser55Ser ; 165/606 ; 165/606 ; 55/201 ;	synonymous_variant ; GYU_RS0100035 ; c.165A>T ; p.Ser55Ser ; 165/606 ; 165/606 ; 55/201 ;	upstream_gene_variant ; GYU_RS0100025 ; c.-3727A>T ; . ; . ; . ; . ;	upstream_gene_variant ; GYU_RS0100030 ; c.-602A>T ; . ; . ; . ; . ;	upstream_gene_variant ; GYU_RS0100050 ; c.-1563T>A ; . ; . ; . ; . ;	upstream_gene_variant ; GYU_RS0100060 ; c.-3299T>A ; . ; . ; . ; . ;
NZ_JH600277.1	7732	A	G	228	hom	78	77	GYU_RS0100035	gene-GYU_RS0100035	7279	7884	-	synonymous_variant ; GYU_RS0100035 ; c.153T>C ; p.Phe51Phe ; 153/606 ; 153/606 ; 51/201 ;	synonymous_variant ; GYU_RS0100035 ; c.153T>C ; p.Phe51Phe ; 153/606 ; 153/606 ; 51/201 ;	upstream_gene_variant ; GYU_RS0100025 ; c.-3739T>C ; . ; . ; . ; . ;	upstream_gene_variant ; GYU_RS0100030 ; c.-614T>C ; . ; . ; . ; . ;	upstream_gene_variant ; GYU_RS0100050 ; c.-1551A>G ; . ; . ; . ; . ;	upstream_gene_variant ; GYU_RS0100060 ; c.-3287A>G ; . ; . ; . ; . ;
NZ_JH600277.1	7735	G	A	225	hom	77	77	GYU_RS0100035	gene-GYU_RS0100035	7279	7884	-	synonymous_variant ; GYU_RS0100035 ; c.150C>T ; p.Ile50Ile ; 150/606 ; 150/606 ; 50/201 ;	synonymous_variant ; GYU_RS0100035 ; c.150C>T ; p.Ile50Ile ; 150/606 ; 150/606 ; 50/201 ;	upstream_gene_variant ; GYU_RS0100025 ; c.-3742C>T ; . ; . ; . ; . ;	upstream_gene_variant ; GYU_RS0100030 ; c.-617C>T ; . ; . ; . ; . ;	upstream_gene_variant ; GYU_RS0100050 ; c.-1548G>A ; . ; . ; . ; . ;	upstream_gene_variant ; GYU_RS0100060 ; c.-3284G>A ; . ; . ; . ; . ;
NZ_JH600277.1	7741	A	G	225	hom	73	73	GYU_RS0100035	gene-GYU_RS0100035	7279	7884	-	synonymous_variant ; GYU_RS0100035 ; c.144T>C ; p.Phe48Phe ; 144/606 ; 144/606 ; 48/201 ;	synonymous_variant ; GYU_RS0100035 ; c.144T>C ; p.Phe48Phe ; 144/606 ; 144/606 ; 48/201 ;	upstream_gene_variant ; GYU_RS0100025 ; c.-3748T>C ; . ; . ; . ; . ;	upstream_gene_variant ; GYU_RS0100030 ; c.-623T>C ; . ; . ; . ; . ;	upstream_gene_variant ; GYU_RS0100050 ; c.-1542A>G ; . ; . ; . ; . ;	upstream_gene_variant ; GYU_RS0100060 ; c.-3278A>G ; . ; . ; . ; . ;
NZ_JH600277.1	7744	A	G	225	hom	73	73	GYU_RS0100035	gene-GYU_RS0100035	7279	7884	-	synonymous_variant ; GYU_RS0100035 ; c.141T>C ; p.Gly47Gly ; 141/606 ; 141/606 ; 47/201 ;	synonymous_variant ; GYU_RS0100035 ; c.141T>C ; p.Gly47Gly ; 141/606 ; 141/606 ; 47/201 ;	upstream_gene_variant ; GYU_RS0100025 ; c.-3751T>C ; . ; . ; . ; . ;	upstream_gene_variant ; GYU_RS0100030 ; c.-626T>C ; . ; . ; . ; . ;	upstream_gene_variant ; GYU_RS0100050 ; c.-1539A>G ; . ; . ; . ; . ;	upstream_gene_variant ; GYU_RS0100060 ; c.-3275A>G ; . ; . ; . ; . ;
NZ_JH600277.1	7750	C	T	225	hom	79	79	GYU_RS0100035	gene-GYU_RS0100035	7279	7884	-	synonymous_variant ; GYU_RS0100035 ; c.135G>A ; p.Thr45Thr ; 135/606 ; 135/606 ; 45/201 ;	synonymous_variant ; GYU_RS0100035 ; c.135G>A ; p.Thr45Thr ; 135/606 ; 135/606 ; 45/201 ;	upstream_gene_variant ; GYU_RS0100025 ; c.-3757G>A ; . ; . ; . ; . ;	upstream_gene_variant ; GYU_RS0100030 ; c.-632G>A ; . ; . ; . ; . ;	upstream_gene_variant ; GYU_RS0100050 ; c.-1533C>T ; . ; . ; . ; . ;	upstream_gene_variant ; GYU_RS0100060 ; c.-3269C>T ; . ; . ; . ; . ;
NZ_JH600277.1	7756	A	T	225	hom	79	79	GYU_RS0100035	gene-GYU_RS0100035	7279	7884	-	missense_variant ; GYU_RS0100035 ; c.129T>A ; p.Asn43Lys ; 129/606 ; 129/606 ; 43/201 ;	missense_variant ; GYU_RS0100035 ; c.129T>A ; p.Asn43Lys ; 129/606 ; 129/606 ; 43/201 ;	upstream_gene_variant ; GYU_RS0100025 ; c.-3763T>A ; . ; . ; . ; . ;	upstream_gene_variant ; GYU_RS0100030 ; c.-638T>A ; . ; . ; . ; . ;	upstream_gene_variant ; GYU_RS0100050 ; c.-1527A>T ; . ; . ; . ; . ;	upstream_gene_variant ; GYU_RS0100060 ; c.-3263A>T ; . ; . ; . ; . ;
NZ_JH600277.1	7766	C	T	225	hom	78	78	GYU_RS0100035	gene-GYU_RS0100035	7279	7884	-	missense_variant ; GYU_RS0100035 ; c.119G>A ; p.Ser40Asn ; 119/606 ; 119/606 ; 40/201 ;	missense_variant ; GYU_RS0100035 ; c.119G>A ; p.Ser40Asn ; 119/606 ; 119/606 ; 40/201 ;	upstream_gene_variant ; GYU_RS0100025 ; c.-3773G>A ; . ; . ; . ; . ;	upstream_gene_variant ; GYU_RS0100030 ; c.-648G>A ; . ; . ; . ; . ;	upstream_gene_variant ; GYU_RS0100050 ; c.-1517C>T ; . ; . ; . ; . ;	upstream_gene_variant ; GYU_RS0100060 ; c.-3253C>T ; . ; . ; . ; . ;
NZ_JH600277.1	7773	T	A	225	hom	78	78	GYU_RS0100035	gene-GYU_RS0100035	7279	7884	-	missense_variant ; GYU_RS0100035 ; c.112A>T ; p.Ile38Phe ; 112/606 ; 112/606 ; 38/201 ;	missense_variant ; GYU_RS0100035 ; c.112A>T ; p.Ile38Phe ; 112/606 ; 112/606 ; 38/201 ;	upstream_gene_variant ; GYU_RS0100025 ; c.-3780A>T ; . ; . ; . ; . ;	upstream_gene_variant ; GYU_RS0100030 ; c.-655A>T ; . ; . ; . ; . ;	upstream_gene_variant ; GYU_RS0100050 ; c.-1510T>A ; . ; . ; . ; . ;	upstream_gene_variant ; GYU_RS0100060 ; c.-3246T>A ; . ; . ; . ; . ;
NZ_JH600277.1	7794	A	G	225	hom	75	75	GYU_RS0100035	gene-GYU_RS0100035	7279	7884	-	missense_variant ; GYU_RS0100035 ; c.91T>C ; p.Tyr31His ; 91/606 ; 91/606 ; 31/201 ;	missense_variant ; GYU_RS0100035 ; c.91T>C ; p.Tyr31His ; 91/606 ; 91/606 ; 31/201 ;	upstream_gene_variant ; GYU_RS0100025 ; c.-3801T>C ; . ; . ; . ; . ;	upstream_gene_variant ; GYU_RS0100030 ; c.-676T>C ; . ; . ; . ; . ;	upstream_gene_variant ; GYU_RS0100050 ; c.-1489A>G ; . ; . ; . ; . ;	upstream_gene_variant ; GYU_RS0100060 ; c.-3225A>G ; . ; . ; . ; . ;
NZ_JH600277.1	7809	C	A	225	hom	61	61	GYU_RS0100035	gene-GYU_RS0100035	7279	7884	-	missense_variant ; GYU_RS0100035 ; c.76G>T ; p.Val26Leu ; 76/606 ; 76/606 ; 26/201 ;	missense_variant ; GYU_RS0100035 ; c.76G>T ; p.Val26Leu ; 76/606 ; 76/606 ; 26/201 ;	upstream_gene_variant ; GYU_RS0100025 ; c.-3816G>T ; . ; . ; . ; . ;	upstream_gene_variant ; GYU_RS0100030 ; c.-691G>T ; . ; . ; . ; . ;	upstream_gene_variant ; GYU_RS0100050 ; c.-1474C>A ; . ; . ; . ; . ;	upstream_gene_variant ; GYU_RS0100060 ; c.-3210C>A ; . ; . ; . ; . ;
NZ_JH600277.1	7813	C	T	225	hom	61	61	GYU_RS0100035	gene-GYU_RS0100035	7279	7884	-	synonymous_variant ; GYU_RS0100035 ; c.72G>A ; p.Glu24Glu ; 72/606 ; 72/606 ; 24/201 ;	synonymous_variant ; GYU_RS0100035 ; c.72G>A ; p.Glu24Glu ; 72/606 ; 72/606 ; 24/201 ;	upstream_gene_variant ; GYU_RS0100025 ; c.-3820G>A ; . ; . ; . ; . ;	upstream_gene_variant ; GYU_RS0100030 ; c.-695G>A ; . ; . ; . ; . ;	upstream_gene_variant ; GYU_RS0100050 ; c.-1470C>T ; . ; . ; . ; . ;	upstream_gene_variant ; GYU_RS0100060 ; c.-3206C>T ; . ; . ; . ; . ;
NZ_JH600277.1	7819	C	T	225	hom	60	60	GYU_RS0100035	gene-GYU_RS0100035	7279	7884	-	synonymous_variant ; GYU_RS0100035 ; c.66G>A ; p.Thr22Thr ; 66/606 ; 66/606 ; 22/201 ;	synonymous_variant ; GYU_RS0100035 ; c.66G>A ; p.Thr22Thr ; 66/606 ; 66/606 ; 22/201 ;	upstream_gene_variant ; GYU_RS0100025 ; c.-3826G>A ; . ; . ; . ; . ;	upstream_gene_variant ; GYU_RS0100030 ; c.-701G>A ; . ; . ; . ; . ;	upstream_gene_variant ; GYU_RS0100050 ; c.-1464C>T ; . ; . ; . ; . ;	upstream_gene_variant ; GYU_RS0100060 ; c.-3200C>T ; . ; . ; . ; . ;
NZ_JH600277.1	7822	T	C	225	hom	60	60	GYU_RS0100035	gene-GYU_RS0100035	7279	7884	-	synonymous_variant ; GYU_RS0100035 ; c.63A>G ; p.Val21Val ; 63/606 ; 63/606 ; 21/201 ;	synonymous_variant ; GYU_RS0100035 ; c.63A>G ; p.Val21Val ; 63/606 ; 63/606 ; 21/201 ;	upstream_gene_variant ; GYU_RS0100025 ; c.-3829A>G ; . ; . ; . ; . ;	upstream_gene_variant ; GYU_RS0100030 ; c.-704A>G ; . ; . ; . ; . ;	upstream_gene_variant ; GYU_RS0100050 ; c.-1461T>C ; . ; . ; . ; . ;	upstream_gene_variant ; GYU_RS0100060 ; c.-3197T>C ; . ; . ; . ; . ;
NZ_JH600277.1	7825	G	A	225	hom	60	60	GYU_RS0100035	gene-GYU_RS0100035	7279	7884	-	synonymous_variant ; GYU_RS0100035 ; c.60C>T ; p.Asp20Asp ; 60/606 ; 60/606 ; 20/201 ;	synonymous_variant ; GYU_RS0100035 ; c.60C>T ; p.Asp20Asp ; 60/606 ; 60/606 ; 20/201 ;	upstream_gene_variant ; GYU_RS0100025 ; c.-3832C>T ; . ; . ; . ; . ;	upstream_gene_variant ; GYU_RS0100030 ; c.-707C>T ; . ; . ; . ; . ;	upstream_gene_variant ; GYU_RS0100050 ; c.-1458G>A ; . ; . ; . ; . ;	upstream_gene_variant ; GYU_RS0100060 ; c.-3194G>A ; . ; . ; . ; . ;
NZ_JH600277.1	7830	T	G	225	hom	59	59	GYU_RS0100035	gene-GYU_RS0100035	7279	7884	-	missense_variant ; GYU_RS0100035 ; c.55A>C ; p.Lys19Gln ; 55/606 ; 55/606 ; 19/201 ;	missense_variant ; GYU_RS0100035 ; c.55A>C ; p.Lys19Gln ; 55/606 ; 55/606 ; 19/201 ;	upstream_gene_variant ; GYU_RS0100025 ; c.-3837A>C ; . ; . ; . ; . ;	upstream_gene_variant ; GYU_RS0100030 ; c.-712A>C ; . ; . ; . ; . ;	upstream_gene_variant ; GYU_RS0100050 ; c.-1453T>G ; . ; . ; . ; . ;	upstream_gene_variant ; GYU_RS0100060 ; c.-3189T>G ; . ; . ; . ; . ;
NZ_JH600277.1	7831	T	A	225	hom	59	59	GYU_RS0100035	gene-GYU_RS0100035	7279	7884	-	synonymous_variant ; GYU_RS0100035 ; c.54A>T ; p.Leu18Leu ; 54/606 ; 54/606 ; 18/201 ;	synonymous_variant ; GYU_RS0100035 ; c.54A>T ; p.Leu18Leu ; 54/606 ; 54/606 ; 18/201 ;	upstream_gene_variant ; GYU_RS0100025 ; c.-3838A>T ; . ; . ; . ; . ;	upstream_gene_variant ; GYU_RS0100030 ; c.-713A>T ; . ; . ; . ; . ;	upstream_gene_variant ; GYU_RS0100050 ; c.-1452T>A ; . ; . ; . ; . ;	upstream_gene_variant ; GYU_RS0100060 ; c.-3188T>A ; . ; . ; . ; . ;
NZ_JH600277.1	7843	A	G	225	hom	73	73	GYU_RS0100035	gene-GYU_RS0100035	7279	7884	-	synonymous_variant ; GYU_RS0100035 ; c.42T>C ; p.Leu14Leu ; 42/606 ; 42/606 ; 14/201 ;	synonymous_variant ; GYU_RS0100035 ; c.42T>C ; p.Leu14Leu ; 42/606 ; 42/606 ; 14/201 ;	upstream_gene_variant ; GYU_RS0100025 ; c.-3850T>C ; . ; . ; . ; . ;	upstream_gene_variant ; GYU_RS0100030 ; c.-725T>C ; . ; . ; . ; . ;	upstream_gene_variant ; GYU_RS0100050 ; c.-1440A>G ; . ; . ; . ; . ;	upstream_gene_variant ; GYU_RS0100060 ; c.-3176A>G ; . ; . ; . ; . ;
NZ_JH600277.1	7846	T	C	225	hom	72	72	GYU_RS0100035	gene-GYU_RS0100035	7279	7884	-	synonymous_variant ; GYU_RS0100035 ; c.39A>G ; p.Thr13Thr ; 39/606 ; 39/606 ; 13/201 ;	synonymous_variant ; GYU_RS0100035 ; c.39A>G ; p.Thr13Thr ; 39/606 ; 39/606 ; 13/201 ;	upstream_gene_variant ; GYU_RS0100025 ; c.-3853A>G ; . ; . ; . ; . ;	upstream_gene_variant ; GYU_RS0100030 ; c.-728A>G ; . ; . ; . ; . ;	upstream_gene_variant ; GYU_RS0100050 ; c.-1437T>C ; . ; . ; . ; . ;	upstream_gene_variant ; GYU_RS0100060 ; c.-3173T>C ; . ; . ; . ; . ;
NZ_JH600277.1	7849	A	G	225	hom	72	72	GYU_RS0100035	gene-GYU_RS0100035	7279	7884	-	synonymous_variant ; GYU_RS0100035 ; c.36T>C ; p.Asp12Asp ; 36/606 ; 36/606 ; 12/201 ;	synonymous_variant ; GYU_RS0100035 ; c.36T>C ; p.Asp12Asp ; 36/606 ; 36/606 ; 12/201 ;	upstream_gene_variant ; GYU_RS0100025 ; c.-3856T>C ; . ; . ; . ; . ;	upstream_gene_variant ; GYU_RS0100030 ; c.-731T>C ; . ; . ; . ; . ;	upstream_gene_variant ; GYU_RS0100050 ; c.-1434A>G ; . ; . ; . ; . ;	upstream_gene_variant ; GYU_RS0100060 ; c.-3170A>G ; . ; . ; . ; . ;
NZ_JH600277.1	7888	TAAAAAA	TAAAAA	93	hom	24	24	.	.	.	.	.	.	upstream_gene_variant ; GYU_RS0100025 ; c.-3901delT ; . ; . ; . ; . ;	upstream_gene_variant ; GYU_RS0100030 ; c.-776delT ; . ; . ; . ; . ;	upstream_gene_variant ; GYU_RS0100035 ; c.-10delT ; . ; . ; . ; . ;	upstream_gene_variant ; GYU_RS0100050 ; c.-1389delA ; . ; . ; . ; . ;	upstream_gene_variant ; GYU_RS0100060 ; c.-3125delA ; . ; . ; . ; . ;
NZ_JH600277.1	7925	T	C	225	hom	64	64	GYU_RS0100040	gene-GYU_RS0100040	7901	8710	-	synonymous_variant ; GYU_RS0100040 ; c.786A>G ; p.Ala262Ala ; 786/810 ; 786/810 ; 262/269 ;	synonymous_variant ; GYU_RS0100040 ; c.786A>G ; p.Ala262Ala ; 786/810 ; 786/810 ; 262/269 ;	upstream_gene_variant ; GYU_RS0100025 ; c.-3932A>G ; . ; . ; . ; . ;	upstream_gene_variant ; GYU_RS0100030 ; c.-807A>G ; . ; . ; . ; . ;	upstream_gene_variant ; GYU_RS0100035 ; c.-41A>G ; . ; . ; . ; . ;	upstream_gene_variant ; GYU_RS0100050 ; c.-1358T>C ; . ; . ; . ; . ;
NZ_JH600277.1	7930	A	G	225	hom	70	70	GYU_RS0100040	gene-GYU_RS0100040	7901	8710	-	synonymous_variant ; GYU_RS0100040 ; c.781T>C ; p.Leu261Leu ; 781/810 ; 781/810 ; 261/269 ;	synonymous_variant ; GYU_RS0100040 ; c.781T>C ; p.Leu261Leu ; 781/810 ; 781/810 ; 261/269 ;	upstream_gene_variant ; GYU_RS0100025 ; c.-3937T>C ; . ; . ; . ; . ;	upstream_gene_variant ; GYU_RS0100030 ; c.-812T>C ; . ; . ; . ; . ;	upstream_gene_variant ; GYU_RS0100035 ; c.-46T>C ; . ; . ; . ; . ;	upstream_gene_variant ; GYU_RS0100050 ; c.-1353A>G ; . ; . ; . ; . ;
NZ_JH600277.1	7943	C	T	225	hom	76	76	GYU_RS0100040	gene-GYU_RS0100040	7901	8710	-	synonymous_variant ; GYU_RS0100040 ; c.768G>A ; p.Glu256Glu ; 768/810 ; 768/810 ; 256/269 ;	synonymous_variant ; GYU_RS0100040 ; c.768G>A ; p.Glu256Glu ; 768/810 ; 768/810 ; 256/269 ;	upstream_gene_variant ; GYU_RS0100025 ; c.-3950G>A ; . ; . ; . ; . ;	upstream_gene_variant ; GYU_RS0100030 ; c.-825G>A ; . ; . ; . ; . ;	upstream_gene_variant ; GYU_RS0100035 ; c.-59G>A ; . ; . ; . ; . ;	upstream_gene_variant ; GYU_RS0100050 ; c.-1340C>T ; . ; . ; . ; . ;
NZ_JH600277.1	7964	T	C	225	hom	65	65	GYU_RS0100040	gene-GYU_RS0100040	7901	8710	-	synonymous_variant ; GYU_RS0100040 ; c.747A>G ; p.Leu249Leu ; 747/810 ; 747/810 ; 249/269 ;	synonymous_variant ; GYU_RS0100040 ; c.747A>G ; p.Leu249Leu ; 747/810 ; 747/810 ; 249/269 ;	upstream_gene_variant ; GYU_RS0100025 ; c.-3971A>G ; . ; . ; . ; . ;	upstream_gene_variant ; GYU_RS0100030 ; c.-846A>G ; . ; . ; . ; . ;	upstream_gene_variant ; GYU_RS0100035 ; c.-80A>G ; . ; . ; . ; . ;	upstream_gene_variant ; GYU_RS0100050 ; c.-1319T>C ; . ; . ; . ; . ;
NZ_JH600277.1	7966	G	A	225	hom	65	65	GYU_RS0100040	gene-GYU_RS0100040	7901	8710	-	synonymous_variant ; GYU_RS0100040 ; c.745C>T ; p.Leu249Leu ; 745/810 ; 745/810 ; 249/269 ;	synonymous_variant ; GYU_RS0100040 ; c.745C>T ; p.Leu249Leu ; 745/810 ; 745/810 ; 249/269 ;	upstream_gene_variant ; GYU_RS0100025 ; c.-3973C>T ; . ; . ; . ; . ;	upstream_gene_variant ; GYU_RS0100030 ; c.-848C>T ; . ; . ; . ; . ;	upstream_gene_variant ; GYU_RS0100035 ; c.-82C>T ; . ; . ; . ; . ;	upstream_gene_variant ; GYU_RS0100050 ; c.-1317G>A ; . ; . ; . ; . ;
NZ_JH600277.1	7967	G	A	225	hom	65	65	GYU_RS0100040	gene-GYU_RS0100040	7901	8710	-	synonymous_variant ; GYU_RS0100040 ; c.744C>T ; p.Phe248Phe ; 744/810 ; 744/810 ; 248/269 ;	synonymous_variant ; GYU_RS0100040 ; c.744C>T ; p.Phe248Phe ; 744/810 ; 744/810 ; 248/269 ;	upstream_gene_variant ; GYU_RS0100025 ; c.-3974C>T ; . ; . ; . ; . ;	upstream_gene_variant ; GYU_RS0100030 ; c.-849C>T ; . ; . ; . ; . ;	upstream_gene_variant ; GYU_RS0100035 ; c.-83C>T ; . ; . ; . ; . ;	upstream_gene_variant ; GYU_RS0100050 ; c.-1316G>A ; . ; . ; . ; . ;
NZ_JH600277.1	7970	A	T	225	hom	65	65	GYU_RS0100040	gene-GYU_RS0100040	7901	8710	-	synonymous_variant ; GYU_RS0100040 ; c.741T>A ; p.Ser247Ser ; 741/810 ; 741/810 ; 247/269 ;	synonymous_variant ; GYU_RS0100040 ; c.741T>A ; p.Ser247Ser ; 741/810 ; 741/810 ; 247/269 ;	upstream_gene_variant ; GYU_RS0100025 ; c.-3977T>A ; . ; . ; . ; . ;	upstream_gene_variant ; GYU_RS0100030 ; c.-852T>A ; . ; . ; . ; . ;	upstream_gene_variant ; GYU_RS0100035 ; c.-86T>A ; . ; . ; . ; . ;	upstream_gene_variant ; GYU_RS0100050 ; c.-1313A>T ; . ; . ; . ; . ;
NZ_JH600277.1	7976	C	G	225	hom	66	66	GYU_RS0100040	gene-GYU_RS0100040	7901	8710	-	synonymous_variant ; GYU_RS0100040 ; c.735G>C ; p.Ala245Ala ; 735/810 ; 735/810 ; 245/269 ;	synonymous_variant ; GYU_RS0100040 ; c.735G>C ; p.Ala245Ala ; 735/810 ; 735/810 ; 245/269 ;	upstream_gene_variant ; GYU_RS0100025 ; c.-3983G>C ; . ; . ; . ; . ;	upstream_gene_variant ; GYU_RS0100030 ; c.-858G>C ; . ; . ; . ; . ;	upstream_gene_variant ; GYU_RS0100035 ; c.-92G>C ; . ; . ; . ; . ;	upstream_gene_variant ; GYU_RS0100050 ; c.-1307C>G ; . ; . ; . ; . ;
NZ_JH600277.1	7979	C	G	225	hom	66	66	GYU_RS0100040	gene-GYU_RS0100040	7901	8710	-	synonymous_variant ; GYU_RS0100040 ; c.732G>C ; p.Thr244Thr ; 732/810 ; 732/810 ; 244/269 ;	synonymous_variant ; GYU_RS0100040 ; c.732G>C ; p.Thr244Thr ; 732/810 ; 732/810 ; 244/269 ;	upstream_gene_variant ; GYU_RS0100025 ; c.-3986G>C ; . ; . ; . ; . ;	upstream_gene_variant ; GYU_RS0100030 ; c.-861G>C ; . ; . ; . ; . ;	upstream_gene_variant ; GYU_RS0100035 ; c.-95G>C ; . ; . ; . ; . ;	upstream_gene_variant ; GYU_RS0100050 ; c.-1304C>G ; . ; . ; . ; . ;
NZ_JH600277.1	7988	A	G	225	hom	78	78	GYU_RS0100040	gene-GYU_RS0100040	7901	8710	-	synonymous_variant ; GYU_RS0100040 ; c.723T>C ; p.Val241Val ; 723/810 ; 723/810 ; 241/269 ;	synonymous_variant ; GYU_RS0100040 ; c.723T>C ; p.Val241Val ; 723/810 ; 723/810 ; 241/269 ;	upstream_gene_variant ; GYU_RS0100025 ; c.-3995T>C ; . ; . ; . ; . ;	upstream_gene_variant ; GYU_RS0100030 ; c.-870T>C ; . ; . ; . ; . ;	upstream_gene_variant ; GYU_RS0100035 ; c.-104T>C ; . ; . ; . ; . ;	upstream_gene_variant ; GYU_RS0100050 ; c.-1295A>G ; . ; . ; . ; . ;
NZ_JH600277.1	8029	A	G	225	hom	89	89	GYU_RS0100040	gene-GYU_RS0100040	7901	8710	-	synonymous_variant ; GYU_RS0100040 ; c.682T>C ; p.Leu228Leu ; 682/810 ; 682/810 ; 228/269 ;	synonymous_variant ; GYU_RS0100040 ; c.682T>C ; p.Leu228Leu ; 682/810 ; 682/810 ; 228/269 ;	upstream_gene_variant ; GYU_RS0100025 ; c.-4036T>C ; . ; . ; . ; . ;	upstream_gene_variant ; GYU_RS0100030 ; c.-911T>C ; . ; . ; . ; . ;	upstream_gene_variant ; GYU_RS0100035 ; c.-145T>C ; . ; . ; . ; . ;	upstream_gene_variant ; GYU_RS0100050 ; c.-1254A>G ; . ; . ; . ; . ;
NZ_JH600277.1	8042	T	C	225	hom	91	91	GYU_RS0100040	gene-GYU_RS0100040	7901	8710	-	synonymous_variant ; GYU_RS0100040 ; c.669A>G ; p.Ser223Ser ; 669/810 ; 669/810 ; 223/269 ;	synonymous_variant ; GYU_RS0100040 ; c.669A>G ; p.Ser223Ser ; 669/810 ; 669/810 ; 223/269 ;	upstream_gene_variant ; GYU_RS0100025 ; c.-4049A>G ; . ; . ; . ; . ;	upstream_gene_variant ; GYU_RS0100030 ; c.-924A>G ; . ; . ; . ; . ;	upstream_gene_variant ; GYU_RS0100035 ; c.-158A>G ; . ; . ; . ; . ;	upstream_gene_variant ; GYU_RS0100050 ; c.-1241T>C ; . ; . ; . ; . ;
NZ_JH600277.1	8054	A	G	225	hom	93	93	GYU_RS0100040	gene-GYU_RS0100040	7901	8710	-	synonymous_variant ; GYU_RS0100040 ; c.657T>C ; p.Ile219Ile ; 657/810 ; 657/810 ; 219/269 ;	synonymous_variant ; GYU_RS0100040 ; c.657T>C ; p.Ile219Ile ; 657/810 ; 657/810 ; 219/269 ;	upstream_gene_variant ; GYU_RS0100025 ; c.-4061T>C ; . ; . ; . ; . ;	upstream_gene_variant ; GYU_RS0100030 ; c.-936T>C ; . ; . ; . ; . ;	upstream_gene_variant ; GYU_RS0100035 ; c.-170T>C ; . ; . ; . ; . ;	upstream_gene_variant ; GYU_RS0100050 ; c.-1229A>G ; . ; . ; . ; . ;
NZ_JH600277.1	8066	T	A	225	hom	92	92	GYU_RS0100040	gene-GYU_RS0100040	7901	8710	-	synonymous_variant ; GYU_RS0100040 ; c.645A>T ; p.Ile215Ile ; 645/810 ; 645/810 ; 215/269 ;	synonymous_variant ; GYU_RS0100040 ; c.645A>T ; p.Ile215Ile ; 645/810 ; 645/810 ; 215/269 ;	upstream_gene_variant ; GYU_RS0100025 ; c.-4073A>T ; . ; . ; . ; . ;	upstream_gene_variant ; GYU_RS0100030 ; c.-948A>T ; . ; . ; . ; . ;	upstream_gene_variant ; GYU_RS0100035 ; c.-182A>T ; . ; . ; . ; . ;	upstream_gene_variant ; GYU_RS0100050 ; c.-1217T>A ; . ; . ; . ; . ;
NZ_JH600277.1	8071	G	A	225	hom	89	89	GYU_RS0100040	gene-GYU_RS0100040	7901	8710	-	synonymous_variant ; GYU_RS0100040 ; c.640C>T ; p.Leu214Leu ; 640/810 ; 640/810 ; 214/269 ;	synonymous_variant ; GYU_RS0100040 ; c.640C>T ; p.Leu214Leu ; 640/810 ; 640/810 ; 214/269 ;	upstream_gene_variant ; GYU_RS0100025 ; c.-4078C>T ; . ; . ; . ; . ;	upstream_gene_variant ; GYU_RS0100030 ; c.-953C>T ; . ; . ; . ; . ;	upstream_gene_variant ; GYU_RS0100035 ; c.-187C>T ; . ; . ; . ; . ;	upstream_gene_variant ; GYU_RS0100050 ; c.-1212G>A ; . ; . ; . ; . ;
NZ_JH600277.1	8084	C	A	225	hom	96	96	GYU_RS0100040	gene-GYU_RS0100040	7901	8710	-	synonymous_variant ; GYU_RS0100040 ; c.627G>T ; p.Pro209Pro ; 627/810 ; 627/810 ; 209/269 ;	synonymous_variant ; GYU_RS0100040 ; c.627G>T ; p.Pro209Pro ; 627/810 ; 627/810 ; 209/269 ;	upstream_gene_variant ; GYU_RS0100025 ; c.-4091G>T ; . ; . ; . ; . ;	upstream_gene_variant ; GYU_RS0100030 ; c.-966G>T ; . ; . ; . ; . ;	upstream_gene_variant ; GYU_RS0100035 ; c.-200G>T ; . ; . ; . ; . ;	upstream_gene_variant ; GYU_RS0100050 ; c.-1199C>A ; . ; . ; . ; . ;
NZ_JH600277.1	8099	T	C	225	hom	85	85	GYU_RS0100040	gene-GYU_RS0100040	7901	8710	-	synonymous_variant ; GYU_RS0100040 ; c.612A>G ; p.Leu204Leu ; 612/810 ; 612/810 ; 204/269 ;	synonymous_variant ; GYU_RS0100040 ; c.612A>G ; p.Leu204Leu ; 612/810 ; 612/810 ; 204/269 ;	upstream_gene_variant ; GYU_RS0100025 ; c.-4106A>G ; . ; . ; . ; . ;	upstream_gene_variant ; GYU_RS0100030 ; c.-981A>G ; . ; . ; . ; . ;	upstream_gene_variant ; GYU_RS0100035 ; c.-215A>G ; . ; . ; . ; . ;	upstream_gene_variant ; GYU_RS0100050 ; c.-1184T>C ; . ; . ; . ; . ;
NZ_JH600277.1	8105	A	C	228	hom	74	73	GYU_RS0100040	gene-GYU_RS0100040	7901	8710	-	synonymous_variant ; GYU_RS0100040 ; c.606T>G ; p.Gly202Gly ; 606/810 ; 606/810 ; 202/269 ;	synonymous_variant ; GYU_RS0100040 ; c.606T>G ; p.Gly202Gly ; 606/810 ; 606/810 ; 202/269 ;	upstream_gene_variant ; GYU_RS0100025 ; c.-4112T>G ; . ; . ; . ; . ;	upstream_gene_variant ; GYU_RS0100030 ; c.-987T>G ; . ; . ; . ; . ;	upstream_gene_variant ; GYU_RS0100035 ; c.-221T>G ; . ; . ; . ; . ;	upstream_gene_variant ; GYU_RS0100050 ; c.-1178A>C ; . ; . ; . ; . ;
NZ_JH600277.1	8110	T	C	225	hom	73	73	GYU_RS0100040	gene-GYU_RS0100040	7901	8710	-	missense_variant ; GYU_RS0100040 ; c.601A>G ; p.Lys201Glu ; 601/810 ; 601/810 ; 201/269 ;	missense_variant ; GYU_RS0100040 ; c.601A>G ; p.Lys201Glu ; 601/810 ; 601/810 ; 201/269 ;	upstream_gene_variant ; GYU_RS0100025 ; c.-4117A>G ; . ; . ; . ; . ;	upstream_gene_variant ; GYU_RS0100030 ; c.-992A>G ; . ; . ; . ; . ;	upstream_gene_variant ; GYU_RS0100035 ; c.-226A>G ; . ; . ; . ; . ;	upstream_gene_variant ; GYU_RS0100050 ; c.-1173T>C ; . ; . ; . ; . ;
NZ_JH600277.1	8111	A	T	225	hom	73	73	GYU_RS0100040	gene-GYU_RS0100040	7901	8710	-	synonymous_variant ; GYU_RS0100040 ; c.600T>A ; p.Ala200Ala ; 600/810 ; 600/810 ; 200/269 ;	synonymous_variant ; GYU_RS0100040 ; c.600T>A ; p.Ala200Ala ; 600/810 ; 600/810 ; 200/269 ;	upstream_gene_variant ; GYU_RS0100025 ; c.-4118T>A ; . ; . ; . ; . ;	upstream_gene_variant ; GYU_RS0100030 ; c.-993T>A ; . ; . ; . ; . ;	upstream_gene_variant ; GYU_RS0100035 ; c.-227T>A ; . ; . ; . ; . ;	upstream_gene_variant ; GYU_RS0100050 ; c.-1172A>T ; . ; . ; . ; . ;
NZ_JH600277.1	8116	T	G	225	hom	72	72	GYU_RS0100040	gene-GYU_RS0100040	7901	8710	-	missense_variant ; GYU_RS0100040 ; c.595A>C ; p.Asn199His ; 595/810 ; 595/810 ; 199/269 ;	missense_variant ; GYU_RS0100040 ; c.595A>C ; p.Asn199His ; 595/810 ; 595/810 ; 199/269 ;	upstream_gene_variant ; GYU_RS0100025 ; c.-4123A>C ; . ; . ; . ; . ;	upstream_gene_variant ; GYU_RS0100030 ; c.-998A>C ; . ; . ; . ; . ;	upstream_gene_variant ; GYU_RS0100035 ; c.-232A>C ; . ; . ; . ; . ;	upstream_gene_variant ; GYU_RS0100050 ; c.-1167T>G ; . ; . ; . ; . ;
NZ_JH600277.1	8117	T	C	225	hom	72	72	GYU_RS0100040	gene-GYU_RS0100040	7901	8710	-	synonymous_variant ; GYU_RS0100040 ; c.594A>G ; p.Gln198Gln ; 594/810 ; 594/810 ; 198/269 ;	synonymous_variant ; GYU_RS0100040 ; c.594A>G ; p.Gln198Gln ; 594/810 ; 594/810 ; 198/269 ;	upstream_gene_variant ; GYU_RS0100025 ; c.-4124A>G ; . ; . ; . ; . ;	upstream_gene_variant ; GYU_RS0100030 ; c.-999A>G ; . ; . ; . ; . ;	upstream_gene_variant ; GYU_RS0100035 ; c.-233A>G ; . ; . ; . ; . ;	upstream_gene_variant ; GYU_RS0100050 ; c.-1166T>C ; . ; . ; . ; . ;
NZ_JH600277.1	8120	T	C	225	hom	73	73	GYU_RS0100040	gene-GYU_RS0100040	7901	8710	-	synonymous_variant ; GYU_RS0100040 ; c.591A>G ; p.Lys197Lys ; 591/810 ; 591/810 ; 197/269 ;	synonymous_variant ; GYU_RS0100040 ; c.591A>G ; p.Lys197Lys ; 591/810 ; 591/810 ; 197/269 ;	upstream_gene_variant ; GYU_RS0100025 ; c.-4127A>G ; . ; . ; . ; . ;	upstream_gene_variant ; GYU_RS0100030 ; c.-1002A>G ; . ; . ; . ; . ;	upstream_gene_variant ; GYU_RS0100035 ; c.-236A>G ; . ; . ; . ; . ;	upstream_gene_variant ; GYU_RS0100050 ; c.-1163T>C ; . ; . ; . ; . ;
NZ_JH600277.1	8135	A	G	225	hom	95	95	GYU_RS0100040	gene-GYU_RS0100040	7901	8710	-	synonymous_variant ; GYU_RS0100040 ; c.576T>C ; p.Ile192Ile ; 576/810 ; 576/810 ; 192/269 ;	synonymous_variant ; GYU_RS0100040 ; c.576T>C ; p.Ile192Ile ; 576/810 ; 576/810 ; 192/269 ;	upstream_gene_variant ; GYU_RS0100025 ; c.-4142T>C ; . ; . ; . ; . ;	upstream_gene_variant ; GYU_RS0100030 ; c.-1017T>C ; . ; . ; . ; . ;	upstream_gene_variant ; GYU_RS0100035 ; c.-251T>C ; . ; . ; . ; . ;	upstream_gene_variant ; GYU_RS0100050 ; c.-1148A>G ; . ; . ; . ; . ;
NZ_JH600277.1	8138	G	C	225	hom	95	95	GYU_RS0100040	gene-GYU_RS0100040	7901	8710	-	synonymous_variant ; GYU_RS0100040 ; c.573C>G ; p.Ala191Ala ; 573/810 ; 573/810 ; 191/269 ;	synonymous_variant ; GYU_RS0100040 ; c.573C>G ; p.Ala191Ala ; 573/810 ; 573/810 ; 191/269 ;	upstream_gene_variant ; GYU_RS0100025 ; c.-4145C>G ; . ; . ; . ; . ;	upstream_gene_variant ; GYU_RS0100030 ; c.-1020C>G ; . ; . ; . ; . ;	upstream_gene_variant ; GYU_RS0100035 ; c.-254C>G ; . ; . ; . ; . ;	upstream_gene_variant ; GYU_RS0100050 ; c.-1145G>C ; . ; . ; . ; . ;
NZ_JH600277.1	8149	G	A	225	hom	96	96	GYU_RS0100040	gene-GYU_RS0100040	7901	8710	-	synonymous_variant ; GYU_RS0100040 ; c.562C>T ; p.Leu188Leu ; 562/810 ; 562/810 ; 188/269 ;	synonymous_variant ; GYU_RS0100040 ; c.562C>T ; p.Leu188Leu ; 562/810 ; 562/810 ; 188/269 ;	upstream_gene_variant ; GYU_RS0100025 ; c.-4156C>T ; . ; . ; . ; . ;	upstream_gene_variant ; GYU_RS0100030 ; c.-1031C>T ; . ; . ; . ; . ;	upstream_gene_variant ; GYU_RS0100035 ; c.-265C>T ; . ; . ; . ; . ;	upstream_gene_variant ; GYU_RS0100050 ; c.-1134G>A ; . ; . ; . ; . ;
NZ_JH600277.1	8159	A	T	225	hom	96	96	GYU_RS0100040	gene-GYU_RS0100040	7901	8710	-	synonymous_variant ; GYU_RS0100040 ; c.552T>A ; p.Ala184Ala ; 552/810 ; 552/810 ; 184/269 ;	synonymous_variant ; GYU_RS0100040 ; c.552T>A ; p.Ala184Ala ; 552/810 ; 552/810 ; 184/269 ;	upstream_gene_variant ; GYU_RS0100025 ; c.-4166T>A ; . ; . ; . ; . ;	upstream_gene_variant ; GYU_RS0100030 ; c.-1041T>A ; . ; . ; . ; . ;	upstream_gene_variant ; GYU_RS0100035 ; c.-275T>A ; . ; . ; . ; . ;	upstream_gene_variant ; GYU_RS0100050 ; c.-1124A>T ; . ; . ; . ; . ;
NZ_JH600277.1	8162	G	A	225	hom	95	95	GYU_RS0100040	gene-GYU_RS0100040	7901	8710	-	synonymous_variant ; GYU_RS0100040 ; c.549C>T ; p.Asp183Asp ; 549/810 ; 549/810 ; 183/269 ;	synonymous_variant ; GYU_RS0100040 ; c.549C>T ; p.Asp183Asp ; 549/810 ; 549/810 ; 183/269 ;	upstream_gene_variant ; GYU_RS0100025 ; c.-4169C>T ; . ; . ; . ; . ;	upstream_gene_variant ; GYU_RS0100030 ; c.-1044C>T ; . ; . ; . ; . ;	upstream_gene_variant ; GYU_RS0100035 ; c.-278C>T ; . ; . ; . ; . ;	upstream_gene_variant ; GYU_RS0100050 ; c.-1121G>A ; . ; . ; . ; . ;
NZ_JH600277.1	8168	A	T	228	hom	98	97	GYU_RS0100040	gene-GYU_RS0100040	7901	8710	-	synonymous_variant ; GYU_RS0100040 ; c.543T>A ; p.Gly181Gly ; 543/810 ; 543/810 ; 181/269 ;	synonymous_variant ; GYU_RS0100040 ; c.543T>A ; p.Gly181Gly ; 543/810 ; 543/810 ; 181/269 ;	upstream_gene_variant ; GYU_RS0100025 ; c.-4175T>A ; . ; . ; . ; . ;	upstream_gene_variant ; GYU_RS0100030 ; c.-1050T>A ; . ; . ; . ; . ;	upstream_gene_variant ; GYU_RS0100035 ; c.-284T>A ; . ; . ; . ; . ;	upstream_gene_variant ; GYU_RS0100050 ; c.-1115A>T ; . ; . ; . ; . ;
NZ_JH600277.1	8180	T	C	225	hom	86	86	GYU_RS0100040	gene-GYU_RS0100040	7901	8710	-	synonymous_variant ; GYU_RS0100040 ; c.531A>G ; p.Arg177Arg ; 531/810 ; 531/810 ; 177/269 ;	synonymous_variant ; GYU_RS0100040 ; c.531A>G ; p.Arg177Arg ; 531/810 ; 531/810 ; 177/269 ;	upstream_gene_variant ; GYU_RS0100025 ; c.-4187A>G ; . ; . ; . ; . ;	upstream_gene_variant ; GYU_RS0100030 ; c.-1062A>G ; . ; . ; . ; . ;	upstream_gene_variant ; GYU_RS0100035 ; c.-296A>G ; . ; . ; . ; . ;	upstream_gene_variant ; GYU_RS0100050 ; c.-1103T>C ; . ; . ; . ; . ;
[truncated: 339,389+ more rows]
